# Supplementary material for: Mycobacterium tuberculosis manipulates LINC02528 in macrophages to modulate anti-tuberculosis metabolic immunity
Source: PLoS Pathog. 2025 Dec 23;21(12):e1013810. doi: 10.1371/journal.ppat.1013810 (PMC12768373; doi:10.1371/journal.ppat.1013810)
Supplement: S1 Table — (XLSX) [file ppat.1013810.s010.xlsx]

## Sheet: Sheet1
	Table S1 Primers used in qPCR analysis.
		Forward	Reverse
	CHIP-IL1β	AGCTTCTTAGGGGAGGGGAC	AGTTTGCTACTCCTTGCCCT
	CHIP-TNFα	ACAGACATGGGAGAGGTG	CCCTGCTCCACTCCTAAA
	CHIP-GAPDH	TACTAGCGGTTTTACGGGCG	TCGAACAGGAGGAGCAGAGAGCGA
	β-actin (ACTB)	CATGTACGTTGCTATCCAGGC	CTCCTTAATGTCACGCACGAT
	GAPDH	GGAGCGAGATCCCTCCAAAAT	GGCTGTTGTCATACTTCTCATGG
	U6	CTCGCTTCGGCAGCACAT	TTTGCGTGTCATCCTTGCG
	LINC02528	ACCTCCGCAGAGATAACCAG	CACTGACAGAAACGTCAGCC
	IL-1β	ACAGATGAAGTGCTCCTTCCA	GTCGGAGATTCGTAGCTGGAT
	HIF-1α	GGCGCGAACGACAAGAAAAA	GGAAGTGGCAACTGATGAGC
	TOMM22	CACCCGACTCCTTTCACCAA	ATGTCCTGCCCCAACAACTC
	TOMM40	CTCTGACCTCTCCCCTAGCA	CTTCGACTCGTACTGGTGCC
	TOMM20	AGAGAAGATGGTGGGTCGGA	CACTTCGTCTTTTGCGGTCG
	VDAC	GCAAAATCCCGAGTGACCCAGA	TCCAGGCAAGATTGACAGCGGT
	MTX1	GGAGAGGTCATCTCAGTTCCAC	GAGCAACTTCTCCTCCAGGAGA
