# Supplementary material for: Mycobacterium tuberculosis manipulates LINC02528 in macrophages to modulate anti-tuberculosis metabolic immunity
Source: PLoS Pathog. 2025 Dec 23;21(12):e1013810. doi: 10.1371/journal.ppat.1013810 (PMC12768373; doi:10.1371/journal.ppat.1013810)
Supplement: S2 Table — (XLSX) [file ppat.1013810.s011.xlsx]

## Sheet: Sheet1
	Table S2 List of antibodies and other key reagents used in this study.
	REAGENT OR RESOURCE	SOURCE	IDENTIFIER
	Antibodies
	anti-TOMM22 Anitibody	ThermoFisher	Cat# MA5-38197
	anti-TOMM40 Anitibody	Proteintech	Cat# 18409-1-AP
	anti-TOMM20 Anitibody	Abcam	Cat# ab56783
	anti-tubulin Anitibody	Abcam	Cat# ab176560
	anti-MTCO1 Anitibody	ABclonal	Cat# A17889
	anti-MTX1 Anitibody	Proteintech	Cat# 15529-1-AP
	anti-VDAC1 Anitibody	Proteintech	Cat# 55259-1-AP
	anti-HIF-1α Anitibody	Cell Signaling Technology	Cat# 36169
	anti-actin Anitibody	Abcam	Cat# ab179467
	anti-LC3B Anitibody	ABclonal	Cat# A19665
	HRP-conjugated anti-rabbit Anitibody	Abcam	Cat# ab6721
	HRP-conjugated anti-mouse Anitibody	Abcam	Cat# ab6789
	anti-mouse-Alexa fluor 488 Anitibody	ThermoFisher	Cat# A-10680
	Bacterial strains
	Attenuated Mtb strain H37Ra	JingNuo	N/A
	Virulent Mtb strain H37Rv	JingNuo	N/A
	BCG strain	JingNuo	N/A
	Escherichia coli	ATCC	ATCC® 47076
	SStaphylococcus aureus	ATCC	ATCC® 25923
	Chemicals
	Recombinant human IL-1 receptor antagonist (IL-1RA)	MedChemExpress	Cat# HY-P7029
	DMSO	Sigma-Aldrich	Cat# D8418
	Ficoll-Paque medium	GE	Cat# F8016
	PMA	Sigma-Aldrich	Cat# P8139
	RPMI-1640 medium	Corning	Cat# 10-043-CV
	Fetal bovine serum	ThermoFisher	Cat#10082147
	Middlebrook 7H9	BD Difco	Cat# 271310
	Glycerol	Millipore Sigma	Cat# G5516
	Tween-80	Millipore Sigma	Cat# P8074
	OADC Enrichment	BD BBL	Cat# 212351
	Middlebrook 7H10	BD Difco	Cat# 262710
	L-asparagine	Sigma	Cat# 1.01566
	SDS	Beyotime	Cat# ST2690
	Puromycin	Beyotime	Cat# ST551
	Blasticidin	ThermoFisher	Cat# ST018
	Biotin-labeled rNTPs mix	Promega	Cat# P1132
	Streptavidin-coupled beads	ThermoFisher	Cat# 65305
	Ribonucleoside-Vanadyl Complex	New England Biolabs	Cat# S1402
	PMSF	Beyotime	Cat# ST507
	Cell Lysis Buffer	Cell Signaling Technology	Cat# 81804S
	Pierce™ Protein A/G Beads	ThermoFisher	Cat# 88802
	protease inhibitor cocktail	Beyotime	Cat# P1006
	TRIzol	ThermoFisher	Cat# 15596018CN
	HiScript II Q RT SuperMix for qPCR	Vazyme	Cat# R223-01
	HiScript III Q RT SuperMix for qPCR	Vazyme	Cat# R323-01
	SYBR Green Real-Time PCR Master Mix	Vazyme	Cat# Q311-02
	Proteinase K	ThermoFisher	Cat# 4333793
	Phenol/chloroform	Sigma	Cat# 516726
	Bovine Serum Albumin (BSA)	Sigma	Cat# V900933
	Triton X-100	Beyotime	Cat# P0096
	DAPI	ThermoFisher	Cat# 62248
	4% paraformaldehyde fixative	Beyotime	Cat# P0099
	ProLong™ Gold Antifade Mountant	ThermoFisher	Cat# P36934
	MitoTracker Red CMXRos	ThermoFisher	Cat# M7512
	2,7-diacetate dichlorofluorescein (H2DCF-DA)	ThermoFisher	Cat# C400
	MitoSOX Red Mitochondrial Superoxide Indicator	ThermoFisher	Cat# M36008
	LPS	Sigma	Cat# 916374-10G
	CUT-12-9	MCE	Cat#HY-110353
	CpG1826 sodium	Sellcek	Cat#P1246
	Critical commercial assays
	Mitochondria Isolation Kit	Beyotime	Cat# C3601
	T7 RNA Polymerase transcription kit	Novoprotein	Cat# E369
	RNAscope multiplex fluorescent v2 assay kit	ACD	Cat# 323100
	RNA-Protein Co-Detection Ancillary Kit	ACD	Cat# 323180
	RNAscope® Probe - Hs-LINC02528-iso1-C1	ACD	Cat# 1128361-C1
	RNAscope® 3-plex Positive Control Probe - Hs	ACD	Cat# 320861
	RNAscope® 3-plex Negative Control Probe	ACD	Cat#320871
	One-Day Chromatin Immunoprecipitation Kit, EZ-Magna ChIP™ A/G	Millipore	Cat#17-10086
	BCA protein kit	Beyotime	Cat# P0012
	human IL-1β, TNF-α, and IL-6 with ELISA kits	Multisciences [Lianke] Biotech	EK101B, EK182, EK106
	the RNeasy kit (total RNA extraction)	Omega	Cat# R6834-02
	Experimental model: cell line
	Human monocytic THP-1	ATCC	TIB-202
	Oligonucleotides
	List of primers	S1 Table	N/A
	Software and algorithms
	GraphPad Prism 9	GraphPad Software	https://www.graphpad.com/
	Image J	Image J Software	https://imagej.nih.gov/ij)
	FlowJo 10	BD Biosciences	https://www.bdbiosciences.com/
