# Supplementary material for: Mycobacterium tuberculosis manipulates LINC02528 in macrophages to modulate anti-tuberculosis metabolic immunity
Source: PLoS Pathog. 2025 Dec 23;21(12):e1013810. doi: 10.1371/journal.ppat.1013810 (PMC12768373; doi:10.1371/journal.ppat.1013810)
Supplement: S2 Data — (XLSX) [file ppat.1013810.s013.xlsx]

## Sheet: AC-vs-B.FC_1.5.lncRNA.3442
Gene ID	Gene Symbol	Type	Other Symbols	Transcripts number	Transcripts ID	Coding Capacity	Known/Novel Gene	A Expression	B Expression	C Expression	AC Expression	log2 (B/AC)	Qvalue (AC-vs-B)	log2 (B/A)	log2 (C/A)	log2 (C/B)	Qvalue (A-vs-B)	Qvalue (A-vs-C)	Qvalue (B-vs-C)	A1 Expression	A10 Expression	A11 Expression	A12 Expression	A13 Expression	A14 Expression	A15 Expression	A16 Expression	A17 Expression	A18 Expression	A19 Expression	A2 Expression	A20 Expression	A21 Expression	A22 Expression	A23 Expression	A24 Expression	A25 Expression	A26 Expression	A3 Expression	A4 Expression	A5 Expression	A6 Expression	A7 Expression	A8 Expression	A9 Expression	B1 Expression	B10 Expression	B11 Expression	B12 Expression
BGIG9606_50655	BGIG9606_50655	lncRNA		5	URS00008B240D+++URS00008B28F9+++URS00008B2B8F+++URS00008B682C+++URS00008BA017	noncoding	known	0.053	0.057	0.152	0.117	-0.98468	0.00092	-0.0551	1.29303	1.34813	0.92939	0.00054	1e-05	0	0.27	0.08	0	0	0	0	0.08	0	0	0	0.44	0	0.08	0	0.09	0	0	0	0	0	0.12	0	0.22	0	0	0.18	0.11	0	0
105370513	LOC105370513	lncRNA		3	BGIR9606_356360+++XR_001750777.1+++XR_943901.2	noncoding	known	0.027	0.024	0.035	0.032	-0.63493	0	-0.23998	0.58961	0.82959	0.24659	0.00059	0	0.02	0	0.02	0	0	0.03	0.04	0	0.05	0.06	0	0.06	0.02	0.04	0.05	0	0.04	0.01	0.04	0.09	0.02	0.03	0.04	0.03	0	0	0.01	0	0	0.04
BGIG9606_54136	BGIG9606_54136	lncRNA		2	URS00008C0EA7+++URS00008C28BE	noncoding	known	0.002	0.006	0.002	0.002	1.58959	0.01623	1.33109	-0.44024	-1.77134	0.11141	0.74966	0.01871	0	0.02	0	0	0	0	0	0	0	0	0	0	0	0	0	0	0	0	0.01	0	0	0	0	0	0.03	0	0	0	0	0
107984201	LOC107984201	lncRNA		3	URS000052C995+++URS00009B2BF6+++XR_001747349.1	noncoding	known	0.01	0.008	0.009	0.009	-0.84717	0.00224	-0.97505	-0.21087	0.76418	0.00437	0.5693	0.01584	0	0	0	0.03	0.01	0	0	0	0	0.01	0	0	0	0	0.09	0	0.09	0	0	0	0	0	0.01	0	0	0.01	0	0	0	0
BGIG9606_58596	BGIG9606_58596	lncRNA		1	BGIR9606_397430	noncoding	novel	0.012	0.007	0.021	0.018	-1.46985	0.01335	-0.95081	0.76058	1.71139	0.29044	0.2758	0.006	0.08	0	0	0.05	0	0	0	0	0	0	0	0	0	0	0	0.15	0	0	0.03	0	0	0	0	0	0	0	0	0	0	0
BGIG9606_57012	BGIG9606_57012	lncRNA		1	BGIR9606_395835	noncoding	novel	0.006	0.005	0.01	0.009	-0.91909	0.0013	-0.15103	1.08882	1.23985	0.77564	0.00239	2e-05	0	0	0.01	0.01	0	0	0.01	0	0.02	0.01	0	0.01	0.03	0	0	0	0	0	0.01	0	0.01	0	0.01	0	0.01	0.02	0	0	0	0
BGIG9606_56493	BGIG9606_56493	lncRNA		1	BGIR9606_395315	noncoding	novel	0.001	0.003	0.001	0.001	1.9926	0.00241	1.58233	-0.72934	-2.31167	0.04938	0.61413	0.00261	0	0	0	0	0.01	0	0	0	0	0	0	0	0	0	0	0	0	0	0	0	0	0	0.01	0	0.01	0	0	0.01	0	0
BGIG9606_53441	BGIG9606_53441	lncRNA		3	BGIR9606_387972+++BGIR9606_387973+++URS00008BF688	noncoding	known	0.004	0.002	0.016	0.012	-1.93023	0.00011	-1.0551	1.22486	2.27996	0.19803	0.02665	1e-05	0.04	0	0	0	0.01	0	0.03	0	0.03	0	0	0	0	0	0	0	0	0	0	0	0	0	0	0	0	0	0	0	0	0
BGIG9606_48028	BGIG9606_48028	lncRNA		1	URS00009B3B20	noncoding	known	0	0.003	0.001	0.001	2.05972	0.02974	3.2344		-1.37878	0.02682		0.15133	0	0	0	0	0	0	0	0	0	0	0	0	0	0	0	0	0	0	0	0	0	0	0	0	0	0	0.03	0	0	0
441116	LINC01951	lncRNA		3	URS00005FDDA6+++URS00008C35D0+++NR_046113.1	noncoding	known	0.005	0.002	0.003	0.004	-1.28971	0.02783	-1.51483	-0.3801	1.13472	0.03368	0.59005	0.09453	0	0	0	0	0.02	0	0.03	0	0.01	0	0	0	0.01	0	0	0	0	0	0.03	0	0.02	0	0	0	0	0	0.03	0.01	0	0
BGIG9606_44918	BGIG9606_44918	lncRNA		1	URS00008BED5B	noncoding	known	0.116	0.118	0.218	0.181	-0.62741	0	0.02121	0.93362	0.91242	0.90402	0	0	0.04	0.17	0.14	0.15	0.12	0.12	0.08	0.08	0.1	0.46	0.14	0.09	0.18	0.02	0.06	0.09	0.11	0.04	0.21	0.06	0.04	0.09	0.08	0.07	0.19	0.08	0.04	0.09	0.02	0.03
BGIG9606_37721	BGIG9606_37721	lncRNA		1	URS00009BAEE3	noncoding	known	0.192	0.068	0.074	0.116	-0.81475	0.0002	-1.49154	-1.32302	0.16852	0	0	0.59954	0.05	0.06	0.18	0.41	0	0.32	0	0	0.07	0.25	2.16	0	0	0.24	0	0.39	0.3	0	0.13	0.11	0	0.25	0	0	0	0.06	0	0.16	0.06	0.06
BGIG9606_63386	BGIG9606_63386	lncRNA		1	BGIR9606_402243	noncoding	novel	0.02	0.012	0.025	0.023	-0.93674	0.00258	-0.66113	0.41952	1.08065	0.13609	0.29363	0.00119	0	0.04	0	0.1	0	0	0	0	0.07	0.11	0	0	0	0.02	0	0.07	0.02	0	0.02	0	0	0.02	0	0	0.02	0.02	0	0	0	0
BGIG9606_52489	BGIG9606_52489	lncRNA		1	URS00009ADA3B	noncoding	known	0.005	0.028	0.002	0.003	3.28478	0	2.68186	-1.14438	-3.82624	0	0.36972	0	0	0.06	0	0	0	0.03	0	0	0	0	0	0	0	0	0	0	0	0	0	0	0.03	0	0	0	0	0	0	0.08	0	0
BGIG9606_63885	BGIG9606_63885	lncRNA		1	BGIR9606_402748	noncoding	novel	0.019	0.019	0.032	0.028	-0.61256	0.01124	-0.10955	0.73881	0.84836	0.79603	0.0167	0.0007	0	0	0	0	0.05	0.02	0.05	0	0.02	0.1	0	0	0.02	0	0.03	0	0	0.04	0	0.02	0.04	0.02	0	0	0.03	0.05	0	0.03	0	0
105379026	LOC105379026	lncRNA		1	XR_948453.2	noncoding	known	0	0.002	0.01	0.007	-1.10765	0.02931	2.4474	4.18905	1.74165	0.0405	0	0.0003	0	0	0	0	0	0	0	0	0	0	0	0	0	0	0	0	0	0	0	0	0	0	0	0	0.01	0	0	0	0	0
340073	C5orf66-AS2	lncRNA		2	URS0000499E20+++NR_037895.1	noncoding	known	0.001	0.002	0	0	2.40764	0.00574	1.58233	-1.72934	-3.31167	0.11868	0.38582	0.00311	0	0	0	0	0	0	0	0	0	0	0	0	0	0	0	0	0	0	0	0	0	0	0	0	0	0.02	0.01	0	0	0.01
BGIG9606_59870	BGIG9606_59870	lncRNA		1	BGIR9606_398707	noncoding	novel	0	0.01	0.001	0.001	3.64468	0.00257	3.2344		-2.96374	0.02682		0.01411	0	0	0	0	0	0	0	0	0	0	0	0	0	0	0	0	0	0	0	0	0	0	0	0	0	0	0	0	0	0
BGIG9606_52727	BGIG9606_52727	lncRNA		2	URS00008C35B0+++URS0000D57107	noncoding	known	0.057	0.016	0.035	0.043	-1.45326	0.00079	-1.7509	-0.51224	1.23867	0.00065	0.30168	0.01521	0	0	0	0	0	0	0	0.12	0.4	0	0	0	0.06	0	0	0	0.6	0	0	0	0.24	0	0	0	0	0.06	0	0	0.13	0
BGIG9606_54242	BGIG9606_54242	lncRNA		1	URS00009BE655	noncoding	known	0.186	0.803	0.608	0.456	0.86522	0	2.21943	1.80549	-0.41394	0	0	0	0	0.09	0	0.07	0.18	0.15	0	0.2	0.07	0	0.16	0.07	0	0.09	0.01	2.62	0.09	0	0.09	0.16	0	0.34	0	0	0.44	0	0.48	0.19	0	2.53
BGIG9606_46521	BGIG9606_46521	lncRNA		1	URS00008B8872	noncoding	known	0.003	0.044	0.016	0.011	1.90771	0.00017	3.81936	2.44058	-1.37878	1e-05	0.05699	0.00888	0	0	0	0	0	0	0	0	0	0	0	0	0	0	0	0	0	0	0	0	0	0	0.08	0	0	0	0	0	0	0
BGIG9606_66532	BGIG9606_66532	lncRNA		1	BGIR9606_405419	noncoding	novel	0.062	0.023	0.077	0.072	-1.60617	0.00027	-1.43148	0.27066	1.70214	0.01573	0.61899	0.0004	0	0	0.11	0	0	0	0	0	0	0.34	0.61	0	0	0.11	0	0.24	0	0	0	0	0	0	0.21	0	0	0	0	0	0	0
BGIG9606_47783	BGIG9606_47783	lncRNA		1	URS0000D56DDD	noncoding	known	0.008	0.017	0.01	0.009	0.88979	0.0207	1.06448	0.27066	-0.79382	0.03484	0.70305	0.06114	0	0	0	0	0.05	0	0	0	0	0	0	0	0	0	0	0	0.14	0	0	0	0	0	0	0	0	0.02	0	0	0	0
374987	NEXN-AS1	lncRNA	C1orf118	3	URS00001D23AB+++URS0000D57DF4+++NR_103535.1	noncoding	known	0.034	0.057	0.029	0.031	0.84931	0	0.58306	-0.45437	-1.03743	0	0.00672	0	0.07	0.01	0.02	0.01	0.01	0	0.03	0	0.01	0.01	0.08	0.12	0	0.09	0.05	0.03	0.02	0.1	0	0	0.11	0.03	0.06	0.02	0.01	0	0.11	0.02	0.05	0.09
101927690	LOC101927690	lncRNA		5	URS00008B72AF+++URS00008BC086+++URS00009B3282+++URS00009BC401+++NR_135241.1	noncoding	known	0.007	0.012	0.006	0.006	0.8905	0.00188	0.75586	-0.22238	-0.97824	0.03967	0.67704	0.0024	0	0	0	0.01	0.01	0	0.01	0	0	0	0	0	0	0.02	0.01	0	0.03	0.05	0	0	0.02	0	0	0.01	0	0	0.06	0	0	0.02
BGIG9606_40957	BGIG9606_40957	lncRNA		1	URS0000D5E034	noncoding	known	0.002	0	0.001	0.002	-1.45218	0.00954	-1.64007	-0.3143	1.32576	0.01716	0.64443	0.03958	0	0	0	0	0.02	0	0	0	0	0	0	0.01	0.01	0	0	0	0	0	0	0.01	0	0	0	0	0	0	0	0	0	0
BGIG9606_66791	BGIG9606_66791	lncRNA		1	BGIR9606_405685	noncoding	novel	0.06	0.02	0.045	0.05	-1.30779	4e-05	-1.55761	-0.42449	1.13312	4e-05	0.26118	0.00235	0	0	0.09	0.15	0.18	0.19	0.09	0	0	0	0	0	0.05	0.13	0.13	0.1	0.04	0	0.1	0	0	0	0.26	0	0.04	0	0.04	0.04	0.04	0
BGIG9606_51982	BGIG9606_51982	lncRNA		2	BGIR9606_380084+++URS00007CC95F	noncoding	known	0.043	0.082	0.049	0.047	0.90406	0.00118	0.49379	-0.72934	-1.22313	0.16921	0.11278	0.00015	0.06	0	0.2	0	0.04	0.04	0	0.07	0	0	0	0	0	0.03	0	0	0	0.15	0	0.11	0.06	0	0	0	0	0.36	0.03	0	0.34	0.42
BGIG9606_56835	BGIG9606_56835	lncRNA		1	BGIR9606_395658	noncoding	novel	0.003	0.021	0.011	0.008	1.10724	0.01138	2.35993	1.6857	-0.67424	0.00033	0.0447	0.1515	0	0	0	0	0	0	0	0	0	0	0	0	0	0	0	0	0	0	0	0.09	0	0	0	0	0	0	0	0.06	0	0
BGIG9606_54153	BGIG9606_54153	lncRNA		1	URS00008C0E36	noncoding	known	0.03	0.07	0.051	0.044	0.73674	0.04318	1.21399	0.70362	-0.51037	0.01274	0.24771	0.20413	0	0	0	0	0	0	0	0	0.25	0.07	0.05	0	0	0	0	0	0.07	0	0	0	0	0	0.35	0	0	0	0	0.03	0	0
BGIG9606_38118	BGIG9606_38118	lncRNA		1	URS00008B3D08	noncoding	known	0	0.028	0.004	0.002	3.50717	4e-05	4.0969		-2.82624	0.00063		0.00094	0	0	0	0	0	0	0	0	0	0	0	0	0	0	0	0	0	0	0	0	0	0	0	0	0	0	0	0	0	0
7696	ZNF137P	lncRNA	ZNF137+++pHZ-30	4	URS00008B39C9+++URS00008B5A30+++URS00008BEEB5+++NR_023311.1	noncoding	known	0	0.001	0.009	0.006	-2.46171	0.0008		4.73729	3.14265		4e-05	1e-05	0	0	0	0	0	0	0	0	0	0	0	0	0	0	0	0	0	0	0	0	0	0	0	0	0	0	0	0	0	0
BGIG9606_46469	BGIG9606_46469	lncRNA		1	URS0000D592F5	noncoding	known	0.141	0.089	0.144	0.143	-0.65948	0.01762	-0.65471	0.00763	0.66234	0.07005	0.98582	0.03177	0.4	0	0	0.26	0	0	0	0.91	0	0	0.32	0	0	0.46	0.11	0	0.35	0	0	0.1	0.2	0.12	0.22	0	0.21	0	0	0.4	0	0.21
BGIG9606_65945	BGIG9606_65945	lncRNA		1	BGIR9606_404830	noncoding	novel	0.003	0.01	0.002	0.003	1.94013	0.00064	1.52986	-0.72934	-2.2592	0.02755	0.55182	0.00068	0	0	0	0	0	0	0	0	0.05	0	0	0.02	0	0	0	0	0	0	0	0	0	0	0.02	0	0	0	0	0	0	0
100507056	CCAT1	lncRNA	CARLO5+++CARLo-5+++onco-lncRNA-40	9	URS00008BBFF3+++URS00008C0AE2+++URS0000BCD656+++URS0000BD01C1+++URS0000BD84FA+++URS0000BDBA39+++URS0000BDE4CF+++URS0000BDE62F+++NR_108049.1	noncoding	known	0.006	0.004	0.015	0.012	-1.12133	0.00616	-0.5998	0.76397	1.36377	0.34575	0.12753	0.00146	0	0.03	0	0	0	0	0	0	0	0.01	0	0	0	0	0.06	0.04	0	0	0.01	0	0	0	0	0	0	0	0	0	0	0
101928463	LOC101928463	lncRNA		4	BGIR9606_312148+++BGIR9606_312149+++URS00008B8F27+++XR_241983.3	noncoding	known	0.003	0	0.002	0.002	-2.39972	0.00318	-2.80999	-0.72934	2.08065	0.00308	0.35537	0.03295	0.01	0	0	0	0	0	0	0	0.03	0	0	0	0	0	0	0	0.01	0	0	0	0.02	0	0	0	0	0	0	0	0	0
107986521	LOC107986521	lncRNA		5	URS00008B4DD2+++URS00009C0092+++XR_001743806.1+++XR_001743807.1+++XR_001743808.1	noncoding	known	0.002	0.008	0.001	0.002	2.50717	0.01864	2.0969	-0.72934	-2.82624	0.10913	0.77895	0.02314	0	0	0	0	0	0	0	0.06	0	0	0	0	0	0	0	0	0	0	0	0	0	0	0	0	0	0	0	0	0	0
BGIG9606_64410	BGIG9606_64410	lncRNA		1	BGIR9606_403273	noncoding	novel	0.025	0.015	0.036	0.032	-1.15579	0.00022	-0.77757	0.56612	1.34369	0.08806	0.14298	6e-05	0.05	0.06	0	0	0	0	0.03	0	0.04	0.09	0	0.08	0	0	0	0.07	0	0	0	0.08	0.03	0.06	0	0.07	0	0	0	0.03	0.06	0
BGIG9606_61234	BGIG9606_61234	lncRNA		1	BGIR9606_400079	noncoding	novel	0.031	0.02	0.036	0.034	-0.78779	0.03322	-0.64007	0.23002	0.87009	0.20953	0.65033	0.02992	0.04	0	0.13	0	0	0	0	0	0.05	0.05	0	0	0	0	0.04	0.19	0	0.15	0.1	0	0	0	0	0.05	0	0	0.08	0.04	0	0.04
BGIG9606_37022	BGIG9606_37022	lncRNA		1	URS00008B9C0A	noncoding	known	0.006	0.001	0.006	0.006	-1.93023	0.03408	-1.962	-0.05127	1.91073	0.09533	0.96022	0.06009	0	0	0	0	0	0	0	0	0	0	0	0	0	0	0.09	0.07	0	0	0	0	0	0	0	0	0	0	0	0	0	0.03
107984559	LOC107984559	lncRNA		3	URS00008B5B6B+++URS0000D5783D+++XR_001749987.1	noncoding	known	0.051	0.09	0.022	0.032	1.42261	0	0.81726	-1.15003	-1.9673	0.02397	0.03567	0	0.06	0.06	0	0	0.14	0.07	0.14	0	0	0	0	0.12	0.17	0	0	0.15	0	0.12	0.08	0	0	0.07	0.07	0	0.07	0	0	0	0	0.26
102723436	LOC102723436	lncRNA		11	BGIR9606_271577+++URS0000D56DCC+++URS0000D56F13+++URS0000D57E34+++URS0000D580D3+++URS0000D58183+++URS0000D585D6+++URS0000D590F6+++URS0000D5B781+++URS0000D5DF57+++XR_001738150.2	noncoding	known	0.153	0.096	0.256	0.219	-1.23344	0	-0.60468	0.90744	1.51212	0	0	0	0.21	0	0.4	0.12	0.03	0.13	0.07	0.14	0.15	0.05	0.04	0.17	0.29	0.21	0.08	0.28	0.08	0	0.55	0.02	0.04	0.03	0.2	0.02	0.45	0.21	0.06	0.06	0.06	0.04
BGIG9606_36690	BGIG9606_36690	lncRNA		4	URS0000D57B21+++URS0000D58F4C+++URS0000D5B4CE+++URS0000D5C2DA	noncoding	known	0.03	0.053	0.026	0.027	0.82971	0	0.53832	-0.50063	-1.03895	0.00015	0.00845	0	0.05	0.01	0.02	0.02	0.03	0.03	0.03	0.02	0	0.01	0.01	0.04	0.02	0.09	0.01	0.01	0.01	0.04	0.13	0.03	0.05	0.04	0.02	0.01	0.03	0.01	0.05	0.03	0.03	0.03
100128560	MYHAS	lncRNA		11	URS0000045B36+++URS000022B52C+++URS00002D1B83+++URS0000310F46+++URS00003F2417+++URS00008BAE1F+++URS00009AD383+++URS00009B9945+++URS0000D59FF2+++URS0000D5C122+++NR_125367.1	noncoding	known	0.007	0.017	0.002	0.004	1.93732	0.01048	0.86808	-2.63623	-3.50431	0.32439	0.10259	0.00112	0	0	0	0	0	0	0	0	0	0	0	0	0	0	0	0.09	0	0	0	0	0	0	0	0	0.08	0	0.05	0	0.05	0
BGIG9606_49148	BGIG9606_49148	lncRNA		1	URS0000D57695	noncoding	known	0.003	0	0.017	0.012	-4.98468	6e-05		2.27066	5.49569		0.013	1e-05	0	0	0	0	0	0	0	0	0	0	0	0	0	0	0	0	0	0	0	0	0	0.09	0	0	0	0	0	0	0	0
BGIG9606_40614	BGIG9606_40614	lncRNA		3	URS00008B4416+++URS00008B8E10+++URS00009BA0B8	noncoding	known	0.09	0.075	0.145	0.125	-0.63553	0	-0.21414	0.62652	0.84066	0.27215	8e-05	0	0.03	0.4	0.16	0.02	0.13	0.14	0	0.01	0.01	0	0	0.02	0	0	0	0.43	0.13	0	0.1	0.1	0	0.33	0.16	0	0.05	0.11	0.11	0.28	0	0.06
BGIG9606_37540	BGIG9606_37540	lncRNA		1	URS00008B3FDD	noncoding	known	0.033	0.046	0.02	0.025	0.8454	7e-05	0.48957	-0.62242	-1.11199	0.073	0.07619	1e-05	0	0.09	0.06	0	0.04	0.07	0	0	0	0.02	0.17	0	0.11	0.06	0	0	0	0	0.09	0	0.04	0	0	0	0.06	0.04	0.04	0.02	0.29	0.04
BGIG9606_51121	BGIG9606_51121	lncRNA		1	URS00008BAEBE	noncoding	known	0	0.003	0	0	3.77021	0.0289	2.35993		-3.08927	0.19328		0.07165	0	0	0	0	0	0	0	0	0	0	0	0	0	0	0	0	0	0	0	0	0	0	0	0	0	0	0.03	0	0	0
BGIG9606_66785	BGIG9606_66785	lncRNA		1	BGIR9606_405679	noncoding	novel	0.059	0.03	0.06	0.059	-0.94028	0.01726	-0.93552	0.00763	0.94315	0.06835	0.98997	0.03145	0	0	0	0	0	0	0	0	0	0.35	0	0	0	0	0	0	0.42	0	0	0	0.07	0.26	0	0	0	0.43	0.3	0.08	0.16	0.08
BGIG9606_43452	BGIG9606_43452	lncRNA		1	URS0000D5B730	noncoding	known	0.037	0.038	0.014	0.022	0.78791	0.0036	0.08813	-1.38142	-1.46955	0.82427	0.00086	1e-05	0.32	0.09	0	0	0.06	0	0	0	0	0.03	0	0	0.07	0.09	0.03	0	0.17	0	0	0.03	0	0	0.06	0	0	0	0	0.05	0	0.16
BGIG9606_52845	BGIG9606_52845	lncRNA		1	URS00008B5E1F	noncoding	known	0.006	0.005	0.011	0.009	-0.77857	0.01693	-0.12797	0.93624	1.06421	0.83024	0.02255	0.00145	0.02	0.01	0	0	0.01	0	0	0	0.01	0.02	0	0.01	0	0	0	0.01	0	0.01	0	0	0.02	0.01	0.03	0	0	0	0.01	0.03	0.01	0.01
BGIG9606_42589	BGIG9606_42589	lncRNA		1	URS00008BED21	noncoding	known	0.096	0.027	0.062	0.074	-1.35081	0.01288	-1.71046	-0.6298	1.08065	0.00715	0.30669	0.0963	0	0	0.18	0	0.34	0.18	0	0	0	1.26	0	0	0	0.37	0.16	0	0	0	0	0	0	0	0	0	0	0	0	0	0	0
BGIG9606_43573	BGIG9606_43573	lncRNA		1	URS00009AE17C	noncoding	known	0.065	0.078	0.158	0.125	-0.68577	0.00151	0.21554	1.25772	1.04218	0.57868	1e-05	0	0.11	0	0	0	0	0.06	0	0.12	0.14	0	0.17	0	0	0	0	0	0	0	0.39	0.06	0	0	0.41	0	0.23	0	0	0	0	0
BGIG9606_38709	BGIG9606_38709	lncRNA		2	URS00008BCF07+++URS00008BD11F	noncoding	known	0.005	0.008	0.02	0.015	-0.95226	0.00077	0.28954	1.67276	1.38321	0.59563	1e-05	0	0.01	0	0	0.01	0	0	0.01	0.03	0.01	0	0	0.01	0	0	0	0	0	0	0	0.04	0	0	0	0	0.02	0	0.01	0	0	0.03
BGIG9606_52386	BGIG9606_52386	lncRNA		1	URS00008C0BD0	noncoding	known	0.001	0.001	0.007	0.005	-2.06268	0.00609	0.77497	3.44058	2.66561	0.68553	0.00086	0.00027	0	0	0	0	0	0	0	0	0	0	0	0	0	0	0	0	0	0	0	0	0.02	0	0	0	0	0	0	0.02	0	0
105369149	LOC105369149	lncRNA		3	URS00008B4807+++XR_001748470.1+++XR_001748471.1	noncoding	known	0.011	0.026	0.018	0.015	1.04684	0.00754	1.56715	0.76231	-0.80484	0.00326	0.28958	0.05958	0	0.09	0	0.13	0	0	0	0	0	0	0	0	0	0	0	0	0	0	0	0	0	0.06	0	0	0	0	0.03	0	0	0
BGIG9606_55407	BGIG9606_55407	lncRNA		2	URS00008B434E+++URS00008BF775	noncoding	known	0.088	0.104	0.037	0.055	1.54949	0	0.61817	-2.07402	-2.69219	0.00175	0	0	0.28	0	0	0	0	0	0.06	0	0	0	0.39	0.16	0	0.32	0.44	0	0	0	0	0.24	0	0	0.04	0	0	0.36	0	0.1	0	0
BGIG9606_58529	BGIG9606_58529	lncRNA		1	BGIR9606_397363	noncoding	novel	0	0	0.004	0.003	-3.62211	0.02912		3.07801	4.30304		0.05797	0.00699	0	0	0	0	0	0	0	0	0	0	0	0	0	0	0	0	0	0	0	0	0	0	0	0	0	0	0	0	0	0
BGIG9606_62331	BGIG9606_62331	lncRNA		1	BGIR9606_401181	noncoding	novel	0.016	0.002	0.023	0.021	-2.98468	0.0008	-2.54696	0.64917	3.19613	0.04541	0.44257	0.00077	0	0	0	0	0	0	0	0	0	0.42	0	0	0	0	0	0	0	0	0	0	0	0	0	0	0	0	0	0	0	0
BGIG9606_42714	BGIG9606_42714	lncRNA		2	URS00008B7586+++URS0000D5914E	noncoding	known	0.012	0.007	0.014	0.013	-0.69716	0.01551	-0.73154	-0.05552	0.67602	0.04715	0.89774	0.03603	0	0	0	0.01	0	0.02	0.01	0	0.02	0	0.04	0.01	0	0.07	0.01	0.03	0	0.01	0.01	0	0	0	0.03	0	0	0.03	0	0	0	0
BGIG9606_37190	BGIG9606_37190	lncRNA		1	URS00008B5FDA	noncoding	known	0.002	0.002	0.007	0.005	-1.49283	0.00431	-0.48806	1.38614	1.8742	0.61086	0.02536	0.00043	0	0	0.01	0	0	0	0	0	0	0	0	0.03	0	0.01	0	0.01	0	0	0	0	0	0	0	0	0	0	0	0	0	0
112268288	LOC112268288	lncRNA		2	XR_002958732.1+++XR_002958733.1	noncoding	known	0.412	0.368	0.664	0.573	-0.63829	0	-0.15242	0.71542	0.86784	6e-05	0	0	0.2	0.46	0.2	0.43	0.54	0.68	0.35	0.55	0.95	0.75	0.23	0.22	0.5	0.35	0.49	0.51	0.61	0.08	0.55	0.26	0.15	0.22	0.5	0.33	0.4	0.19	0.19	0.26	0.15	0.4
BGIG9606_52375	BGIG9606_52375	lncRNA		1	URS0000D57C23	noncoding	known	0	0.001	0	0	3.58118	0.03229	2.35993		-2.90024	0.19328		0.08155	0	0	0	0	0	0	0	0	0	0	0	0	0	0	0	0	0	0	0	0	0	0	0	0	0	0	0	0	0	0.01
BGIG9606_55353	BGIG9606_55353	lncRNA		2	URS000014B86E+++URS00004F4069	noncoding	known	0	0.001	0	0	2.35517	0.033	2.9449		-1.67424	0.06014		0.13257	0	0	0	0	0	0	0	0	0	0	0	0	0	0	0	0	0	0	0	0	0	0	0	0	0	0	0	0	0	0.01
BGIG9606_58593	BGIG9606_58593	lncRNA		1	BGIR9606_397427	noncoding	novel	0.042	0.011	0.029	0.034	-1.53284	0.04366	-1.9031	-0.65039	1.25271	0.03327	0.43656	0.16668	0	0	0	0.15	0	0	0	0	0.58	0	0	0	0	0	0	0	0	0	0	0.24	0	0	0.12	0	0	0	0	0	0	0
BGIG9606_66244	BGIG9606_66244	lncRNA		1	BGIR9606_405130	noncoding	novel	0	0.003	0	0	4.86563	0.00184	3.45535		-3.82624	0.03037		0.0089	0	0	0	0	0	0	0	0	0	0	0	0	0	0.01	0	0	0	0	0	0	0	0	0	0	0	0	0	0	0	0
BGIG9606_39766	BGIG9606_39766	lncRNA		1	URS0000D5AC47	noncoding	known	0.076	0.041	0.077	0.077	-0.86538	0.01441	-0.80999	0.0878	0.89779	0.0837	0.86229	0.02122	0.16	0	0.26	0.21	0.18	0.28	0.09	0	0	0	0	0	0.53	0	0	0.1	0	0	0	0	0.08	0.09	0	0	0	0	0.08	0.16	0	0
BGIG9606_64222	BGIG9606_64222	lncRNA		1	BGIR9606_403085	noncoding	novel	0.021	0.024	0.006	0.012	0.99559	1e-05	0.2344	-1.54492	-1.77932	0.42805	2e-05	0	0.02	0	0.05	0	0.02	0	0.01	0.05	0.07	0.05	0	0.04	0	0.01	0	0	0.06	0	0	0	0	0.04	0.04	0.03	0	0.05	0	0.03	0.01	0.02
105374759	LOC105374759	lncRNA		6	BGIR9606_275639+++BGIR9606_275640+++BGIR9606_275641+++BGIR9606_275642+++BGIR9606_275643+++XR_940137.1	noncoding	known	0.065	0.029	0.075	0.071	-0.77187	0.00376	-0.64474	0.19873	0.84347	0.07459	0.58935	0.00372	0.02	0	0	0	0.33	0	0.22	0.12	0.09	0	0	0	0	0	0.05	0	0	0	0	0.02	0.09	0.17	0.36	0	0.21	0	0	0.05	0	0.09
BGIG9606_63201	BGIG9606_63201	lncRNA		1	BGIR9606_402056	noncoding	novel	0.01	0.012	0.027	0.021	-0.76071	0.0007	0.403	1.57941	1.17641	0.30392	0	0	0.01	0	0.01	0.01	0	0.04	0	0	0	0.04	0	0.01	0.03	0	0	0	0.02	0	0	0.03	0	0.01	0.02	0.02	0	0	0.02	0.02	0	0
BGIG9606_48869	BGIG9606_48869	lncRNA		1	URS00005E6F43	noncoding	known	0.012	0.021	0.007	0.009	1.11125	0.0089	0.70097	-0.72934	-1.43031	0.19451	0.32663	0.00359	0.06	0	0.1	0	0	0	0	0	0	0	0	0	0	0.03	0.09	0	0	0	0	0	0	0	0	0.04	0	0	0.03	0	0	0
BGIG9606_62035	BGIG9606_62035	lncRNA		1	BGIR9606_400882	noncoding	novel	0.018	0.019	0.034	0.028	-0.59108	0	0.06277	0.94051	0.87774	0.7208	0	0	0.02	0.02	0.01	0.03	0.03	0.04	0.03	0.01	0.03	0.03	0	0.01	0.03	0.01	0.02	0.02	0.03	0	0.04	0.01	0	0.02	0	0	0.01	0.01	0.01	0	0.01	0.03
BGIG9606_53904	BGIG9606_53904	lncRNA		1	URS00008C0A5F	noncoding	known	0.025	0.015	0.024	0.024	-0.6599	0	-0.68113	-0.0342	0.64693	0.00012	0.87578	4e-05	0	0.11	0	0	0	0.06	0.03	0	0.09	0	0.01	0	0.09	0.05	0	0	0.08	0	0.06	0	0	0.02	0	0	0	0.04	0	0	0.01	0
105378530	LOC105378530	lncRNA		2	URS00008B5A84+++XR_946395.2	noncoding	known	0.005	0.002	0.005	0.005	-1.32455	0.0323	-1.39315	-0.11162	1.28153	0.07754	0.89065	0.065	0	0	0	0	0	0.03	0	0	0	0.02	0	0	0	0	0	0	0.01	0	0	0.01	0.03	0	0	0	0.03	0	0	0	0	0
112268304	LOC112268304	lncRNA		2	XR_002958818.1+++XR_002958841.1	noncoding	known	0.024	0.012	0.02	0.021	-0.75015	0.00439	-0.90903	-0.26391	0.64512	0.0047	0.44576	0.03347	0.09	0	0	0.02	0	0.02	0.01	0.09	0.02	0.2	0	0.01	0	0	0	0.08	0	0	0.03	0	0	0.02	0	0	0.03	0	0	0	0.01	0.03
107984474	LOC107984474	lncRNA		3	URS000024EC1D+++URS00009B2E7C+++XR_001749080.1	noncoding	known	0.046	0.067	0.01	0.023	1.39884	0	0.37323	-2.43983	-2.81306	0.2184	0	0	0.03	0	0.31	0	0.04	0	0	0	0	0	0	0.04	0	0	0	0	0.15	0.35	0.03	0	0.06	0	0	0	0	0.18	0.04	0	0	0
BGIG9606_48137	BGIG9606_48137	lncRNA		1	URS00008B3266	noncoding	known	0.027	0.008	0.008	0.015	-0.98805	0.02307	-1.79766	-1.68273	0.11493	6e-05	0.0005	0.85865	0.02	0.19	0	0	0	0.03	0.03	0.12	0.09	0.05	0	0	0	0	0	0	0	0	0.08	0	0	0.02	0.07	0	0	0	0	0	0.02	0
BGIG9606_40931	BGIG9606_40931	lncRNA		2	BGIR9606_300585+++URS00008C3CE3	noncoding	known	0.014	0.019	0.01	0.012	0.67067	0.04378	0.4124	-0.43983	-0.85223	0.34679	0.41026	0.02247	0	0.04	0	0	0.04	0	0	0	0	0	0	0.02	0.07	0	0	0	0	0	0	0	0.04	0.06	0.1	0	0	0	0	0	0.09	0.02
BGIG9606_48832	BGIG9606_48832	lncRNA		3	URS00001AEA73+++URS00001CB558+++URS0000247474	noncoding	known	0.019	0	0.008	0.012	-4.12582	5e-05	-4.67129	-1.01371	3.65758	5e-05	0.1615	0.00353	0	0	0	0	0	0.03	0	0	0	0.27	0	0	0	0	0	0	0	0	0.11	0	0	0	0	0	0.08	0	0	0	0	0.03
100132078	LOC100132078	lncRNA		1	NR_046085.1	noncoding	known	0.018	0.017	0.005	0.01	0.83214	0.00017	-0.0851	-2.0248	-1.9397	0.78603	0	0	0.02	0	0.01	0	0.01	0	0.1	0.01	0.05	0.08	0	0.05	0	0.03	0.02	0.02	0	0	0.03	0	0	0.03	0.02	0	0	0	0	0.01	0.05	0.01
112268474	LOC112268474	lncRNA		3	URS00008B2015+++URS00008BE710+++XR_002959832.1	noncoding	known	0.057	0.059	0.148	0.115	-0.98654	0	0.05637	1.43295	1.37658	0.62359	0	0	0.01	0.07	0.03	0.05	0.05	0.05	0.07	0.05	0.22	0.12	0.06	0.01	0.09	0.03	0.05	0.04	0.01	0.07	0.08	0.02	0.03	0.02	0.06	0.04	0.13	0.02	0.04	0.04	0.01	0.04
BGIG9606_59379	BGIG9606_59379	lncRNA		1	BGIR9606_398214	noncoding	novel	0.001	0.001	0.005	0.003	-2.13668	0.04895	-0.22503	2.44058	2.66561	0.92742	0.05699	0.0124	0	0	0	0.02	0	0	0	0	0	0	0	0	0	0	0	0	0	0	0	0	0	0	0	0	0	0	0	0	0	0
BGIG9606_66804	BGIG9606_66804	lncRNA		1	BGIR9606_405698	noncoding	novel	0.035	0.025	0.042	0.039	-0.61361	0.00676	-0.42752	0.28773	0.71526	0.18139	0.34672	0.0034	0.02	0	0.04	0.25	0.02	0.02	0	0.12	0.05	0.11	0	0	0.08	0	0.08	0	0	0	0.04	0	0.05	0	0	0	0.02	0	0.04	0.04	0.06	0.02
BGIG9606_43926	BGIG9606_43926	lncRNA		1	URS00008BF4EC	noncoding	known	0.025	0.023	0.05	0.041	-0.79129	0.02085	-0.07819	1.01789	1.09608	0.9029	0.0182	0.00169	0	0	0	0.15	0	0.19	0	0	0	0	0	0	0	0	0.16	0	0	0	0	0	0	0.14	0	0	0	0	0	0	0	0
BGIG9606_37750	BGIG9606_37750	lncRNA		1	URS00008BC511	noncoding	known	0.02	0.007	0.017	0.018	-1.27244	0.01849	-1.41406	-0.2343	1.17976	0.03547	0.73153	0.05527	0	0.09	0	0	0	0.09	0	0	0	0	0	0	0	0.01	0	0	0.12	0	0	0.08	0	0.09	0.04	0	0	0	0	0.07	0	0
BGIG9606_47939	BGIG9606_47939	lncRNA		4	URS00008B99D4+++URS00008C12EF+++URS00009AF2C1+++URS00009BA5E5	noncoding	known	0.008	0.005	0.011	0.01	-0.61303	0.00013	-0.32944	0.43109	0.76053	0.16208	0.04005	1e-05	0	0.01	0	0.01	0	0	0	0	0.04	0.01	0	0.01	0.03	0	0.01	0.01	0	0	0.02	0.03	0	0.01	0.01	0.01	0.01	0	0	0	0	0.01
105375247	LOC105375247	lncRNA		2	URS00008BED59+++XR_927199.2	noncoding	known	0.011	0.002	0.002	0.005	-1.01567	0	-2.06749	-2.55531	-0.48782	0	0	0.09108	0	0	0.01	0	0	0	0.05	0	0	0	0	0	0	0.01	0	0.01	0.04	0.03	0	0	0.01	0	0	0.13	0	0	0	0	0	0.02
BGIG9606_67323	BGIG9606_67323	lncRNA		1	BGIR9606_406220	noncoding	novel	0.007	0.014	0.029	0.021	-0.7196	0.00976	0.87013	2.07801	1.20789	0.07024	0	1e-05	0.01	0	0.02	0.02	0	0	0	0	0	0	0	0	0.04	0	0	0	0.03	0	0	0.06	0	0	0	0	0	0	0	0	0	0
105375409	LOC105375409	lncRNA		8	URS00008B7B0A+++URS00008BB5FF+++URS00008BC64B+++URS00008BC7FC+++URS00008BDC66+++URS00009B33F2+++XR_927773.3+++XR_927774.2	noncoding	known	0.035	0.03	0.05	0.044	-0.61182	0.01359	-0.22526	0.57784	0.8031	0.56952	0.06982	0.00199	0	0	0.05	0.1	0.03	0.18	0	0	0.03	0.06	0	0.02	0.15	0	0	0.02	0	0.02	0.06	0.06	0	0	0.03	0	0.1	0	0.05	0.03	0	0
BGIG9606_65810	BGIG9606_65810	lncRNA		1	BGIR9606_404693	noncoding	novel	0.04	0.017	0.077	0.064	-1.91306	0	-1.14908	1.08357	2.23266	0.00093	2e-05	0	0.07	0	0	0.03	0	0.11	0	0	0.09	0	0	0	0.32	0	0	0.06	0.1	0	0	0	0.05	0.03	0.13	0.06	0	0	0	0	0	0
BGIG9606_42528	BGIG9606_42528	lncRNA		1	URS00008B3367	noncoding	known	0.012	0.015	0.039	0.029	-0.99739	0.00111	0.41325	1.87143	1.45818	0.48034	0	0	0	0	0	0	0	0	0	0	0.12	0	0	0	0.12	0	0	0	0	0	0	0	0	0.08	0	0	0	0	0	0	0	0
BGIG9606_49959	BGIG9606_49959	lncRNA		1	URS0000D5BB3D	noncoding	known	0.392	0.708	0.433	0.418	0.76664	0	0.84425	0.12248	-0.72177	0	0.00106	0	0.35	0.29	0.11	0.31	0.7	0.46	0.43	0.35	0.6	0.28	0.14	0.14	0.35	0.13	0.12	0.42	0.7	1.26	1.03	0.46	0.13	0.28	0.31	0.12	0.31	0.41	1.2	0.4	0.35	0.32
BGIG9606_62866	BGIG9606_62866	lncRNA		1	BGIR9606_401717	noncoding	novel	0	0.01	0	0	3.77021	0.0289	2.35993		-3.08927	0.19328		0.07165	0	0	0	0	0	0	0	0	0	0	0	0	0	0	0	0	0	0	0	0	0	0	0	0	0	0	0	0	0	0
440419	TBC1D3P5	lncRNA		3	URS00008BE233+++URS00008C3CF6+++NR_033892.1	noncoding	known	0.013	0.005	0.009	0.01	-0.84717	0.03717	-0.85306	-0.00945	0.84361	0.10679	0.98769	0.06171	0	0.02	0	0.02	0	0	0	0	0	0	0	0	0.01	0	0.01	0.02	0	0	0.24	0.01	0.01	0	0	0	0	0	0	0	0.01	0.01
BGIG9606_65211	BGIG9606_65211	lncRNA		1	BGIR9606_404087	noncoding	novel	0.004	0.001	0.007	0.006	-2.47772	0.00193	-1.962	0.75609	2.71808	0.09533	0.35552	0.00131	0	0	0	0	0	0	0	0.08	0	0	0	0	0	0	0	0	0	0	0	0	0	0.02	0	0	0	0	0	0	0	0
107986483	LOC107986483	lncRNA		1	XR_001743008.1	noncoding	known	0.167	0.091	0.18	0.175	-0.89093	0	-0.83867	0.08288	0.92155	0	0.67129	0	0.06	0.61	0.23	0.04	0.31	0.07	0	0.47	0.08	0.07	0	0.03	0.33	0.27	0.19	0.07	0.03	0	0.25	0.38	0.15	0.14	0.26	0	0.26	0.03	0.03	0.19	0.19	0.19
BGIG9606_59638	BGIG9606_59638	lncRNA		1	BGIR9606_398473	noncoding	novel	0.013	0.002	0.003	0.007	-1.88514	0.00663	-2.80999	-2.05127	0.75872	8e-05	0.00325	0.47007	0	0.02	0.09	0	0	0	0	0	0.05	0	0	0.04	0	0	0	0	0.04	0	0	0	0.02	0.07	0	0	0	0	0	0	0.02	0
102723530	LOC102723530	lncRNA		4	URS00009AF395+++URS00009B0151+++XR_427014.2+++XR_939877.1	noncoding	known	0.04	0.045	0.013	0.023	1.24414	3e-05	0.41883	-1.72934	-2.14817	0.26205	0.00081	0	0.05	0	0	0	0.03	0	0	0.47	0.06	0	0	0	0	0.06	0.12	0	0.03	0.16	0	0	0.07	0	0	0	0	0	0	0.21	0	0
105374498	LOC105374498	lncRNA		9	BGIR9606_297338+++URS00008BFDAB+++URS00009AF9C1+++XR_001741390.1+++XR_001741391.1+++XR_001756922.2+++XR_001756923.2+++XR_925422.3+++XR_925423.3	noncoding	known	0.014	0.005	0.01	0.011	-0.78876	0.02958	-0.6656	0.19266	0.85826	0.17893	0.69655	0.02948	0	0	0	0	0	0.02	0.01	0	0.01	0.11	0	0	0.08	0.04	0	0.08	0	0	0	0	0	0	0.01	0.01	0	0	0.01	0.01	0	0.01
BGIG9606_61237	BGIG9606_61237	lncRNA		1	BGIR9606_400082	noncoding	novel	0.006	0.006	0.016	0.012	-0.93071	6e-05	0.08728	1.4024	1.31512	0.8565	0	0	0	0	0	0	0.02	0.04	0	0	0	0	0	0	0	0.03	0	0	0	0	0	0	0	0	0.01	0.04	0.02	0	0	0	0	0
BGIG9606_51781	BGIG9606_51781	lncRNA		1	URS00008BA3F0	noncoding	known	0.005	0	0.007	0.006	-3.39972	0.00422	-3.22503	0.27066	3.49569	0.04377	0.80345	0.00705	0	0	0	0	0.04	0	0	0	0	0	0	0	0	0	0	0	0	0	0	0.07	0	0	0.03	0	0	0	0	0	0	0
BGIG9606_36499	BGIG9606_36499	lncRNA		1	URS00008B3A0E	noncoding	known	0.012	0.001	0.007	0.009	-3.79374	0.00012	-4.08589	-0.50203	3.58385	0.00053	0.52633	0.00181	0	0	0.25	0	0.05	0	0	0	0	0	0	0	0	0	0	0	0	0	0	0	0	0	0	0	0	0	0	0.04	0	0
BGIG9606_67236	BGIG9606_67236	lncRNA		1	BGIR9606_406133	noncoding	novel	0	0.005	0.001	0.001	2.9926	0.03236	2.58233		-2.31167	0.13181		0.09833	0	0	0	0	0	0	0	0	0	0	0	0	0	0	0	0	0	0	0	0	0	0	0	0	0	0	0	0.04	0	0
105371449	LOC105371449	lncRNA		8	BGIR9606_272737+++URS00008B4C9F+++URS00008B6E08+++URS00008BE314+++URS00008BEB12+++XR_001738239.1+++XR_922161.2+++XR_922162.2	noncoding	known	0.233	0.17	0.325	0.292	-0.70188	0	-0.29129	0.61146	0.90275	0	0	0	0.06	0.61	0.24	0.14	0.38	0.17	0.19	0.08	0.19	0.49	0.13	0.03	1.07	0.2	0.06	0.09	0.17	0.02	0.19	0.18	0.04	0.42	0.34	0.11	0.43	0.03	0.15	0.1	0.02	0.13
BGIG9606_39369	BGIG9606_39369	lncRNA		1	URS0000D5BF4D	noncoding	known	0.308	0.386	0.063	0.151	1.31519	0	0.31229	-2.3452	-2.65748	0.00391	0	0	0.34	0.4	0.1	0	1.15	0.29	0.24	0.54	0	0.25	0.1	0.18	0.04	0.1	0.7	0.3	1.38	0.06	0.22	0.03	0.18	0.36	0.26	0.15	0.03	0.61	0.12	0.16	0.19	0.35
BGIG9606_66033	BGIG9606_66033	lncRNA		1	BGIR9606_404918	noncoding	novel	0.04	0.023	0.098	0.077	-1.59236	0.00018	-0.7396	1.19666	1.93626	0.29559	0.01528	1e-05	0	0	0	0	0	0	0	0	0.12	0	0	0	0	0	0	0	0.21	0	0.23	0	0	0	0	0	0.49	0	0	0.09	0	0
105378674	LOC105378674	lncRNA		2	URS000018CEDC+++XR_947236.2	noncoding	known	0.02	0.02	0.043	0.035	-0.82856	0	-0.07918	1.0648	1.14398	0.81588	0	0	0	0	0	0.01	0.02	0	0	0	0.01	0.01	0	0.01	0.09	0.05	0.04	0.05	0	0	0.06	0	0	0.03	0.08	0.01	0.04	0	0	0.06	0.01	0.05
BGIG9606_66492	BGIG9606_66492	lncRNA		1	BGIR9606_405379	noncoding	novel	0.008	0.005	0.012	0.011	-1.03779	0.00089	-0.54624	0.72319	1.26942	0.25821	0.06127	0.00011	0.01	0	0	0	0	0	0.03	0.03	0	0.04	0	0	0	0	0	0	0	0.02	0	0	0	0	0.03	0	0.04	0	0	0.04	0	0
BGIG9606_61149	BGIG9606_61149	lncRNA		1	BGIR9606_399994	noncoding	novel	0.004	0.009	0.007	0.006	0.68775	0.04986	1.27747	0.85562	-0.42185	0.00683	0.13598	0.27836	0	0	0	0	0	0	0.02	0	0	0.06	0	0	0	0	0	0	0	0	0	0	0	0	0	0	0.02	0	0	0.01	0.01	0.04
105375429	LOC105375429	lncRNA		3	URS00008BF2E0+++URS00009BAED5+++NR_133946.1	noncoding	known	0.013	0.005	0.013	0.013	-1.39972	0.01377	-1.22503	0.27066	1.49569	0.11466	0.70305	0.0153	0.03	0	0	0	0.14	0	0	0	0	0	0	0	0	0	0	0	0	0	0	0.09	0	0	0.08	0	0	0	0	0	0	0
449491	DEFA8P	lncRNA	DEFAP1	1	NR_073407.1	noncoding	known	0.18	0.032	0.018	0.077	-1.24474	0.00207	-2.43014	-3.29702	-0.86688	0	0	0.21362	0	0	1.46	0	0.05	0	0.38	0	0	0	0	0	0	0.34	0	0	0.22	0.04	0	0	0	0	0	2.19	0	0	0	0	0	0.1
BGIG9606_40313	BGIG9606_40313	lncRNA		1	URS00008B389C	noncoding	known	0.099	0.071	0.129	0.118	-0.65948	0.00051	-0.4683	0.29532	0.76362	0.07702	0.24554	0.0002	0	0.09	0.21	0.1	0.04	0	0	0	0.05	0.28	0.42	0.04	0.21	0.26	0.08	0.1	0	0	0.24	0.04	0	0	0.3	0	0.12	0	0.08	0	0.08	0.16
102724917	LINC02327	lncRNA		22	URS00000B3C59+++URS00000F60F6+++URS0000401EED+++URS00008B4183+++URS00008B5EB6+++URS00008B78F2+++URS00008BD63B+++URS0000D58795+++URS0000D59377+++URS0000D5A491+++URS0000D5BA40+++URS0000D5C7C8+++URS0000D5CA43+++XR_001750693.1+++XR_002957601.1+++XR_943676.3+++XR_943677.3+++XR_943681.3+++XR_943683.3+++XR_943685.3+++XR_943687.1+++XR_943689.3	noncoding	known	0.012	0.02	0.012	0.012	0.98008	0.00103	1.02198	0.0666	-0.95538	0.00794	0.90958	0.00404	0	0	0	0	0	0	0	0.05	0	0	0	0	0.13	0.01	0	0	0	0.02	0.1	0	0	0	0	0	0	0.01	0.02	0.06	0.08	0
BGIG9606_52956	BGIG9606_52956	lncRNA		2	URS00008BAE38+++URS00008C06F8	noncoding	known	0.001	0.003	0.001	0.001	1.60028	0.02728	1.77497	0.27066	-1.50431	0.06478	0.8641	0.05844	0.01	0	0	0	0	0	0	0	0	0	0	0	0	0	0	0	0	0	0	0	0	0	0	0	0	0.01	0	0	0	0
BGIG9606_59222	BGIG9606_59222	lncRNA		1	BGIR9606_398057	noncoding	novel	0.042	0.012	0.022	0.029	-1.32933	0.04597	-1.87711	-1.01885	0.85826	0.01161	0.15737	0.30978	0	0	0	0.22	0.1	0	0	0	0	0	0	0	0.23	0	0.27	0	0.19	0	0	0.09	0	0	0	0	0	0	0	0	0	0
BGIG9606_55840	BGIG9606_55840	lncRNA		2	URS00008C2148+++URS00009C10E6	noncoding	known	0.125	0.155	0.235	0.196	-0.7073	0	0.2062	1.27296	1.06677	0.19355	0	0	0.16	0.06	0.15	0	0	0	0.03	0.05	0.1	0.41	0.09	0.22	0.38	0	0	0.17	0	0	0.4	0.17	0.02	0.01	0.25	0.28	0.31	0	0.08	0.08	0.09	0.36
BGIG9606_51996	BGIG9606_51996	lncRNA		4	URS00008B80FA+++URS00009B7AF2+++URS00009B9823+++URS00009C3EB2	noncoding	known	0.003	0.003	0.013	0.01	-1.54381	0.00013	0.01581	2.04357	2.02775	0.98649	5e-05	0	0.02	0	0	0	0.01	0.01	0	0	0	0	0	0	0.03	0	0	0	0	0	0	0	0	0	0	0.01	0	0	0	0	0	0
BGIG9606_57824	BGIG9606_57824	lncRNA		1	BGIR9606_396653	noncoding	novel	0.004	0.004	0.015	0.011	-1.36963	0.00223	0.08158	1.91857	1.837	0.93235	0.00066	4e-05	0	0	0	0	0.01	0	0	0	0	0	0	0	0	0	0	0	0	0	0.04	0	0.03	0.02	0	0	0	0	0	0	0	0
105371675	LOC105371675	lncRNA		4	URS0000D581A2+++URS0000D5B868+++URS0000D5D5FD+++XR_922396.2	noncoding	known	0.001	0	0	0	-2.7521	0.04565	-3.44536	-1.36471	2.08065	0.02328	0.25528	0.24451	0	0	0	0	0.01	0	0	0	0	0	0	0	0	0	0	0	0	0	0	0.01	0	0	0	0	0	0	0	0	0	0
BGIG9606_52893	BGIG9606_52893	lncRNA		6	URS00008BB33F+++URS00009AE842+++URS00009B93BB+++URS00009BB672+++URS00009C205F+++URS0000A7A1A4	noncoding	known	0	0.002	0.002	0.001	1.69982	0.00874	3.0969	1.85562	-1.24128	0.00241	0.20536	0.06851	0	0	0	0	0	0	0	0	0	0	0	0	0	0	0	0	0	0	0	0	0	0.01	0	0	0	0	0	0	0.01	0
BGIG9606_55945	BGIG9606_55945	lncRNA		1	URS00008BF804	noncoding	known	0.031	0.086	0.049	0.042	1.05717	0	1.57101	0.75353	-0.81748	0	0.06816	0.00087	0	0	0	0.08	0	0.18	0.08	0	0	0	0	0	0.07	0	0	0	0	0	0.39	0	0	0	0	0	0	0	0	0	0	0
BGIG9606_54882	BGIG9606_54882	lncRNA		1	URS00008BE2A6	noncoding	known	0.036	0.075	0.055	0.048	0.7681	0.01878	1.05271	0.43255	-0.62016	0.01439	0.44553	0.08555	0	0	0.22	0	0	0	0.08	0	0.26	0	0	0.07	0	0	0	0.17	0	0.13	0	0	0	0	0	0	0	0	0	0.07	0.15	0
BGIG9606_68578	BGIG9606_68578	lncRNA		1	BGIR9606_407855	noncoding	novel	0.157	0.11	0.178	0.17	-0.62743	0.00062	-0.46716	0.24899	0.71615	0.06419	0.31817	0.00032	0.49	0	0	1.22	0	0	0	0.31	0	0	0	0	0	0.46	0.18	0.75	0	0.07	0	0.34	0	0.11	0.16	0	0	0	0	0.13	0	0
BGIG9606_52649	BGIG9606_52649	lncRNA		1	URS00008C1596	noncoding	known	0	0.006	0	0	4.35517	0.00412	2.9449		-3.67424	0.06014		0.01499	0	0	0	0	0	0	0	0	0	0	0	0	0	0	0	0	0	0	0	0	0	0	0	0	0	0	0	0	0	0
BGIG9606_66373	BGIG9606_66373	lncRNA		1	BGIR9606_405260	noncoding	novel	0.03	0.005	0.05	0.042	-2.62211	0.00665	-2.22503	0.59259	2.81762	0.1078	0.54347	0.00627	0	0	0	0	0	0	0	0	0.39	0	0	0	0	0	0	0	0	0	0	0	0	0	0	0	0	0.38	0	0	0	0
BGIG9606_62126	BGIG9606_62126	lncRNA		1	BGIR9606_400974	noncoding	novel	0.006	0.003	0.015	0.012	-1.71522	2e-05	-0.9031	1.14513	2.04823	0.16183	0.01147	0	0.04	0	0	0.02	0	0	0	0	0	0.01	0	0.01	0	0.01	0.01	0	0.03	0	0	0	0	0.03	0	0	0	0	0	0	0	0
BGIG9606_53769	BGIG9606_53769	lncRNA		1	URS00008BD8B4	noncoding	known	0.002	0	0.002	0.002	-3.62211	0.02912		0.59259	3.81762		0.67709	0.03074	0	0	0	0	0	0	0	0	0	0	0	0	0.02	0	0	0	0	0	0	0	0	0	0.02	0	0	0	0	0	0	0
BGIG9606_64255	BGIG9606_64255	lncRNA		1	BGIR9606_403118	noncoding	novel	0.009	0.002	0.007	0.008	-2.06268	0.00609	-2.39495	-0.57734	1.81762	0.00735	0.45884	0.04061	0	0	0	0	0	0.09	0.05	0	0	0	0	0	0	0	0	0	0	0	0	0	0	0	0.1	0	0	0	0	0	0	0
BGIG9606_60845	BGIG9606_60845	lncRNA		1	BGIR9606_399686	noncoding	novel	0.05	0.089	0.041	0.044	1.00887	0	0.82098	-0.3143	-1.13529	4e-05	0.28779	0	0.02	0.05	0	0	0.12	0	0.07	0.07	0	0.18	0	0	0	0	0.11	0.08	0.05	0	0.03	0.02	0	0	0	0.13	0.05	0.33	0.02	0	0.05	0.02
105378654	LOC105378654	lncRNA		15	URS00008B25CA+++URS00008B273F+++URS00008B33E2+++URS00008B3B52+++URS00008B66AA+++URS00008B9B19+++URS00009B54E8+++URS00009BAF88+++XR_001737984.1+++XR_001737985.1+++XR_001737986.1+++XR_001737987.1+++XR_002958294.1+++XR_947202.1+++XR_947205.2	noncoding	known	0.011	0.003	0.006	0.008	-1.48218	0.00016	-2.13757	-1.26991	0.86766	0	0.00225	0.09311	0	0	0.02	0	0	0	0.01	0	0	0	0	0	0	0.11	0	0	0.01	0	0	0	0.01	0	0	0.12	0	0	0	0	0	0.02
BGIG9606_51614	BGIG9606_51614	lncRNA		1	URS0000D57012	noncoding	known	0.177	0.062	0.105	0.131	-1.04429	3e-05	-1.44921	-0.71865	0.73056	0	0.01281	0.01626	0	0	0	1.55	0.16	0	0	2.2	0	0.08	0.3	0	0	0.29	0	0	0	0	0	0	0.02	0	0	0	0	0	0	0	0	0
BGIG9606_52049	BGIG9606_52049	lncRNA		2	BGIR9606_381846+++URS0000D58AC0	noncoding	known	0.06	0.09	0.042	0.049	0.87216	0	0.48911	-0.6754	-1.16451	0	0	0	0.05	0.05	0.01	0.05	0.09	0.08	0.02	0.15	0.03	0.1	0.04	0.08	0	0.06	0.19	0.07	0.11	0	0	0.01	0.03	0.01	0.05	0.02	0.04	0.23	0	0.04	0.07	0.05
BGIG9606_56594	BGIG9606_56594	lncRNA		1	BGIR9606_395416	noncoding	novel	0.031	0.037	0.016	0.022	0.73884	0.00374	0.23837	-0.91575	-1.15412	0.49389	0.01974	0.0001	0.04	0.15	0.07	0	0.07	0.08	0	0.12	0.03	0.03	0	0	0	0	0	0.03	0.05	0	0	0	0.02	0	0.07	0.03	0	0.02	0	0.04	0	0
BGIG9606_44694	BGIG9606_44694	lncRNA		1	URS000021ECBD	noncoding	known	0.007	0.013	0.044	0.03	-1.063	0.0021	0.98477	2.59106	1.60629	0.14347	0	0	0	0	0	0	0	0	0	0	0	0	0	0.03	0	0	0	0	0	0.06	0.04	0.01	0	0	0	0	0	0.04	0	0	0	0
105369165	LOC105369165	lncRNA		14	URS0000275B16+++URS0000410BDD+++URS00008B9099+++URS00009B4ECA+++URS00009BAF11+++URS0000D58482+++URS0000D58739+++URS0000D5B211+++URS0000D5BC93+++URS0000D5CDDB+++URS0000D5DC57+++XR_001739464.2+++XR_002959384.1+++XR_002959385.1	noncoding	known	0.006	0.002	0.004	0.005	-1.39972	0.02106	-1.68446	-0.48833	1.19613	0.02039	0.4854	0.09274	0	0	0	0	0	0	0	0	0	0	0	0	0	0	0	0	0.14	0	0	0	0	0	0.01	0	0	0	0	0	0	0.05
BGIG9606_59674	BGIG9606_59674	lncRNA		1	BGIR9606_398509	noncoding	novel	0.008	0	0.01	0.009	-4.72164	0.00031	-4.54696	0.27066	4.81762	0.0092	0.77838	0.00079	0	0	0	0	0	0	0.04	0	0	0	0	0	0	0	0	0	0	0	0.04	0	0	0.12	0	0	0	0	0	0	0	0
BGIG9606_46026	BGIG9606_46026	lncRNA		2	URS00008BE2CD+++URS00008BF5C2	noncoding	known	0	0.003	0.001	0.001	1.80084	0.02866	2.36102	0.81609	-1.54492	0.04023	0.65647	0.08012	0	0	0	0	0	0	0	0	0	0	0	0	0	0	0	0	0	0	0	0	0	0	0	0	0.01	0	0	0	0	0.01
BGIG9606_66392	BGIG9606_66392	lncRNA		1	BGIR9606_405279	noncoding	novel	0.015	0.005	0.023	0.02	-1.88514	7e-05	-1.48806	0.59259	2.08065	0.02779	0.26692	4e-05	0	0	0	0.07	0.2	0	0	0	0	0	0	0	0	0	0	0	0	0	0	0	0	0.03	0.03	0	0	0.07	0.03	0	0	0
101928847	LOC101928847	lncRNA		2	URS00000C2B9E+++NR_120563.1	noncoding	known	0.053	0.039	0.077	0.069	-0.68844	0	-0.31549	0.55869	0.87418	0.12268	0.00139	0	0.07	0	0.02	0.11	0.02	0.04	0.03	0.08	0.05	0.04	0.25	0	0.05	0.09	0.08	0.04	0.01	0.01	0.06	0.1	0.01	0.05	0.01	0.02	0.04	0.11	0.03	0.12	0.01	0.04
BGIG9606_40205	BGIG9606_40205	lncRNA		1	URS00008B741F	noncoding	known	0	0.012	0	0	3.9926	0.01507	2.58233		-3.31167	0.13181		0.04259	0	0	0	0	0	0	0	0	0	0	0	0	0	0	0	0	0	0	0	0	0	0	0	0	0	0	0	0	0	0
BGIG9606_54434	BGIG9606_54434	lncRNA		6	URS00008C0D3B+++URS00008C0F70+++URS00008C114A+++URS00008C2663+++URS00008C2669+++URS00009B7C87	noncoding	known	0.004	0.049	0.02	0.014	1.90467	0	4.02974	2.67589	-1.35386	0	0.00032	1e-05	0.06	0	0	0	0.01	0	0	0	0	0	0	0	0.02	0	0	0.01	0	0	0	0	0	0	0	0	0	0	0.17	0.08	0	0.07
107987181	LOC107987181	lncRNA		3	BGIR9606_348433+++BGIR9606_348434+++XR_001749348.1	noncoding	known	0.094	0.087	0.148	0.129	-0.60031	0	-0.13595	0.68593	0.82188	0.42	0	0	0.02	0.02	0	0.31	0.12	0.08	0.08	0.09	0.08	0.2	0	0	0.21	0.09	0.06	0.04	0.12	0.08	0.24	0.11	0	0.06	0.08	0.03	0.1	0.23	0.02	0.1	0.02	0.06
BGIG9606_66677	BGIG9606_66677	lncRNA		1	BGIR9606_405567	noncoding	novel	0.125	0.181	0.115	0.119	0.64124	1e-05	0.54161	-0.16324	-0.70484	0.00283	0.51646	1e-05	0	0.28	0	0	0	0	0.52	0.17	0	0.09	0	0.3	0	0.22	0.2	0	0.3	0.04	0	0.04	0.3	0	0.42	0.33	0.04	0	0.23	1.03	0.08	0.61
BGIG9606_61671	BGIG9606_61671	lncRNA		1	BGIR9606_400518	noncoding	novel	0.001	0.002	0.014	0.009	-2.13668	0.01363	0.35993	3.07801	2.71808	0.87292	0.00576	0.00131	0	0	0	0	0	0	0	0	0	0	0	0.03	0	0	0	0	0	0	0	0	0	0	0	0	0	0	0	0	0	0
BGIG9606_65769	BGIG9606_65769	lncRNA		1	BGIR9606_404651	noncoding	novel	0.03	0.04	0.02	0.024	0.73961	0.00091	0.38549	-0.61912	-1.00462	0.18779	0.08195	8e-05	0.04	0.11	0	0	0.11	0	0.06	0	0	0	0	0	0	0	0.04	0.02	0.04	0.07	0.04	0.04	0	0.07	0.04	0.02	0.06	0.02	0.06	0	0.06	0.06
108783645	LOC108783645	lncRNA		1	NR_144383.1	noncoding	known	0.204	0.21	0.092	0.132	0.66295	0	0.04772	-1.17326	-1.22098	0.59788	0	0	0.3	0.03	0.26	0.24	0.29	0.06	0.5	0.06	0.1	0.05	0.07	0.09	0.05	0.49	0.17	0.11	0.26	0.47	0.05	0.05	0.38	0.05	0.4	0.51	0.03	0.24	0.3	0.16	0.19	0.26
105374536	LOC105374536	lncRNA		3	URS00008BD10D+++URS00009C5C57+++XR_925494.2	noncoding	known	0.021	0.025	0.048	0.038	-0.637	2e-05	0.30953	1.31412	1.0046	0.21203	0	0	0	0.02	0.01	0.03	0	0.06	0	0	0.07	0.07	0	0.02	0.01	0	0.03	0.06	0.02	0	0	0.01	0.01	0.04	0.04	0	0.04	0	0	0.07	0.03	0
100129722	STPG3-AS1	lncRNA	C9orf173-AS1	2	URS00009B7FEF+++NR_038389.1	noncoding	known	0.015	0.014	0.026	0.022	-0.61935	0.00802	-0.10163	0.75879	0.86042	0.80742	0.01099	0.00038	0	0	0	0.03	0	0	0	0.01	0	0	0	0	0	0.03	0	0	0	0.04	0	0	0.05	0.06	0.16	0	0	0	0	0	0	0.06
BGIG9606_54925	BGIG9606_54925	lncRNA		1	URS00008C3317	noncoding	known	0.023	0.024	0.046	0.038	-0.69597	0.04666	0.07001	1.08615	1.01613	0.91611	0.01412	0.00396	0	0	0	0	0	0	0	0	0.05	0	0	0	0	0	0	0.1	0.05	0	0	0.04	0	0.1	0	0	0.17	0.09	0	0	0	0
BGIG9606_46969	BGIG9606_46969	lncRNA		1	URS00008B625D	noncoding	known	0.023	0.017	0.061	0.047	-1.41169	0	-0.36253	1.44058	1.80312	0.43576	0	0	0	0	0	0.03	0	0.09	0	0	0.06	0.19	0	0	0	0	0.05	0	0	0	0	0	0	0	0.15	0	0.03	0	0.07	0	0	0
105379839	LOC105379839	lncRNA		1	XR_001746924.2	noncoding	known	0	0.001	0	0	2.98121	0.0258	2.69526		-2.30028	0.10589		0.08559	0	0	0	0	0	0	0	0	0	0	0	0	0	0	0	0	0	0	0	0	0	0	0	0	0	0	0	0	0	0
BGIG9606_54602	BGIG9606_54602	lncRNA		1	URS0000D5BAE8	noncoding	known	0.16	0.158	0.355	0.284	-0.83704	0	0.0171	1.1984	1.18131	0.90487	0	0	0.25	0	0.19	0.48	0.1	0.05	0.02	0.03	0.4	0.01	0.65	0	0.12	0.2	0.15	0.28	0	0	0.4	0	0.02	0.29	0.13	0.07	0.13	0.18	0.19	0.07	0	0.19
BGIG9606_57405	BGIG9606_57405	lncRNA		1	BGIR9606_396232	noncoding	novel	0.016	0.022	0	0.006	1.84821	0.00658	0.43794	-4.3143	-4.75224	0.58917	0.00872	9e-05	0	0	0	0	0.14	0.07	0	0	0	0	0	0.06	0	0	0	0.07	0	0	0	0	0	0.07	0	0	0	0	0	0.06	0	0
BGIG9606_66778	BGIG9606_66778	lncRNA		1	BGIR9606_405672	noncoding	novel	0.033	0.058	0.027	0.029	1.01924	0.01162	0.81059	-0.35083	-1.16142	0.11786	0.63956	0.01091	0	0	0	0	0	0	0	0	0	0	0	0	0	0.36	0	0	0	0	0	0.08	0	0.18	0	0	0.25	0	0	0	0	0
642696	LOC642696	lncRNA		1	XR_109256.4	noncoding	known	0	0.004	0.002	0.001	1.67067	0.03374	3.58233	2.59259	-0.98974	0.0078	0.15127	0.22106	0	0	0	0	0	0	0	0	0	0	0	0	0	0	0	0	0	0	0	0	0	0	0	0	0	0	0	0	0.07	0
BGIG9606_42214	BGIG9606_42214	lncRNA		1	URS00008BF17E	noncoding	known	0.009	0.008	0.012	0.011	-0.6322	0.01528	-0.40298	0.3517	0.75468	0.28113	0.30907	0.00678	0.02	0	0	0	0.01	0.02	0.01	0.02	0.01	0.02	0	0	0.03	0.01	0	0	0	0.02	0.01	0	0	0.02	0.02	0	0.01	0.01	0	0	0	0.01
728450	LINC00687	lncRNA	C20orf61+++dJ1012F16.1	14	URS00000FF679+++URS000041E5C7+++URS00008B2588+++URS00008B3405+++URS00008B4E11+++URS00008B5288+++URS00008B52BD+++URS00008BAACA+++URS00008BCE8C+++URS00008BD2AC+++URS00008BDAF1+++URS00008C2769+++URS00009BFC7E+++NR_110635.1	noncoding	known	0.042	0.022	0.047	0.045	-1.07766	0.00019	-0.94108	0.21311	1.15419	0.01473	0.58015	0.00026	0.05	0.08	0	0.08	0	0	0.03	0	0.09	0.03	0	0	0.22	0.15	0.03	0	0	0.07	0	0.08	0	0.05	0.12	0.02	0	0	0.06	0.03	0	0
104266957	KBTBD11-OT1	lncRNA		3	BGIR9606_322482+++URS0000D5BE21+++NR_126346.1	noncoding	known	0.007	0.004	0.012	0.01	-1.25324	0.00903	-0.77136	0.70996	1.48132	0.28814	0.21991	0.00332	0.03	0	0	0.02	0	0.02	0.01	0.02	0.06	0	0	0	0	0	0	0	0	0	0	0.03	0	0	0	0	0	0	0	0.04	0.03	0
105374159	LOC105374159	lncRNA		1	XR_924584.2	noncoding	known	0.002	0	0.001	0.002	-2.72164	0.00395	-3.22503	-0.92199	2.30304	0.00286	0.27898	0.04642	0	0	0	0	0	0	0.03	0	0	0	0	0	0	0	0	0	0	0.02	0	0	0	0	0	0.01	0	0	0	0	0	0
BGIG9606_66731	BGIG9606_66731	lncRNA		1	BGIR9606_405623	noncoding	novel	0.013	0.008	0.018	0.016	-1.03618	0.02891	-0.77661	0.39619	1.1728	0.25075	0.51207	0.02078	0	0.03	0.09	0	0	0	0.06	0	0	0.03	0	0	0	0.03	0	0	0.03	0	0	0	0.03	0	0	0	0.03	0	0	0.03	0	0
BGIG9606_66765	BGIG9606_66765	lncRNA		1	BGIR9606_405659	noncoding	novel	0.005	0.002	0.01	0.008	-2.13668	0.04895	-1.22503	1.27066	2.49569	0.50221	0.27511	0.02419	0	0	0	0	0	0.12	0	0	0	0	0	0	0	0	0	0	0	0	0	0	0	0	0	0	0	0	0	0	0	0
BGIG9606_63179	BGIG9606_63179	lncRNA		1	BGIR9606_402034	noncoding	novel	0.007	0.006	0.017	0.013	-1.16053	0.00102	-0.22503	1.30041	1.52544	0.73332	0.00282	2e-05	0	0	0	0.03	0	0	0	0	0	0	0	0	0	0.04	0	0	0	0	0	0	0	0.03	0.07	0	0	0	0	0.01	0	0
BGIG9606_54239	BGIG9606_54239	lncRNA		1	URS00008B5995	noncoding	known	0.002	0.001	0.007	0.005	-1.66275	0.02361	0.0969	2.27066	2.17376	0.95161	0.013	0.00266	0	0	0	0	0	0	0	0.02	0	0	0	0	0	0	0	0	0	0	0	0	0	0	0	0	0.02	0	0	0	0	0.01
100131047	LOC100131047	lncRNA		6	URS000014760C+++URS00004AC80B+++URS00008BE5E3+++URS00009B077A+++URS00009B4F25+++NR_038401.1	noncoding	known	0.009	0.001	0.004	0.006	-1.90222	0.01505	-2.54696	-1.24391	1.30304	0.00308	0.11004	0.19801	0	0	0	0	0	0.14	0	0	0	0	0	0	0	0	0	0	0	0	0	0.09	0	0	0	0	0	0	0	0	0	0
BGIG9606_36866	BGIG9606_36866	lncRNA		1	URS00008C3FC2	noncoding	known	0.008	0.001	0.009	0.008	-3.33832	5e-05	-3.22503	0.17755	3.40258	0.00286	0.82227	0.00019	0	0	0	0	0	0	0.05	0	0	0	0	0	0	0	0	0	0	0	0	0	0	0	0	0.03	0	0.12	0	0	0	0
BGIG9606_66539	BGIG9606_66539	lncRNA		1	BGIR9606_405426	noncoding	novel	0.032	0.045	0.112	0.083	-0.91645	0	0.44335	1.81203	1.36868	0.18959	0	0	0	0	0	0.03	0	0.1	0	0	0	0.09	0.25	0	0	0.18	0	0	0	0	0.09	0	0	0.03	0	0	0.06	0	0.05	0	0.03	0
BGIG9606_42126	BGIG9606_42126	lncRNA		1	URS00008B52C3	noncoding	known	0.038	0.046	0.019	0.026	0.85125	0.00013	0.27747	-1.07726	-1.35473	0.34444	0.00213	0	0.04	0	0	0.11	0.1	0	0.05	0.12	0	0.05	0	0	0	0.07	0.14	0.08	0	0.04	0	0	0.1	0	0.02	0	0	0.07	0.06	0.07	0.02	0.07
105373976	LOC105373976	lncRNA		2	URS00008BABEE+++XR_924075.1	noncoding	known	0.003	0.012	0.031	0.021	-0.66148	0.00557	2.13869	3.401	1.2623	0	0	0	0	0	0	0	0	0	0	0	0	0	0.04	0	0	0.02	0	0	0	0.01	0	0	0	0	0	0	0	0	0	0	0	0.07
105372688	LOC105372688	lncRNA		1	XR_936911.2	noncoding	known	0.073	0.009	0.008	0.032	-1.95226	0	-3.11255	-3.13144	-0.01888	0	0	0.97003	0	0	0.09	0	0.05	0	0.3	0	0	0	0	0	0	0.25	0	0	0	0.7	0.04	0	0.02	0.08	0	0.33	0	0.04	0	0	0.03	0
BGIG9606_41482	BGIG9606_41482	lncRNA		1	URS00008BBB9D	noncoding	known	0.04	0.055	0.124	0.094	-0.80761	0	0.38787	1.6175	1.22964	0.06451	0	0	0.05	0.01	0	0	0.09	0	0.04	0	0.11	0.09	0	0	0.07	0	0.07	0.05	0.06	0.02	0	0.06	0.04	0.03	0.04	0.02	0.08	0.12	0.03	0	0.03	0.02
105371129	LOC105371129	lncRNA		12	BGIR9606_364650+++URS000007210E+++URS000022FBD5+++URS00005216AC+++URS00008B9A24+++URS00009B558B+++XR_002959098.1+++XR_002959099.1+++XR_002959100.1+++XR_950909.2+++XR_950910.2+++XR_950911.2	noncoding	known	0.252	0.284	0.489	0.404	-0.60587	0	0.14961	1.07265	0.92305	0.2257	0	0	0	0	0.11	0.3	0	0.19	0.39	0	0.47	0.36	0.91	0.71	0.35	0.22	0	0.38	0.01	0	0.89	0.03	0.11	0.18	0.55	0	0.39	0	0.08	0	0.06	0.16
BGIG9606_45416	BGIG9606_45416	lncRNA		1	URS00008BBB20	noncoding	known	0.028	0.027	0.082	0.062	-1.13668	2e-05	0.00944	1.55824	1.5488	0.98699	0	0	0.04	0	0	0.05	0	0.09	0	0	0	0.09	0	0.07	0.1	0	0	0	0.16	0	0	0	0.04	0	0	0	0.08	0	0	0	0	0
BGIG9606_50272	BGIG9606_50272	lncRNA		3	URS00008B5EFE+++URS00008C21FE+++URS00009BA4DB	noncoding	known	0.01	0.02	0.014	0.013	0.64399	0.02741	0.92015	0.42032	-0.49984	0.01596	0.3858	0.12195	0.03	0.06	0	0	0	0	0	0	0	0	0	0	0	0	0.03	0	0	0	0	0.01	0.03	0.05	0.03	0.02	0	0	0.03	0.01	0	0.05
BGIG9606_38570	BGIG9606_38570	lncRNA		1	URS00008C2AA1	noncoding	known	0.134	0.052	0.068	0.092	-0.79203	0.04471	-1.28392	-0.89746	0.38646	0.00335	0.04903	0.45028	0	0	0.27	0.64	0.27	0.29	0	0.82	0.3	0	0	0.12	0	0	0	0	0	0	0.15	0.13	0	0	0.13	0	0.37	0	0	0	0	0
BGIG9606_36716	BGIG9606_36716	lncRNA		1	URS000077848E	noncoding	known	0.123	0.192	0.099	0.107	0.78482	0	0.61076	-0.29019	-0.90095	0.00012	0.18676	0	0.09	0	0	0	0.68	0	0.24	0	0	0.43	0	0.25	0.48	0	0	0	0	0	0	0	0.33	0	0	0	0.32	0.37	0.2	0	0.2	0
BGIG9606_68557	BGIG9606_68557	lncRNA		1	BGIR9606_407821	noncoding	novel	0.059	0.029	0.042	0.048	-0.71092	0.02822	-1.0093	-0.51361	0.49569	0.00772	0.19524	0.20196	0	0	0.19	0	0.05	0.05	0.15	0	0	0.15	0	0	0	0.29	0.09	0.05	0	0	0.32	0	0	0	0	0	0.14	0.05	0.09	0.13	0.14	0
105376749	LOC105376749	lncRNA		4	URS00009BA8CA+++XR_933118.2+++XR_933119.1+++XR_933120.2	noncoding	known	0.003	0.001	0.01	0.008	-3.59514	0.02472	-2.52542	1.46568	3.9911	0.34653	0.28985	0.01456	0	0	0	0	0	0	0.02	0	0	0	0	0	0	0	0	0	0	0.05	0	0	0	0	0	0	0	0	0	0	0	0
BGIG9606_47439	BGIG9606_47439	lncRNA		1	URS00008B5BE2	noncoding	known	0.005	0.007	0.05	0.034	-1.98468	0.00961	0.77497	3.35812	2.58315	0.68553	0.0014	0.00053	0	0	0	0.14	0	0	0	0	0	0	0	0	0	0	0	0	0	0	0	0	0	0	0	0	0	0	0	0	0	0.33
105379516	LOC105379516	lncRNA		1	XR_951179.2	noncoding	known	0.013	0.009	0.015	0.014	-0.66803	0.0031	-0.57353	0.14864	0.72218	0.05855	0.64685	0.00354	0	0	0	0	0.01	0.03	0	0.01	0.06	0.02	0	0.04	0.06	0	0	0	0	0	0	0.01	0.03	0	0	0.04	0.04	0	0.02	0	0.04	0.03
108783646	DINOL	lncRNA	DINO	1	NR_144384.1	noncoding	known	0.118	0.147	0.051	0.075	0.93124	0	0.2995	-1.21255	-1.51205	0.05001	0	0	0.17	0.2	0.05	0	0.39	0.26	0.1	0.24	0	0	0	0.13	0.06	0.02	0.18	0.03	0.49	0.14	0.15	0.02	0.06	0.03	0.09	0	0.02	0.24	0.15	0.07	0.2	0.11
BGIG9606_55148	BGIG9606_55148	lncRNA		3	URS0000A7A620+++URS0000A907B7+++URS0000BC453C	noncoding	known	0.033	0.024	0.045	0.041	-0.68293	3e-05	-0.5522	0.20421	0.75642	0.01226	0.36831	3e-05	0.06	0.03	0	0.04	0.02	0	0.02	0	0.07	0	0.06	0.05	0.04	0	0.03	0.02	0.1	0	0.05	0	0.01	0	0.15	0.01	0.04	0.07	0.02	0	0.01	0.02
BGIG9606_39915	BGIG9606_39915	lncRNA		1	URS00008B226F	noncoding	known	0.001	0.002	0.001	0.001	1.46122	0.02899	1.0239	-0.78394	-1.80784	0.2217	0.5384	0.02011	0	0	0	0	0	0	0	0	0.01	0	0	0	0	0	0.01	0	0	0	0	0	0	0	0	0	0	0	0.01	0	0	0
BGIG9606_36218	BGIG9606_36218	lncRNA		1	URS00008BC474	noncoding	known	0.014	0.006	0.032	0.026	-1.98468	0.00121	-1.22503	1.07801	2.30304	0.21025	0.10853	0.0003	0	0	0	0	0	0.12	0	0	0	0.18	0	0	0	0	0	0.06	0	0	0	0	0	0	0	0	0	0	0	0	0	0
BGIG9606_64980	BGIG9606_64980	lncRNA		1	BGIR9606_403851	noncoding	novel	0.006	0.005	0.024	0.018	-1.72164	0.00012	-0.22503	1.9711	2.19613	0.81804	0.00027	0	0.02	0	0	0	0	0	0	0	0	0.05	0	0	0	0	0.05	0	0	0	0	0	0	0.03	0	0	0	0	0	0	0	0
BGIG9606_37576	BGIG9606_37576	lncRNA		1	URS0000D5C185	noncoding	known	0.017	0.018	0.046	0.035	-0.90516	0	0.18257	1.48759	1.30502	0.50978	0	0	0.06	0.09	0	0	0.05	0	0	0	0.06	0	0	0	0	0	0	0	0.01	0	0	0	0	0.07	0	0.03	0	0.06	0.03	0.06	0	0
BGIG9606_42253	BGIG9606_42253	lncRNA		1	URS00003324C4	noncoding	known	0.047	0.052	0.105	0.084	-0.72594	0.0015	0.14062	1.21408	1.07346	0.73954	4e-05	0	0.04	0	0.09	0	0	0.1	0	0.14	0.05	0.29	0	0	0.11	0	0.09	0	0.05	0.08	0.1	0	0	0	0.09	0	0	0	0	0	0	0.13
BGIG9606_36224	BGIG9606_36224	lncRNA		1	URS00008C3E68	noncoding	known	0.022	0	0.008	0.013	-3.62211	0.02912		-1.14438			0.36972		0	0	0	0	0	0	0	0	0	0	0	0	0	0	0	0.15	0	0	0	0	0	0	0	0	0	0.41	0	0	0	0
BGIG9606_42994	BGIG9606_42994	lncRNA		1	URS00008B701C	noncoding	known	0	0.002	0	0	5.15042	0.00056	3.74015		-4.07356	0.01359		0.00335	0	0	0	0	0	0	0	0	0	0	0	0	0	0	0	0	0	0	0	0	0	0	0	0	0	0	0	0	0	0
105372863	LOC105372863	lncRNA		1	XR_001755430.1	noncoding	known	0.009	0.009	0.003	0.005	0.79668	0.00055	-0.08753	-1.91376	-1.82624	0.78853	0	0	0.01	0	0	0.01	0	0.01	0	0	0.02	0	0.06	0	0	0	0	0.02	0.06	0	0	0.01	0.02	0.01	0	0	0	0	0	0.02	0	0
105376431	LOC105376431	lncRNA		1	XR_930693.3	noncoding	known	0.008	0.013	0	0.003	2.26875	0.04875	0.85847		-3.53641	0.50759		0.02305	0	0	0	0	0	0.2	0	0	0	0	0	0	0	0	0	0	0	0	0	0	0	0	0	0	0	0	0	0	0	0
641515	MGAT4EP	lncRNA		2	URS0000D58C83+++NR_038135.2	noncoding	known	0.005	0.002	0.003	0.004	-0.85462	0.00125	-1.05423	-0.3349	0.71934	0.00096	0.32025	0.01938	0	0.01	0	0	0.02	0	0	0	0	0.02	0.01	0	0	0	0	0.02	0	0	0	0	0	0.02	0	0.01	0.01	0.01	0	0	0.01	0.01
BGIG9606_45809	BGIG9606_45809	lncRNA		2	BGIR9606_335999+++URS00009BA885	noncoding	known	0.608	0.542	0.2	0.347	0.70881	0	-0.00665	-1.42208	-1.41543	0.96279	0	0	0.79	0.14	0.03	0.33	1.2	0.04	1.95	0.46	0.04	0.17	0.19	0.58	0.72	0.62	0.34	0.67	0.16	2.33	0	0.27	1.53	0.9	1.69	0.4	0.09	0.17	1.36	0.66	0.29	0.88
BGIG9606_60330	BGIG9606_60330	lncRNA		1	BGIR9606_399169	noncoding	novel	0.002	0.002	0.007	0.005	-1.26541	0.0044	0.0969	1.81498	1.71808	0.92091	0.00119	0.00011	0	0	0	0	0	0	0	0	0	0	0	0	0.06	0	0	0	0	0	0	0	0	0	0	0	0	0	0	0	0	0
BGIG9606_59746	BGIG9606_59746	lncRNA		1	BGIR9606_398581	noncoding	novel	0.215	0.321	0.177	0.191	0.76272	0	0.58264	-0.30068	-0.88332	0	8e-05	0	0.14	0.29	0.44	0.16	0.01	0.11	0.11	0.03	0.03	0.3	0.47	0.44	0.03	0.13	0.56	0.28	0.03	0.16	0.01	0.14	0.22	0.1	0.72	0.14	0.07	0.46	0.12	0.49	0.13	0.9
105370315	LOC105370315	lncRNA		2	XR_931643.3+++XR_931644.2	noncoding	known	0.001	0	0.002	0.002	-2.51519	0.01111	-2.22503	0.44058	2.66561	0.1078	0.67024	0.0124	0.01	0	0	0	0	0	0	0	0	0	0	0.01	0	0	0	0	0	0	0	0	0	0	0	0	0.01	0	0	0	0	0
BGIG9606_65485	BGIG9606_65485	lncRNA		1	BGIR9606_404361	noncoding	novel	0.115	0.13	0.247	0.2	-0.60665	0	0.1972	1.1346	0.9374	0.05477	0	0	0.13	0.08	0.07	0.1	0.15	0.16	0.07	0.06	0.28	0.13	0.02	0.07	0.32	0.11	0.01	0.11	0.08	0.01	0.29	0.07	0.03	0.12	0.17	0.03	0.21	0.12	0.08	0.19	0.05	0.13
BGIG9606_55091	BGIG9606_55091	lncRNA		1	URS00009C16C6	noncoding	known	0.044	0.063	0.029	0.034	0.92975	0.03309	0.51467	-0.73895	-1.25362	0.36275	0.30725	0.01236	0	0	0	0	0	0	0	0	0	0.15	0.84	0	0	0	0	0	0	0	0	0	0	0.15	0	0	0	0	0.02	0	0.21	0
105370668	LOC105370668	lncRNA		6	URS00008BCD7B+++URS00008BD522+++URS00009BF21E+++XR_001750886.1+++XR_001750887.1+++XR_944209.2	noncoding	known	0.294	0.289	0.502	0.427	-0.59682	0	-0.06072	0.78367	0.84439	0.39288	0	0	0.22	0.44	0.21	0.38	0.36	0.21	0.12	0.3	0.11	0.28	0.19	0.34	0.21	0.36	0.1	0.48	0.03	0.02	0.11	0.37	0.09	0.1	0.39	0.1	1.02	1.1	0.13	0.33	0.52	0.76
BGIG9606_47088	BGIG9606_47088	lncRNA		3	URS000017D15D+++URS0000D5769D+++URS0000D59221	noncoding	known	0.003	0.002	0.004	0.003	-0.60167	0.01486	-0.52181	0.12598	0.64778	0.11575	0.72292	0.01657	0	0	0	0	0	0.01	0	0	0	0.01	0	0	0.01	0	0	0.01	0	0.01	0	0	0.01	0	0.01	0	0	0	0.01	0	0	0
105376940	LOC105376940	lncRNA		2	BGIR9606_284320+++XR_940572.2	noncoding	known	0.005	0	0.002	0.003	-1.52525	0.00195	-1.7656	-0.40741	1.35819	0.00295	0.47516	0.01767	0	0	0	0	0.02	0	0	0	0	0.01	0	0	0	0	0	0	0	0.08	0.01	0	0	0	0	0	0.01	0	0	0	0	0
BGIG9606_42067	BGIG9606_42067	lncRNA		1	URS0000D58441	noncoding	known	0.092	0.065	0.099	0.096	-0.58798	6e-05	-0.48806	0.157	0.64507	0.01234	0.44852	6e-05	0.15	0.17	0	0.24	0.02	0.18	0.07	0.3	0.16	0.12	0	0	0.06	0.05	0.09	0.13	0.07	0	0.02	0.13	0	0.17	0.18	0	0.07	0	0.02	0.02	0.02	0.09
BGIG9606_48797	BGIG9606_48797	lncRNA		1	URS00007CDBDD	noncoding	known	0	0.004	0	0	3.77021	0.0289	2.35993		-3.08927	0.19328		0.07165	0	0	0	0	0	0	0	0	0	0	0	0	0	0	0	0	0	0	0	0	0	0	0	0	0	0	0	0	0	0
BGIG9606_55709	BGIG9606_55709	lncRNA		1	URS00008BF980	noncoding	known	0.003	0.015	0.007	0.005	1.62379	0.00029	2.53849	1.27446	-1.26402	9e-05	0.18341	0.00809	0	0	0	0	0	0	0	0	0	0	0	0	0	0	0	0	0	0	0	0	0	0.07	0	0	0	0	0	0.04	0	0
BGIG9606_40581	BGIG9606_40581	lncRNA		4	BGIR9606_297246+++BGIR9606_297247+++BGIR9606_297248+++URS00009C5F03	noncoding	known	0.022	0.009	0.035	0.03	-0.71042	0.01549	-0.2582	0.66921	0.92741	0.58907	0.07292	0.00244	0.03	0	0	0	0	0.09	0.08	0.01	0.01	0	0	0	0.01	0	0	0	0	0	0.04	0.28	0	0.02	0	0	0.01	0	0	0	0	0
BGIG9606_36925	BGIG9606_36925	lncRNA		1	URS00002D11BE	noncoding	known	0.004	0.022	0.004	0.004	2.56376	0.00144	2.66489	0.15887	-2.50602	0.01123	0.93868	0.00486	0	0	0	0	0	0.1	0	0	0	0	0	0	0	0	0	0	0	0	0	0	0	0	0	0	0	0	0	0	0	0
BGIG9606_49582	BGIG9606_49582	lncRNA		3	URS00009B5DA0+++URS00009BBBDD+++URS00009C475F	noncoding	known	0.25	0.66	0.5	0.41	0.73719	0	1.42133	0.98018	-0.44115	0	0	0	0.33	0.36	0.21	0.73	0.25	0.76	0.58	0.12	0.22	0.16	0	0.13	0.49	0.39	0.66	0.1	0.36	0.1	0.07	0.06	0.03	0.06	0.06	0.1	0.09	0.09	0.05	0.23	0.12	0.03
BGIG9606_47181	BGIG9606_47181	lncRNA		2	URS00008B5954+++URS00008B7BD6	noncoding	known	0.002	0.005	0.003	0.003	1.30245	0	1.43919	0.21337	-1.22583	0	0.51477	0	0	0	0	0	0	0	0	0	0	0.02	0	0	0	0.01	0	0	0	0	0	0	0	0.01	0.01	0.01	0	0	0	0	0	0.01
105376421	LOC105376421	lncRNA		2	URS00009B5427+++XR_930674.3	noncoding	known	0.01	0	0	0.003	-3.81475	0.01648	-5.22503	-4.72934		0.00052	0.00175		0	0	0	0	0	0	0	0	0	0	0	0	0	0	0	0	0.2	0.05	0	0	0	0	0	0	0	0	0	0	0	0
BGIG9606_42688	BGIG9606_42688	lncRNA		2	BGIR9606_309067+++URS00008BBC25	noncoding	known	0.011	0.01	0.021	0.018	-0.78159	0.00056	0.01201	1.12152	1.10951	0.97809	0.0001	0	0.02	0	0	0.01	0	0.04	0	0	0.03	0.04	0	0	0.01	0.01	0.02	0	0	0	0	0	0.01	0.01	0.02	0	0.06	0.01	0.01	0.01	0	0
BGIG9606_63823	BGIG9606_63823	lncRNA		1	BGIR9606_402684	noncoding	novel	0.006	0.002	0.013	0.011	-2.20707	0.00239	-1.54696	0.94873	2.49569	0.1672	0.21677	0.00102	0	0	0	0	0	0	0	0	0	0	0	0	0	0	0	0	0	0.16	0	0	0	0	0	0	0	0	0	0	0	0
BGIG9606_57207	BGIG9606_57207	lncRNA		1	BGIR9606_396030	noncoding	novel	0.002	0.016	0.009	0.006	1.32275	0.02446	3.2344	2.44058	-0.79382	0.00107	0.05699	0.20136	0	0	0	0	0	0	0	0	0	0	0	0	0	0	0	0	0	0	0	0	0	0.04	0	0	0	0	0	0	0	0
105369771	LOC105369771	lncRNA		5	URS00008B8100+++XR_001749149.1+++XR_001749150.1+++XR_001749151.1+++XR_944962.2	noncoding	known	0.03	0.039	0.019	0.023	0.73545	0	0.35303	-0.67416	-1.02719	0.02082	0.00037	0	0.12	0.06	0.02	0	0	0.14	0.01	0	0.04	0.06	0.01	0	0	0.02	0.1	0	0	0.04	0	0.03	0.05	0.03	0	0.03	0	0.02	0	0	0.02	0.07
BGIG9606_47467	BGIG9606_47467	lncRNA		3	URS0000D56E51+++URS0000D58D7F+++URS0000D598B5	noncoding	known	0.013	0.04	0.034	0.026	0.73945	0.00092	1.46303	1.03147	-0.43155	0	0.00591	0.08032	0.01	0	0	0	0.01	0.01	0	0.06	0	0.01	0	0	0.02	0	0	0.02	0	0	0.06	0	0.01	0.12	0.01	0	0	0	0	0.05	0.05	0.05
105375878	LOC105375878	lncRNA		9	URS00002D290B+++URS000043F1E6+++XR_001745936.1+++XR_001745937.1+++XR_001745938.1+++XR_001745939.1+++XR_001745940.1+++XR_001745941.1+++XR_001745943.1	noncoding	known	0.33	0.074	0.098	0.182	-1.44673	0	-2.27782	-1.74672	0.53109	0	0	0.00166	0	0	0.79	0	0.07	0.01	0.95	0	0	0.08	0	0	0	1.09	0.06	0.01	1.19	1.48	0	0.07	0.11	0.22	0	2.32	0	0.13	0.14	0	0.07	0.17
BGIG9606_47185	BGIG9606_47185	lncRNA		5	URS00008B3749+++URS00008B9FA1+++URS00008BBF7C+++URS00008BCCE0+++URS00008BEF95	noncoding	known	0.005	0.01	0.003	0.004	1.49712	0.00162	1.02118	-0.86379	-1.88497	0.08185	0.34158	0.00075	0.02	0	0.03	0	0	0.01	0	0	0	0	0.01	0	0	0.02	0	0	0	0	0	0	0.01	0	0	0	0	0.02	0	0	0.02	0
BGIG9606_46692	BGIG9606_46692	lncRNA		4	URS00008B2171+++URS00009BABAC+++URS00009C0943+++URS00009C4D72	noncoding	known	0	0.007	0	0	3.9926	0.01507	2.58233		-3.31167	0.13181		0.04259	0	0	0	0	0	0	0	0	0	0	0	0	0	0	0	0	0	0	0	0	0	0	0	0	0	0	0	0	0	0
107986332	LOC107986332	lncRNA		1	XR_001741946.1	noncoding	known	0.005	0.009	0.002	0.003	1.65237	4e-05	1.00763	-1.24391	-2.25154	0.0374	0.11004	1e-05	0	0.04	0	0	0	0	0	0	0	0	0	0	0	0	0	0	0	0	0.07	0	0.01	0.01	0	0	0	0	0	0	0	0
BGIG9606_63368	BGIG9606_63368	lncRNA		1	BGIR9606_402225	noncoding	novel	0.022	0.032	0.02	0.021	0.63505	0.00502	0.49486	-0.23184	-0.7267	0.09279	0.54794	0.00416	0	0.04	0.02	0	0.03	0	0	0	0	0	0	0.01	0.02	0	0.05	0.07	0.05	0	0.11	0.03	0	0.05	0.05	0	0	0.05	0.09	0.08	0.05	0.05
BGIG9606_48760	BGIG9606_48760	lncRNA		1	URS0000D5B7FA	noncoding	known	0.003	0.015	0.002	0.003	2.35517	0.033	1.9449	-0.72934	-2.67424	0.15318	0.77895	0.03777	0	0	0	0	0	0	0	0	0	0	0	0	0	0	0	0	0	0	0	0	0	0	0	0	0.09	0	0	0	0	0
BGIG9606_56106	BGIG9606_56106	lncRNA		1	BGIR9606_394928	noncoding	novel	0	0.004	0	0	3.9926	0.01507	2.58233		-3.31167	0.13181		0.04259	0	0	0	0	0	0	0	0	0	0	0	0	0	0	0	0	0	0	0	0	0	0	0	0	0	0	0	0	0	0
BGIG9606_68394	BGIG9606_68394	lncRNA		1	BGIR9606_407561	noncoding	novel	0.032	0.024	0.04	0.038	-0.71708	0	-0.52346	0.29897	0.82243	0.00085	0.05199	0	0.03	0.07	0	0	0.02	0.02	0.06	0.12	0.01	0.04	0.01	0.04	0.03	0	0	0.04	0	0	0	0.06	0	0.01	0.08	0.02	0.11	0.07	0.02	0	0.01	0.05
101927292	LINC02395	lncRNA		10	URS0000440B0B+++URS000057206C+++URS0000620DAE+++URS00008B27BC+++URS00008B6C3D+++URS00008BB7CA+++URS00008BC221+++URS00009C2937+++URS00009C4177+++NR_110048.1	noncoding	known	0.055	0.035	0.053	0.053	-0.58891	0.02768	-0.6005	-0.01862	0.58187	0.08277	0.96091	0.05046	0	0	0	0	0.12	0.08	0.07	0.08	0	0	0	0.07	0.14	0.08	0	0.04	0.04	0	0.13	0	0.03	0.08	0.19	0.16	0.11	0	0.14	0.01	0	0
BGIG9606_67073	BGIG9606_67073	lncRNA		1	BGIR9606_405970	noncoding	novel	0.107	0.084	0.163	0.143	-0.78112	0	-0.34612	0.6454	0.99153	0.05425	2e-05	0	0	0.12	0	0.18	0	0.07	0.14	0.63	0.16	0.07	0	0.1	0.2	0	0	0.25	0.04	0	0.2	0.02	0	0.07	0.2	0.05	0.15	0.14	0.06	0.04	0.02	0.04
BGIG9606_44290	BGIG9606_44290	lncRNA		3	BGIR9606_327479+++BGIR9606_327480+++URS00009ADC88	noncoding	known	0.023	0.037	0.09	0.066	-0.75481	2e-05	1e-05	1.0718	1.07179	0.99996	0	0	0	0.05	0.05	0	0	0	0	0.07	0.17	0.03	0	0.04	0.03	0	0	0.01	0	0	0	0	0	0.11	0	0.03	0	0	0.02	0	0.1	0
BGIG9606_65455	BGIG9606_65455	lncRNA		1	BGIR9606_404331	noncoding	novel	0	0.009	0.001	0.001	3.64468	0.00257	3.2344		-2.96374	0.02682		0.01411	0	0	0	0	0	0	0	0	0	0	0	0	0	0	0	0	0	0	0	0	0	0	0	0	0	0	0	0	0	0
BGIG9606_40728	BGIG9606_40728	lncRNA		2	URS0000D5774C+++URS0000D5C692	noncoding	known	0.001	0	0.004	0.003	-2.97143	0.00345	-1.56511	1.8664	3.43151	0.40473	0.06267	0.00083	0	0	0	0	0	0	0	0	0	0	0	0.02	0	0	0	0	0	0	0	0	0	0	0	0	0	0	0	0	0	0
BGIG9606_45049	BGIG9606_45049	lncRNA		1	URS00008B6840	noncoding	known	0.065	0.043	0.086	0.078	-0.81475	0.0018	-0.58117	0.35812	0.9393	0.11461	0.29575	0.00083	0	0	0	0.12	0.21	0	0	0.1	0.06	0.38	0.3	0	0	0	0.05	0	0	0	0	0	0.05	0.11	0.05	0	0.1	0.16	0	0.14	0.05	0
BGIG9606_55040	BGIG9606_55040	lncRNA		1	URS00009AF337	noncoding	known	0.016	0.005	0.018	0.017	-1.90296	0	-1.81093	0.14483	1.95576	1e-05	0.71388	0	0.02	0	0	0.13	0	0	0	0.17	0	0.04	0	0	0	0	0	0	0	0	0	0.03	0	0	0.03	0	0	0	0	0	0	0
BGIG9606_54871	BGIG9606_54871	lncRNA		1	URS00008BCFD6	noncoding	known	0.02	0.003	0.011	0.014	-2.13668	0.04895	-2.54696	-0.72934	1.81762	0.04541	0.50234	0.16122	0	0	0	0.12	0	0	0	0	0	0.31	0	0.09	0	0	0	0	0	0	0	0	0	0	0	0	0	0	0	0	0	0
BGIG9606_55729	BGIG9606_55729	lncRNA		1	URS00009C58CE	noncoding	known	0.069	0.081	0.18	0.14	-0.75156	0.02053	0.31929	1.46706	1.14777	0.58465	0.00045	0.00038	0	0	0	0.64	0	0	0	0.14	0.3	0	0	0	0.32	0	0.13	0	0	0	0	0.13	0	0.14	0	0	0	0	0	0	0	0
105369382	LOC105369382	lncRNA		4	URS00008C039C+++URS0000D56D97+++URS0000D5E0DF+++XR_950296.2	noncoding	known	0.046	0.043	0.089	0.073	-0.86132	0	-0.03167	1.16741	1.19908	0.87242	0	0	0.03	0.08	0.03	0.11	0.05	0.02	0.07	0.02	0.03	0.05	0	0	0.01	0.08	0.14	0.06	0.15	0.01	0.02	0	0	0	0.05	0.11	0.05	0.03	0.01	0.01	0	0.04
BGIG9606_37161	BGIG9606_37161	lncRNA		1	URS0000D5BED1	noncoding	known	0.003	0.011	0.003	0.003	2.14148	0.03671	1.97483	-0.27735	-2.25218	0.13115	0.90565	0.05147	0	0	0	0	0	0	0	0	0	0	0	0	0	0.08	0	0	0	0	0	0	0	0	0	0	0	0	0	0	0	0
105372724	LOC105372724	lncRNA		2	URS00008B891C+++XR_937002.2	noncoding	known	0	0.009	0	0	5.09214	9e-05	3.68186		-4.4112	0.00514		0.00066	0	0	0	0	0	0	0	0	0	0	0	0	0	0	0	0	0	0	0	0	0	0	0	0	0	0	0	0	0	0
BGIG9606_65899	BGIG9606_65899	lncRNA		1	BGIR9606_404783	noncoding	novel	0.07	0.026	0.048	0.056	-1.15356	0.00699	-1.38549	-0.39231	0.99319	0.00726	0.45082	0.04597	0	0.78	0	0.21	0	0	0	0	0.31	0	0	0.16	0.11	0.09	0	0	0	0	0	0	0	0	0	0	0.17	0	0	0	0	0.08
BGIG9606_51706	BGIG9606_51706	lncRNA		3	BGIR9606_377331+++BGIR9606_377332+++URS00008B5F59	noncoding	known	0.057	0.089	0.06	0.059	0.71576	0.01962	0.79734	0.12864	-0.6687	0.04544	0.81966	0.04913	0	0	0	0.09	0.37	0.08	0	0	0.09	0.24	0	0	0.09	0	0	0	0	0	0.17	0.14	0	0	0.07	0	0.14	0	0	0.14	0	0.07
BGIG9606_66198	BGIG9606_66198	lncRNA		1	BGIR9606_405084	noncoding	novel	0.002	0.009	0.003	0.002	2.02175	0.00074	2.41883	0.59259	-1.82624	0.00294	0.67709	0.00499	0	0	0	0	0	0	0	0	0	0	0	0	0	0	0	0	0	0	0	0	0	0	0	0.05	0	0	0	0	0	0
112268159	LOC112268159	lncRNA		2	XR_002957746.1+++XR_002959038.1	noncoding	known	0.008	0.002	0.015	0.013	-2.49418	0	-1.80034	0.99283	2.79317	0.00373	0.01797	0	0	0	0	0	0	0	0	0	0	0	0	0	0	0	0	0	0	0	0	0	0	0.1	0.1	0	0	0	0	0	0	0.02
BGIG9606_42275	BGIG9606_42275	lncRNA		1	URS00008BA552	noncoding	known	0.037	0.021	0.038	0.038	-0.93023	0.03555	-0.86246	0.10716	0.96962	0.14384	0.86224	0.04587	0	0	0	0	0.41	0	0	0.07	0.15	0	0	0.06	0	0	0	0	0	0	0.07	0	0	0	0.06	0	0.13	0	0	0	0	0
101927436	LOC101927436	lncRNA		3	BGIR9606_352129+++URS0000D5D877+++XR_242964.3	noncoding	known	0	0.002	0.001	0	3.32603	0.01031	2.91575		-2.64509	0.06451		0.0412	0	0	0	0	0	0	0	0	0	0	0	0	0	0	0	0	0	0	0	0	0	0	0	0	0	0	0	0	0	0
158228	FAM201A	lncRNA	C9orf122	6	URS00003D7A3C+++URS000049768E+++URS0000D580AA+++URS0000D5C1C5+++URS0000D5DDF0+++NR_027294.1	noncoding	known	0.322	0.201	0.301	0.308	-0.63659	0	-0.75887	-0.20137	0.5575	0	5e-05	0	0.07	0.52	0.49	0.1	0.06	0.23	0.44	0.19	0.07	0.4	0.04	0.09	0.11	0.73	0.28	0.2	0.51	0.23	0.23	0.11	0.26	0.3	0.63	1.57	0.39	0.12	0.01	0.2	0.18	0.35
BGIG9606_51701	BGIG9606_51701	lncRNA		1	URS0000D5C2C2	noncoding	known	0.082	0.075	0.151	0.126	-0.76877	0	-0.12549	0.92659	1.05208	0.52323	0	0	0.05	0.15	0	0	0.02	0.02	0.02	0	0.04	0.16	0.22	0.05	0.19	0.03	0.07	0.13	0.12	0	0.09	0	0.05	0.31	0.1	0.06	0.25	0	0.02	0.05	0.02	0.07
340206	TREML3P	lncRNA	TLT3+++TREML3	1	NR_027256.1	noncoding	known	0.949	0.996	0.433	0.619	0.66299	0	0.03995	-1.19176	-1.23171	0.48717	0	0	0.73	0.5	2.18	0.07	2.69	0.2	1.36	0.23	0.17	0.06	1.38	0.29	0.45	1.33	0.5	1.06	1.53	2.68	0.17	0.03	2.61	0.26	0.28	3.08	0.15	0.69	1.45	0.64	1.26	1.32
BGIG9606_64656	BGIG9606_64656	lncRNA		1	BGIR9606_403520	noncoding	novel	0.013	0.007	0.018	0.016	-1.11021	0.00311	-0.85306	0.39265	1.24571	0.10679	0.40916	0.00206	0	0	0	0	0	0	0	0.02	0	0	0	0.07	0	0	0.04	0.04	0.1	0	0.06	0	0	0	0	0	0	0	0	0	0	0.02
107986666	LOC107986666	lncRNA		17	BGIR9606_311557+++BGIR9606_311558+++BGIR9606_311559+++URS0000068455+++URS00008B2271+++URS00008B3B8E+++URS00008B64F8+++URS00008B701E+++URS00008B8770+++URS00008B8DB0+++URS00008BDED5+++URS00009B8650+++XR_001744452.1+++XR_001744454.1+++XR_001744455.1+++XR_002956376.1+++XR_002956377.1	noncoding	known	0.007	0.03	0.018	0.014	0.65473	0.02361	1.35993	1.00763	-0.35231	0.00053	0.03197	0.2759	0.03	0	0	0	0	0	0	0	0	0.04	0	0	0	0	0	0	0	0	0	0	0	0	0.01	0	0	0.09	0	0.03	0.02	0
BGIG9606_38986	BGIG9606_38986	lncRNA		1	URS00008BF32D	noncoding	known	0.008	0.006	0.013	0.011	-0.63621	0.02717	-0.11828	0.75908	0.87736	0.81423	0.038	0.00311	0	0	0.02	0	0	0	0.02	0	0.03	0	0	0.02	0	0	0.02	0.02	0	0.01	0	0	0	0.01	0	0.04	0.01	0	0	0.02	0	0.02
BGIG9606_68586	BGIG9606_68586	lncRNA		1	BGIR9606_407863	noncoding	novel	0.01	0.008	0.038	0.028	-1.59236	0.0103	-0.00264	2.07801	2.08065	0.99859	0.00671	0.00073	0	0	0	0.18	0	0	0	0	0	0	0	0	0.09	0	0	0	0	0	0	0	0	0	0	0	0	0	0	0	0	0
BGIG9606_47035	BGIG9606_47035	lncRNA		2	URS000035F470+++URS00009B8670	noncoding	known	0.146	0.112	0.201	0.181	-0.59698	2e-05	-0.3022	0.44725	0.74945	0.13879	0.01351	0	0.1	0.32	0.07	0.43	0	0.04	0.11	0.11	0.31	0.36	0	0.13	0.46	0.07	0	0.25	0	0	0.08	0.07	0.03	0.2	0.04	0	0.21	0.41	0.1	0.07	0.25	0.04
BGIG9606_67737	BGIG9606_67737	lncRNA		1	BGIR9606_406676	noncoding	novel	0.013	0.015	0.027	0.022	-0.60595	0.00021	0.2056	1.14441	0.93881	0.46902	0	0	0.02	0.01	0.01	0.01	0.03	0.01	0	0	0.03	0.02	0	0.03	0.04	0	0.01	0.06	0.01	0	0.02	0	0	0.01	0.01	0	0	0.01	0.01	0	0.01	0
BGIG9606_68273	BGIG9606_68273	lncRNA		1	BGIR9606_407405	noncoding	novel	0.038	0.037	0.105	0.081	-1.14156	0	-0.04283	1.50096	1.54378	0.93005	0	0	0.03	0	0	0.13	0	0.04	0	0.04	0.04	0	0.25	0	0	0	0.04	0.08	0	0	0	0.03	0	0	0.04	0	0.07	0.19	0	0.03	0	0.04
105378349	LOC105378349	lncRNA		3	URS00009B99BA+++NR_134313.1+++NR_134314.1	noncoding	known	0	0.012	0.001	0.001	4.18525	0.0001	3.77497		-3.50431	0.00339		0.00112	0	0	0	0	0	0	0	0	0	0	0	0	0	0	0	0	0	0	0	0	0	0	0	0	0	0	0	0.09	0	0
BGIG9606_61469	BGIG9606_61469	lncRNA		1	BGIR9606_400316	noncoding	novel	0.029	0.02	0.039	0.035	-0.8825	0.00042	-0.61205	0.41202	1.02407	0.08556	0.20198	0.00014	0.19	0.05	0	0	0.02	0	0	0.07	0	0.05	0	0	0	0.04	0.04	0	0.07	0	0.14	0	0.02	0.05	0	0	0.02	0	0	0.02	0	0.04
BGIG9606_63046	BGIG9606_63046	lncRNA		1	BGIR9606_401901	noncoding	novel	0	0.017	0	0	3.9926	0.01507	2.58233		-3.31167	0.13181		0.04259	0	0	0	0	0	0	0	0	0	0	0	0	0	0	0	0	0	0	0	0	0	0	0	0	0	0	0	0	0	0
BGIG9606_58893	BGIG9606_58893	lncRNA		1	BGIR9606_397728	noncoding	novel	0	0.001	0.009	0.006	-2.51519	0.01111		3.9711	3.19613		0.00313	0.00077	0	0	0	0	0	0	0	0	0	0	0	0	0	0	0	0	0	0	0	0	0	0	0	0	0	0	0	0	0	0
BGIG9606_63200	BGIG9606_63200	lncRNA		1	BGIR9606_402055	noncoding	novel	0.017	0.015	0.028	0.024	-0.66813	9e-05	-0.18819	0.7073	0.89549	0.50636	0.00119	0	0	0	0.01	0	0.02	0.02	0	0.07	0.04	0.07	0	0	0.01	0	0.01	0.04	0	0	0.06	0.01	0.01	0.02	0.01	0	0.01	0.04	0	0.01	0	0.02
BGIG9606_59391	BGIG9606_59391	lncRNA		1	BGIR9606_398226	noncoding	novel	0.075	0.024	0.034	0.049	-1.08777	0.03961	-1.72753	-1.23184	0.49569	0.0025	0.03451	0.48632	0	0	0	0	0	0	0.47	0	0	0.61	0	0	0	0	0	0	0	0.29	0	0	0	0	0.57	0	0	0	0	0	0	0
BGIG9606_39842	BGIG9606_39842	lncRNA		2	URS00008B29A6+++URS00008BE381	noncoding	known	0.196	0.175	0.308	0.268	-0.94153	0	-0.29132	0.93571	1.22703	0.00603	0	0	0.17	0	0.18	0.16	0.23	0.36	0	0	0.36	0	0.11	0.41	0.17	0	0.36	0.35	0.33	0	0.58	0.13	0.17	0.34	0.17	0	0.52	0	0	0.03	0.15	0.25
BGIG9606_48173	BGIG9606_48173	lncRNA		1	URS0000D593F9	noncoding	known	0	0.029	0.01	0.006	2.05972	0.02974	3.2344		-1.37878	0.02682		0.15133	0	0	0	0	0	0	0	0	0	0	0	0	0	0	0	0	0	0	0	0	0	0	0	0	0	0	0	0	0	0
BGIG9606_52542	BGIG9606_52542	lncRNA		2	URS00008BBE9B+++URS00008BD8C4	noncoding	known	0.001	0.002	0.024	0.016	-2.5943	0	1.444	4.68581	3.24181	0.35395	0	0	0	0	0.02	0	0	0	0	0	0	0	0	0	0	0	0	0	0	0	0	0	0	0	0	0	0	0	0	0	0	0
105376105	LOC105376105	lncRNA		2	URS00009C43C6+++XR_929991.3	noncoding	known	0.008	0.001	0.001	0.004	-3.27419	0.00737	-4.39495	-2.89927	1.49569	0.00033	0.00561	0.47101	0	0	0	0	0	0	0.05	0	0	0	0	0	0	0	0	0	0	0	0	0	0	0	0.02	0.15	0	0	0	0	0	0.06
BGIG9606_50513	BGIG9606_50513	lncRNA		2	URS00008B541B+++URS00009C008B	noncoding	known	0.015	0	0	0.006	-4.13668	0.00526	-5.47296	-4.97727	0.49569	0.00013	0.00054	0.89286	0	0.07	0	0	0	0	0	0	0	0	0	0	0	0	0	0	0.08	0	0	0.04	0	0	0	0	0	0.21	0	0	0	0
BGIG9606_47326	BGIG9606_47326	lncRNA		2	URS00008B3CAA+++URS00008BE0E2	noncoding	known	0.101	0.083	0.171	0.146	-0.82616	0.00031	-0.33521	0.72236	1.05757	0.35709	0.01271	1e-05	0.14	0.42	0	0	0.16	0	0.24	0	0	0	0	0	0	0	0.15	0.09	0.16	0.2	0.09	0	0.27	0.33	0.38	0	0	0	0	0.14	0.23	0
BGIG9606_41291	BGIG9606_41291	lncRNA		2	BGIR9606_306830+++URS0000D5D198	noncoding	known	0.013	0.035	0.01	0.011	1.63694	0	1.31413	-0.55942	-1.87354	0.00011	0.32702	0	0.08	0.02	0	0	0.07	0.05	0	0	0	0	0	0	0	0	0.04	0	0.02	0.06	0	0	0	0	0	0	0	0	0.02	0	0.08	0
107985446	LOC107985446	lncRNA		1	XR_001754595.1	noncoding	known	0.003	0.005	0.001	0.002	1.18525	0.01178	0.31554	-1.86684	-2.18238	0.60859	0.02	0.00028	0	0	0.02	0	0.01	0	0.01	0	0	0	0	0	0	0	0	0	0	0.03	0	0	0.02	0	0	0	0	0	0	0	0	0.01
112268325	LOC112268325	lncRNA		3	XR_002958908.1+++XR_002958909.1+++XR_002958910.1	noncoding	known	0.092	0.061	0.151	0.13	-1.08406	0	-0.57895	0.74167	1.32061	0	0	0	0.03	0	0	0.04	0.25	0.34	0.03	0.08	0.11	0.01	0.36	0	0	0	0.05	0.04	0.03	0	0.03	0.02	0	0.4	0.44	0	0.13	0.01	0.03	0.04	0.01	0.01
BGIG9606_65417	BGIG9606_65417	lncRNA		1	BGIR9606_404293	noncoding	novel	0.008	0.004	0.015	0.012	-1.62211	0.00458	-0.80999	1.14513	1.95512	0.39479	0.08287	0.00092	0.03	0	0	0	0.03	0	0	0	0	0	0	0	0.11	0	0	0	0	0	0	0	0	0	0.03	0	0	0	0	0	0	0
BGIG9606_63119	BGIG9606_63119	lncRNA		1	BGIR9606_401974	noncoding	novel	0.005	0	0.011	0.009	-3.98468	0.00931		1.07801	4.30304		0.38069	0.00699	0	0	0	0	0	0	0	0	0	0	0.07	0	0	0	0	0	0	0	0	0	0	0	0.07	0	0	0	0	0	0	0
BGIG9606_59894	BGIG9606_59894	lncRNA		1	BGIR9606_398731	noncoding	novel	0.006	0.003	0.018	0.014	-2.03715	3e-05	-0.86246	1.59259	2.45505	0.32114	0.00334	0	0.02	0	0	0	0	0	0.04	0.02	0	0	0	0	0.03	0	0	0	0	0	0	0	0	0.02	0.02	0	0	0	0.02	0	0	0
BGIG9606_38003	BGIG9606_38003	lncRNA		1	URS00008C0FFB	noncoding	known	0.028	0.03	0.065	0.052	-0.8555	0	0.09315	1.31676	1.22361	0.70662	0	0	0.02	0.01	0	0	0.03	0.01	0	0	0.03	0.08	0.07	0	0.09	0.03	0.03	0.05	0.06	0	0.04	0.02	0	0.04	0.04	0.04	0.02	0.01	0	0.06	0	0.04
339978	LINC02260	lncRNA		3	URS00009C0EFD+++URS00009C5A6A+++NR_134657.1	noncoding	known	0.004	0.008	0.004	0.004	1.12866	0.00182	1.19643	0.10716	-1.08927	0.01069	0.88758	0.00674	0	0	0	0	0	0.01	0	0	0.01	0	0	0.01	0.04	0	0.01	0.02	0	0	0	0	0	0	0	0	0	0	0	0	0.01	0
BGIG9606_37243	BGIG9606_37243	lncRNA		1	URS00008BA998	noncoding	known	0.016	0.013	0.037	0.029	-1.05202	0.00324	-0.25552	1.12522	1.38075	0.69072	0.01091	0.00017	0	0	0.03	0	0	0	0	0	0	0.06	0	0	0.01	0	0.13	0	0	0	0	0	0.05	0	0	0.1	0.03	0	0	0	0	0
BGIG9606_44727	BGIG9606_44727	lncRNA		2	URS00008BE6E7+++URS00009B610D	noncoding	known	0	0.007	0.001	0	3.88569	0.00071	3.47541		-3.20475	0.01179		0.00516	0	0	0	0	0	0	0	0	0	0	0	0	0	0	0	0	0	0	0	0	0	0	0	0	0	0	0	0	0	0
BGIG9606_57559	BGIG9606_57559	lncRNA		1	BGIR9606_396386	noncoding	novel	0.008	0.007	0.029	0.022	-1.67273	0	-0.0995	2.05916	2.15865	0.89081	0	0	0	0	0	0	0	0	0	0	0.06	0	0	0	0.02	0	0	0	0	0	0.03	0	0	0.02	0.03	0.02	0.02	0	0	0	0.01	0
105369302	LOC105369302	lncRNA		8	URS00008B3B03+++URS00008B4EEC+++URS00009C2B3F+++URS00009C6052+++URS00009C6082+++URS0000D5DD9A+++XR_001754972.1+++XR_937594.2	noncoding	known	0.016	0.001	0.018	0.018	-3.70033	0	-3.7561	-0.09048	3.66561	9e-05	0.90042	2e-05	0	0	0.04	0	0	0	0	0	0	0.37	0	0.01	0	0	0	0	0	0	0	0	0	0	0	0	0	0	0	0	0	0
BGIG9606_36375	BGIG9606_36375	lncRNA		1	URS00008B8945	noncoding	known	0.017	0.001	0.009	0.012	-2.98468	0.0222	-3.54696	-1.05127	2.49569	0.01677	0.34675	0.12301	0	0	0	0	0	0	0	0	0	0	0	0	0	0	0.33	0.1	0	0	0	0	0	0	0	0	0	0	0	0	0	0
BGIG9606_50583	BGIG9606_50583	lncRNA		1	URS00008BF821	noncoding	known	0.019	0.027	0.017	0.018	0.61311	0.00646	0.55076	-0.10131	-0.65206	0.05921	0.80214	0.00944	0	0.11	0	0.03	0	0	0.03	0.01	0	0	0	0	0	0.03	0.01	0.06	0.03	0.01	0.02	0.01	0	0.05	0	0	0	0.09	0.04	0.03	0.01	0.01
105373172	LOC105373172	lncRNA		2	XR_001738522.2+++XR_001738523.2	noncoding	known	0.022	0.038	0.021	0.021	0.92276	0	0.82185	-0.16539	-0.98723	0	0.4093	0	0.05	0.02	0	0.02	0.12	0	0.04	0	0.08	0	0	0	0	0.02	0.02	0.02	0	0	0.09	0	0.04	0.02	0.02	0	0	0.02	0.01	0	0	0.08
BGIG9606_50395	BGIG9606_50395	lncRNA		2	BGIR9606_369937+++URS0000D5D3DF	noncoding	known	0.389	0.341	0.665	0.565	-0.72889	0	-0.20722	0.76415	0.97137	0.00145	0	0	0.64	0.12	0.25	0.58	0.59	0.35	0.11	0.26	0.74	0.48	1.67	0.38	0.25	0.22	0.17	0.71	0.14	0.12	0.35	0.17	0.08	0.08	0.53	0.14	0.46	0.52	0.37	1.08	0.42	0.1
105371970	LOC105371970	lncRNA		5	BGIR9606_374159+++BGIR9606_374160+++XR_001753331.1+++XR_935111.2+++XR_935113.2	noncoding	known	0.009	0.019	0.005	0.006	1.3917	0	0.71223	-1.32973	-2.04197	0.00147	0.0001	0	0	0	0	0	0.01	0.01	0.03	0.01	0.01	0	0.01	0	0.02	0	0	0	0.05	0.02	0	0	0	0	0	0.02	0.03	0.01	0.01	0	0.02	0.03
102723708	LOC102723708	lncRNA		3	URS0000764119+++XR_001752364.1+++XR_002957881.1	noncoding	known	0.014	0.02	0.032	0.026	-0.88292	0.0079	-0.66315	0.33777	1.00092	0.15573	0.43732	0.00518	0	0	0	0.01	0	0.03	0	0	0	0	0.13	0	0	0	0	0	0	0	0.01	0.01	0.07	0	0	0	0.07	0.04	0.06	0.07	0.08	0
BGIG9606_41683	BGIG9606_41683	lncRNA		1	URS00008BD1C4	noncoding	known	0.004	0.005	0.03	0.02	-1.93023	0.03408	0.35993	2.85562	2.49569	0.87292	0.01464	0.00494	0	0	0	0	0	0	0	0	0	0	0	0	0	0	0	0	0	0	0	0	0	0	0.1	0	0	0	0	0	0	0
BGIG9606_42806	BGIG9606_42806	lncRNA		1	URS0000D5872F	noncoding	known	0.001	0	0.005	0.003	-3.81475	0.00045	-2.22503	2.07801	4.30304	0.27776	0.02954	9e-05	0	0.03	0	0	0	0	0	0	0	0	0	0	0	0	0	0	0	0	0	0	0	0	0	0	0	0	0	0	0	0
105370721	LOC105370721	lncRNA		1	XR_948873.1	noncoding	known	0.054	0.047	0.092	0.078	-0.70286	0	-0.17843	0.7679	0.94632	0.38181	0	0	0	0	0.18	0	0	0.17	0.03	0.02	0	0.02	0.2	0	0.15	0	0.05	0.11	0.06	0.01	0.16	0.03	0	0.06	0.03	0.01	0.11	0.01	0.02	0	0	0
BGIG9606_64668	BGIG9606_64668	lncRNA		1	BGIR9606_403534	noncoding	novel	0.01	0.012	0.006	0.007	0.78791	0.0475	0.32517	-0.83626	-1.16142	0.54124	0.17879	0.01091	0.02	0.04	0.02	0	0	0.02	0	0.02	0	0	0	0.02	0	0	0	0.02	0	0	0	0.05	0.01	0.02	0	0	0.02	0	0	0	0	0.02
105372750	LOC105372750	lncRNA		11	URS00008B251C+++URS00008B4C14+++URS00008B55AD+++URS00008B76A9+++URS00008B850A+++URS00008BB964+++URS00009BD04E+++URS00009C5D3C+++URS0000D59D09+++XR_937612.2+++XR_937613.2	noncoding	known	0.001	0	0.005	0.003	-2.98628	0.02209	-2.23223	1.07082	3.30304	0.27604	0.38338	0.01459	0	0	0	0	0	0	0	0	0	0.01	0	0.01	0	0	0	0	0	0	0	0	0	0	0	0	0	0	0	0	0	0
BGIG9606_57719	BGIG9606_57719	lncRNA		1	BGIR9606_396548	noncoding	novel	0.007	0.011	0.001	0.003	1.69982	0.00874	0.77497	-2.05127	-2.82624	0.31687	0.10475	0.00094	0	0	0	0	0	0	0	0	0	0	0	0	0	0	0	0.11	0	0	0.07	0	0	0	0	0	0	0	0	0	0	0
105377146	LOC105377146	lncRNA		1	NR_135532.1	noncoding	known	0.007	0.005	0.017	0.013	-1.59236	0.0103	-0.7396	1.19666	1.93626	0.48383	0.09565	0.00235	0	0	0	0	0	0	0	0	0	0	0	0	0	0	0	0	0	0	0	0	0	0	0.08	0.04	0.07	0	0	0	0	0
BGIG9606_62027	BGIG9606_62027	lncRNA		1	BGIR9606_400874	noncoding	novel	0.004	0.001	0.004	0.004	-2.13668	0.04895	-2.22503	-0.14438	2.08065	0.1078	0.90251	0.08792	0	0	0	0	0	0	0	0	0	0	0.08	0	0	0	0	0	0	0	0	0.02	0	0	0	0	0	0	0	0	0	0
105375660	LOC105375660	lncRNA		6	BGIR9606_326989+++BGIR9606_326990+++URS00008B2F31+++URS00008B8649+++XR_928443.2+++XR_928444.2	noncoding	known	0.088	0.058	0.107	0.1	-0.66275	0.00524	-0.62893	0.05385	0.68278	0.04317	0.88022	0.00937	0.05	0.05	0.3	0.26	0	0.09	0.06	0.23	0.06	0.05	0	0	0.16	0	0.33	0	0	0	0	0	0	0.21	0.14	0.17	0.14	0	0.05	0.05	0	0
BGIG9606_50220	BGIG9606_50220	lncRNA		2	URS00000B8B81+++URS00008B2650	noncoding	known	0.017	0.005	0.013	0.014	-1.85311	0	-2.05825	-0.34464	1.71362	0	0.02128	0	0	0	0	0.03	0.06	0	0.05	0.09	0	0	0.12	0	0	0	0	0	0	0	0	0	0	0.03	0	0	0.05	0	0	0	0	0
101927870	LOC101927870	lncRNA		4	URS000062E7ED+++URS00009B5FC3+++URS00009C1FD9+++NR_110141.1	noncoding	known	0.012	0.006	0.015	0.014	-1.98468	0.00015	-1.39495	0.85562	2.25058	0.07723	0.13598	5e-05	0	0	0	0	0	0	0	0	0	0	0	0	0.03	0	0.08	0.1	0	0	0	0.01	0	0	0	0	0.09	0	0	0	0	0
107986949	LOC107986949	lncRNA		1	XR_001745946.1	noncoding	known	0.006	0.004	0.023	0.017	-2.03715	0.02174	-0.64007	1.85562	2.49569	0.71363	0.06482	0.00494	0	0	0	0	0	0	0	0	0	0	0	0	0	0	0	0	0	0	0	0	0	0	0.15	0	0	0	0.14	0	0	0
BGIG9606_52828	BGIG9606_52828	lncRNA		2	BGIR9606_386745+++URS00008BFF61	noncoding	known	0.165	0.14	0.28	0.238	-0.70178	0	-0.21575	0.71563	0.93139	0.17854	0	0	0.23	0	0.08	0.35	0.02	0.2	0.04	0.35	0.36	0.36	0	0.04	0.31	0.02	0.1	0.21	0.08	0	0.08	0	0.14	0.45	0.32	0.14	0.36	0.06	0.1	0.24	0.04	0.22
105370686	LOC105370686	lncRNA		2	URS00008C398C+++XR_944246.2	noncoding	known	0.001	0.009	0	0	4.35517	3e-05	2.9449		-4.67424	0.00537		0.00014	0.03	0	0	0	0	0	0	0	0	0	0	0	0	0	0	0	0	0	0	0	0	0	0	0	0	0	0	0	0	0
105378047	LOC105378047	lncRNA		4	URS0000D56C95+++URS0000D58C84+++URS0000D5C7CA+++NR_134599.1	noncoding	known	0.044	0.029	0.058	0.053	-0.74662	0	-0.49297	0.38753	0.88051	0.00995	0.03029	0	0.01	0.02	0.01	0.08	0.02	0	0.07	0.03	0	0.11	0.02	0	0.01	0.03	0.1	0.01	0.01	0.01	0.01	0.26	0.01	0	0.08	0.16	0	0.08	0	0.01	0.01	0.01
BGIG9606_66825	BGIG9606_66825	lncRNA		1	BGIR9606_405719	noncoding	novel	0	0.036	0.006	0.004	3.09214	0.00092	3.68186		-2.4112	0.00514		0.00998	0	0	0	0	0	0	0	0	0	0	0	0	0	0	0	0	0	0	0	0	0	0	0	0	0	0	0	0	0	0.14
BGIG9606_55611	BGIG9606_55611	lncRNA		1	URS00008B7211	noncoding	known	0.225	0.206	0.45	0.369	-0.81545	0	-0.10258	1.01758	1.12017	0.61088	0	0	0.22	0	0.47	0.49	0.26	0	0.05	0.37	0.14	0.68	0	0.1	0.65	0.1	0.13	0	0.19	0	0.41	0.11	0.15	0.24	0.19	0.31	0.11	0.48	0.11	0	0	0.29
105376637	LOC105376637	lncRNA		3	URS00008B93BD+++XR_001748194.1+++XR_001748195.1	noncoding	known	0.007	0.004	0.012	0.01	-1.58029	0.03514	-0.9031	0.9711	1.8742	0.45251	0.26143	0.01561	0	0	0	0	0	0.09	0	0	0	0	0	0	0.05	0	0	0.05	0	0	0	0	0	0	0	0	0	0	0	0	0	0
BGIG9606_64756	BGIG9606_64756	lncRNA		1	BGIR9606_403622	noncoding	novel	0.026	0	0.012	0.017	-3.81475	0.01648	-4.54696	-1.46631		0.0092	0.20823		0	0	0	0	0	0	0	0	0	0.3	0	0	0	0	0	0	0	0	0	0	0.38	0	0	0	0	0	0	0	0	0
BGIG9606_45786	BGIG9606_45786	lncRNA		2	URS00008B73E9+++URS00008B9FE3	noncoding	known	0.024	0.023	0.042	0.035	-0.61869	0.01228	-0.06867	0.80245	0.87111	0.87907	0.01084	0.00062	0.03	0.03	0	0.01	0.14	0.02	0.03	0.08	0	0.08	0	0.03	0.03	0.02	0	0	0.03	0	0.02	0	0	0	0	0.08	0	0	0	0.01	0.06	0.04
BGIG9606_51594	BGIG9606_51594	lncRNA		1	URS00000EF173	noncoding	known	0.01	0	0.001	0.004	-3.62211	0.02912	-4.80999	-3.3143		0.00349	0.01744		0	0	0	0	0	0.19	0	0	0	0	0	0	0	0	0	0	0	0	0	0	0	0	0	0	0.08	0	0	0	0	0
BGIG9606_60923	BGIG9606_60923	lncRNA		1	BGIR9606_399767	noncoding	novel	0.007	0.002	0.005	0.006	-1.72164	0.03542	-2.03238	-0.5367	1.49569	0.03817	0.5495	0.12044	0	0	0	0.06	0	0	0	0	0	0	0	0	0	0	0	0.11	0	0	0	0.02	0	0	0	0	0	0	0	0	0	0
BGIG9606_53637	BGIG9606_53637	lncRNA		1	URS00008B55D1	noncoding	known	0.043	0.033	0.056	0.051	-0.69935	0.002	-0.39502	0.46099	0.85602	0.23838	0.11657	0.00039	0.13	0.18	0	0.03	0.09	0.03	0	0	0	0	0	0	0	0	0	0	0.14	0	0.36	0	0.07	0	0	0	0.08	0	0.03	0.03	0	0
BGIG9606_57407	BGIG9606_57407	lncRNA		1	BGIR9606_396234	noncoding	novel	0	0.002	0	0	3.9926	0.01507	2.58233		-3.31167	0.13181		0.04259	0	0	0	0	0	0	0	0	0	0	0	0	0	0	0	0	0	0	0	0	0	0	0	0	0	0	0.01	0.01	0	0
BGIG9606_36443	BGIG9606_36443	lncRNA		1	URS0000D5DD10	noncoding	known	0.026	0.021	0.041	0.036	-0.77045	0	-0.31369	0.67547	0.98916	0.07376	0	0	0	0.03	0	0.05	0	0.05	0	0	0.01	0.03	0.02	0.04	0.11	0	0.05	0.08	0.01	0	0.07	0.01	0.01	0.02	0.03	0	0.05	0	0	0.03	0.02	0
105375653	LOC105375653	lncRNA		5	URS00008BA8A0+++URS00008C1C26+++URS00008C3068+++URS00009C2ECE+++XR_928432.2	noncoding	known	0.004	0.005	0.016	0.012	-1.33353	0.02186	0.35187	2.18685	1.83498	0.77354	0.00352	0.00132	0.03	0	0	0.07	0	0	0	0	0	0	0	0	0	0	0	0	0	0	0	0	0	0	0	0	0	0	0	0	0	0
389458	RBAKDN	lncRNA		1	NR_015343.2	noncoding	known	0.077	0.025	0.018	0.039	-0.68958	0.03185	-1.59632	-1.98888	-0.39256	0	0	0.39951	0	0.15	0	0	0.55	0	0	0	0.13	0	1.02	0.08	0	0	0	0	0	0	0	0.07	0	0	0	0	0	0	0	0	0	0.07
112268093	LOC112268093	lncRNA		1	XR_002957409.1	noncoding	known	0.012	0.01	0.019	0.016	-0.70002	0.00026	-0.23131	0.69191	0.92322	0.45799	0.00474	0	0.02	0	0	0	0.02	0.02	0.05	0	0.03	0	0	0	0	0.01	0.06	0	0	0	0.03	0	0	0.04	0	0	0.02	0	0	0.03	0.01	0
BGIG9606_57969	BGIG9606_57969	lncRNA		1	BGIR9606_396798	noncoding	novel	0.007	0.004	0.011	0.01	-1.32377	0.00515	-0.84652	0.70362	1.55014	0.23645	0.21419	0.00187	0	0.02	0	0	0	0	0	0	0	0	0	0	0	0	0.02	0	0	0	0	0	0	0	0.03	0	0	0.1	0	0.02	0	0
105370787	LOC105370787	lncRNA		3	URS0000359832+++URS0000761E00+++XR_932160.2	noncoding	known	0.022	0.026	0.017	0.019	0.69492	0.00895	0.64373	-0.08298	-0.7267	0.06153	0.8665	0.01427	0.02	0	0	0.03	0.05	0.07	0.01	0.14	0	0	0	0.02	0	0	0	0	0	0	0.08	0	0	0.04	0.06	0.01	0.03	0	0.02	0	0.05	0.02
BGIG9606_41844	BGIG9606_41844	lncRNA		1	URS00008BE609	noncoding	known	0.085	0.101	0.054	0.065	0.63552	0	0.27361	-0.63418	-0.90779	0.07632	0.00048	0	0.1	0	0.02	0.02	0.13	0.03	0.08	0.09	0.29	0.34	0.2	0.03	0.26	0.06	0	0.12	0.02	0.03	0.03	0	0.06	0.09	0.05	0.02	0.15	0	0.07	0	0.11	0.09
BGIG9606_63189	BGIG9606_63189	lncRNA		1	BGIR9606_402044	noncoding	novel	0.016	0.01	0.019	0.018	-0.83821	0.00031	-0.65184	0.28815	0.93999	0.04128	0.35227	0.0002	0	0	0.03	0.05	0.01	0	0.02	0.03	0.02	0	0	0	0.02	0.01	0	0.08	0.03	0	0.03	0	0.01	0.02	0.01	0.01	0.02	0.01	0	0.02	0.01	0.01
BGIG9606_64566	BGIG9606_64566	lncRNA		1	BGIR9606_403430	noncoding	novel	0	0.02	0	0	3.9926	0.01507	2.58233		-3.31167	0.13181		0.04259	0	0	0	0	0	0	0	0	0	0	0	0	0	0	0	0	0	0	0	0	0	0	0	0	0	0	0	0	0	0.15
105377481	LOC105377481	lncRNA		49	URS00008B9CB2+++URS00008BF401+++URS00009AD016+++URS00009B0AC8+++URS00009B1149+++URS00009B12B1+++URS00009B1499+++URS00009B1F45+++URS00009B2426+++URS00009B40B6+++URS00009B4B3A+++URS00009B664A+++URS00009B6B0E+++URS00009B6C1B+++URS00009B7164+++URS00009B7478+++URS00009B7749+++URS00009B79B3+++URS00009B7DF8+++URS00009B83C6+++URS00009B8572+++URS00009BA0B6+++URS00009BACE0+++URS00009BAE33+++URS00009BC067++…	noncoding	known	0.012	0.012	0.022	0.019	-0.63089	0.00029	0.1859	1.15108	0.96517	0.54644	0	0	0.03	0	0	0	0.01	0	0	0	0.03	0	0	0.02	0.01	0	0.06	0.02	0	0	0.01	0.03	0	0.03	0.05	0	0.02	0	0	0	0.02	0.01
107986184	LOC107986184	lncRNA		5	BGIR9606_293523+++BGIR9606_293524+++BGIR9606_293525+++URS00008B6EBD+++XR_001741389.1	noncoding	known	0.002	0.016	0.014	0.01	-1.56964	0.00679	-0.22503	1.79422	2.01925	0.85547	0.0104	0.00051	0	0	0	0	0	0	0	0	0	0	0	0	0	0	0	0.03	0	0	0	0	0	0	0.02	0	0	0	0	0	0	0
BGIG9606_36313	BGIG9606_36313	lncRNA		3	URS00008BB2CD+++URS00009ADF80+++URS00009B3267	noncoding	known	0.018	0.015	0.03	0.026	-0.65248	0.02214	-0.2554	0.59259	0.84799	0.57359	0.10452	0.00445	0	0	0	0	0	0	0	0.06	0	0	0	0	0	0	0.04	0.19	0.15	0	0	0	0	0	0	0.02	0.02	0	0	0.02	0.04	0
BGIG9606_66614	BGIG9606_66614	lncRNA		1	BGIR9606_405502	noncoding	novel	0.043	0.061	0.138	0.104	-0.79179	2e-05	0.48684	1.71646	1.22961	0.13213	0	0	0.03	0.08	0.14	0	0	0	0	0	0.04	0	0	0.07	0.18	0.04	0.07	0	0	0	0.08	0	0	0.16	0.04	0.12	0.07	0	0	0	0.07	0
BGIG9606_64187	BGIG9606_64187	lncRNA		1	BGIR9606_403050	noncoding	novel	0.016	0.012	0.024	0.021	-0.80806	0	-0.30303	0.74155	1.04458	0.27089	0.00067	0	0	0.03	0	0	0.02	0.01	0.02	0.01	0.19	0	0	0.01	0.04	0.03	0.01	0	0	0	0	0.01	0.01	0	0	0	0.01	0.01	0	0.05	0	0
BGIG9606_64453	BGIG9606_64453	lncRNA		1	BGIR9606_403316	noncoding	novel	0.01	0.001	0.009	0.009	-3.20707	0.00016	-3.22503	-0.0289	3.19613	0.00286	0.97156	0.00077	0	0	0	0	0	0	0	0	0	0	0	0	0	0	0	0.03	0	0	0.23	0	0	0	0	0	0	0	0	0	0	0
107986566	LOC107986566	lncRNA		1	XR_001743969.1	noncoding	known	0.002	0.001	0.003	0.003	-0.87529	0.00497	-0.95373	-0.12789	0.82584	0.015	0.77062	0.01908	0	0.02	0	0	0	0	0	0	0	0	0	0	0	0	0	0	0.01	0	0.01	0	0	0	0.01	0	0	0.01	0	0	0	0
BGIG9606_50296	BGIG9606_50296	lncRNA		1	URS00008B2BB4	noncoding	known	0.015	0.039	0.011	0.013	1.55448	0.00187	1.40724	-0.24391	-1.65115	0.0264	0.82061	0.00346	0.07	0	0	0.09	0	0	0	0	0	0	0	0	0	0	0	0	0	0	0	0	0	0	0.22	0	0	0	0	0	0	0
100289255	TMEM238L	lncRNA	LINC00675	5	URS000022619F+++URS00005FF964+++URS00009B2C36+++URS00009B4059+++NR_036581.1	noncoding	known	0.03	0.003	0.004	0.013	-2.01639	0.00271	-3.15103	-2.97727	0.17376	0	3e-05	0.88751	0	0	0	0	0	0	0	0	0	0	0.57	0	0	0	0.2	0	0	0	0	0	0	0	0	0	0	0	0	0	0	0
BGIG9606_38253	BGIG9606_38253	lncRNA		1	URS0000D5A6DC	noncoding	known	0.641	1.219	0.52	0.563	1.10238	0	0.91501	-0.31341	-1.22842	0	0.00136	0	0.62	0.25	0.4	0.81	2.15	0.29	0.44	0.11	0.85	0.89	0.31	0.13	0.52	0.36	0.03	0.41	2.92	1.83	0.48	0.1	0.45	0.08	0.29	0.26	0.22	1.47	1.07	0.71	0.42	0.28
200058	FLJ23867	lncRNA		1	NR_026900.1	noncoding	known	0	0.017	0.008	0.005	1.75137	0	6.63829	5.56785	-1.07044	0	0	3e-05	0	0	0	0	0	0	0	0	0	0	0	0	0	0	0	0	0	0	0	0	0	0	0	0	0	0	0	0	0	0
101929093	LINC01350	lncRNA	GS1-204I12.1	12	URS00003876AC+++URS00003FA966+++URS00008B5650+++URS00008B5C4E+++URS00008BA60F+++URS00008BA61E+++URS00008BA8BB+++URS00008C0658+++URS00009B52F4+++URS00009BC32D+++URS00009BCB88+++NR_110793.1	noncoding	known	0.004	0.001	0.002	0.003	-2.13668	0.04895	-1.80999	0.49305	2.30304	0.241	0.6775	0.04642	0	0	0	0	0	0	0	0	0	0	0	0	0	0.08	0.03	0	0	0	0	0	0	0	0	0	0	0	0	0	0	0
BGIG9606_63604	BGIG9606_63604	lncRNA		1	BGIR9606_402463	noncoding	novel	0.023	0.02	0.035	0.031	-0.68775	0.00052	-0.36401	0.48884	0.85285	0.21778	0.05702	5e-05	0.02	0.01	0	0.03	0.03	0	0	0.1	0	0	0	0.03	0	0	0.05	0.06	0.14	0.02	0	0	0.06	0.01	0	0	0	0.05	0	0	0	0.04
BGIG9606_60761	BGIG9606_60761	lncRNA		1	BGIR9606_399602	noncoding	novel	0.035	0.031	0.071	0.058	-0.90117	0	-0.24273	0.94653	1.18926	0.47138	0.00012	0	0	0.02	0	0	0.02	0.12	0.07	0	0	0.02	0	0.1	0	0.09	0.02	0.02	0.14	0	0.02	0.02	0	0.02	0	0.05	0.18	0	0.02	0.02	0	0.02
105369464	LOC105369464	lncRNA		4	URS00001E9163+++XR_001748347.1+++XR_001748348.1+++XR_947960.2	noncoding	known	0.046	0.04	0.082	0.069	-0.79875	0	-0.18352	0.88952	1.07304	0.05316	0	0	0.04	0.01	0.03	0.16	0.01	0.03	0.01	0.06	0.07	0.06	0.07	0.02	0.17	0.02	0.01	0.11	0.04	0.01	0.02	0	0	0.07	0.04	0.01	0.09	0.04	0.03	0.05	0.02	0.03
BGIG9606_56235	BGIG9606_56235	lncRNA		1	BGIR9606_395057	noncoding	novel	0.007	0.034	0.018	0.014	1.32727	5e-05	2.19001	1.20926	-0.98075	0	0.06227	0.00524	0.03	0	0	0	0	0	0	0	0	0	0	0	0	0	0.06	0	0.06	0.03	0	0	0	0	0	0	0	0	0.03	0.06	0	0.03
BGIG9606_65294	BGIG9606_65294	lncRNA		1	BGIR9606_404170	noncoding	novel	0.12	0.173	0.072	0.089	0.96844	0	0.52499	-0.79645	-1.32145	0.03632	0.01663	0	0.06	0	0	0	0.07	0.16	0.29	0.22	0	0.08	0	0.25	0.09	0.07	0	0	0	0.18	0	0.27	0.13	0	0.49	0.39	0.14	0.22	0.26	0.07	0.21	0.47
BGIG9606_68396	BGIG9606_68396	lncRNA		1	BGIR9606_407563	noncoding	novel	0.344	0.25	0.588	0.5	-0.75335	0.00017	-0.41767	0.50588	0.92355	0.15882	0.05003	2e-05	0	0	0.37	0	0.18	0	0	0.94	0	3.44	0	0	0.87	0.2	1.2	0.21	0	0	0	0.34	0	0.19	0	0	1.01	0	0	0.16	0	0
BGIG9606_49754	BGIG9606_49754	lncRNA		2	BGIR9606_367774+++URS00007800B7	noncoding	known	0.05	0.003	0.023	0.033	-3.35081	0	-3.99056	-1.23184	2.75872	0	0.00209	2e-05	0.07	0	0	0	0.24	0	0	0	0	0	0.76	0	0	0	0.08	0.04	0	0	0	0	0	0	0.04	0	0.08	0	0	0	0	0
BGIG9606_61742	BGIG9606_61742	lncRNA		1	BGIR9606_400589	noncoding	novel	0.005	0.001	0.004	0.004	-2.27419	0.03014	-2.54696	-0.46631	2.08065	0.04541	0.66671	0.08792	0	0	0	0	0	0	0	0	0	0	0	0	0	0	0	0	0.11	0	0	0	0	0.03	0	0	0	0	0	0	0	0
105376161	LOC105376161	lncRNA		3	URS000076D110+++XR_002956922.1+++XR_930145.3	noncoding	known	0.001	0.005	0.002	0.002	1.65237	4e-05	2.00763	0.53369	-1.47394	0.0002	0.54456	0.00082	0.02	0	0	0	0	0	0	0	0	0	0	0	0	0	0	0	0	0	0	0	0	0	0.01	0	0	0	0.01	0	0	0.02
BGIG9606_48650	BGIG9606_48650	lncRNA		1	URS00008BCA24	noncoding	known	0.005	0.001	0.007	0.006	-2.81475	0.00233	-2.54696	0.40816	2.95512	0.04541	0.66037	0.00313	0	0	0.03	0	0	0	0	0	0	0	0	0.1	0	0	0	0	0	0	0	0	0	0	0	0	0	0	0	0	0	0
BGIG9606_46415	BGIG9606_46415	lncRNA		1	URS00008B84AC	noncoding	known	0.029	0.006	0.012	0.018	-1.64483	0.00204	-2.30303	-1.27683	1.0262	7e-05	0.02059	0.14174	0.04	0	0	0	0	0	0	0	0	0	0.5	0	0.05	0	0	0.09	0	0	0	0	0.03	0	0	0	0.04	0	0	0	0	0
105376365	LOC105376365	lncRNA		2	URS0000D5D84F+++NR_134490.1	noncoding	known	0.362	0.265	0.427	0.404	-0.62304	0	-0.48429	0.21642	0.70071	0	0	0	0.01	0.18	0.09	0.5	0.3	0.33	0.1	0.6	0.12	0.18	0.82	0.07	0.11	0.35	1.71	1.26	0.61	0.59	0.11	0	0.09	0.15	0.46	0.12	0.14	0.42	0.02	0.21	0.11	0.18
105374857	LOC105374857	lncRNA		1	XR_940350.3	noncoding	known	0	0.008	0	0	3.77021	0.0289	2.35993		-3.08927	0.19328		0.07165	0	0	0	0	0	0	0	0	0	0	0	0	0	0	0	0	0	0	0	0	0	0	0	0	0	0	0	0	0	0
BGIG9606_51857	BGIG9606_51857	lncRNA		1	URS00008B3026	noncoding	known	0.013	0.037	0.004	0.008	2.36745	0	1.57015	-1.64688	-3.21703	0	0.00737	0	0.02	0	0	0	0.08	0	0	0	0.07	0	0	0	0	0.06	0	0	0	0.02	0	0	0.05	0	0	0	0	0.04	0.02	0	0.07	0.02
BGIG9606_66823	BGIG9606_66823	lncRNA		1	BGIR9606_405717	noncoding	novel	0.007	0.032	0	0.003	3.77021	0.00135	2.35993		-4.08927	0.05339		0.00314	0	0	0	0	0	0	0	0	0	0	0	0	0	0	0	0	0	0	0.19	0	0	0	0	0	0	0	0.15	0	0	0
283856	LOC283856	lncRNA		14	BGIR9606_367152+++BGIR9606_367153+++URS0000086B8A+++URS00001004A4+++URS000023618B+++URS00008B5B71+++URS00008BBDA9+++URS00008BCAD6+++URS0000D572E9+++URS0000D57692+++URS0000D586B8+++URS0000D5A900+++URS0000D5D21E+++NR_027078.1	noncoding	known	0.075	0.059	0.121	0.104	-0.704	0	-0.25968	0.6583	0.91798	0.07972	0	0	0.08	0.41	0.08	0.05	0.16	0	0.02	0.01	0.03	0.01	0.05	0.01	0.22	0.01	0.05	0.17	0.13	0.02	0.04	0.02	0	0.06	0.07	0.06	0.15	0.04	0.04	0.13	0.04	0.04
105373581	LOC105373581	lncRNA		2	BGIR9606_282003+++XR_001739666.2	noncoding	known	0.02	0.015	0.028	0.025	-1.05113	0	-0.62358	0.63507	1.25865	0.00283	0.0004	0	0.01	0	0	0.06	0.05	0.02	0	0	0.04	0.04	0.01	0.01	0.06	0.05	0	0	0.03	0	0.01	0.01	0	0.04	0	0.04	0.03	0	0	0.03	0.02	0
109729181	ZNF710-AS1	lncRNA		2	URS0000D58D2D+++NR_146321.1	noncoding	known	0.019	0.031	0.01	0.013	1.38793	0	1.20529	-0.30513	-1.51042	0	0.4015	0	0	0	0	0	0	0	0.03	0	0.08	0	0	0	0	0	0	0	0	0	0	0.19	0	0	0.06	0	0.13	0	0.06	0	0	0
BGIG9606_60546	BGIG9606_60546	lncRNA		1	BGIR9606_399387	noncoding	novel	0.018	0.037	0.025	0.023	0.6728	0.00096	1.00445	0.50014	-0.50431	0.00016	0.14173	0.02561	0	0.02	0.05	0	0.03	0.07	0	0	0	0	0	0	0	0	0.01	0.1	0	0	0.03	0	0	0.05	0.05	0.02	0.05	0	0	0	0	0.01
BGIG9606_62038	BGIG9606_62038	lncRNA		1	BGIR9606_400885	noncoding	novel	0.023	0	0.007	0.013	-3.81475	0.01648	-4.54696	-1.46631		0.0092	0.20823		0	0	0	0	0	0.12	0.23	0	0	0	0	0	0	0.12	0	0	0	0	0	0	0	0	0	0.12	0	0	0	0	0	0
BGIG9606_67082	BGIG9606_67082	lncRNA		1	BGIR9606_405979	noncoding	novel	0.09	0.063	0.126	0.113	-0.8477	0	-0.48965	0.53765	1.0273	0.00041	2e-05	0	0.03	0.12	0	0.28	0.05	0.01	0.04	0.07	0.15	0.14	0.04	0.02	0.14	0.07	0.09	0.09	0.06	0	0.17	0.02	0	0.2	0.17	0.03	0.27	0.07	0.1	0.05	0.01	0.06
BGIG9606_67065	BGIG9606_67065	lncRNA		1	BGIR9606_405962	noncoding	novel	0.312	0.207	0.417	0.379	-0.82724	0	-0.60836	0.33646	0.94482	8e-05	0.02353	0	0.34	0.23	0	0.49	0.38	0.29	0.27	0.48	0.06	0.17	0.36	0.24	0.33	0.22	0.51	0.29	0.16	0	0.06	0	0.05	0.51	0.99	0.23	1.17	0.27	0.29	0.54	0.15	0.35
BGIG9606_37609	BGIG9606_37609	lncRNA		1	URS00008BD4D6	noncoding	known	0.013	0.014	0.007	0.009	0.61432	0.00204	0.08601	-0.97594	-1.06194	0.76897	0.00092	0	0.02	0.02	0	0	0.01	0	0	0	0.01	0.04	0	0	0	0	0.07	0	0.04	0	0	0.01	0.01	0.04	0	0.01	0.01	0.05	0.02	0.01	0.01	0.01
BGIG9606_39061	BGIG9606_39061	lncRNA		5	URS0000D57B80+++URS0000D57D6F+++URS0000D587E9+++URS0000D5B905+++URS0000D5DABA	noncoding	known	0.056	0.083	0.039	0.045	0.7724	0	0.42267	-0.6107	-1.03336	0.00861	0.0029	0	0.05	0.14	0.02	0	0.02	0.15	0.3	0	0.15	0.05	0	0.02	0.05	0.03	0.04	0.14	0	0.07	0.05	0.02	0	0.03	0.01	0.03	0.03	0.05	0.11	0	0.04	0.03
BGIG9606_66935	BGIG9606_66935	lncRNA		1	BGIR9606_405832	noncoding	novel	0.011	0	0.004	0.007	-3.51519	0.00241	-4.22503	-1.40741	2.81762	0.00089	0.11648	0.06112	0	0	0	0	0.07	0	0	0	0	0	0	0	0	0	0	0.07	0	0	0	0	0	0.11	0.03	0	0	0	0	0	0	0
107986663	LOC107986663	lncRNA		1	XR_001744427.1	noncoding	known	0.006	0.003	0.007	0.007	-1.19054	0.00019	-1.03865	0.23633	1.27498	0.01521	0.57049	0.00026	0	0.01	0.02	0	0	0	0	0.02	0	0	0.02	0.01	0	0	0	0.02	0.01	0	0	0	0.01	0.01	0.01	0	0.01	0	0	0.01	0	0
BGIG9606_56714	BGIG9606_56714	lncRNA		1	BGIR9606_395536	noncoding	novel	0.03	0.019	0.034	0.033	-0.79051	0.02343	-0.64007	0.23413	0.8742	0.18361	0.6221	0.02069	0.04	0.08	0	0.04	0	0.04	0.04	0	0	0.36	0	0	0	0	0	0	0	0	0	0.11	0.03	0.04	0	0	0	0	0	0	0.15	0.07
BGIG9606_53870	BGIG9606_53870	lncRNA		2	URS00008C13BD+++URS00008C1C7D	noncoding	known	0.003	0.005	0	0.002	1.56188	0.03441	0.41953	-3.02212	-3.44165	0.65059	0.04169	0.00158	0.02	0	0	0	0	0	0	0	0	0	0	0	0	0	0	0	0.04	0	0	0	0	0.03	0	0	0	0	0	0	0	0
BGIG9606_61588	BGIG9606_61588	lncRNA		1	BGIR9606_400435	noncoding	novel	0	0.004	0	0	3.9926	0.01507	2.58233		-3.31167	0.13181		0.04259	0	0	0	0	0	0	0	0	0	0	0	0	0	0	0	0	0	0	0	0	0	0	0	0	0	0	0	0	0	0
BGIG9606_59899	BGIG9606_59899	lncRNA		1	BGIR9606_398736	noncoding	novel	0.046	0.016	0.036	0.04	-1.39972	0.04928	-1.64007	-0.40741	1.23266	0.05834	0.62824	0.13475	0	0.33	0.46	0	0	0	0	0	0	0	0	0.27	0	0	0	0	0	0	0	0	0	0	0	0	0.14	0	0	0	0	0
105369487	LOC105369487	lncRNA		3	URS00008BF782+++URS00009B4C5B+++XR_001748379.2	noncoding	known	0.007	0.02	0.023	0.017	-0.65093	0	0.37156	1.40793	1.03637	0.05412	0	0	0	0	0.01	0.04	0	0.01	0	0.01	0.04	0	0.01	0	0.01	0	0.01	0	0	0	0	0.02	0	0	0	0.01	0	0	0	0	0	0
BGIG9606_60821	BGIG9606_60821	lncRNA		1	BGIR9606_399662	noncoding	novel	0.022	0.013	0.026	0.024	-0.81475	0.00918	-0.64007	0.27066	0.91073	0.13938	0.51749	0.00713	0	0	0.07	0.03	0	0.05	0.04	0	0	0.05	0	0	0	0	0.04	0	0	0	0.17	0	0	0.07	0.02	0	0.02	0	0	0	0.08	0
105376428	LOC105376428	lncRNA		1	XR_930690.2	noncoding	known	0.02	0.006	0.008	0.012	-1.08484	0.01288	-1.89245	-1.67687	0.21558	3e-05	0.00049	0.74911	0	0	0	0.02	0.02	0	0.06	0.08	0	0	0	0.02	0	0.06	0	0.02	0.06	0.11	0	0.02	0.04	0	0.02	0	0	0	0	0	0	0.04
BGIG9606_64383	BGIG9606_64383	lncRNA		1	BGIR9606_403246	noncoding	novel	0.028	0.019	0.037	0.034	-0.89628	0.00119	-0.65675	0.36688	1.02362	0.09134	0.30866	0.0006	0.02	0	0	0.06	0	0.03	0	0	0.06	0	0.12	0	0	0	0.02	0	0.1	0	0.03	0	0	0	0.12	0.06	0.02	0.1	0	0	0.05	0
BGIG9606_63209	BGIG9606_63209	lncRNA		1	BGIR9606_402064	noncoding	novel	0.043	0.047	0.106	0.083	-0.81475	0.00227	0.11201	1.28952	1.17751	0.8309	0.00016	1e-05	0	0.12	0	0	0	0	0	0	0.27	0.06	0	0.05	0	0	0	0.13	0	0.1	0	0.11	0.05	0.12	0.11	0	0	0	0	0	0.05	0.11
107986459	LOC107986459	lncRNA		1	XR_001742914.1	noncoding	known	0.002	0	0.002	0.002	-3.62211	0.02912		-0.3143			0.82242		0	0	0	0	0	0	0	0	0	0.05	0	0	0	0	0	0	0	0	0	0	0	0	0	0	0	0	0	0	0	0
BGIG9606_49538	BGIG9606_49538	lncRNA		1	URS0000D5BA2A	noncoding	known	0.045	0.034	0.059	0.054	-0.68334	0	-0.42291	0.39745	0.82036	0.02356	0.02166	0	0.06	0.02	0.01	0.05	0.01	0.07	0	0.06	0.03	0	0.1	0.02	0.07	0.04	0	0.05	0.11	0	0.08	0.01	0.05	0.09	0.1	0.01	0.12	0.01	0.01	0.01	0.05	0.05
101927787	LOC101927787	lncRNA		12	BGIR9606_268782+++BGIR9606_268783+++BGIR9606_268784+++URS0000296895+++URS0000355D4A+++URS00005EC7C9+++URS00008B45C7+++URS00008BB8DF+++URS00008BFBC7+++URS00009AE61D+++URS00009C139F+++NR_125944.1	noncoding	known	0.043	0.054	0.026	0.032	0.66229	5e-05	0.19468	-0.84638	-1.04106	0.38095	0.00061	0	0.11	0	0.04	0.03	0.08	0.01	0	0.01	0	0.05	0	0	0	0.02	0.04	0.17	0.07	0.06	0.06	0	0	0.06	0.12	0.01	0.07	0.12	0	0	0.04	0.03
107984942	LOC107984942	lncRNA		2	XR_001737978.1+++XR_001737979.1	noncoding	known	0.014	0.009	0.017	0.016	-0.58798	0.02809	-0.83599	-0.42122	0.41477	0.00818	0.20922	0.19221	0.02	0.01	0.07	0.06	0.03	0	0	0.02	0.01	0.02	0	0	0	0	0	0	0	0.04	0.06	0	0	0.01	0	0	0.02	0	0.02	0.02	0	0
105379039	LOC105379039	lncRNA		2	XR_001742747.1+++XR_001742748.1	noncoding	known	0.03	0.015	0.041	0.037	-1.47187	0	-1.16845	0.45969	1.62814	0.00697	0.21907	0	0	0.16	0	0	0.04	0.04	0.15	0	0.08	0	0	0	0	0.04	0	0	0	0	0	0.06	0.02	0	0.02	0	0.06	0.12	0	0.02	0	0.02
BGIG9606_57555	BGIG9606_57555	lncRNA		1	BGIR9606_396382	noncoding	novel	0	0.029	0	0	4.77021	0.00061	3.35993		-4.08927	0.01781		0.00314	0	0	0	0	0	0	0	0	0	0	0	0	0	0	0	0	0	0	0	0	0	0	0	0	0	0	0	0	0	0
BGIG9606_66844	BGIG9606_66844	lncRNA		1	BGIR9606_405738	noncoding	novel	0.292	0.181	0.303	0.299	-0.66639	0	-0.64896	0.02784	0.6768	0	0.87263	0	0	0.65	0.34	0.46	0	0.34	0.17	0.16	0	0.32	0	0.04	0.51	1.15	0.69	0.57	0.04	0.28	0	0.38	0.07	0.46	0.24	0.15	0.35	0.21	0.13	0.05	0.12	0.16
BGIG9606_52742	BGIG9606_52742	lncRNA		1	URS00008C2842	noncoding	known	0.018	0.006	0.01	0.013	-0.98143	0.04322	-1.34634	-0.63998	0.70635	0.01702	0.26115	0.22899	0.02	0	0.08	0	0	0.17	0	0	0.13	0	0	0	0.03	0	0	0	0	0	0	0	0	0.03	0	0	0	0	0	0	0	0.02
BGIG9606_36900	BGIG9606_36900	lncRNA		7	BGIR9606_269346+++BGIR9606_269347+++BGIR9606_269348+++BGIR9606_269349+++BGIR9606_269350+++URS000008FC0B+++URS00008B66CA	noncoding	known	0.184	0.15	0.268	0.237	-0.70031	0	-0.04165	0.94683	0.98848	0.73195	0	0	0.02	1.17	0.04	0.03	0.07	0.06	0	0.12	0.39	0.03	0.08	0.09	0.11	0.49	0.13	0.07	0.33	0	0.34	0.24	0.11	0.19	0.15	0.03	0.3	0.19	0.03	0.18	0.1	0.18
BGIG9606_59569	BGIG9606_59569	lncRNA		1	BGIR9606_398404	noncoding	novel	0.003	0.001	0.004	0.004	-1.81475	0.02327	-1.54696	0.40816	1.95512	0.1672	0.66037	0.02287	0	0	0	0.03	0	0	0	0	0	0.05	0	0	0	0	0	0	0	0	0	0	0	0	0	0	0	0	0	0	0.03	0
BGIG9606_56805	BGIG9606_56805	lncRNA		1	BGIR9606_395628	noncoding	novel	0.004	0.008	0.004	0.004	0.89574	0.03718	0.77497	-0.19883	-0.9738	0.16484	0.8006	0.04255	0	0	0	0	0.03	0.01	0	0	0	0	0	0	0.02	0	0	0	0	0.02	0	0.01	0.02	0	0	0	0	0	0.05	0	0	0.01
112268086	LOC112268086	lncRNA		1	XR_002957277.1	noncoding	known	0.007	0.006	0.011	0.01	-0.81819	0.00165	-0.26633	0.80492	1.07125	0.539	0.01412	8e-05	0	0	0	0	0	0	0	0	0.1	0	0.02	0.01	0	0	0	0.02	0.03	0	0	0	0	0	0	0	0	0	0	0.01	0	0
105369655	LOC105369655	lncRNA		2	XR_931351.2+++XR_931352.2	noncoding	known	0.008	0.017	0.008	0.008	1.14677	0.00803	1.17707	0.04827	-1.1288	0.03604	0.95469	0.01887	0	0	0	0.06	0	0	0	0	0.03	0	0	0	0	0	0.03	0.09	0	0	0	0	0	0	0	0	0	0	0	0	0	0.03
105370087	LOC105370087	lncRNA		2	XR_001749183.1+++XR_945572.1	noncoding	known	0.003	0	0.001	0.002	-2.39972	0.01842	-3.22503	-1.72934	1.49569	0.00286	0.06445	0.28934	0	0	0	0	0	0	0.02	0	0	0	0	0	0	0.02	0.03	0	0	0	0	0	0	0	0	0.01	0	0	0	0	0	0
BGIG9606_47082	BGIG9606_47082	lncRNA		1	URS00008C2F54	noncoding	known	0.029	0	0.023	0.025	-4.90222	0.0001	-5.03238	-0.21477	4.81762	0.00134	0.81106	0.00079	0	0	0	0.23	0	0	0	0	0	0	0	0.09	0	0	0	0.33	0	0	0	0	0	0.1	0	0	0	0	0	0	0	0
107985054	LOC107985054	lncRNA		1	XR_001738126.1	noncoding	known	0.001	0.004	0.002	0.001	1.58929	0.0008	2.57605	1.36395	-1.2121	0.00022	0.17741	0.01628	0	0	0	0	0	0	0	0	0	0	0	0	0	0	0	0	0	0	0	0	0	0	0	0.02	0	0	0	0	0	0
105373847	LOC105373847	lncRNA		8	URS00008B3FA0+++URS00008B703D+++URS00008BB705+++URS00009B0540+++URS00009C3234+++XR_923801.2+++XR_923802.2+++XR_923803.2	noncoding	known	0	0.004	0	0	3.77021	0.0289	2.35993		-3.08927	0.19328		0.07165	0	0	0	0	0	0	0	0	0	0	0	0	0	0	0	0	0	0	0	0	0	0	0	0	0	0	0	0	0	0.02
BGIG9606_49855	BGIG9606_49855	lncRNA		1	URS0000D57D7F	noncoding	known	0.252	0.272	0.647	0.504	-0.86652	0	0.11015	1.35149	1.24133	6e-05	0	0	0	0.17	0.13	0.45	0.09	0.39	0.05	0.4	0.55	0.47	0	0	0.52	0.36	0.72	0.28	0	0.01	0.41	0.15	0.11	0.16	0.26	0.21	0.53	0.12	0.13	0.24	0	0.25
BGIG9606_56555	BGIG9606_56555	lncRNA		1	BGIR9606_395377	noncoding	novel	0.015	0.014	0.033	0.027	-0.97003	0.01317	-0.08753	1.23413	1.32166	0.90916	0.01155	0.00086	0	0	0	0	0	0.04	0	0	0	0	0	0	0.09	0.26	0	0	0	0	0	0	0	0	0	0	0	0	0	0	0	0
102467226	LOC102467226	lncRNA		12	URS000034D2B7+++URS000047D93C+++URS0000487234+++URS00005262E4+++URS000054929A+++URS00008B50D3+++URS00009B2D9B+++URS0000D5AF54+++URS0000D5BA03+++URS0000D5D028+++URS0000D5E07A+++NR_104999.1	noncoding	known	0.04	0.02	0.045	0.043	-0.74586	0	-0.76238	-0.02657	0.73581	7e-05	0.907	2e-05	0	0	0.27	0	0.16	0.15	0.01	0	0.03	0	0	0	0.02	0	0	0.01	0	0	0.04	0	0.03	0.01	0	0.08	0.16	0.08	0	0	0	0
105375589	LOC105375589	lncRNA		4	URS00008B6315+++XR_928228.2+++XR_928229.2+++XR_928230.2	noncoding	known	0.141	0.133	0.306	0.246	-0.84945	0	-0.04698	1.13285	1.17983	0.82764	0	0	0	0	0.06	0.39	0.18	0.15	0	0.22	0.2	0.18	0.19	0.4	0.06	0.31	0	0.19	0	0	0.06	0.38	0.05	0	0.06	0.06	0.25	0.28	0.05	0.13	0.07	0.54
BGIG9606_66652	BGIG9606_66652	lncRNA		1	BGIR9606_405542	noncoding	novel	0.115	0.121	0.039	0.066	0.83732	0	0.03004	-1.6759	-1.70594	0.85301	0	0	0.21	0.12	0	0	0.25	0.14	0	0.11	0.05	0.18	0.01	0	0.09	0.14	0.29	0.02	0.2	0.23	0.03	0.03	0.2	0.18	0.07	0.03	0.04	0.37	0.08	0.01	0.09	0.08
BGIG9606_67503	BGIG9606_67503	lncRNA		1	BGIR9606_406403	noncoding	novel	0.002	0.005	0.001	0.002	1.50717	0.04234	1.0969	-0.72934	-1.82624	0.23977	0.61413	0.03346	0	0	0	0	0	0	0	0	0	0	0	0	0	0	0	0	0	0	0.06	0	0	0	0	0	0	0	0	0	0	0
BGIG9606_60414	BGIG9606_60414	lncRNA		1	BGIR9606_399253	noncoding	novel	0.004	0.012	0.007	0.006	0.89894	0.02472	1.32517	0.63323	-0.69194	0.01352	0.37163	0.11478	0.01	0	0	0.02	0	0.04	0	0	0	0	0	0.01	0	0	0	0	0	0	0	0.03	0	0	0	0	0	0	0	0.02	0	0.03
BGIG9606_44046	BGIG9606_44046	lncRNA		1	URS0000D59A00	noncoding	known	0.041	0.037	0.01	0.022	0.70767	0.01012	-0.20665	-2.01474	-1.80809	0.55593	0	0	0.08	0	0.05	0	0.11	0	0	0	0	0	0	0	0	0.11	0.13	0.09	0	0	0	0	0	0	0	0	0	0.5	0	0	0	0.03
BGIG9606_65667	BGIG9606_65667	lncRNA		1	BGIR9606_404546	noncoding	novel	0.009	0.004	0.009	0.009	-1.0212	0.04786	-1.22503	-0.34232	0.88271	0.05187	0.59628	0.13827	0	0	0	0	0	0	0	0.04	0	0	0.09	0	0	0	0.09	0	0	0	0.02	0	0	0	0	0	0	0	0	0	0	0.05
105379611	LOC105379611	lncRNA		22	URS0000050723+++URS00004A5731+++URS00007647D6+++URS0000811722+++URS000081188E+++URS0000811927+++URS00008119A2+++URS0000811AE6+++URS0000811B75+++URS0000811C14+++URS0000811C28+++URS0000811C29+++URS0000811D14+++URS0000811DBB+++URS0000811E8A+++URS0000811F0C+++URS0000811F0D+++URS00008B4105+++URS00008B5297+++URS00008BD0FC+++URS00009B6CEC+++XR_952089.2	noncoding	known	0.013	0.002	0.006	0.009	-1.05576	0.00565	-0.67249	0.57322	1.24571	0.2349	0.22681	0.00206	0.04	0	0	0	0	0	0	0	0.01	0	0.08	0.09	0	0	0	0	0	0	0.11	0	0	0	0	0	0	0	0	0	0	0
BGIG9606_64513	BGIG9606_64513	lncRNA		1	BGIR9606_403376	noncoding	novel	0.005	0.002	0.01	0.008	-2.39972	0.00318	-1.64007	1.07801	2.71808	0.20146	0.19828	0.00131	0	0	0	0	0	0.07	0	0	0	0	0	0	0	0	0	0	0	0	0	0.06	0	0	0	0	0	0	0	0	0	0
BGIG9606_58740	BGIG9606_58740	lncRNA		1	BGIR9606_397575	noncoding	novel	0.053	0.102	0.057	0.056	0.83326	2e-05	0.93543	0.16048	-0.77496	0.00017	0.66686	0.00033	0.04	0	0	0.13	0	0.25	0	0	0.05	0.12	0	0	0.1	0.27	0	0.04	0.16	0	0	0.11	0	0.04	0	0	0.07	0	0.14	0.18	0.15	0
105378378	LOC105378378	lncRNA		2	URS000004D7E8+++XR_001747515.1	noncoding	known	0.12	0.143	0.082	0.096	0.61487	0	0.30707	-0.5312	-0.83826	0.00014	0	0	0.24	0.05	0.11	0.02	0.11	0.03	0.4	0.08	0.05	0.17	0.05	0.06	0	0.15	0.14	0.02	0.03	0.49	0	0.07	0.3	0.08	0.15	0.11	0.05	0.16	0.58	0.12	0.07	0.29
105374978	LOC105374978	lncRNA		5	URS0000397DBE+++URS00008B5159+++URS00008BEAE9+++URS00009BE4E1+++XR_926603.2	noncoding	known	0	0.01	0.002	0.001	2.7726	0.00552	3.36952		-2.09166	0.01727		0.03728	0	0	0	0	0	0	0	0	0	0	0	0	0	0	0	0	0	0	0	0	0	0	0	0	0	0	0.03	0	0	0
105375122	LOC105375122	lncRNA		3	XR_001745047.1+++XR_001745048.1+++XR_926975.2	noncoding	known	0.009	0.01	0.023	0.018	-0.83299	0.04564	0.01308	1.1882	1.17512	0.98691	0.02314	0.00511	0	0	0	0	0	0	0	0	0	0	0	0	0	0	0	0	0	0	0.09	0.1	0	0	0	0	0.05	0	0	0	0	0.1
BGIG9606_60994	BGIG9606_60994	lncRNA		1	BGIR9606_399839	noncoding	novel	0	0.001	0.011	0.007	-2.81475	0.03797		3.27066	3.49569		0.03577	0.00705	0	0	0	0	0	0	0	0	0	0	0	0	0	0	0	0	0	0	0	0	0	0	0	0	0	0	0	0	0	0
106478970	HTR3E-AS1	lncRNA		1	NR_133658.1	noncoding	known	0	0	0.013	0.008	-3.81475	0.01648		3.27066	4.49569		0.03577	0.00336	0	0	0	0	0	0	0	0	0	0	0	0	0	0	0	0	0	0	0	0	0	0	0	0	0	0	0	0	0	0
107984919	LOC107984919	lncRNA		2	BGIR9606_263924+++XR_001737897.1	noncoding	known	0	0.001	0.004	0.003	-2.13668	0.01363		4.17755	2.81762		0.00118	0.00067	0	0	0	0	0	0	0	0	0	0	0	0	0	0	0	0	0	0	0	0	0	0	0	0	0	0	0	0	0	0
112268057	LOC112268057	lncRNA		2	URS00009B93FD+++XR_002957050.1	noncoding	known	0	0.001	0	0	2.38688	0.00031	1.71357	-1.3143	-3.02787	0.02731	0.38723	0.00022	0	0	0	0	0	0	0	0	0	0	0	0	0	0	0	0	0	0	0	0	0	0	0	0	0	0	0	0	0	0
BGIG9606_66059	BGIG9606_66059	lncRNA		1	BGIR9606_404944	noncoding	novel	0.033	0.019	0.038	0.036	-0.87025	0	-0.74243	0.19978	0.94221	0.00131	0.3984	0	0.01	0.04	0	0.03	0.01	0.1	0	0	0.03	0.06	0	0.01	0.04	0	0.08	0.06	0.07	0	0.01	0.14	0.02	0.07	0.05	0	0.03	0	0	0.03	0.01	0.04
BGIG9606_55841	BGIG9606_55841	lncRNA		1	URS00008B22B2	noncoding	known	0.067	0.054	0.132	0.109	-1.01877	0	-0.38068	0.91975	1.30043	0.2241	0.00012	0	0	0	0.35	0.09	0.04	0	0.16	0	0	0	0.11	0	0.15	0.24	0.19	0	0	0.07	0.04	0.07	0.03	0.04	0.04	0	0.11	0	0	0.04	0	0
100507605	LINC00837	lncRNA		6	URS0000762E20+++URS00009B0459+++URS00009B87DC+++NR_038374.1+++NR_038375.1+++NR_038376.1	noncoding	known	0.003	0.001	0	0.001	-1.74075	0.01561	-3.15103	-5.97727	-2.82624	0	0	0.12057	0	0	0	0	0	0	0.04	0	0	0	0	0	0	0	0	0	0	0.04	0	0	0	0	0.01	0	0	0	0	0	0.02	0.01
100287083	DEFT1P2	lncRNA		1	NR_036687.1	noncoding	known	0.114	0.041	0.042	0.068	-0.64036	0.01997	-1.39971	-1.53986	-0.14015	0	0	0.7376	0	0.03	0.03	0.09	0	0	0	0	0	0	0	0.07	0	1.46	0.02	0.03	0.03	0.04	0	0	0.22	0	0	0.95	0	0	0.02	0	0.02	0.24
BGIG9606_66306	BGIG9606_66306	lncRNA		1	BGIR9606_405192	noncoding	novel	0.077	0.068	0.147	0.121	-0.85578	0.0007	-0.16845	0.98436	1.1528	0.71161	0.00195	1e-05	0.07	0	0	0	0	0	0	0.47	0.36	0	0	0	0	0.16	0	0.09	0.31	0	0	0.22	0	0	0	0	0	0.32	0	0	0.22	0
BGIG9606_59036	BGIG9606_59036	lncRNA		1	BGIR9606_397871	noncoding	novel	0.067	0.028	0.053	0.058	-1.16268	0.03226	-1.22503	-0.10131	1.12372	0.07724	0.89008	0.06503	0	0.46	0	0.5	0	0	0	0	0	0	0	0	0.5	0	0	0	0	0	0	0	0	0.29	0	0	0	0	0	0	0	0
107985978	LOC107985978	lncRNA		3	URS0000D5B005+++URS0000D5DDB8+++XR_001739867.1	noncoding	known	0	0	0.001	0.001	-3.62211	0.02912		3.07801	4.30304		0.05797	0.00699	0	0	0	0	0	0	0	0	0	0	0	0	0	0	0	0	0	0	0	0	0	0	0	0	0	0	0	0	0	0
BGIG9606_66513	BGIG9606_66513	lncRNA		1	BGIR9606_405400	noncoding	novel	0.003	0.028	0.005	0.004	2.50717	0.00324	2.68186	0.27066	-2.4112	0.01737	0.90514	0.00998	0	0	0	0	0	0	0	0	0	0	0	0	0	0	0	0	0	0.09	0	0	0	0	0	0	0	0	0	0	0	0
BGIG9606_66526	BGIG9606_66526	lncRNA		1	BGIR9606_405413	noncoding	novel	0.063	0.061	0.127	0.104	-0.77568	0	-0.07425	1.00273	1.07698	0.80662	0	0	0	0.15	0	0	0	0.15	0.16	0.16	0.06	0.2	0.08	0.05	0	0.08	0	0	0.03	0	0.21	0	0	0	0.11	0.03	0.13	0.05	0.1	0.08	0	0
BGIG9606_61153	BGIG9606_61153	lncRNA		1	BGIR9606_399998	noncoding	novel	0	0.007	0	0	3.9926	0.01507	2.58233		-3.31167	0.13181		0.04259	0	0	0	0	0	0	0	0	0	0	0	0	0	0	0	0	0	0	0	0	0	0	0	0	0	0	0	0	0	0
105374406	LOC105374406	lncRNA		1	XR_001741505.1	noncoding	known	0.055	0.009	0.005	0.023	-1.50281	0.00657	-2.69896	-3.3732	-0.67424	0	0	0.50302	0	0	0	0	0	0	0	0	0	0	0	0	0	0.49	0	0	0	0.41	0	0	0.21	0	0	0.33	0	0	0	0	0	0
BGIG9606_39141	BGIG9606_39141	lncRNA		1	URS00008B88C7	noncoding	known	0.02	0.034	0.01	0.014	1.27544	7e-05	0.7319	-1.00945	-1.74135	0.06374	0.07577	1e-05	0.14	0	0.06	0	0	0.03	0.03	0.03	0	0	0	0	0	0	0	0	0	0	0	0	0	0.1	0	0.03	0.09	0	0	0.03	0.12	0.09
BGIG9606_67678	BGIG9606_67678	lncRNA		1	BGIR9606_406600	noncoding	novel	0.073	0.065	0.156	0.126	-0.99046	0	-0.2994	0.98921	1.28861	0.31486	1e-05	0	0.17	0	0	0	0	0	0.1	0	0	0	0	0.22	0	0.1	0.69	0	0	0	0	0.08	0.08	0	0	0.25	0.21	0	0	0	0	0
BGIG9606_57792	BGIG9606_57792	lncRNA		1	BGIR9606_396621	noncoding	novel	0.022	0.025	0.01	0.014	0.75556	0.03543	0.14175	-1.16991	-1.31167	0.77872	0.03164	0.00187	0.05	0.06	0	0.1	0.06	0.03	0	0	0.03	0	0.11	0	0	0	0	0	0.06	0	0	0	0	0.03	0.03	0	0	0	0	0.03	0.03	0.03
BGIG9606_66858	BGIG9606_66858	lncRNA		1	BGIR9606_405753	noncoding	novel	0	0.006	0.002	0.001	2.50717	0.00324	3.68186		-1.82624	0.00514		0.03346	0	0	0	0	0	0	0	0	0	0	0	0	0	0	0	0	0	0	0	0	0	0	0	0	0	0	0	0	0	0.05
BGIG9606_63124	BGIG9606_63124	lncRNA		1	BGIR9606_401979	noncoding	novel	0.004	0.002	0.003	0.003	-1.05179	0.03205	-1.22503	-0.28877	0.93626	0.04264	0.64561	0.09635	0	0	0	0	0	0	0	0	0	0.01	0	0	0.06	0	0	0	0.03	0	0	0	0	0	0	0	0	0	0	0	0	0
BGIG9606_37717	BGIG9606_37717	lncRNA		1	URS00008C0400	noncoding	known	0.011	0.011	0.03	0.023	-1.03715	2e-05	-0.01204	1.41114	1.42318	0.9807	0	0	0	0	0	0	0	0	0.03	0	0.03	0	0	0	0	0	0	0	0.03	0	0	0	0.02	0	0	0	0.08	0.1	0.02	0.01	0	0.05
102467077	LINC00603	lncRNA		4	BGIR9606_305319+++URS0000A962B9+++URS0000AAD8C9+++NR_104633.1	noncoding	known	0.027	0.006	0.018	0.021	-1.90222	0.01505	-2.22503	-0.55942	1.66561	0.01704	0.50241	0.07071	0	0	0	0	0	0	0	0.38	0	0	0	0	0	0	0	0	0	0.31	0	0	0	0	0	0	0	0	0	0	0	0.09
107984861	LOC107984861	lncRNA		2	URS00008B5C2D+++XR_001752048.1	noncoding	known	0.021	0.028	0.049	0.039	-0.71112	0.00111	0.17521	1.23893	1.06372	0.66061	1e-05	0	0	0	0	0	0	0	0.02	0	0	0	0	0	0.24	0	0	0	0.05	0	0	0	0.01	0	0.03	0.06	0.13	0	0	0.17	0	0.04
101926915	LOC101926915	lncRNA		6	BGIR9606_312839+++BGIR9606_312840+++URS00008B6199+++URS00009AE06B+++URS00009BD2CA+++NR_125838.1	noncoding	known	0.019	0.01	0.022	0.021	-1.15712	0	-0.96667	0.29423	1.2609	0.00072	0.28168	0	0.01	0.05	0.01	0.03	0	0.04	0	0	0	0.05	0.01	0	0	0	0	0.04	0.07	0	0	0.02	0	0.05	0.04	0	0.04	0.03	0	0	0	0
BGIG9606_40944	BGIG9606_40944	lncRNA		1	URS00008BF25B	noncoding	known	0.001	0.003	0.002	0.001	1.19847	0.0297	1.89204	0.9925	-0.89955	0.01434	0.34524	0.13005	0	0	0	0	0.01	0	0	0	0	0	0	0	0	0	0	0	0	0	0	0	0	0	0	0	0.01	0	0	0	0.01	0.01
BGIG9606_66247	BGIG9606_66247	lncRNA		1	BGIR9606_405133	noncoding	novel	0.001	0.004	0	0	3.68775	0	2.27747		-5.59177	0.00069		0	0.01	0	0	0	0	0	0	0	0	0.01	0	0.01	0	0	0	0	0	0	0	0	0	0	0	0	0	0	0	0	0	0
BGIG9606_61221	BGIG9606_61221	lncRNA		1	BGIR9606_400066	noncoding	novel	0	0.014	0	0	4.35517	0.00412	2.9449		-3.67424	0.06014		0.01499	0	0	0	0	0	0	0	0	0	0	0	0	0	0	0	0	0	0	0	0	0	0	0	0	0	0	0	0	0	0
107987010	LOC107987010	lncRNA		1	XR_001746519.2	noncoding	known	0.015	0.004	0.035	0.028	-2.81475	0	-1.9031	1.27066	3.17376	0.03327	0.02003	0	0	0	0	0.05	0	0	0	0	0	0	0	0	0	0.05	0	0.1	0	0	0.05	0	0	0.1	0	0	0.04	0	0	0.04	0	0
109729173	TFAP2A-AS2	lncRNA	HIPSTR	1	NR_145448.1	noncoding	known	0.007	0.005	0.012	0.01	-0.85657	0.00078	-0.13757	1.02555	1.16311	0.76914	0.00142	1e-05	0.02	0.01	0	0	0	0	0	0	0.01	0.03	0	0	0.04	0	0	0.03	0	0	0	0.01	0.01	0.01	0	0	0.01	0	0	0.03	0	0
BGIG9606_55374	BGIG9606_55374	lncRNA		1	URS00008B4328	noncoding	known	0	0.011	0	0	6.13069	0.03272			-5.44975			0.05435	0	0	0	0	0	0	0	0	0	0	0	0	0	0	0	0	0	0	0	0	0	0	0	0	0	0	0	0	0	0
339539	LOC339539	lncRNA		2	URS00009B9C87+++NR_104171.1	noncoding	known	0.024	0.005	0.01	0.015	-1.34819	0.00042	-1.73199	-0.67687	1.05512	9e-05	0.11535	0.02196	0	0	0	0	0.02	0.01	0	0	0	0.02	0.37	0.01	0	0	0	0	0.02	0	0	0.03	0.01	0	0.09	0	0.01	0.03	0.01	0	0	0.02
107985936	LOC107985936	lncRNA		3	URS00009B8805+++XR_001739651.1+++XR_001739652.1	noncoding	known	0.112	0.167	0.108	0.109	0.61946	0.00084	0.61215	-0.01174	-0.62389	0.01023	0.9725	0.00259	0.23	0.07	0.06	0.07	0	0.28	0.65	0	0.07	0.41	0	0	0	0.2	0	0.36	0	0	0.07	0.18	0	0	0	0	0.18	0.07	0.17	0.24	0.19	0.12
BGIG9606_44072	BGIG9606_44072	lncRNA		1	URS00003BD01C	noncoding	known	0.149	0.103	0.249	0.213	-1.01509	0	-0.50443	0.74922	1.25365	0.00103	0	0	0.27	0.13	0.02	0.11	0.08	0.11	0.15	0.1	0.21	0.4	0.19	0.11	0.18	0.1	0	0.25	0.1	0	0.27	0.23	0.02	0.4	0.17	0.11	0.1	0.07	0.09	0.18	0.05	0.02
BGIG9606_40420	BGIG9606_40420	lncRNA		5	BGIR9606_300023+++BGIR9606_300024+++BGIR9606_300025+++BGIR9606_300026+++URS00008B9A11	noncoding	known	0	0.003	0	0	3.77021	0.0289	2.35993		-3.08927	0.19328		0.07165	0	0	0	0	0	0	0	0	0	0	0	0	0	0	0	0	0	0	0	0	0	0	0	0	0	0	0	0	0	0
BGIG9606_65451	BGIG9606_65451	lncRNA		1	BGIR9606_404327	noncoding	novel	0.009	0.004	0.022	0.017	-1.96159	0.00054	-1.22503	1.04827	2.2733	0.17192	0.09242	0.00012	0	0	0	0	0	0	0	0.13	0	0	0	0	0	0	0	0	0	0	0.04	0.03	0	0	0	0	0	0.03	0	0	0	0
112267953	LOC112267953	lncRNA		1	XR_002956323.1	noncoding	known	0.016	0.015	0.027	0.023	-0.65263	0.00702	-0.13814	0.75442	0.89256	0.73929	0.01457	0.00038	0	0.05	0.06	0.1	0	0	0	0	0	0.03	0	0	0	0	0.01	0	0.08	0	0.01	0.03	0.05	0	0	0	0	0	0	0	0	0.01
112267861	LOC112267861	lncRNA		6	URS00008B58D4+++XR_002956938.1+++XR_002956939.1+++XR_002956940.1+++XR_002956941.1+++XR_002956942.1	noncoding	known	0.087	0.109	0.037	0.055	1.08864	0	0.53097	-1.04093	-1.5719	0.02031	0.00089	0	0	0	0.35	0	0	0	0	0.08	0	0	0.33	0	0	0	0.08	0.14	0.47	0	0.1	0.05	0	0	0	0.15	0.07	0.44	0.1	0	0.03	0
BGIG9606_46953	BGIG9606_46953	lncRNA		2	URS000014C965+++URS0000414019	noncoding	known	0.008	0.014	0.032	0.023	-0.73458	0.02024	0.6625	1.85562	1.19313	0.22732	1e-05	0.00012	0	0.02	0	0.02	0.02	0	0	0	0	0.07	0	0	0.03	0	0	0.02	0	0	0	0.02	0	0	0	0	0.02	0	0	0	0	0.02
107987012	LOC107987012	lncRNA		1	XR_001746549.1	noncoding	known	0.001	0.005	0.003	0.002	1.18525	0.01178	2.19001	1.38614	-0.80387	0.00141	0.12539	0.11208	0	0	0	0	0	0	0	0	0	0	0	0	0	0	0	0	0	0	0	0.01	0	0	0.02	0	0	0	0	0	0	0
BGIG9606_37241	BGIG9606_37241	lncRNA		3	URS00008B6384+++URS00008BA554+++URS00008BA93E	noncoding	known	0.007	0.013	0.002	0.004	1.56561	0.03224	0.74029	-1.72934	-2.46963	0.40634	0.20507	0.00748	0.04	0	0	0.05	0	0	0	0	0	0	0	0	0	0	0	0	0	0	0.08	0	0	0	0	0	0	0	0	0	0.08	0
BGIG9606_49303	BGIG9606_49303	lncRNA		1	URS00008BDCC3	noncoding	known	0	0	0	0	2.35517	0.033	1.9449	-0.72934	-2.67424	0.15318	0.77895	0.03777	0	0	0	0	0	0	0	0	0	0	0	0	0	0	0	0	0	0	0	0	0	0	0	0	0	0	0	0	0	0
BGIG9606_54654	BGIG9606_54654	lncRNA		2	URS00008C2A16+++URS00009BF57F	noncoding	known	0.001	0	0.001	0.001	-3.55676	0.03465		-1.028			0.43368		0	0	0	0	0	0	0	0	0	0	0	0	0	0	0	0	0	0	0	0	0	0.01	0	0	0.01	0.01	0	0	0	0
BGIG9606_41605	BGIG9606_41605	lncRNA		1	URS00008B37C6	noncoding	known	0.023	0.014	0.026	0.025	-0.93735	0.03451	-0.6613	0.42015	1.08146	0.29726	0.45756	0.02216	0	0.06	0	0.11	0.01	0.04	0	0	0.02	0	0.16	0	0	0	0	0.19	0	0	0	0	0	0	0	0	0	0	0	0	0	0
BGIG9606_45297	BGIG9606_45297	lncRNA		1	URS0000D5E34A	noncoding	known	0.01	0.018	0.003	0.006	1.73273	0.00016	0.85297	-1.89927	-2.75224	0.11546	0.03463	0	0	0.06	0	0	0	0.03	0	0.11	0	0	0	0	0	0	0	0	0	0	0	0	0	0.06	0	0	0	0	0	0	0.03	0.03
BGIG9606_63948	BGIG9606_63948	lncRNA		1	BGIR9606_402811	noncoding	novel	0.001	0	0.004	0.003	-3.51519	0.00241	-2.22503	1.73009	3.95512	0.27776	0.09463	0.00079	0	0	0	0	0	0	0	0	0	0	0	0	0	0	0	0	0	0	0	0	0	0	0.01	0	0.01	0	0	0	0	0
BGIG9606_61382	BGIG9606_61382	lncRNA		1	BGIR9606_400227	noncoding	novel	0.012	0	0	0.004	-4.13668	0.00526	-5.54696	-5.05127		8e-05	0.00036		0	0	0	0	0.03	0	0.03	0	0	0	0.25	0	0	0	0	0	0	0	0	0	0	0	0	0	0	0	0	0	0	0
107984200	LOC107984200	lncRNA		1	XR_001747348.1	noncoding	known	0.017	0.005	0.005	0.009	-0.8184	0.00014	-1.64417	-1.73071	-0.08653	0	0	0.80816	0	0.01	0.09	0.02	0.02	0.01	0.05	0	0.01	0	0	0	0	0	0	0	0	0	0	0.01	0.02	0.02	0.02	0.16	0	0	0.01	0.01	0.01	0
BGIG9606_66233	BGIG9606_66233	lncRNA		1	BGIR9606_405119	noncoding	novel	0	0.004	0	0	4.18525	0.00787	2.77497		-3.50431	0.08945		0.02528	0	0	0	0	0	0	0	0	0	0	0	0	0	0	0	0	0	0	0	0	0	0	0	0	0	0	0	0	0	0
105372451	LOC105372451	lncRNA		2	XR_001754102.1+++XR_936059.2	noncoding	known	0.063	0.046	0.08	0.074	-0.81475	0.00918	-0.57867	0.36181	0.94047	0.19292	0.37796	0.00508	0	0.07	0	0	0	0.11	0	0	0	0	0.65	0	0	0	0.06	0	0	0	0.07	0	0	0.29	0.2	0.11	0.09	0	0	0	0.33	0
BGIG9606_60581	BGIG9606_60581	lncRNA		1	BGIR9606_399422	noncoding	novel	0.002	0.005	0.002	0.002	1.48481	0.00229	1.77497	0.44058	-1.33439	0.00625	0.67024	0.01229	0	0	0	0	0	0	0.01	0	0.01	0	0	0	0	0.01	0	0	0	0	0	0	0	0	0	0	0	0.01	0.02	0	0	0.03
105379377	LOC105379377	lncRNA		5	BGIR9606_325909+++BGIR9606_325910+++URS0000301D88+++URS00008BBF21+++XR_949675.3	noncoding	known	0.002	0.005	0.022	0.015	-1.58029	0.00201	-1.07303	0.74459	1.81762	0.16218	0.20843	0.00076	0.02	0	0	0	0	0	0	0	0	0	0	0	0	0	0	0	0	0	0	0	0	0	0.02	0	0	0.02	0	0	0	0
BGIG9606_67105	BGIG9606_67105	lncRNA		1	BGIR9606_406002	noncoding	novel	0.002	0.01	0.005	0.003	1.54782	0.02175	2.9449	1.85562	-1.08927	0.00537	0.20536	0.12497	0	0	0	0	0.04	0	0	0	0	0	0	0	0	0	0	0	0	0	0	0	0	0	0	0	0	0	0	0	0	0
BGIG9606_44642	BGIG9606_44642	lncRNA		6	URS00008B44DF+++URS00009B579C+++URS00009C222E+++URS0000BCD8A0+++URS0000BCEB03+++URS0000BD95C8	noncoding	known	0.006	0.001	0.004	0.005	-0.98468	0.03408	-0.80999	0.27066	1.08065	0.20793	0.65946	0.03132	0	0	0	0	0.12	0	0	0	0.01	0	0	0	0.01	0	0	0.01	0	0	0	0	0	0	0	0.01	0	0	0	0	0	0.01
BGIG9606_66818	BGIG9606_66818	lncRNA		1	BGIR9606_405712	noncoding	novel	0.074	0.114	0.045	0.056	1.03324	0.0005	0.62297	-0.72934	-1.35231	0.0976	0.15157	9e-05	0.09	0	0	0.22	0	0.2	0.19	0	0	0	0	0	0	0	0	0.32	0.19	0	0	0.09	0.25	0.1	0.18	0	0	0.1	0	0.17	0	0.27
105378647	LOC105378647	lncRNA		3	URS00004338FD+++URS0000620E7E+++XR_001737972.1	noncoding	known	0.004	0.002	0.013	0.01	-2.51519	0.01111	-1.22503	1.73009	2.95512	0.50221	0.09463	0.00313	0	0	0	0	0	0	0	0	0.05	0	0	0	0	0	0	0	0	0	0.05	0	0	0	0	0	0	0	0	0	0	0
BGIG9606_43631	BGIG9606_43631	lncRNA		1	URS00008BB1C0	noncoding	known	0.011	0.003	0.016	0.014	-2.27419	0.03014	-1.80999	0.6857	2.49569	0.241	0.53536	0.02419	0	0	0	0	0	0	0	0	0	0.09	0	0	0.1	0	0	0	0	0	0	0	0	0.09	0	0	0	0	0	0	0	0
105370985	LOC105370985	lncRNA		3	URS00008B267A+++URS00008B294A+++XR_932641.3	noncoding	known	0.021	0.039	0.026	0.024	0.74596	0.02137	0.95717	0.32511	-0.63207	0.02406	0.56801	0.07738	0	0	0.08	0	0.17	0	0	0	0.05	0	0	0	0	0.08	0.04	0	0.04	0	0	0	0	0	0.04	0.05	0	0	0.04	0.08	0	0
376412	RNF126P1	lncRNA		2	URS00008C247A+++NR_002818.2	noncoding	known	0.011	0.007	0.014	0.013	-0.77886	7e-05	-0.82015	-0.06678	0.75337	0.00092	0.8174	0.00066	0.02	0	0	0	0	0.06	0	0	0.07	0	0.01	0.01	0.04	0.01	0	0	0	0	0	0.01	0.01	0	0	0	0.02	0.02	0	0	0	0
BGIG9606_66210	BGIG9606_66210	lncRNA		1	BGIR9606_405096	noncoding	novel	0.006	0.017	0.002	0.003	2.30072	0.01006	1.47541	-1.72934	-3.20475	0.15844	0.38582	0.00516	0	0	0	0	0	0	0	0	0	0	0	0	0	0	0	0	0	0	0	0	0	0	0	0	0	0.16	0	0	0	0
BGIG9606_39225	BGIG9606_39225	lncRNA		1	URS0000D596C7	noncoding	known	0.23	0.303	0.158	0.184	0.72787	0	0.36836	-0.62954	-0.99789	0	0	0	0.04	0.19	0.2	0.07	0.19	0.27	0.18	0.14	0.18	0.32	0.16	0.02	0.1	0.31	0.44	0.17	0.66	0.25	0.03	0.06	0.33	0.16	0.13	0.03	0.12	1.22	0.12	0.13	0.17	0.2
BGIG9606_46617	BGIG9606_46617	lncRNA		1	URS00008BBCB0	noncoding	known	0.014	0.015	0.003	0.007	1.04124	0.0071	0.13518	-1.98656	-2.12174	0.80131	0.00186	2e-05	0	0.37	0	0	0	0	0	0	0	0	0	0	0	0	0	0	0	0	0	0	0	0	0	0	0	0	0	0	0	0
105378667	LOC105378667	lncRNA		9	BGIR9606_270407+++BGIR9606_270408+++BGIR9606_270409+++BGIR9606_270410+++URS00008B93DD+++URS00009C1B30+++XR_001738011.1+++XR_947221.2+++XR_947222.2	noncoding	known	0.109	0.089	0.254	0.202	-0.99993	0	0.33506	1.78292	1.44786	0.09371	0	0	0	0.12	0.21	0.52	0.02	0.02	0	0	0.45	0.39	0	0.03	0.08	0.09	0	0.09	0.06	0	0.17	0.11	0.02	0.28	0	0	0.17	0	0	0.05	0	0.12
BGIG9606_59100	BGIG9606_59100	lncRNA		1	BGIR9606_397935	noncoding	novel	0	0.006	0	0	3.77021	0.0289	2.35993		-3.08927	0.19328		0.07165	0	0	0	0	0	0	0	0	0	0	0	0	0	0	0	0	0	0	0	0	0	0	0	0	0	0	0	0	0	0
BGIG9606_51821	BGIG9606_51821	lncRNA		1	URS00008C206C	noncoding	known	0.017	0.012	0.027	0.023	-0.94708	6e-05	-0.54413	0.60081	1.14494	0.12076	0.04271	1e-05	0.07	0.03	0	0.01	0.05	0	0	0	0	0	0.15	0.01	0.05	0	0.01	0	0	0	0.01	0	0	0.03	0	0.01	0.01	0	0.01	0.04	0.01	0.01
BGIG9606_62405	BGIG9606_62405	lncRNA		1	BGIR9606_401255	noncoding	novel	0.022	0.006	0.012	0.015	-1.44702	0.00626	-1.9031	-0.82245	1.08065	0.00164	0.15397	0.0963	0	0	0.1	0	0	0	0	0	0.04	0.07	0	0	0.12	0	0	0	0	0	0	0	0	0	0	0	0.03	0.2	0	0	0	0.03
105374224	LOC105374224	lncRNA		6	BGIR9606_292275+++BGIR9606_292276+++URS00000BDEE2+++URS00009B59D2+++XR_002959700.1+++XR_002959701.1	noncoding	known	0.231	0.369	0.282	0.264	0.61089	0	0.62455	0.02184	-0.60271	4e-05	0.92433	1e-05	0.11	0.35	0.24	0.38	0.08	0.26	0.18	0	0.23	0.09	0	0.32	0	0.09	0.57	0.18	0	0.79	0	0.09	0.29	0.35	0.7	0	0.15	0.55	0.16	1.16	0.21	0.69
BGIG9606_65648	BGIG9606_65648	lncRNA		1	BGIR9606_404527	noncoding	novel	0.021	0.024	0.046	0.037	-0.65125	0.03194	0.07982	1.04118	0.96135	0.88746	0.00692	0.00174	0.06	0	0	0	0	0	0	0	0	0	0	0.09	0	0.1	0.06	0.11	0	0	0	0.06	0	0	0.03	0	0.03	0	0	0	0.06	0
105372599	LOC105372599	lncRNA		1	XR_936690.2	noncoding	known	0.02	0.084	0.029	0.026	1.61821	0.00291	1.9449	0.49305	-1.45184	0.00771	0.6775	0.01439	0	0	0	0	0	0	0	0	0	0	0	0	0	0	0	0	0	0	0	0	0.17	0	0	0	0.35	0	0	0	0	0
BGIG9606_42427	BGIG9606_42427	lncRNA		2	URS00008BEC2C+++URS0000D0D132	noncoding	known	0.025	0.004	0.021	0.023	-2.3198	4e-05	-2.35046	-0.04948	2.30098	0.00109	0.93754	0.00031	0	0	0	0	0	0	0	0	0	0	0	0	0.22	0	0	0	0	0	0.1	0	0	0.29	0.05	0	0	0	0	0	0	0.09
BGIG9606_61111	BGIG9606_61111	lncRNA		1	BGIR9606_399956	noncoding	novel	0.002	0.002	0.006	0.005	-1.45861	0.01458	-0.22503	1.66298	1.88801	0.85547	0.02134	0.00162	0.01	0	0	0	0	0	0	0	0	0	0	0	0.05	0	0	0	0	0	0	0	0	0	0	0	0	0	0	0	0	0
BGIG9606_67004	BGIG9606_67004	lncRNA		1	BGIR9606_405901	noncoding	novel	0.003	0.001	0.005	0.004	-1.81475	0.01021	-1.22503	0.85562	2.08065	0.25979	0.27977	0.00487	0	0	0	0	0	0.06	0	0	0	0	0	0	0	0	0	0	0	0	0	0	0	0	0	0.01	0	0	0	0	0	0
BGIG9606_49393	BGIG9606_49393	lncRNA		1	URS0000D5D007	noncoding	known	0.003	0.001	0.005	0.004	-2.13668	0.04895	-1.80999	0.49305	2.30304	0.241	0.6775	0.04642	0	0	0	0	0	0	0	0	0	0	0	0	0	0	0.03	0	0	0	0	0	0	0	0	0	0.06	0	0	0	0	0
BGIG9606_41959	BGIG9606_41959	lncRNA		1	URS00008BF041	noncoding	known	0.002	0.002	0.011	0.008	-1.81078	0.00018	0.09834	2.43778	2.33944	0.93125	6e-05	0	0	0	0	0	0	0	0	0	0	0	0	0	0.03	0.03	0	0	0	0	0	0	0	0	0	0	0	0	0	0.01	0	0
BGIG9606_66486	BGIG9606_66486	lncRNA		1	BGIR9606_405373	noncoding	novel	0.069	0.016	0.055	0.06	-1.93879	6e-05	-2.07371	-0.22285	1.85085	0.00053	0.69038	0.00081	0.02	0.11	0	0	0	0	0	0.2	0.11	0.31	0	0	0	0	0	0.44	0	0	0.15	0	0.09	0.13	0	0.14	0.09	0	0	0.09	0	0
105375463	LOC105375463	lncRNA		22	BGIR9606_317671+++URS00008B412B+++URS00008B5630+++URS00008B6108+++URS00008B7836+++URS00008B834D+++URS00008B8642+++URS00008B866B+++URS00008BBB88+++URS00008BE47F+++URS00008BF4F4+++URS00008C0FD7+++URS00009B143C+++URS0000D575B6+++XR_001745329.1+++XR_001745330.1+++XR_001745331.1+++XR_001745332.1+++XR_001745333.1+++XR_001745334.1+++XR_001745335.1+++XR_001745336.1	noncoding	known	0.01	0.015	0.006	0.008	0.96837	0.01168	1.03109	0.09928	-0.93181	0.03905	0.89849	0.02868	0	0	0	0	0.1	0	0	0	0	0	0	0.05	0	0	0	0	0	0	0	0	0	0	0	0	0.07	0.03	0.03	0.05	0	0
BGIG9606_42032	BGIG9606_42032	lncRNA		3	URS00008B3007+++URS00008B54D4+++URS00008BADC0	noncoding	known	0.005	0	0.001	0.003	-2.98468	0.0222	-4.03238	-2.5367	1.49569	0.00237	0.02511	0.47101	0.02	0	0	0	0	0	0	0	0	0	0	0	0.1	0	0	0	0	0	0	0.02	0	0	0	0	0	0	0	0	0	0
BGIG9606_48914	BGIG9606_48914	lncRNA		1	URS0000039D44	noncoding	known	0.057	0.026	0.047	0.051	-0.95011	3e-05	-1.10165	-0.25129	0.85035	6e-05	0.38825	0.00102	0	0.38	0	0	0	0.03	0	0.12	0	0	0.22	0	0.34	0	0.05	0	0.02	0	0	0.02	0.02	0.11	0.07	0.03	0.02	0.05	0.02	0	0	0
BGIG9606_50576	BGIG9606_50576	lncRNA		2	URS0000D58107+++URS0000D5B1EE	noncoding	known	0.014	0.021	0.008	0.011	0.86974	0.02186	0.35993	-0.93579	-1.29572	0.47373	0.12135	0.00328	0	0	0	0	0.05	0	0.02	0	0	0	0	0	0	0.15	0.07	0	0	0.03	0	0	0	0.03	0.02	0	0	0	0.02	0	0.04	0
BGIG9606_46808	BGIG9606_46808	lncRNA		2	URS0000D5AFC8+++URS0000D5B578	noncoding	known	0	0.003	0	0	3.35517	0.00921	2.9449		-2.67424	0.06014		0.03777	0	0	0	0	0	0	0	0	0	0	0	0	0	0	0	0	0	0	0	0	0	0	0	0	0	0	0	0	0	0.04
BGIG9606_43288	BGIG9606_43288	lncRNA		1	URS00008B30F5	noncoding	known	0.004	0.018	0.008	0.006	1.46535	0.03344	1.86243	0.59259	-1.26985	0.04715	0.67709	0.08934	0.11	0	0	0	0	0	0	0	0	0	0	0	0	0	0	0	0	0	0	0	0	0	0	0	0	0	0	0.06	0	0
105372496	LOC105372496	lncRNA		3	URS00009B8825+++XR_001754455.1+++XR_937192.2	noncoding	known	0.086	0.062	0.094	0.091	-0.61962	3e-05	-0.17455	0.65935	0.83389	0.47452	0.00055	0	0.16	0	0.01	0.58	0.04	0.02	0.09	0	0.24	0.06	0	0.05	0	0	0.04	0.08	0.03	0.04	0.25	0.07	0	0	0.16	0.1	0.22	0	0.09	0.04	0	0
100506769	C10orf71-AS1	lncRNA		6	URS00008BDD28+++URS00009AE7D8+++URS00009BC05C+++URS0000D5AD33+++URS0000D5D4B4+++NR_108038.1	noncoding	known	0.001	0.002	0	0	3.50717	0.00487	2.0969		-3.82624	0.10913		0.0089	0	0	0	0	0	0	0	0	0	0	0	0.02	0	0	0	0	0	0	0	0	0	0	0	0	0	0	0	0	0	0
107986757	LOC107986757	lncRNA		2	URS00009AD933+++XR_001745050.1	noncoding	known	0.025	0.021	0.012	0.017	0.68717	0.04225	0.39187	-0.50788	-0.89975	0.38143	0.34692	0.0182	0.01	0	0	0	0	0	0	0	0	0	0.22	0	0	0	0.01	0	0	0	0	0.17	0	0.24	0	0	0	0	0	0	0	0
BGIG9606_62440	BGIG9606_62440	lncRNA		1	BGIR9606_401290	noncoding	novel	0.027	0.034	0.015	0.02	0.76411	0.00056	0.33569	-0.76587	-1.10155	0.25106	0.02833	2e-05	0	0	0	0.02	0.09	0.13	0.02	0.07	0.02	0.02	0	0	0.02	0.1	0.02	0.02	0.07	0.06	0	0.02	0	0	0	0	0.03	0	0	0.06	0.06	0.05
317751	MESTIT1	lncRNA	MEST-AS1+++MEST-IT+++MEST-IT1+++NCRNA00040+++PEG1-AS	1	NR_004382.1	noncoding	known	0.029	0.039	0.022	0.025	0.67583	0	0.4369	-0.40485	-0.84175	0.00346	0.03449	0	0.05	0.01	0	0	0.01	0.01	0.12	0	0.03	0.02	0	0.06	0	0.11	0.04	0.04	0.09	0.02	0.01	0.01	0.03	0.02	0.02	0	0.05	0	0.07	0.04	0.01	0.02
105379484	LOC105379484	lncRNA		1	XR_951076.2	noncoding	known	0.003	0.006	0	0.001	2.46521	0.00415	1.05494		-4.36924	0.2653		0.00083	0	0	0	0	0	0	0	0	0	0	0	0	0	0	0	0	0.04	0	0.04	0	0	0	0	0	0	0	0	0	0	0
BGIG9606_67108	BGIG9606_67108	lncRNA		1	BGIR9606_406005	noncoding	novel	0	0.003	0.001	0	2.9926	0.03236	2.58233		-2.31167	0.13181		0.09833	0	0	0	0	0	0	0	0	0	0	0	0	0	0	0	0	0	0	0	0	0	0	0	0	0	0	0	0	0	0
BGIG9606_51858	BGIG9606_51858	lncRNA		1	URS0000D587AB	noncoding	known	0.497	0.547	0.175	0.291	0.88229	0	0.10789	-1.58169	-1.68958	0.08331	0	0	0.7	0.32	0.25	0.05	0.89	0.97	0.23	1.2	0.11	0.5	0.19	0.39	0.13	0.59	1.12	0.36	0.75	0.65	0.16	0.21	0.85	0.81	0.22	0.2	0.1	0.96	0.38	0.11	0.63	0.39
BGIG9606_58268	BGIG9606_58268	lncRNA		1	BGIR9606_397101	noncoding	novel	0.01	0.029	0.015	0.013	1.36358	0.00083	1.39388	0.04827	-1.34561	0.00805	0.95469	0.00307	0.07	0	0	0	0.04	0	0	0	0	0	0	0	0	0.04	0	0	0	0	0	0	0	0	0.07	0	0.04	0	0	0	0	0.07
105377285	LOC105377285	lncRNA		3	BGIR9606_298213+++BGIR9606_298214+++XR_938895.2	noncoding	known	0.008	0.005	0.013	0.012	-1.22979	0.01542	-0.64007	0.85562	1.49569	0.4278	0.1616	0.00458	0	0	0.17	0	0.05	0	0	0	0	0	0	0	0	0	0	0	0	0	0	0	0	0	0	0	0	0	0	0	0	0
BGIG9606_51668	BGIG9606_51668	lncRNA		1	URS00008BAFE8	noncoding	known	0.028	0.027	0.054	0.045	-0.68019	0.00152	-0.03582	0.92804	0.96386	0.92838	0.0007	1e-05	0.02	0.11	0	0.02	0.02	0.05	0.04	0.02	0.03	0	0.1	0.04	0	0	0.08	0.05	0.02	0	0	0	0.06	0.02	0	0	0.04	0	0.02	0.06	0.06	0
BGIG9606_56930	BGIG9606_56930	lncRNA		1	BGIR9606_395753	noncoding	novel	0.002	0.005	0.002	0.002	1.5331	0.02291	1.41142	-0.20036	-1.61178	0.10267	0.89044	0.03296	0	0	0	0	0	0	0	0	0	0	0	0	0	0	0	0	0.05	0	0	0	0	0	0	0	0	0	0	0.01	0	0
BGIG9606_40962	BGIG9606_40962	lncRNA		1	URS0000D44AC5	noncoding	known	0.017	0.027	0.016	0.017	0.7015	0.00114	0.63002	-0.11636	-0.74639	0.02315	0.77419	0.00199	0.02	0	0	0.03	0.03	0	0.03	0	0.08	0	0	0.11	0.03	0.01	0.01	0	0	0	0.01	0.02	0	0.03	0.04	0	0	0	0.02	0.02	0.13	0.03
105375060	LOC105375060	lncRNA		3	URS00008B4975+++URS00008B6A9D+++XR_001744120.1	noncoding	known	1.057	0.882	1.595	1.401	-0.66202	0	-0.26988	0.58567	0.85555	0.02576	0	0	0.66	1.05	0.34	0.37	0.68	1.87	0.32	0.92	1.03	0.63	0.6	0.93	1.71	0.22	1.59	2.82	0.65	0.09	1.35	0.69	0.39	2.4	2.56	0.6	3	0	0	0.57	1.44	0.59
101926907	LOC101926907	lncRNA		7	BGIR9606_271067+++URS0000436D1E+++URS00008B30BD+++URS00008B88D1+++URS0000D57DEB+++URS0000D57ED6+++XR_246327.4	noncoding	known	0.277	0.334	0.596	0.481	-0.64506	0	0.1885	1.17237	0.98387	0	0	0	0.41	0.29	0.2	0.36	0.31	0.24	0.07	0.16	0.6	0.37	0.16	0.3	0.63	0.26	0.24	0.39	0.24	0.06	0.34	0.18	0.18	0.39	0.27	0.07	0.35	0.14	0.11	0.26	0.17	0.15
BGIG9606_38943	BGIG9606_38943	lncRNA		1	URS00008B5E22	noncoding	known	0	0.009	0.002	0.001	2.9926	0.03236	2.58233		-2.31167	0.13181		0.09833	0	0	0	0	0	0	0	0	0	0	0	0	0	0	0	0	0	0	0	0	0	0	0	0	0	0	0	0	0	0
BGIG9606_48506	BGIG9606_48506	lncRNA		10	BGIR9606_356672+++BGIR9606_356673+++BGIR9606_356674+++BGIR9606_356675+++BGIR9606_356676+++BGIR9606_356677+++BGIR9606_356678+++BGIR9606_356679+++BGIR9606_356680+++URS00008B2724	noncoding	known	0.018	0.046	0.018	0.018	1.06977	3e-05	0.96762	-0.16746	-1.13508	0.0027	0.74324	8e-05	0	0	0.03	0	0	0.03	0	0	0	0	0	0	0.1	0.02	0	0.03	0.06	0	0.05	0.02	0	0.04	0.07	0.03	0	0	0.01	0.06	0.02	0.11
BGIG9606_66662	BGIG9606_66662	lncRNA		1	BGIR9606_405552	noncoding	novel	0.011	0.01	0.02	0.017	-0.73229	0.02274	-0.0551	0.9711	1.0262	0.92939	0.01677	0.00175	0.03	0	0.03	0.02	0	0.02	0	0	0.08	0	0	0	0.02	0	0	0.02	0	0	0	0.03	0	0.03	0	0	0	0	0	0	0.05	0
BGIG9606_67673	BGIG9606_67673	lncRNA		1	BGIR9606_406595	noncoding	novel	0.18	0.121	0.202	0.194	-0.62018	0.00071	-0.48356	0.21317	0.69674	0.053	0.39759	0.00049	0.06	0.15	0.14	0.16	0.42	0.15	0.28	0	0.56	0.15	0	0.12	0.59	0.07	0	0.46	0	0.17	0.38	0	0.06	0.29	0.27	0	0.2	0	0	0.25	0.07	0.13
84719	LINC00260	lncRNA	C1orf217+++NCRNA00260	1	NR_046213.1	noncoding	known	0.559	0.449	0.91	0.783	-0.78796	0	-0.29913	0.71947	1.0186	0	0	0	0.27	0.44	0.39	0.72	0.43	0.54	0.6	0.87	0.88	0.75	0.25	0.15	1	0.56	0.54	0.54	0.76	0.18	0.92	0.46	0.2	0.35	0.59	0.49	1.39	0.27	0.25	0.37	0.52	0.4
105374162	LOC105374162	lncRNA		1	XR_924588.2	noncoding	known	0	0	0	0	-3.85389	0.01454		3.3098	4.53483		0.03212	0.00286	0	0	0	0	0	0	0	0	0	0	0	0	0	0	0	0	0	0	0	0	0	0	0	0	0	0	0	0	0	0
BGIG9606_63416	BGIG9606_63416	lncRNA		1	BGIR9606_402275	noncoding	novel	0.003	0	0.006	0.005	-4.13668	0.00526		0.49305	4.30304		0.6775	0.00699	0	0	0	0	0	0	0	0	0	0	0	0	0	0	0	0	0	0	0	0	0.08	0	0	0	0	0	0	0	0	0
BGIG9606_67447	BGIG9606_67447	lncRNA		1	BGIR9606_406346	noncoding	novel	0.002	0	0.006	0.004	-2.81475	0.03797	-1.22503	2.07801	3.30304	0.65037	0.13591	0.01459	0	0.04	0	0	0	0	0	0	0	0	0	0	0	0	0	0	0	0	0	0	0	0	0	0	0	0	0.03	0	0	0
BGIG9606_38460	BGIG9606_38460	lncRNA		2	BGIR9606_274941+++URS0000D5D233	noncoding	known	0.035	0.031	0.055	0.048	-0.70784	0.00957	-0.25418	0.6712	0.92537	0.56615	0.0538	0.00118	0	0	0	0	0	0	0.15	0.11	0.21	0	0	0	0.13	0	0.1	0	0	0	0.04	0.03	0	0	0.04	0	0.03	0.08	0	0	0	0.07
BGIG9606_48876	BGIG9606_48876	lncRNA		3	URS00008B31E4+++URS00008B3D5B+++URS00008B937F	noncoding	known	0.013	0.018	0.012	0.012	0.60028	0.03229	0.63058	0.04827	-0.58231	0.08398	0.92332	0.06112	0	0.07	0	0	0	0	0.08	0.01	0	0	0	0.01	0	0	0	0.02	0	0.03	0.04	0.02	0.01	0	0	0.02	0.02	0	0.01	0.02	0.05	0
BGIG9606_61407	BGIG9606_61407	lncRNA		1	BGIR9606_400252	noncoding	novel	0.06	0.05	0.086	0.077	-0.61312	0.00052	-0.26218	0.52757	0.78975	0.33301	0.02124	3e-05	0.07	0.08	0	0.09	0.4	0.08	0.05	0	0.09	0.11	0	0.11	0.03	0.03	0	0	0.08	0	0.06	0	0	0	0.15	0	0.07	0.05	0.02	0	0.07	0
BGIG9606_46319	BGIG9606_46319	lncRNA		1	URS000036AF7A	noncoding	known	0.048	0.033	0.06	0.056	-0.78159	0.00573	-0.46604	0.47711	0.94315	0.26578	0.19032	0.00172	0	0.05	0	0.05	0	0	0	0	0.21	0.09	0.09	0	0.11	0	0	0.1	0.13	0	0	0	0	0.24	0.04	0	0.13	0	0	0.16	0	0
BGIG9606_39741	BGIG9606_39741	lncRNA		2	BGIR9606_289377+++URS0000D57F26	noncoding	known	0.27	0.393	0.22	0.238	0.71177	0	0.51474	-0.33035	-0.84509	0	0	0	0.17	0.25	0.58	0.14	0.25	0.25	0.41	0.3	0.35	0.58	0.06	0.07	0.14	0.41	0.29	0.15	0.5	0.34	0.07	0.06	0.28	0.13	0.11	0.07	0.1	0.96	0.09	0.09	0.18	0.21
105377478	LOC105377478	lncRNA		6	XR_001741880.1+++XR_001741881.1+++XR_001741882.1+++XR_002959805.1+++XR_002959806.1+++XR_002959807.1	noncoding	known	0.002	0.003	0.001	0.001	1.65918	0.00361	1.0969	-1.05127	-2.14817	0.11549	0.34675	0.00163	0	0	0	0	0	0	0	0	0	0	0	0	0.02	0.01	0	0	0.01	0	0	0	0	0	0	0	0	0	0	0	0	0
BGIG9606_57716	BGIG9606_57716	lncRNA		1	BGIR9606_396545	noncoding	novel	0.01	0.003	0.014	0.013	-2.24771	0.00042	-1.9031	0.51859	2.42169	0.03327	0.44866	0.00041	0	0	0.03	0	0	0.1	0	0	0.11	0	0	0	0	0	0.03	0	0	0	0	0	0	0	0	0	0	0	0	0	0	0
BGIG9606_59042	BGIG9606_59042	lncRNA		1	BGIR9606_397877	noncoding	novel	0.003	0.008	0.002	0.003	1.68001	0.00095	1.40724	-0.46631	-1.87354	0.0264	0.66671	0.00131	0	0	0	0	0	0.04	0	0	0	0	0	0	0	0.03	0	0	0	0	0	0	0	0.02	0	0	0	0	0	0	0	0.02
BGIG9606_41875	BGIG9606_41875	lncRNA		1	URS0000D590A1	noncoding	known	0.027	0.02	0.041	0.036	-0.87702	0.01477	-0.48467	0.58596	1.07064	0.37362	0.19689	0.00471	0	0	0	0	0	0	0.04	0	0.1	0	0	0.13	0	0	0	0	0.26	0	0	0	0	0.09	0.07	0	0	0	0	0	0.04	0
BGIG9606_43787	BGIG9606_43787	lncRNA		1	URS00008B6F86	noncoding	known	0	0.004	0	0	4.18525	0.00787	2.77497		-3.50431	0.08945		0.02528	0	0	0	0	0	0	0	0	0	0	0	0	0	0	0	0	0	0	0	0	0	0	0	0	0	0	0	0.09	0	0
BGIG9606_56369	BGIG9606_56369	lncRNA		1	BGIR9606_395191	noncoding	novel	0.014	0.007	0.022	0.019	-1.46385	2e-05	-0.93552	0.77316	1.70868	0.06835	0.05517	0	0	0	0	0	0	0.04	0	0	0.06	0	0	0.02	0	0.02	0	0.08	0.04	0	0	0	0.02	0	0.02	0.04	0.02	0	0	0	0.03	0
BGIG9606_52356	BGIG9606_52356	lncRNA		1	URS00009B9DD2	noncoding	known	0.001	0.001	0	0.001	0.8472	0.01077	0.28492	-1.05127	-1.33619	0.52358	0.0442	0.00061	0	0	0	0	0	0	0	0	0	0	0	0	0.01	0	0	0	0	0	0	0	0.01	0	0.01	0	0	0	0	0.01	0	0.01
105371822	LOC105371822	lncRNA		9	URS00008B35B5+++URS00008BA5A4+++XR_001752933.1+++XR_001752934.1+++XR_001752935.1+++XR_001752936.1+++XR_001752937.1+++XR_001752938.1+++XR_001752939.1	noncoding	known	0	0.001	0	0	2.9926	0.03236	2.58233		-2.31167	0.13181		0.09833	0	0	0	0	0	0	0	0	0	0	0	0	0	0	0	0	0	0	0	0	0	0	0	0	0	0	0.03	0	0	0
BGIG9606_49061	BGIG9606_49061	lncRNA		1	URS0000D5AA3E	noncoding	known	0.247	0.323	0.14	0.179	0.83347	0	0.37123	-0.83521	-1.20644	0.00085	0	0	0.33	0.39	0.38	0.24	0.59	0.43	0.21	0.15	0.18	0.32	0.12	0.11	0.07	0.39	0.09	0.07	0.33	0.18	0.07	0.08	0.58	0.13	0.12	0.26	0.2	0.39	0.08	0.08	0.26	0.28
105375352	LOC105375352	lncRNA		1	XR_001745244.1	noncoding	known	0.016	0.008	0.021	0.019	-1.31045	0.01188	-0.93552	0.56148	1.497	0.21896	0.37534	0.00679	0	0	0	0.05	0.04	0	0	0	0.05	0	0	0	0	0	0	0	0.09	0	0	0	0	0	0.04	0.14	0	0	0	0	0	0
BGIG9606_44233	BGIG9606_44233	lncRNA		5	URS000029A190+++URS00008B3B5C+++URS00008BE3CB+++URS00009AE1B8+++URS0000D5C9FE	noncoding	known	0.025	0.051	0.044	0.037	0.78729	0.00094	0.83291	0.07246	-0.76046	0.00658	0.8766	0.00413	0	0	0	0	0	0	0	0	0.15	0	0	0.14	0	0	0	0	0	0	0	0.01	0	0	0.13	0.1	0	0.13	0.03	0	0	0
BGIG9606_58605	BGIG9606_58605	lncRNA		1	BGIR9606_397439	noncoding	novel	0.05	0.035	0.053	0.052	-0.63189	0.00965	-0.56968	0.09848	0.66816	0.0796	0.7785	0.01285	0.03	0.24	0	0	0.03	0.04	0.1	0.16	0.15	0	0	0.11	0.08	0	0.06	0	0	0	0	0.03	0.08	0	0	0.07	0	0.13	0.03	0.06	0.06	0.03
BGIG9606_57006	BGIG9606_57006	lncRNA		1	BGIR9606_395829	noncoding	novel	0.001	0.002	0	0	2.05972	0.02974	1.2344	-1.72934	-2.96374	0.27292	0.38582	0.01411	0	0	0	0	0	0.01	0	0	0	0	0	0	0	0	0	0	0	0	0	0.01	0	0	0	0	0	0	0	0	0	0
105371236	LOC105371236	lncRNA		6	BGIR9606_365100+++XR_001752136.1+++XR_001752137.1+++XR_933507.2+++XR_933510.2+++XR_933511.2	noncoding	known	0	0.008	0	0	4.18525	0.00787	2.77497		-3.50431	0.08945		0.02528	0	0	0	0	0	0	0	0	0	0	0	0	0	0	0	0	0	0	0	0	0	0	0	0	0	0	0	0	0	0.06
BGIG9606_61669	BGIG9606_61669	lncRNA		1	BGIR9606_400516	noncoding	novel	0.033	0.023	0.067	0.055	-1.27043	1e-05	-0.55518	1.02068	1.57586	0.22383	0.00247	0	0	0	0.11	0	0	0	0	0	0.09	0.2	0	0	0.05	0	0	0.13	0	0.16	0.04	0.04	0	0.04	0	0	0	0	0	0.04	0	0.04
107987365	LOC107987365	lncRNA		1	XR_001756123.1	noncoding	known	0.002	0.001	0.007	0.005	-2.40169	0.00099	-0.8692	2.01241	2.88161	0.54985	0.01174	9e-05	0	0	0	0	0	0	0	0	0	0	0	0	0	0	0	0	0.04	0	0	0	0	0	0	0	0	0	0	0	0	0
105376045	LOC105376045	lncRNA		1	XR_929611.2	noncoding	known	0.021	0.003	0.01	0.014	-2.49283	4e-05	-3.07303	-1.09191	1.98112	1e-05	0.0495	0.00879	0	0	0.08	0	0.02	0.02	0	0	0	0	0	0	0	0.2	0	0.02	0	0.08	0	0	0.09	0.03	0	0	0	0	0	0	0	0
105369397	LOC105369397	lncRNA		13	BGIR9606_344523+++URS00008BA931+++URS00008BCB64+++URS00008BDF15+++URS00009B69A4+++URS0000D5AE88+++URS0000D5B035+++URS0000D5B490+++URS0000D5B708+++URS0000D5C678+++URS0000D5CCC0+++XR_950336.2+++XR_950337.2	noncoding	known	0.013	0.003	0.001	0.005	-1.40755	0	-2.67026	-3.94423	-1.27397	0	0	0.00028	0	0	0	0.01	0.02	0	0.04	0	0.01	0	0	0	0	0.03	0.02	0.01	0.03	0.01	0	0	0.01	0	0	0.15	0.01	0	0	0	0	0
100499183	BAALC-AS1	lncRNA	FZD6-DT+++lncFZD6	2	URS0000D57FFB+++NR_109954.1	noncoding	known	0.034	0.014	0.027	0.029	-1.1611	0.00063	-1.30715	-0.24188	1.06527	0.00175	0.57845	0.00616	0	0	0	0.1	0.08	0.04	0	0	0	0	0.16	0.02	0	0	0.15	0.08	0	0	0.03	0	0	0	0	0	0	0.23	0	0	0.03	0
105378916	LINC01765	lncRNA		5	BGIR9606_266260+++BGIR9606_266261+++URS00008B2577+++URS0000D56E63+++XR_947722.2	noncoding	known	0.664	0.308	0.407	0.5	-0.78829	0	-1.30772	-0.95658	0.35114	0	0	0	0.06	0.41	0.76	0.44	0.21	0.64	2.42	0.33	0.27	0.12	0.08	0.18	0.27	1.5	0.59	0.52	0.69	1.01	0.49	0.2	0.62	0.41	0.18	4.18	0.27	0.41	0.15	0.16	0.18	0.74
BGIG9606_52810	BGIG9606_52810	lncRNA		1	URS00008BFC8F	noncoding	known	0.008	0.005	0.011	0.01	-0.83713	0.03131	-0.52135	0.47744	0.99879	0.36235	0.33831	0.01527	0	0	0.01	0	0	0	0	0	0.03	0	0	0	0.02	0	0	0.02	0.01	0	0	0	0	0.02	0.04	0	0.07	0	0	0.01	0	0
BGIG9606_36790	BGIG9606_36790	lncRNA		5	BGIR9606_268646+++URS0000D5875D+++URS0000D5BE18+++URS0000D5CD47+++URS0000D5D116	noncoding	known	0.001	0.001	0.002	0.002	-1.81475	0.02327	-0.80999	1.38614	2.19613	0.56555	0.12539	0.00687	0	0	0	0	0	0	0	0	0	0	0	0	0	0	0	0	0.02	0	0	0	0	0	0.01	0	0	0	0	0	0	0
105369912	LOC105369912	lncRNA		3	URS00006CCBF8+++XR_001749263.1+++XR_945222.2	noncoding	known	0.003	0.005	0.002	0.002	1.08571	0.03052	0.58233	-0.92199	-1.50431	0.36421	0.27898	0.01018	0.01	0	0	0	0	0.02	0	0.03	0	0	0	0	0	0.02	0	0	0	0	0	0	0	0	0	0	0	0	0	0	0	0
105369389	LOC105369389	lncRNA		6	XR_001748298.1+++XR_001748299.1+++XR_001748300.1+++XR_001748301.1+++XR_001748302.1+++XR_001748303.1	noncoding	known	0.013	0.009	0.015	0.014	-0.73229	3e-05	-0.53623	0.3026	0.83883	0.02706	0.19614	1e-05	0	0.02	0	0	0.01	0.02	0	0	0	0.05	0.01	0.03	0	0	0.01	0.02	0.01	0	0.03	0	0	0.04	0.03	0.04	0.01	0	0	0	0.01	0.01
BGIG9606_44831	BGIG9606_44831	lncRNA		1	URS0000773E11	noncoding	known	0.008	0.002	0.007	0.008	-2.35825	0.02185	-2.54696	-0.31575	2.23121	0.04541	0.77278	0.05793	0	0	0	0	0	0	0	0	0	0	0.22	0	0	0	0	0	0	0	0	0	0	0	0	0	0	0	0	0	0	0
BGIG9606_44195	BGIG9606_44195	lncRNA		1	URS00008B4404	noncoding	known	0	0.001	0	0	3.24356	0.01408	2.83329		-2.56263	0.07858		0.05222	0	0	0	0	0	0	0	0	0	0	0	0	0	0	0	0	0	0	0	0	0	0	0	0	0	0	0	0.01	0	0
BGIG9606_44149	BGIG9606_44149	lncRNA		1	URS0000D583C6	noncoding	known	0.015	0.012	0.001	0.006	0.88979	0.0007	-0.35056	-3.72934	-3.37878	0.24205	0	0	0.01	0.01	0	0	0.05	0.03	0	0.06	0.01	0	0	0	0.04	0.02	0.05	0.01	0	0	0.01	0	0.03	0.05	0	0	0	0.02	0.01	0.01	0	0.01
105376067	LOC105376067	lncRNA		2	BGIR9606_331687+++XR_929701.2	noncoding	known	0.057	0.031	0.042	0.047	-0.70421	0.0275	-0.89364	-0.317	0.57664	0.02098	0.44136	0.12008	0	0	0	0.21	0.14	0.1	0	0	0.16	0	0	0	0.34	0	0.2	0.05	0	0	0.15	0.04	0.04	0	0	0	0.04	0	0	0	0	0
BGIG9606_42659	BGIG9606_42659	lncRNA		1	URS0000D577F1	noncoding	known	0.003	0	0	0.002	-3.13668	0.01282	-4.22503	-2.72934	1.49569	0.00089	0.01198	0.47101	0	0.08	0	0	0	0	0	0	0	0	0	0	0	0	0	0	0	0	0	0	0	0	0	0	0.01	0	0	0	0	0
107986358	LOC107986358	lncRNA		2	XR_001742431.1+++XR_001756430.1	noncoding	known	0	0	0.003	0.002	-2.38035	0.00358		4.42122	3.06129		0.00031	0.0001	0	0	0	0	0	0	0	0	0	0	0	0	0	0	0	0	0	0	0	0	0	0	0	0	0	0	0.01	0	0	0
BGIG9606_64353	BGIG9606_64353	lncRNA		1	BGIR9606_403216	noncoding	novel	0.008	0.016	0.005	0.007	1.30072	0.01496	0.89045	-0.72934	-1.61979	0.18719	0.4567	0.00887	0.14	0	0	0	0	0.04	0	0	0	0	0	0	0	0	0	0	0	0	0	0	0	0	0	0.04	0	0	0	0.11	0.07	0
BGIG9606_52412	BGIG9606_52412	lncRNA		1	URS00008B6B4B	noncoding	known	0.003	0	0.003	0.003	-3.65068	0.02697		-0.26467			0.85079		0.02	0	0	0	0.03	0.03	0	0	0	0	0	0	0	0	0	0	0	0	0	0	0	0	0	0	0	0	0	0	0	0
BGIG9606_41456	BGIG9606_41456	lncRNA		2	URS00008B7A9F+++URS00008B8D81	noncoding	known	0.008	0.007	0.003	0.004	1.30072	0.01496	0.30549	-2.3143	-2.61979	0.65589	0.01544	0.00026	0	0	0.12	0	0	0	0	0	0	0.04	0	0	0	0	0	0.03	0	0	0	0	0.01	0	0	0	0	0	0	0	0.09	0
101927200	LOC101927200	lncRNA		5	URS00008B9CCC+++URS00008BE3FA+++URS00009B70C2+++URS00009BF369+++XR_936741.2	noncoding	known	0.005	0.002	0.006	0.006	-1.39972	0.0011	-1.12549	0.4175	1.543	0.06037	0.42549	0.00085	0.02	0.03	0	0.01	0	0.02	0.01	0	0	0	0	0	0	0	0	0	0	0.02	0	0	0.01	0	0	0.01	0	0	0	0	0	0
BGIG9606_54348	BGIG9606_54348	lncRNA		2	URS00008BC6AB+++URS00009BCD59	noncoding	known	0.078	0.037	0.043	0.056	-0.64564	0.00422	-1.143	-0.90911	0.2339	0	0.00062	0.43923	0.01	0	0.28	0.12	0.07	0.08	0.41	0.06	0.12	0.02	0.05	0	0.07	0.03	0	0.1	0	0.1	0.16	0.03	0.04	0	0.07	0.2	0	0	0	0	0	0.1
BGIG9606_57013	BGIG9606_57013	lncRNA		1	BGIR9606_395836	noncoding	novel	0.006	0.004	0.018	0.014	-1.77411	0	-0.51454	1.69387	2.20841	0.44752	5e-05	0	0	0	0	0.02	0	0	0	0	0	0	0	0	0	0	0.09	0	0	0	0	0.01	0	0	0	0	0.03	0	0	0	0	0
BGIG9606_55313	BGIG9606_55313	lncRNA		3	URS000029182E+++URS00008BC8B4+++URS00009BB80A	noncoding	known	0.054	0.019	0.045	0.049	-2.49154	0	-2.38692	0.16423	2.55116	0	0.44682	0	0	0.49	0.03	0.04	0	0	0	0.24	0.09	0	0	0	0	0	0	0	0.01	0	0.05	0	0.05	0	0	0	0	0.41	0	0	0	0
BGIG9606_65287	BGIG9606_65287	lncRNA		1	BGIR9606_404163	noncoding	novel	0	0.003	0	0	3.77021	0.0289	2.35993		-3.08927	0.19328		0.07165	0	0	0	0	0	0	0	0	0	0	0	0	0	0	0	0	0	0	0	0	0	0	0	0	0	0	0	0	0	0
107987347	LOC107987347	lncRNA		1	XR_001756079.1	noncoding	known	0.081	0.058	0.096	0.091	-0.67139	0	-0.45741	0.3292	0.78661	1e-05	0.00078	0	0.13	0.15	0	0.08	0.1	0.18	0.15	0.07	0.37	0.12	0.02	0	0	0.05	0.06	0	0.09	0	0.13	0.12	0.04	0	0.15	0	0.1	0	0.05	0.08	0	0.05
BGIG9606_59160	BGIG9606_59160	lncRNA		1	BGIR9606_397995	noncoding	novel	0.019	0.013	0.026	0.023	-0.75273	0.02402	-0.43267	0.48358	0.91625	0.38344	0.26003	0.0094	0.04	0	0	0.03	0.02	0.03	0.02	0	0.03	0.03	0	0	0	0	0.07	0.03	0.02	0	0.08	0	0.02	0	0.02	0	0.05	0	0	0.07	0.05	0
BGIG9606_39755	BGIG9606_39755	lncRNA		2	URS00009B5049+++URS00009C307C	noncoding	known	0.071	0.018	0.02	0.039	-1.09274	6e-05	-1.96919	-1.88854	0.08065	0	0	0.85364	0	0	0.41	0	0	0.09	0.39	0	0	0	0	0.02	0	0.14	0.03	0	0.19	0.02	0	0	0.22	0.03	0	0.3	0	0	0	0	0	0.05
BGIG9606_64722	BGIG9606_64722	lncRNA		1	BGIR9606_403588	noncoding	novel	0	0.012	0.002	0.001	2.9926	0.03236	2.58233		-2.31167	0.13181		0.09833	0	0	0	0	0	0	0	0	0	0	0	0	0	0	0	0	0	0	0	0	0	0	0	0	0	0	0	0	0	0
BGIG9606_52841	BGIG9606_52841	lncRNA		1	URS00001621A2	noncoding	known	0.003	0.009	0	0.001	2.9926	0.03236	1.58233		-3.31167	0.28982		0.04259	0	0	0	0	0	0	0	0	0	0	0	0	0	0	0.07	0	0	0	0	0	0	0	0	0	0	0	0	0	0	0
101928383	LOC101928383	lncRNA		3	BGIR9606_296447+++XR_002959830.1+++XR_002959831.1	noncoding	known	0.037	0.032	0.047	0.043	-0.82322	0	-0.24885	0.83512	1.08397	6e-05	0	0	0.02	0.01	0.01	0.03	0.05	0.04	0.01	0.04	0.04	0.03	0.03	0.01	0.02	0.01	0	0.13	0.01	0.02	0.03	0.01	0.01	0	0.29	0.01	0.1	0	0.01	0.02	0.02	0.02
105375833	LOC105375833	lncRNA		2	XR_928868.2+++XR_928869.2	noncoding	known	0.011	0.01	0.032	0.024	-1.26016	0	0.00763	1.70362	1.69599	0.98885	0	0	0	0	0.01	0.02	0	0.03	0	0	0.02	0	0	0.01	0.07	0	0	0	0	0	0	0	0	0.04	0.01	0	0.01	0.06	0	0.01	0	0
BGIG9606_45081	BGIG9606_45081	lncRNA		1	URS00008C2EF1	noncoding	known	0.027	0.015	0.023	0.025	-0.73759	8e-05	-0.84952	-0.18391	0.66561	0.00023	0.47046	0.00185	0.01	0.03	0.01	0.04	0.07	0.06	0	0.01	0.06	0.01	0	0.02	0.1	0	0.03	0.04	0.02	0.02	0.06	0.04	0.01	0.02	0.02	0	0.02	0.01	0	0	0.02	0.03
BGIG9606_66529	BGIG9606_66529	lncRNA		1	BGIR9606_405416	noncoding	novel	0.044	0.047	0.126	0.096	-0.96823	0.00013	0.14175	1.51459	1.37283	0.77872	0	0	0	0	0	0	0	0	0	0	0	0.18	0	0.1	0.28	0.06	0	0.13	0	0	0	0	0	0.06	0.23	0	0.05	0.06	0	0.11	0	0
BGIG9606_61678	BGIG9606_61678	lncRNA		1	BGIR9606_400525	noncoding	novel	0.003	0.003	0.007	0.005	-1.22979	0.03885	-0.64007	0.85562	1.49569	0.50259	0.23147	0.0153	0	0	0	0	0	0.02	0	0	0	0	0	0	0	0	0.03	0	0	0	0	0.01	0.03	0	0	0	0	0	0	0	0	0
112268071	LOC112268071	lncRNA		6	XR_002957230.1+++XR_002957231.1+++XR_002957232.1+++XR_002957233.1+++XR_002957234.1+++XR_002957235.1	noncoding	known	0.002	0.002	0.006	0.005	-1.26221	0.01681	-1.22503	0.05916	1.28419	0.07724	0.92972	0.02779	0.01	0	0	0	0	0	0	0	0	0.02	0	0	0	0	0	0	0	0	0	0	0.01	0	0	0	0	0.02	0.02	0	0	0
105375045	LOC105375045	lncRNA		3	BGIR9606_309460+++BGIR9606_309461+++XR_926772.3	noncoding	known	0.049	0.066	0.02	0.031	1.15095	0	0.47603	-1.31834	-1.79437	4e-05	0	0	0.06	0.05	0.02	0.03	0.07	0.2	0.11	0	0.04	0.01	0	0	0.01	0	0.06	0.03	0.07	0.04	0.06	0.02	0.08	0.13	0.06	0	0.02	0.11	0.14	0.07	0.08	0.12
BGIG9606_55947	BGIG9606_55947	lncRNA		1	URS0000359EF8	noncoding	known	0.041	0.001	0.007	0.019	-3.78647	0	-4.8359	-2.54447	2.29143	0	0	0	0	0.44	0	0	0	0	0	0.04	0	0	0	0	0	0	0	0	0.22	0	0	0	0	0	0	0	0	0.37	0	0	0	0
BGIG9606_48366	BGIG9606_48366	lncRNA		1	URS00008B215A	noncoding	known	0.538	0.368	0.756	0.677	-0.87074	0	-0.56552	0.46228	1.0278	0.00647	0.01432	0	0.41	0	0.63	0.56	0.47	0.67	0.47	0.48	1.05	1.15	2.09	0.41	0.19	0	0.44	0.36	1.64	0	0.53	0.88	0	0.65	0.45	0.17	0.29	0	0	0.42	0.31	0.29
BGIG9606_48717	BGIG9606_48717	lncRNA		1	URS00008B7358	noncoding	known	0.015	0.02	0.008	0.011	0.87712	0.00535	0.43032	-0.80334	-1.23366	0.29164	0.11562	0.00072	0.03	0	0	0	0.08	0.02	0	0	0	0.02	0	0	0	0	0	0	0	0	0	0.05	0	0	0.06	0	0.04	0.08	0.02	0.04	0.04	0
BGIG9606_43069	BGIG9606_43069	lncRNA		1	URS00008B964D	noncoding	known	0.011	0.009	0.016	0.014	-0.69712	0.00387	-0.25988	0.6485	0.90839	0.50256	0.03557	0.00033	0.01	0.03	0	0.01	0	0.05	0.02	0	0.06	0	0	0	0.02	0	0	0	0	0.01	0.01	0.01	0.01	0.01	0.01	0.01	0.02	0	0	0.02	0.01	0.01
BGIG9606_64267	BGIG9606_64267	lncRNA		1	BGIR9606_403130	noncoding	novel	0.017	0.016	0.031	0.026	-0.70784	0.01737	-0.15464	0.80671	0.96135	0.7635	0.03231	0.00174	0.02	0.02	0.09	0	0	0	0.02	0.11	0	0	0	0	0	0	0	0	0	0	0	0	0	0	0.09	0.02	0.04	0.02	0	0	0	0.02
BGIG9606_39873	BGIG9606_39873	lncRNA		10	BGIR9606_286946+++BGIR9606_286947+++BGIR9606_291242+++URS00008B1FB8+++URS00008B9117+++URS00008B9714+++URS00009BA5A3+++URS0000D59168+++URS0000D5AE05+++URS0000D5B330	noncoding	known	0	0	0.003	0.002	-2.13668	0.04895		3.59259	2.81762		0.01352	0.00627	0	0	0	0	0	0	0	0	0	0	0	0	0	0	0	0	0	0	0	0	0	0	0	0	0	0	0	0	0	0
BGIG9606_44109	BGIG9606_44109	lncRNA		1	URS00008C3F5B	noncoding	known	0.032	0.048	0.027	0.029	0.74106	0.00016	0.51521	-0.38142	-0.89663	0.04072	0.24534	6e-05	0.04	0	0	0	0.02	0	0.1	0.04	0	0	0	0.07	0	0	0.04	0	0.08	0.1	0	0.07	0.04	0.04	0.1	0	0	0.1	0.09	0	0	0
107986669	LOC107986669	lncRNA		1	XR_001744464.1	noncoding	known	0.007	0.006	0.013	0.011	-0.87755	0.00214	-0.24011	0.91889	1.15901	0.63154	0.01037	9e-05	0	0	0	0.01	0	0	0.03	0	0.01	0	0	0	0	0.02	0	0.01	0.01	0	0.01	0.03	0	0.02	0.02	0.01	0	0	0	0.02	0	0.02
105370759	LOC105370759	lncRNA		4	URS00008B5311+++URS00009B5792+++XR_001751475.1+++XR_932090.2	noncoding	known	0.052	0.031	0.048	0.049	-0.67725	0.00165	-0.7396	-0.10131	0.63829	0.00629	0.74605	0.00865	0.02	0	0	0	0	0.03	0	0.28	0	0	0	0.11	0.09	0.08	0.09	0.08	0.07	0.14	0.03	0	0	0.05	0.07	0.16	0.02	0.02	0.06	0.02	0	0.05
107984149	LOC107984149	lncRNA		5	XR_001756153.2+++XR_001756154.2+++XR_001756155.2+++XR_001756156.2+++XR_951378.3	noncoding	known	0	0.001	0.003	0.002	-2.51186	0.01128		3.96777	3.1928		0.00317	0.00079	0	0	0	0	0	0	0	0	0	0	0	0	0	0	0	0	0	0	0	0	0	0	0	0	0	0	0	0	0	0.02
BGIG9606_60596	BGIG9606_60596	lncRNA		1	BGIR9606_399437	noncoding	novel	0.12	0.095	0.235	0.194	-1.01269	0	-0.30749	1.00763	1.31512	0.17144	0	0	0.1	0	0.11	0	0.19	0.16	0.04	0.15	0.52	0.15	0	0.03	0.09	0.15	0.03	0.24	0.22	0.06	0.32	0	0	0.12	0.04	0	0.14	0.26	0	0.07	0	0.17
BGIG9606_58371	BGIG9606_58371	lncRNA		1	BGIR9606_397204	noncoding	novel	0.001	0	0.002	0.001	-1.35907	0.00554	0.038	1.85562	1.81762	0.97058	0.00243	0.0002	0.01	0	0.01	0	0	0	0	0	0	0	0	0	0	0	0	0	0	0	0	0	0	0	0	0	0	0	0	0	0	0
BGIG9606_60849	BGIG9606_60849	lncRNA		1	BGIR9606_399690	noncoding	novel	0.15	0.163	0.359	0.283	-0.79765	0	0.08687	1.23665	1.14979	0.77108	0	0	0.45	0.44	0	0	0.28	0.17	0	0	0.08	0.29	0	0	0.25	0.02	0.12	0.53	0	0	0.36	0	0	0.11	0.42	0.11	0.26	0	0	0.07	0.09	0
100379571	BACE1-AS	lncRNA	BACE1-AS1+++BACE1AS+++NCRNA00177	5	URS00001B7C60+++URS00001BAFA5+++URS000077B5A3+++URS00009AEE9C+++NR_037803.2	noncoding	known	1.133	1.155	2.074	1.734	-0.58685	0	-0.00276	0.84811	0.85087	0.96167	0	0	1.02	0.75	1.11	0.94	0.67	0.66	0.94	1.34	2.78	2.19	0.8	1.04	1.36	1.24	1.18	2.1	1.34	0.19	1.6	0.98	0.7	0.89	0.8	0.6	1.63	0.61	0.73	0.52	0.82	0.75
BGIG9606_55448	BGIG9606_55448	lncRNA		1	URS00008B3A97	noncoding	known	0.123	0.107	0.376	0.285	-1.38599	0	-0.15114	1.66449	1.81563	0.58265	0	0	0.08	0.83	0.32	0	0	0.25	0	0	0.22	0.23	0	0	0	0	0	0	0	0	0.14	0	0	0	0.27	0.05	0.8	0	0	0.26	0	0.26
102723539	LOC102723539	lncRNA		3	URS00008C11CA+++URS00009B6F4F+++XR_001748173.1	noncoding	known	0.104	0.067	0.098	0.1	-0.64592	0	-0.91799	-0.46501	0.45298	0	0.00049	0.00038	0.28	0	0	0.11	0.06	0.12	0.21	0	0.1	0.1	0.58	0.09	0	0.12	0.14	0.01	0.15	0.12	0.05	0	0.14	0.15	0.07	0.04	0.04	0.02	0.11	0.05	0	0.03
BGIG9606_43420	BGIG9606_43420	lncRNA		1	URS0000D5CBA4	noncoding	known	0.068	0.092	0.035	0.047	0.99497	0	0.41293	-1.09612	-1.50905	0.01403	0	0	0.02	0.04	0	0.02	0.29	0.23	0.05	0.05	0	0.23	0	0.05	0.02	0	0.22	0.06	0.02	0	0.06	0.05	0.05	0	0.05	0.06	0	0.21	0.02	0.05	0	0.02
BGIG9606_55744	BGIG9606_55744	lncRNA		3	URS0000D58C5D+++URS0000D5A846+++URS0000D5AD40	noncoding	known	0.004	0.003	0.008	0.007	-1.03058	0.02289	-0.36285	0.95872	1.32157	0.64127	0.08519	0.00453	0.01	0	0	0	0	0.03	0	0	0	0	0	0	0	0	0.05	0	0	0.01	0	0.01	0	0	0	0	0	0	0	0	0	0
105378526	LOC105378526	lncRNA		1	XR_946386.2	noncoding	known	0.006	0.001	0.003	0.004	-1.34527	2e-05	-1.82769	-0.87744	0.95026	0	0.01169	0.01517	0	0	0	0	0.01	0	0.01	0.03	0.02	0.01	0.03	0	0	0	0	0.01	0	0	0	0	0.02	0	0	0.01	0	0	0	0	0	0
BGIG9606_46522	BGIG9606_46522	lncRNA		1	URS00008BA424	noncoding	known	0.016	0.01	0.021	0.019	-0.85782	0.00804	-0.57295	0.43293	1.00588	0.22107	0.30016	0.00361	0.05	0	0	0	0.04	0.06	0.07	0	0.07	0	0	0	0	0	0	0.06	0	0	0	0	0	0	0.02	0	0.04	0	0.02	0	0.02	0
BGIG9606_47918	BGIG9606_47918	lncRNA		1	URS00008B59B7	noncoding	known	0	0.001	0.008	0.005	-2.81475	0.03797		3.27066	3.49569		0.03577	0.00705	0	0	0	0	0	0	0	0	0	0	0	0	0	0	0	0	0	0	0	0	0	0	0	0	0	0	0	0	0	0
BGIG9606_43665	BGIG9606_43665	lncRNA		1	URS00008B424F	noncoding	known	1.453	1.49	3.095	2.502	-0.72316	0	0.04458	1.08841	1.04383	0.65517	0	0	1.26	1	1.65	3.5	0	0.97	1.54	1.48	3.4	2.01	6.04	1.52	1.37	0.77	0.05	0.71	0.75	0.63	1.51	0.77	0.5	0.6	0.83	0	2.83	2.08	1.12	2.25	1.51	1.25
BGIG9606_52320	BGIG9606_52320	lncRNA		2	URS00008C14E6+++URS00009BFA73	noncoding	known	0.012	0.008	0.017	0.015	-0.99533	0.03813	-0.64007	0.53369	1.17376	0.36744	0.37685	0.02068	0	0	0.06	0.04	0	0.04	0	0	0	0	0	0.03	0	0	0	0	0.1	0	0	0.05	0	0	0	0	0	0	0	0	0.03	0
105378484	LOC105378484	lncRNA		1	XR_946319.2	noncoding	known	0.057	0.101	0.015	0.03	1.63481	3e-05	0.7342	-1.96817	-2.70237	0.11556	0.00911	0	0.22	0	0	0	0	0	0	0	0	0	0.36	0	0	0	0	0	0.18	0.13	0	0	0	0	0	0	0.1	0.5	0.26	0	0.45	0
BGIG9606_65212	BGIG9606_65212	lncRNA		1	BGIR9606_404088	noncoding	novel	0	0.006	0.002	0.001	2.35517	0.033	2.9449		-1.67424	0.06014		0.13257	0	0	0	0	0	0	0	0	0	0	0	0	0	0	0	0	0	0	0	0	0	0	0	0	0	0	0.07	0	0	0
107986829	LOC107986829	lncRNA		5	URS00005DC0C2+++URS00008B4D05+++URS00008B5613+++URS00008BBAE4+++XR_001745301.1	noncoding	known	0	0.015	0.008	0.005	1.48203	0.0165	4.1507	3.34961	-0.80109	0.00046	0.02872	0.21182	0	0	0	0	0	0	0	0	0	0	0	0	0	0	0	0	0	0	0	0	0	0	0	0	0	0	0	0	0.04	0
BGIG9606_39774	BGIG9606_39774	lncRNA		2	URS00008B30D3+++URS00008B38D3	noncoding	known	0.005	0	0.008	0.007	-4.53394	0.00088		0.46758	4.69261		0.6508	0.00143	0	0	0	0	0	0	0	0	0	0	0	0	0	0	0	0	0	0	0	0	0	0	0.1	0.04	0	0	0	0	0	0
BGIG9606_64887	BGIG9606_64887	lncRNA		1	BGIR9606_403755	noncoding	novel	0.01	0.002	0.012	0.011	-2.51519	0.01111	-2.22503	0.44058	2.66561	0.1078	0.67024	0.0124	0	0	0	0.07	0	0	0	0	0	0	0	0	0	0	0	0	0	0.05	0.13	0	0	0	0	0	0	0	0	0	0	0
BGIG9606_61265	BGIG9606_61265	lncRNA		1	BGIR9606_400110	noncoding	novel	0.05	0.042	0.073	0.065	-0.61936	0.00542	-0.24414	0.56189	0.80603	0.48813	0.05056	0.00059	0	0.03	0	0.3	0.1	0	0	0	0.23	0.03	0.13	0	0	0	0	0	0	0	0.04	0.09	0.06	0.21	0	0	0.09	0	0	0.15	0	0
BGIG9606_38017	BGIG9606_38017	lncRNA		1	URS0000D5B214	noncoding	known	0	0.013	0.001	0.001	4.27271	5e-05	3.86243		-3.59177	0.00223		0.00067	0	0	0	0	0	0	0	0	0	0	0	0	0	0	0	0	0	0	0	0	0	0	0	0	0	0	0	0	0	0
105376374	LOC105376374	lncRNA		16	URS00008B9872+++URS00009B4D8B+++URS00009BAB2F+++URS0000D56E22+++URS0000D58371+++URS0000D58B98+++URS0000D592D8+++URS0000D594F9+++URS0000D5A01E+++URS0000D5B532+++URS0000D5BA9A+++URS0000D5BABC+++URS0000D5C417+++URS0000D5D6D9+++URS0000D5D98D+++XR_930598.2	noncoding	known	0.002	0.002	0.001	0.001	0.86466	0.00043	0.60605	-0.44045	-1.0465	0.05343	0.29643	0.00018	0	0	0	0	0	0.01	0	0	0.01	0.01	0	0	0.01	0	0	0	0	0	0	0	0	0	0	0	0	0	0	0	0	0
BGIG9606_54201	BGIG9606_54201	lncRNA		1	URS00008C33E3	noncoding	known	0.002	0.006	0.033	0.022	-1.87217	0	1.3863	3.88154	2.49524	0.13202	0	0	0	0	0	0	0	0.05	0	0	0	0	0	0	0	0	0	0	0	0	0	0.01	0	0	0	0	0	0	0	0	0	0
105372221	LOC105372221	lncRNA		3	XR_935675.1+++XR_952159.1+++XR_952514.1	noncoding	known	0.005	0	0.005	0.005	-3.13668	0.01282	-3.22503	-0.14438	3.08065	0.04377	0.90251	0.03	0	0	0	0	0	0	0	0	0	0	0	0	0	0.13	0	0	0	0	0	0	0	0	0	0	0	0	0	0	0	0
BGIG9606_43155	BGIG9606_43155	lncRNA		1	URS0000D5D7BC	noncoding	known	0.012	0.031	0.025	0.02	0.65397	0.0049	1.47615	1.15792	-0.31823	0	0.00237	0.22212	0	0	0	0	0.02	0.07	0	0	0	0.04	0	0	0	0	0	0.02	0	0	0	0.08	0.02	0.06	0	0	0	0	0.05	0	0	0.07
BGIG9606_63630	BGIG9606_63630	lncRNA		1	BGIR9606_402491	noncoding	novel	0.009	0.011	0.047	0.033	-1.55172	0.00448	0.35993	2.44058	2.08065	0.76699	0.00056	0.00011	0	0	0	0	0	0	0	0	0	0	0	0	0	0	0	0	0.15	0	0	0	0	0.08	0	0	0	0	0	0	0	0
102724097	TTC39A-AS1	lncRNA		7	BGIR9606_265082+++BGIR9606_265084+++BGIR9606_270838+++BGIR9606_270840+++URS00003A345B+++URS0000D5D1D7+++NR_123731.1	noncoding	known	0.025	0.057	0.043	0.037	0.95212	0	1.11313	0.2501	-0.86303	0	0.46608	2e-05	0.06	0	0	0.03	0	0.04	0.03	0	0	0	0.11	0.01	0	0	0	0.12	0.03	0	0.05	0	0	0.08	0.07	0	0	0.01	0	0.01	0.05	0.07
BGIG9606_64919	BGIG9606_64919	lncRNA		1	BGIR9606_403790	noncoding	novel	0	0.002	0	0	2.9926	0.03236	2.58233		-2.31167	0.13181		0.09833	0	0	0	0	0	0	0	0	0	0	0	0	0	0	0	0	0	0	0	0	0	0	0	0	0	0	0	0	0	0
BGIG9606_45699	BGIG9606_45699	lncRNA		3	BGIR9606_338068+++URS00008B2FD6+++URS00009B5B82	noncoding	known	0.007	0.005	0.022	0.016	-1.97302	1e-05	-1.08488	1.24122	2.3261	0.13592	0.01137	0	0	0	0	0	0	0	0	0	0	0	0	0	0	0	0	0	0.06	0.09	0	0	0	0.02	0	0	0	0	0	0.02	0	0.05
107984118	LOC107984118	lncRNA		10	URS00005677E6+++URS00008BA94F+++URS00008BB549+++URS00008BB9F4+++URS00008BE487+++URS00009AD4D2+++URS0000D57157+++URS0000D59287+++URS0000D599A2+++XR_001743003.1	noncoding	known	0.033	0.036	0.02	0.024	0.73794	0	0.089	-1.25413	-1.34313	0.57115	0	0	0.07	0	0.03	0.01	0.06	0.07	0.19	0	0.19	0	0	0.02	0.01	0.01	0.06	0.02	0.01	0.06	0	0	0.01	0.01	0	0.02	0	0.01	0.09	0.02	0.06	0.13
BGIG9606_64496	BGIG9606_64496	lncRNA		1	BGIR9606_403359	noncoding	novel	0.009	0.007	0.025	0.019	-1.44702	7e-05	-0.36253	1.48365	1.84619	0.59955	0.00068	0	0	0	0	0	0	0	0	0	0	0	0	0	0.03	0	0	0	0	0	0.05	0	0	0	0.08	0	0.08	0	0	0	0	0
BGIG9606_53864	BGIG9606_53864	lncRNA		2	BGIR9606_392352+++URS00009C045F	noncoding	known	0.015	0.025	0.006	0.009	1.25465	0.03184	0.70875	-1.01466	-1.72342	0.33437	0.32484	0.01233	0	0	0	0	0	0	0	0	0	0.12	0	0	0	0	0	0	0.24	0.02	0	0	0	0	0	0	0	0.02	0	0	0	0
BGIG9606_57597	BGIG9606_57597	lncRNA		1	BGIR9606_396424	noncoding	novel	0.016	0.009	0.013	0.014	-0.74075	0.03664	-0.9031	-0.26991	0.63319	0.03805	0.55982	0.12057	0.02	0	0.1	0	0.09	0	0	0.02	0.02	0	0	0	0	0	0	0	0	0.03	0.02	0	0.03	0.04	0.05	0	0	0	0	0	0	0
BGIG9606_60075	BGIG9606_60075	lncRNA		1	BGIR9606_398914	noncoding	novel	0.015	0.023	0.049	0.036	-0.72526	0	0.66033	1.8422	1.18187	0.01279	0	0	0.01	0	0.02	0.06	0	0.04	0.04	0	0.06	0.05	0	0.01	0	0.01	0	0	0	0	0	0	0	0.01	0.04	0.01	0.02	0	0	0	0	0.02
BGIG9606_50169	BGIG9606_50169	lncRNA		3	URS00008B315E+++URS00008BA569+++URS00009BAFA4	noncoding	known	0.006	0.018	0.037	0.026	-0.60566	0.01402	1.43032	2.57809	1.14777	0.00079	0	0	0.01	0	0	0.02	0	0.03	0	0	0	0	0.01	0.04	0	0	0	0	0	0	0.02	0	0	0	0	0.03	0	0	0	0	0	0.02
BGIG9606_39491	BGIG9606_39491	lncRNA		1	URS0000D5772D	noncoding	known	0.06	0.039	0.057	0.058	-0.60325	0.00047	-0.66372	-0.09821	0.56551	0.00212	0.69414	0.0037	0	0.04	0	0.06	0.1	0.06	0.02	0.04	0	0.1	0.07	0.05	0	0.21	0.32	0.12	0.13	0	0.04	0	0	0	0.11	0.04	0	0.04	0	0.05	0	0.05
BGIG9606_45051	BGIG9606_45051	lncRNA		1	URS0000D58324	noncoding	known	0.008	0.004	0.005	0.006	-0.9299	0.01428	-1.28681	-0.6245	0.66231	0.00343	0.16421	0.14872	0	0	0	0.02	0	0.02	0.01	0	0.01	0.04	0	0	0.01	0	0.03	0	0.02	0.01	0	0.01	0	0.01	0	0	0.01	0	0	0.01	0	0
107987057	LOC107987057	lncRNA		1	XR_001746639.2	noncoding	known	0.006	0.004	0.015	0.012	-1.73977	0	-0.79085	1.3171	2.10795	0.00136	0	0	0	0	0	0	0.01	0	0.01	0.01	0	0	0	0	0.01	0.06	0.01	0	0	0	0.01	0	0	0	0.02	0	0.01	0	0	0.01	0.01	0.01
BGIG9606_44644	BGIG9606_44644	lncRNA		2	URS0000D5A335+++URS0000D5E3F1	noncoding	known	0.08	0.07	0.034	0.05	0.63469	0	-0.01634	-1.25923	-1.2429	0.91346	0	0	0.02	0.18	0	0	0.49	0.12	0	0.09	0	0.06	0.02	0	0.02	0	0.46	0.28	0.03	0	0.02	0	0	0.05	0.09	0	0.04	0.1	0.05	0.06	0.05	0
BGIG9606_62996	BGIG9606_62996	lncRNA		1	BGIR9606_401851	noncoding	novel	0.003	0.004	0.001	0.002	1.22377	0.01449	0.58058	-1.24017	-1.82075	0.35715	0.15175	0.00247	0	0	0	0.01	0	0	0	0	0	0	0	0	0.04	0	0	0	0	0	0	0	0	0	0	0	0	0.02	0	0	0	0
BGIG9606_66264	BGIG9606_66264	lncRNA		1	BGIR9606_405150	noncoding	novel	0.003	0.015	0.004	0.004	2.05972	0.02974	2.2344	0.27066	-1.96374	0.07683	0.90514	0.05854	0	0	0	0	0	0.09	0	0	0	0	0	0	0	0	0	0	0	0	0	0	0	0	0	0	0	0	0	0	0	0
101929073	LOC101929073	lncRNA		7	BGIR9606_334185+++URS00008B3F10+++URS00008B7B77+++URS00009AEAA9+++URS00009BB3CF+++URS00009BCC19+++NR_120650.1	noncoding	known	0.002	0.004	0	0.001	3.18525	0.01733	1.77497		-3.50431	0.21293		0.02528	0	0.04	0	0	0	0	0	0	0	0	0	0	0	0	0	0	0	0	0	0	0	0	0	0	0	0	0	0	0	0
101927727	LOC101927727	lncRNA		1	NR_135633.1	noncoding	known	0.005	0.025	0.01	0.008	1.79668	0	2.55633	1.07801	-1.47832	0	0.19828	0.00026	0	0	0	0	0	0.03	0	0	0.03	0	0	0	0	0	0	0	0	0	0	0	0	0.03	0	0.03	0	0	0.03	0	0.05	0
BGIG9606_50424	BGIG9606_50424	lncRNA		5	URS00008B5597+++URS00008B5F32+++URS00009ADE83+++URS00009B3387+++URS00009BD3EC	noncoding	known	0.008	0.005	0.013	0.011	-1.19835	0.00705	-0.61468	0.84754	1.46222	0.38336	0.11562	0.0016	0.02	0	0	0.07	0	0	0	0	0	0	0	0	0	0	0.05	0.01	0	0.01	0	0	0	0	0	0.06	0	0	0	0.01	0	0
BGIG9606_36867	BGIG9606_36867	lncRNA		1	URS0000306021	noncoding	known	0.014	0.007	0.011	0.012	-0.95141	0.03599	-1.08158	-0.21477	0.86681	0.05602	0.71851	0.09339	0.02	0	0	0	0	0	0	0.12	0	0	0	0	0	0	0.01	0	0	0	0.22	0	0	0	0	0	0	0	0	0.01	0.02	0
BGIG9606_52312	BGIG9606_52312	lncRNA		2	BGIR9606_383203+++URS00005CF751	noncoding	known	0.042	0.027	0.053	0.049	-0.89788	0	-0.67059	0.34886	1.01945	0.01139	0.16309	0	0.05	0	0	0.04	0	0.06	0	0	0.04	0	0.31	0.11	0.04	0.05	0.1	0.02	0.05	0	0	0.02	0	0.04	0	0.06	0	0.1	0	0	0.07	0
64002	PCGEM1	lncRNA	LINC00071+++NCRNA00071+++PCAT9	4	URS00009B2AC1+++URS0000D598A2+++NR_002769.1+++NR_152587.1	noncoding	known	0	0	0	0	-2.98948	0.02185		3.44539	3.67042		0.02169	0.00333	0	0	0	0	0	0	0	0	0	0	0	0	0	0	0	0	0	0	0	0	0	0	0	0	0	0	0	0	0	0
BGIG9606_38317	BGIG9606_38317	lncRNA		1	URS0000D5BAD6	noncoding	known	0.014	0.012	0.025	0.021	-0.77979	0.0002	-0.18004	0.86897	1.04901	0.62574	0.00107	0	0.03	0.04	0	0.02	0.02	0	0.02	0	0.02	0	0	0	0	0	0.02	0.02	0.02	0	0.04	0	0.01	0.05	0.04	0	0.01	0	0.02	0.01	0	0.01
105377211	LOC105377211	lncRNA		7	XR_001755860.1+++XR_001755861.2+++XR_001755862.1+++XR_001755863.1+++XR_001755864.1+++XR_001755865.1+++XR_938414.2	noncoding	known	0.006	0.008	0.015	0.012	-0.59086	0.00392	0.06624	0.94478	0.87854	0.8668	0.00032	3e-05	0	0.02	0	0.01	0	0	0	0	0	0.03	0	0	0	0	0.01	0.02	0	0	0	0.01	0	0	0.01	0	0	0.04	0	0.01	0	0.01
BGIG9606_64153	BGIG9606_64153	lncRNA		1	BGIR9606_403016	noncoding	novel	0.089	0.063	0.107	0.101	-0.64122	0.00372	-0.48806	0.23824	0.7263	0.10999	0.42981	0.00247	0	0	0	0	0.1	0.16	0.05	0.2	0	0.47	0	0	0	0.15	0	0.38	0.05	0	0.05	0.05	0	0.05	0.05	0.16	0.05	0.35	0.04	0.05	0.14	0.09
BGIG9606_59538	BGIG9606_59538	lncRNA		1	BGIR9606_398373	noncoding	novel	0.012	0	0.022	0.018	-4.39972	0.00169		0.85562	4.66561		0.41331	0.00162	0	0	0	0	0	0	0	0	0	0.32	0	0	0	0	0	0	0	0	0	0	0	0	0	0	0	0	0	0	0	0
101929048	LOC101929048	lncRNA		10	URS00005D5B7D+++URS00008C0DA1+++URS00009B1CED+++XR_001741385.1+++XR_001741386.1+++XR_001741387.1+++XR_925415.2+++XR_925417.2+++XR_925418.2+++XR_925419.2	noncoding	known	0.01	0.008	0.016	0.014	-0.69142	0.00012	-0.34376	0.52292	0.86668	0.20213	0.02393	1e-05	0.02	0.01	0	0.02	0	0.01	0	0.03	0	0.01	0.01	0.02	0.02	0.02	0.01	0.02	0.01	0.01	0	0.01	0	0.01	0	0	0.01	0	0	0	0	0
10895	PPBPP2	lncRNA	PPBPL2+++SPBPBP	2	URS00008BDCBB+++NR_026769.1	noncoding	known	0.008	0.024	0.002	0.004	2.54073	0	1.51747	-2.42978	-3.94725	3e-05	0.00231	0	0.01	0	0	0	0.02	0.09	0	0	0	0	0	0	0	0	0	0	0	0	0	0	0	0.03	0	0.02	0	0.05	0	0	0	0.11
105372410	LOC105372410	lncRNA		1	XR_935977.2	noncoding	known	0.001	0.004	0	0	2.9926	0.03236	1.58233		-3.31167	0.28982		0.04259	0	0	0	0	0	0	0	0	0	0	0	0.03	0	0	0	0	0	0	0	0	0	0	0	0	0	0	0	0	0	0
BGIG9606_61584	BGIG9606_61584	lncRNA		1	BGIR9606_400431	noncoding	novel	0.007	0.007	0.016	0.012	-0.81475	0.04212	0.12861	1.31019	1.18158	0.87052	0.00981	0.00323	0	0	0	0	0	0	0	0	0	0	0	0	0	0	0	0.06	0.05	0	0.02	0	0	0.04	0	0	0	0	0	0	0	0
BGIG9606_39786	BGIG9606_39786	lncRNA		4	BGIR9606_286202+++BGIR9606_286203+++URS00009B0A61+++URS00009B86F2	noncoding	known	0.022	0.015	0.019	0.02	-0.93814	0.00666	-1.32457	-0.68203	0.64253	0.00085	0.09315	0.12785	0.08	0	0	0.01	0	0	0.12	0	0	0.03	0	0.1	0	0.04	0.02	0	0	0	0.09	0	0	0	0.06	0	0.01	0.02	0	0	0.02	0.05
BGIG9606_37018	BGIG9606_37018	lncRNA		3	URS0000BCA6B4+++URS0000BD5D37+++URS0000BD8811	noncoding	known	0.005	0	0.007	0.007	-3.98468	0.00931		0.27066	4.08065		0.83087	0.01462	0.04	0	0	0	0	0	0	0	0	0	0	0	0	0.1	0	0	0	0	0	0	0	0	0	0	0	0	0	0	0	0
105369466	LOC105369466	lncRNA		2	URS0000D57C27+++XR_947965.2	noncoding	known	0	0.018	0	0	5.09214	9e-05	3.68186		-4.4112	0.00514		0.00066	0	0	0	0	0	0	0	0	0	0	0	0	0	0	0	0	0	0	0	0	0	0	0	0	0	0	0	0	0	0
BGIG9606_46222	BGIG9606_46222	lncRNA		1	URS0000D5D05B	noncoding	known	0.02	0.015	0.037	0.031	-1.0074	0.00078	-0.41767	0.85562	1.2733	0.39056	0.02131	5e-05	0	0	0.1	0.06	0	0.06	0	0	0	0.03	0.08	0.02	0	0	0.02	0.03	0	0	0	0	0.02	0	0	0	0.03	0.08	0	0.1	0	0
BGIG9606_65900	BGIG9606_65900	lncRNA		1	BGIR9606_404784	noncoding	novel	0.027	0.024	0.04	0.036	-0.59611	0.00236	-0.16363	0.64192	0.80554	0.61838	0.01094	9e-05	0.01	0.08	0	0.07	0	0	0	0	0.04	0.03	0	0	0	0.09	0.15	0.05	0	0	0.05	0.03	0.01	0.02	0.04	0.02	0.01	0	0	0.11	0	0.03
BGIG9606_68097	BGIG9606_68097	lncRNA		1	BGIR9606_407184	noncoding	novel	0.192	0.105	0.157	0.169	-0.68007	0.0008	-0.85781	-0.2966	0.56121	0.00046	0.26183	0.01713	0	1.07	0	0	0.12	0	0.28	0	0.62	0.53	1.55	0.06	0	0	0.09	0	0	0	0.33	0	0.33	0	0	0	0	0	0	0	0	0
105374839	LOC105374839	lncRNA		1	XR_001739576.1	noncoding	known	0	0.001	0	0	1.11107	0.04049	1.69967	0.85413	-0.84554	0.02326	0.39531	0.15007	0	0	0	0	0	0	0	0	0	0	0	0	0	0	0	0	0	0	0	0	0	0	0	0	0	0	0	0.01	0	0
BGIG9606_56679	BGIG9606_56679	lncRNA		1	BGIR9606_395501	noncoding	novel	0.001	0.003	0	0.001	2.50717	0.00324	1.68186	-1.72934	-3.4112	0.0885	0.38582	0.00186	0	0	0	0	0	0	0	0	0	0	0	0.01	0	0	0	0	0	0	0	0	0.01	0	0	0	0	0	0.01	0	0.01	0
BGIG9606_38278	BGIG9606_38278	lncRNA		1	URS00008B714A	noncoding	known	0.01	0.067	0.05	0.036	1.00238	0.01888	2.98442	2.51859	-0.46584	3e-05	0.0036	0.31416	0	0	0	0	0	0	0	0	0	0	0	0	0.25	0	0	0	0	0	0	0	0	0	0	0	0	0	0	0.19	0.41	0
101928484	LINC01363	lncRNA	RBSG4	5	URS00004C176D+++URS00005D5BC8+++URS000061BD5A+++URS00009BAD87+++NR_110811.1	noncoding	known	0	0.003	0	0	3.77021	0.0289	2.35993		-3.08927	0.19328		0.07165	0	0	0	0	0	0	0	0	0	0	0	0	0	0	0	0	0	0	0	0	0	0	0	0	0	0	0.02	0	0	0
BGIG9606_37026	BGIG9606_37026	lncRNA		1	URS0000D5AEB2	noncoding	known	0.054	0.023	0.066	0.062	-1.46683	3e-05	-1.22503	0.3702	1.59523	0.01073	0.38578	3e-05	0.12	0	0	0.44	0	0	0	0.13	0	0.13	0	0	0	0.13	0	0	0	0	0.21	0	0.06	0.13	0.06	0	0	0	0	0	0.12	0.06
BGIG9606_65659	BGIG9606_65659	lncRNA		1	BGIR9606_404538	noncoding	novel	0.005	0.001	0.007	0.006	-2.90222	0.00137	-2.54696	0.53369	3.08065	0.04541	0.54456	0.00156	0	0	0	0	0	0	0	0	0.05	0	0	0	0	0.02	0.02	0.03	0	0	0	0	0	0	0	0	0	0	0	0	0	0
BGIG9606_37331	BGIG9606_37331	lncRNA		1	URS00008BADFB	noncoding	known	0	0.006	0	0	3.77021	0.0289	2.35993		-3.08927	0.19328		0.07165	0	0	0	0	0	0	0	0	0	0	0	0	0	0	0	0	0	0	0	0	0	0	0	0	0	0	0	0	0	0
105369772	LOC105369772	lncRNA		2	XR_944963.2+++XR_944964.2	noncoding	known	0.882	0.581	1.145	1.05	-0.87799	0	-0.61307	0.40399	1.01705	0	0	0	1.06	1.43	1.15	0.17	0.83	1.18	0.29	0.41	0.6	1.66	0.77	0.6	0.03	0.01	0.94	1.37	0.82	0.05	0.65	0.43	0.27	2.7	4.06	0.11	0.98	0.35	0.27	1.42	0.13	0.99
107985077	LOC107985077	lncRNA		2	BGIR9606_369100+++XR_001752896.1	noncoding	known	0.004	0	0	0.002	-3.62211	0.02912	-4.80999	-3.3143		0.00349	0.01744		0	0	0	0	0	0	0	0	0	0	0	0	0	0	0	0.07	0	0	0	0	0	0.03	0	0	0	0	0	0	0	0
BGIG9606_53991	BGIG9606_53991	lncRNA		1	URS00009C1FA4	noncoding	known	2.531	3.494	1.942	2.155	0.66614	0	0.45033	-0.36354	-0.81386	0	0	0	1.19	4.85	1.46	2.14	6.13	2.62	1.4	0.69	2.95	3.32	1.84	3.34	2.46	1.38	3.82	1.99	2.8	3.31	3.74	2.61	0.76	2.98	3.67	0.67	0.75	2.94	4.23	2.25	2.76	0
BGIG9606_66519	BGIG9606_66519	lncRNA		1	BGIR9606_405406	noncoding	novel	0	0	0.023	0.015	-3.81475	0.01648		3.27066	4.49569		0.03577	0.00336	0	0	0	0	0	0	0	0	0	0	0	0	0	0	0	0	0	0	0	0	0	0	0	0	0	0	0	0	0	0
BGIG9606_52462	BGIG9606_52462	lncRNA		1	URS00008BEDCC	noncoding	known	0.017	0.007	0.019	0.018	-1.39972	0.04928	-1.44742	-0.07726	1.37016	0.11362	0.93154	0.08499	0	0	0	0	0	0	0	0	0	0	0	0	0	0	0	0	0.21	0.17	0	0	0	0	0.07	0	0	0	0	0	0	0
BGIG9606_47200	BGIG9606_47200	lncRNA		1	URS00008BF758	noncoding	known	0.062	0.07	0.148	0.117	-0.73792	0	0.20489	1.30951	1.10461	0.08521	0	0	0.06	0.07	0.06	0.07	0.08	0.08	0.01	0.02	0.23	0.07	0.01	0.04	0.08	0.01	0.04	0.12	0.03	0	0.04	0.02	0.02	0.04	0.21	0.01	0.07	0.11	0.01	0.05	0.07	0.11
BGIG9606_48339	BGIG9606_48339	lncRNA		1	URS0000D5A8F5	noncoding	known	0.181	0.242	0.104	0.132	0.88332	0	0.41293	-0.8522	-1.26512	0.01403	9e-05	0	0.26	0.41	0.09	0	0.39	0	0	0.19	0.33	0	0.18	0.17	0.17	0.24	0.18	0.26	0.33	0.04	0.05	0.13	0	0.25	0.32	0.16	0.36	0.19	0	0.26	0.59	0
BGIG9606_64371	BGIG9606_64371	lncRNA		1	BGIR9606_403234	noncoding	novel	0.025	0.007	0.02	0.022	-1.58029	0.03514	-1.71046	-0.21477	1.49569	0.06938	0.81106	0.07869	0.08	0	0	0	0	0	0	0	0	0	0	0	0.21	0	0	0	0	0	0.29	0	0	0	0	0	0.08	0	0	0	0	0.08
BGIG9606_46668	BGIG9606_46668	lncRNA		1	URS00008B6DE6	noncoding	known	0.002	0.025	0.004	0.004	2.71367	0.0001	3.29979	0.85081	-2.44898	0.0007	0.65819	0.00103	0	0	0	0	0	0	0	0	0	0	0	0	0	0	0.06	0	0	0	0	0	0	0	0	0	0	0	0	0	0	0
BGIG9606_57847	BGIG9606_57847	lncRNA		1	BGIR9606_396676	noncoding	novel	0.051	0.017	0.037	0.042	-1.27419	5e-05	-1.50514	-0.39054	1.1146	7e-05	0.30265	0.00239	0.07	0	0.07	0	0.27	0.08	0.07	0	0.04	0	0	0.07	0.32	0	0	0	0.19	0	0.12	0.03	0	0	0	0	0	0	0.03	0	0	0
BGIG9606_36133	BGIG9606_36133	lncRNA		1	URS00008B8E75	noncoding	known	0.003	0.002	0.005	0.005	-1.30018	0.01824	-0.71046	0.85562	1.56608	0.41345	0.19354	0.00624	0	0	0	0	0	0	0	0	0	0	0	0.01	0	0	0	0.02	0	0	0	0	0	0	0	0.05	0	0	0	0.01	0	0
3137	HLA-J	lncRNA	CDA12+++D6S203+++HLA-59+++HLA-CDA12	3	URS00008B648B+++URS00008C0403+++NR_024240.1	noncoding	known	0.062	0.146	0.112	0.094	0.62357	0	1.20452	0.84391	-0.36061	0	1e-05	0.00469	0	0	0	0	0.06	0	0	0.04	0.01	0	0	0	0	0.09	0.3	0.39	0	0.03	0	0.01	0	0	0.31	0.01	0.03	0.33	0.22	0.54	0	0.02
BGIG9606_58524	BGIG9606_58524	lncRNA		1	BGIR9606_397358	noncoding	novel	0	0.033	0.008	0.005	3.64468	0.00257	3.2344		-2.96374	0.02682		0.01411	0	0	0	0	0	0	0	0	0	0	0	0	0	0	0	0	0	0	0	0	0	0	0	0	0	0	0	0	0	0
BGIG9606_39821	BGIG9606_39821	lncRNA		3	URS0000D57222+++URS0000D59A31+++URS0000D5E2A4	noncoding	known	0.003	0.001	0.003	0.003	-1.66169	0.00024	-2.05727	-0.7001	1.35717	9e-05	0.15153	0.01268	0	0	0	0	0	0.01	0	0.01	0	0	0.02	0	0.01	0	0.01	0	0	0	0.02	0	0	0.01	0	0	0	0	0	0	0	0
BGIG9606_68029	BGIG9606_68029	lncRNA		1	BGIR9606_407106	noncoding	novel	0.045	0	0	0.016	-5.18492	1e-05	-6.59519	-6.0995		0	0		0	0	0	0	0	0	0	0	0	0	0	0	0	0	0	0	0.61	0	0	0	0	0	0	0.55	0	0	0	0	0	0
BGIG9606_40591	BGIG9606_40591	lncRNA		3	BGIR9606_297400+++URS00008BAFAA+++URS00008C061E	noncoding	known	0.074	0.095	0.185	0.145	-0.6179	0	0.38618	1.38529	0.99911	0.01073	0	0	0.11	0.05	0.11	0.07	0.07	0.07	0.03	0	0.05	0.1	0	0	0.21	0.04	0.03	0.07	0.03	0	0.07	0.13	0.09	0.13	0.22	0.07	0.13	0.04	0.1	0.18	0.11	0.05
BGIG9606_52957	BGIG9606_52957	lncRNA		1	URS0000D5DC41	noncoding	known	0	0.001	0	0	3.18525	0.00049	3.77497		-2.50431	0.00339		0.00629	0	0	0	0	0	0	0	0	0	0	0	0	0	0	0	0	0	0	0	0	0	0	0	0	0	0	0	0	0	0
BGIG9606_41369	BGIG9606_41369	lncRNA		1	URS00008B9D47	noncoding	known	0.002	0.003	0.016	0.011	-1.70137	0	0.61627	2.88537	2.2691	0.22143	0	0	0.01	0	0	0	0	0.01	0	0	0	0	0	0	0	0	0	0	0	0	0	0	0	0	0.01	0.01	0.01	0	0	0	0	0
102724020	LOC102724020	lncRNA		4	URS00008BFD45+++URS00009BFD0C+++URS00009C4934+++NR_120484.1	noncoding	known	0.027	0.004	0.012	0.017	-1.87365	0.00293	-2.54696	-1.3143	1.23266	0.00021	0.03686	0.13475	0.05	0	0.1	0	0	0	0	0	0.06	0.05	0	0.09	0	0	0	0	0	0.17	0	0	0.02	0	0	0	0	0.15	0	0	0	0
440895	LOC440895	lncRNA		2	NR_027142.1+++NR_027143.3	noncoding	known	0.115	0.117	0.041	0.068	0.72213	0	-0.08316	-1.67008	-1.58693	0.68824	0	0	0.13	0	0.33	0.04	0	0	0.53	0.06	0	0.17	0	0.25	0	0	0.03	0	0	0.68	0	0	0.38	0	0.24	0.14	0	0	1.14	0.06	0	0
107986552	LOC107986552	lncRNA		1	XR_001743907.1	noncoding	known	0.014	0.003	0.022	0.019	-2.6532	5e-05	-2.26592	0.57885	2.84477	0.01406	0.38096	6e-05	0	0	0	0	0	0	0	0	0.13	0	0	0	0	0.07	0	0	0	0	0	0.16	0	0	0	0	0	0	0	0	0	0
105375675	LOC105375675	lncRNA		13	URS0000583560+++URS00008B1FBC+++URS00008B2F06+++URS00008B5286+++URS00008BA8B2+++URS00008BEF9D+++URS00008BF9D5+++URS00009B10C7+++URS00009C010A+++XR_928460.2+++XR_928461.2+++XR_928462.2+++XR_928463.2	noncoding	known	0.225	0.376	0.267	0.252	0.6399	0	0.48742	-0.2529	-0.74032	2e-05	0.09665	0	0.42	0	0.15	0.03	0.27	0.17	0.3	0	0	0.03	0.27	0.41	0.19	0.26	0.54	0.12	0.17	0.44	0	0.22	0.33	0.2	0.65	0.11	0.42	0.15	1.18	0.39	0.14	0.45
105373254	LOC105373254	lncRNA		1	XR_938449.2	noncoding	known	0.011	0.005	0.014	0.013	-1.46661	3e-05	-1.29149	0.27132	1.5628	0.00609	0.53664	5e-05	0	0.01	0	0.02	0.04	0	0	0	0.1	0.04	0	0.01	0	0.01	0	0	0.01	0.02	0.01	0	0	0	0	0.01	0.01	0	0	0	0	0
BGIG9606_51931	BGIG9606_51931	lncRNA		1	URS0000D5C7E2	noncoding	known	0.021	0.031	0.015	0.017	0.80928	0.00012	0.48647	-0.55942	-1.04588	0.07105	0.10512	1e-05	0.03	0	0.04	0	0	0.18	0	0	0.03	0	0	0.01	0	0.04	0.03	0.05	0.01	0.02	0	0	0.02	0.01	0.05	0	0	0.03	0	0.05	0	0.01
BGIG9606_36575	BGIG9606_36575	lncRNA		1	URS00008B47ED	noncoding	known	0	0.005	0	0	4.18525	0.00787	2.77497		-3.50431	0.08945		0.02528	0	0	0	0	0	0	0	0	0	0	0	0	0	0	0	0	0	0	0	0	0	0	0	0	0	0	0	0	0	0
BGIG9606_56257	BGIG9606_56257	lncRNA		1	BGIR9606_395079	noncoding	novel	0.003	0.002	0.004	0.003	-0.98878	0.0005	-0.74698	0.3702	1.11718	0.05992	0.31193	0.00027	0	0.03	0.01	0.01	0.01	0	0	0.02	0	0	0	0	0	0	0	0	0	0	0	0	0	0	0	0	0	0	0	0	0	0
BGIG9606_62148	BGIG9606_62148	lncRNA		1	BGIR9606_400997	noncoding	novel	0.046	0.063	0.027	0.034	0.86597	0.0036	0.4737	-0.69354	-1.16724	0.21953	0.15427	0.00065	0	0	0	0	0	0	0.35	0	0.1	0	0	0.09	0.24	0	0.05	0.12	0	0	0	0	0.05	0.08	0	0	0	0.11	0	0.06	0.23	0.08
105376993	LOC105376993	lncRNA		2	XR_940651.2+++XR_940652.3	noncoding	known	0.015	0.015	0.006	0.009	0.75091	0.00058	0.13936	-1.16457	-1.30394	0.65184	0.00048	0	0.01	0	0	0	0.03	0.01	0	0	0	0	0.04	0	0	0	0.07	0.03	0.02	0	0.1	0.01	0	0.03	0.02	0	0	0.01	0	0	0.07	0.01
BGIG9606_56081	BGIG9606_56081	lncRNA		1	URS00002A87B6	noncoding	known	0	0	0.035	0.022	-6.03237	0		5.48828	6.71331		0	0	0	0	0	0	0	0	0	0	0	0	0	0	0	0	0	0	0	0	0	0	0	0	0	0	0	0	0	0	0	0
BGIG9606_51288	BGIG9606_51288	lncRNA		1	URS00008B47A1	noncoding	known	0.113	0.097	0.188	0.161	-0.74707	0	-0.2199	0.7716	0.9915	0.01627	0	0	0.06	0.13	0.13	0.15	0.06	0.15	0.06	0.12	0.21	0.14	0.12	0.11	0.18	0.14	0.09	0.21	0.13	0	0.06	0.15	0.04	0.23	0.11	0.02	0.1	0.04	0.02	0.11	0.06	0.09
105376193	LOC105376193	lncRNA		9	URS00008B3DC3+++URS00008B5D4E+++URS00009BA876+++URS00009BDBCC+++URS0000D58A98+++XR_930194.1+++XR_930195.1+++XR_930196.1+++XR_930198.2	noncoding	known	0.003	0.01	0.007	0.006	0.71409	0.02839	1.53252	1.15316	-0.37936	0.00066	0.03288	0.29444	0	0	0	0.01	0	0	0.01	0	0	0.01	0	0	0	0.01	0	0.01	0	0.01	0	0.01	0	0	0.02	0	0	0	0	0	0	0
BGIG9606_66366	BGIG9606_66366	lncRNA		1	BGIR9606_405253	noncoding	novel	0	0.005	0	0	3.77021	0.0289	2.35993		-3.08927	0.19328		0.07165	0	0	0	0	0	0	0	0	0	0	0	0	0	0	0	0	0	0	0	0	0	0	0	0	0	0	0	0	0	0
BGIG9606_56402	BGIG9606_56402	lncRNA		1	BGIR9606_395224	noncoding	novel	0.005	0.006	0.02	0.015	-1.26727	0.00116	0.43794	2.20926	1.77132	0.58917	2e-05	0	0	0	0	0	0.02	0	0	0	0.02	0.06	0	0	0	0	0	0	0	0	0	0.02	0	0	0	0	0	0	0	0	0	0
112268379	LOC112268379	lncRNA		2	URS00008B9C0E+++XR_002959122.1	noncoding	known	0.491	0.377	0.683	0.614	-0.77726	0	-0.43406	0.51658	0.95064	0	0	0	0.22	0.48	0.22	0	0.6	0.81	0	0.38	0.37	0.68	0.95	0.83	0.75	0.1	0.33	0.64	1.24	0	1.38	0.36	0.14	0.76	0.39	0.42	0.54	0.18	0.26	0	0.3	0.5
BGIG9606_56040	BGIG9606_56040	lncRNA		1	URS00009C4187	noncoding	known	0.027	0.012	0.015	0.019	-0.80305	0.01741	-1.36813	-1.0576	0.31054	0.00019	0.00629	0.49172	0	0	0.01	0	0.02	0	0	0	0.01	0	0.38	0	0	0.01	0	0	0.01	0.13	0.01	0	0.07	0.04	0	0	0	0.02	0	0	0	0
BGIG9606_38404	BGIG9606_38404	lncRNA		1	URS00008B6029	noncoding	known	0.002	0.003	0.012	0.008	-1.64327	0	0.31102	2.48789	2.17687	0.63523	0	0	0	0	0	0.01	0	0	0	0	0	0.03	0	0	0	0	0	0	0	0	0.01	0	0	0	0.01	0	0	0	0	0	0	0
BGIG9606_49502	BGIG9606_49502	lncRNA		1	URS000075DACF	noncoding	known	0.01	0.003	0.008	0.009	-1.65888	0	-1.95691	-0.51294	1.44397	0	0.18743	0.00048	0	0	0	0	0.03	0	0	0	0	0	0.16	0	0	0	0	0	0	0	0	0	0	0	0	0	0.08	0	0	0	0	0
BGIG9606_67672	BGIG9606_67672	lncRNA		1	BGIR9606_406594	noncoding	novel	0.156	0.125	0.247	0.214	-0.72902	0.00548	-0.27948	0.66552	0.945	0.5077	0.0465	0.00059	0	0	0.3	0	0.29	0	0	0	0.66	0.46	0	0	0	0.46	0.55	0	0.15	0.24	0.5	0.14	0	0	0.14	0	0	0.16	0	0	0	0.69
BGIG9606_41015	BGIG9606_41015	lncRNA		3	URS00008BC5EB+++URS00008BDD97+++URS00009B1758	noncoding	known	0	0.002	0	0	2.35517	0.033	2.9449		-1.67424	0.06014		0.13257	0	0	0	0	0	0	0	0	0	0	0	0	0	0	0	0	0	0	0	0	0	0	0	0	0	0	0	0	0	0
107986758	LOC107986758	lncRNA		2	BGIR9606_315143+++XR_001745065.1	noncoding	known	0.03	0.022	0.039	0.036	-0.71854	0.04052	-0.51876	0.30813	0.8269	0.29348	0.50887	0.02802	0	0	0.04	0.1	0	0	0	0	0	0	0.32	0	0.1	0	0	0	0	0	0	0	0.18	0	0	0.05	0	0	0	0	0	0.08
BGIG9606_65531	BGIG9606_65531	lncRNA		1	BGIR9606_404408	noncoding	novel	0	0	0.005	0.003	-3.62211	0.02912		3.07801	4.30304		0.05797	0.00699	0	0	0	0	0	0	0	0	0	0	0	0	0	0	0	0	0	0	0	0	0	0	0	0	0	0	0	0	0	0
BGIG9606_55757	BGIG9606_55757	lncRNA		2	URS00008B98EA+++URS00009BAD15	noncoding	known	0.035	0.044	0.086	0.067	-0.73568	0.0006	0.2489	1.36126	1.11236	0.51948	0	0	0	0	0	0.06	0	0	0	0	0.03	0.03	0	0.02	0.13	0	0.21	0.12	0.08	0	0	0	0.11	0.06	0	0	0.05	0	0	0.05	0.05	0.02
105377178	LOC105377178	lncRNA		8	URS00001917FF+++URS00008B5877+++URS00008BC8E0+++URS00008BF74C+++URS00009B520F+++XR_940996.2+++XR_940997.2+++XR_940998.1	noncoding	known	0.005	0.014	0.004	0.004	1.9926	1e-05	1.58233	-0.72934	-2.31167	0.00364	0.4567	1e-05	0	0	0	0	0	0	0.05	0	0	0	0	0	0	0	0	0	0	0	0	0	0	0	0.03	0	0.05	0	0.01	0	0	0
BGIG9606_42091	BGIG9606_42091	lncRNA		1	URS00008B696D	noncoding	known	0.086	0.035	0.078	0.081	-1.24587	0.00023	-1.33722	-0.14937	1.18784	0.00151	0.73947	0.00193	0	0	0.24	0.38	0.16	0.09	0.16	0.08	0	0	0	0.07	0.1	0.25	0.08	0	0	0	0.09	0	0.21	0.09	0.08	0	0.15	0	0	0.07	0	0
BGIG9606_38220	BGIG9606_38220	lncRNA		1	URS00008BA4BA	noncoding	known	0	0	0.003	0.002	-3.05667	0.04079		3.11665	3.73761		0.05293	0.00899	0	0	0	0	0	0	0	0	0	0	0	0	0	0	0	0	0	0	0	0	0	0	0	0	0	0	0	0	0	0
644285	LOC644285	lncRNA		1	NR_130929.1	noncoding	known	0.101	0.102	0.222	0.178	-0.81947	0	0.00953	1.16658	1.15705	0.92101	0	0	0.02	0.05	0.07	0.15	0.06	0.11	0.08	0.12	0.21	0.24	0.08	0.03	0.22	0.06	0.08	0.12	0.09	0.01	0.27	0.09	0	0.09	0.16	0.04	0.12	0.05	0.03	0.05	0.04	0.06
BGIG9606_65521	BGIG9606_65521	lncRNA		1	BGIR9606_404398	noncoding	novel	0.007	0.005	0.024	0.018	-1.86945	0.00224	-0.5749	1.73528	2.31018	0.6319	0.01402	0.00018	0	0	0	0	0	0	0.05	0	0	0	0	0	0	0	0.14	0	0	0	0	0	0	0	0	0	0	0	0	0.05	0	0
BGIG9606_44936	BGIG9606_44936	lncRNA		6	URS00008B9EF7+++URS00008B9F3C+++URS00008BC893+++URS00009B361D+++URS00009B9E73+++URS00009BE0EA	noncoding	known	0.038	0.067	0.024	0.029	1.08185	0	0.63162	-0.81038	-1.442	0.02705	0.03974	0	0	0.11	0	0	0	0	0.1	0	0	0	0.1	0	0	0	0.03	0	0	0.49	0.1	0	0.06	0	0	0	0	0	0	0	0	0.03
BGIG9606_67185	BGIG9606_67185	lncRNA		1	BGIR9606_406082	noncoding	novel	0.003	0.006	0.021	0.014	-1.34527	0.01968	0.9449	2.85562	1.91073	0.44347	0.00039	0.00063	0.07	0	0	0	0	0	0	0	0	0	0	0	0	0	0	0	0	0	0	0	0	0	0	0	0	0	0	0.03	0	0
BGIG9606_50929	BGIG9606_50929	lncRNA		4	URS00009ADD7E+++URS00009B3E12+++URS00009BA28D+++URS00009C4F6C	noncoding	known	0.008	0.006	0.011	0.01	-0.64257	0.03994	-0.54696	0.15037	0.69732	0.19774	0.73386	0.04079	0	0	0.04	0	0	0	0.02	0	0	0	0.07	0	0	0	0	0	0.02	0	0	0.02	0.01	0.01	0	0	0	0.03	0.01	0	0	0
BGIG9606_36695	BGIG9606_36695	lncRNA		1	URS00008C2C3E	noncoding	known	0.02	0.037	0.014	0.016	1.23969	0.01713	0.9449	-0.50695	-1.45184	0.15303	0.60563	0.01439	0	0	0	0	0	0	0	0	0	0.26	0	0	0	0.08	0	0	0	0	0.09	0	0	0	0	0	0.08	0	0	0	0	0
BGIG9606_40990	BGIG9606_40990	lncRNA		1	URS00008BD6BB	noncoding	known	0.022	0.023	0.011	0.015	0.63988	0.03601	0.05356	-1.10592	-1.15949	0.90608	0.01351	0.00107	0.04	0	0.03	0	0	0	0	0.07	0	0	0	0	0	0	0	0	0	0.14	0.2	0	0	0.06	0	0.02	0	0	0	0	0.01	0
BGIG9606_44150	BGIG9606_44150	lncRNA		1	URS0000D5AC22	noncoding	known	0.031	0.034	0.005	0.014	1.15307	0	0.07537	-2.67687	-2.75224	0.80744	0	0	0	0.06	0	0	0.14	0.03	0.02	0.04	0	0.11	0	0	0	0.06	0.14	0	0	0.04	0	0	0.03	0.05	0	0	0	0.09	0	0.01	0	0.01
BGIG9606_53342	BGIG9606_53342	lncRNA		2	URS00008B6D4B+++URS00008BFFB0	noncoding	known	0.023	0.016	0.034	0.03	-0.6967	0.00199	-0.22503	0.69597	0.921	0.54385	0.01554	9e-05	0	0	0	0.03	0	0.03	0.01	0.14	0	0.01	0	0	0.15	0	0.01	0	0	0	0.04	0.02	0.01	0.04	0.07	0.01	0.03	0.01	0	0.01	0	0
BGIG9606_54300	BGIG9606_54300	lncRNA		1	URS00008C0DED	noncoding	known	0.039	0.034	0.082	0.067	-0.85636	0.02408	-0.11623	1.05286	1.1691	0.8737	0.02667	0.00249	0.16	0	0	0	0	0.17	0	0	0.13	0	0	0	0.1	0	0.03	0.19	0	0	0	0.1	0.13	0	0	0	0	0	0	0.21	0	0
BGIG9606_53887	BGIG9606_53887	lncRNA		1	URS00008C0B83	noncoding	known	0.002	0.004	0.002	0.002	1.13634	0.02165	0.8256	-0.5367	-1.36229	0.1923	0.5495	0.0157	0	0	0	0	0	0	0	0	0	0	0	0.01	0	0.01	0	0	0	0.01	0	0	0	0.02	0	0	0	0	0	0	0	0
107986000	LOC107986000	lncRNA		1	XR_001739946.1	noncoding	known	0.027	0.035	0.075	0.057	-0.70833	0	0.439	1.5597	1.1207	0.02742	0	0	0.03	0	0	0.05	0	0.01	0.02	0.03	0.07	0	0.05	0	0.08	0	0	0.02	0	0	0.05	0	0	0	0.15	0.01	0.08	0.04	0.02	0.02	0.05	0
BGIG9606_43390	BGIG9606_43390	lncRNA		1	URS00008BB996	noncoding	known	0.01	0.025	0.013	0.012	1.04086	0.01366	1.21554	0.27066	-0.94488	0.02839	0.74136	0.04222	0	0	0.15	0	0	0	0	0	0	0	0	0	0	0.04	0	0	0	0	0	0	0.03	0.04	0	0	0	0	0.04	0	0	0
100873942	PHEX-AS1	lncRNA		2	URS00009BA0EE+++NR_046639.1	noncoding	known	0.007	0	0	0.002	-2.72164	0.00395	-4.13192	-5.63623		0	1e-05		0.01	0	0	0.03	0	0	0	0	0	0	0.13	0	0	0	0	0	0	0	0	0	0	0	0	0	0	0	0	0.01	0	0
105378020	LINC02528	lncRNA		9	BGIR9606_314447+++URS0000292446+++URS00009BDA3D+++URS0000D5823E+++URS0000D59250+++URS0000D59A32+++URS0000D59C91+++URS0000D5CF1A+++NR_149097.1	noncoding	known	0.375	0.64	0.162	0.239	1.43403	0	0.77955	-1.26769	-2.04724	0	0	0	0.46	0.32	0.06	0.13	0.38	0.26	0.33	0.04	0.47	0.07	0.44	0.08	0.22	0.08	0.1	0.23	0.76	3.36	1.1	0.12	0.12	0.01	0.12	0.04	0.27	0.18	1.34	0.19	0.29	0.15
BGIG9606_54842	BGIG9606_54842	lncRNA		1	URS00008C3A23	noncoding	known	0.219	0.03	0.038	0.103	-1.95322	0	-3.018	-2.61514	0.40285	0	0	0.46117	0	0.17	0	0.05	0	0.3	0	0	0	0	2.27	0	0	0	0.13	0	0	0	0	0	0.13	1.76	0.76	0	0.12	0	0	0.11	0	0
107985851	LOC107985851	lncRNA		1	XR_001739279.1	noncoding	known	0.006	0.017	0.013	0.01	0.7464	4e-05	1.73331	1.36413	-0.36918	0	1e-05	0.06503	0	0	0	0	0	0.01	0.02	0	0	0.02	0	0.01	0.02	0	0	0	0	0	0.01	0.01	0	0	0.01	0.03	0.01	0	0.06	0.02	0	0.02
BGIG9606_40930	BGIG9606_40930	lncRNA		3	URS00008B3620+++URS00008B4057+++URS00008B7EA0	noncoding	known	0.049	0.034	0.095	0.078	-1.23161	0	-0.53947	0.99062	1.53009	0.00624	0	0	0	0	0.06	0.27	0.02	0	0.03	0.02	0.31	0.01	0.04	0.06	0	0	0	0.06	0	0	0.22	0.03	0	0.02	0.04	0.01	0.07	0	0.01	0	0	0.06
101060146	CHMP1B2P	lncRNA		4	BGIR9606_390687+++URS00008BDD9C+++URS00009BB6BA+++NR_110646.1	noncoding	known	0.026	0.016	0.021	0.023	-0.59086	0.00652	-0.76108	-0.28354	0.47754	0.00378	0.3203	0.05824	0	0.03	0.01	0	0	0.02	0	0	0.1	0.22	0	0.07	0.02	0	0.01	0.03	0.01	0	0.02	0	0	0	0.13	0	0.01	0	0	0.03	0	0.02
BGIG9606_36128	BGIG9606_36128	lncRNA		1	URS00008B2F85	noncoding	known	0.066	0.05	0.105	0.091	-0.88187	0.00172	-0.41767	0.6857	1.10337	0.33953	0.05286	0.00019	0.19	0	0.07	0.17	0.44	0	0.07	0	0	0	0.14	0.13	0.09	0	0	0.08	0	0.12	0	0	0.06	0.08	0	0.08	0	0	0	0.07	0	0.13
BGIG9606_53361	BGIG9606_53361	lncRNA		1	URS00008BA3C5	noncoding	known	0.003	0.001	0.01	0.007	-2.51519	0.01111	-1.22503	1.73009	2.95512	0.50221	0.09463	0.00313	0	0	0	0	0	0	0	0	0	0	0	0	0	0	0	0	0	0.07	0	0	0	0	0	0	0	0	0	0	0	0
105375097	LOC105375097	lncRNA		3	XR_001744170.1+++XR_001744171.1+++XR_001744172.1	noncoding	known	0	0	0.001	0.001	-3.62211	0.02912		3.07801	4.30304		0.05797	0.00699	0	0	0	0	0	0	0	0	0	0	0	0	0	0	0	0	0	0	0	0	0	0	0	0	0	0	0	0	0	0
BGIG9606_47852	BGIG9606_47852	lncRNA		1	URS00008BC9F9	noncoding	known	0.02	0.014	0.024	0.023	-0.67032	0.00846	-0.52636	0.22433	0.75069	0.13287	0.52002	0.0066	0.08	0.07	0	0	0	0	0	0	0	0.05	0	0	0	0	0	0.02	0	0	0	0	0.08	0.05	0	0.11	0.06	0.01	0.05	0.05	0	0
BGIG9606_46576	BGIG9606_46576	lncRNA		1	URS00008B2936	noncoding	known	0.156	0.087	0.124	0.136	-0.67036	0.02626	-0.83271	-0.26991	0.5628	0.02391	0.49587	0.10557	0.21	0	0.36	0.57	0	0.26	0	0	0.55	0.38	0	0.11	0.44	0	0	0	0	0	0	0.11	0	0.5	0.12	0	0.45	0	0	0	0	0.11
100506965	PWAR6	lncRNA	HBT8+++PAR-6	1	NR_146168.1	noncoding	known	0.027	0.006	0.01	0.016	-1.4405	0	-2.20865	-1.56424	0.64441	0	0	0.00697	0	0	0.11	0.03	0	0	0.01	0	0	0	0.18	0	0	0	0.08	0.12	0.1	0	0	0	0	0	0	0.03	0.04	0	0	0	0	0
105379361	LOC105379361	lncRNA		1	XR_949651.3	noncoding	known	0.005	0	0	0.002	-5.20707	0	-6.61735	-7.12166		0	0		0	0	0	0	0	0	0	0	0	0	0	0	0.14	0	0	0	0	0	0	0	0	0	0	0	0	0	0	0	0	0
BGIG9606_45376	BGIG9606_45376	lncRNA		1	URS0000D5B186	noncoding	known	0.001	0.007	0.002	0.001	2.43317	0.00101	3.0229	0.85562	-2.16728	0.0036	0.65719	0.0063	0	0	0	0	0	0	0	0	0	0	0	0	0	0	0	0	0	0	0.02	0	0	0	0	0	0	0	0	0	0	0
BGIG9606_66961	BGIG9606_66961	lncRNA		1	BGIR9606_405858	noncoding	novel	0	0	0.007	0.005	-2.98468	0.0222		3.44058	3.66561		0.02199	0.0034	0	0	0	0	0	0	0	0	0	0	0	0	0	0	0	0	0	0	0	0	0	0	0	0	0	0	0	0	0	0
BGIG9606_62174	BGIG9606_62174	lncRNA		1	BGIR9606_401024	noncoding	novel	0.013	0.018	0.01	0.011	0.74798	6e-05	0.49118	-0.43716	-0.92834	0.04028	0.15664	1e-05	0.02	0.02	0	0.01	0.03	0.03	0	0	0	0.01	0	0	0.02	0.03	0.01	0.02	0	0.03	0	0.01	0	0.04	0.01	0	0.02	0.03	0.08	0	0.02	0.03
BGIG9606_51704	BGIG9606_51704	lncRNA		1	URS0000779BFD	noncoding	known	0.061	0.048	0.086	0.077	-0.64483	0.00428	-0.34051	0.46099	0.8015	0.31041	0.11657	0.00084	0.04	0.09	0	0	0	0.22	0.16	0	0.05	0.08	0	0.04	0.05	0.04	0	0	0.16	0.07	0.04	0.18	0.03	0.21	0.04	0	0.08	0	0	0	0	0
BGIG9606_58242	BGIG9606_58242	lncRNA		1	BGIR9606_397075	noncoding	novel	0	0.002	0.001	0.001	1.60748	0.04456	2.51913	1.27066	-1.24847	0.03185	0.45469	0.14134	0	0	0	0	0	0.01	0	0	0	0	0	0	0	0	0	0	0	0	0	0	0	0	0	0	0	0	0.01	0	0.01	0
BGIG9606_58982	BGIG9606_58982	lncRNA		1	BGIR9606_397817	noncoding	novel	0.011	0.016	0.038	0.028	-0.78438	0.04745	0.55258	1.78523	1.23266	0.43159	0.00058	0.00145	0	0	0	0	0	0	0	0	0.09	0.08	0	0	0	0	0.04	0	0	0	0	0	0	0	0	0	0.07	0	0	0.04	0.04	0
BGIG9606_66039	BGIG9606_66039	lncRNA		1	BGIR9606_404924	noncoding	novel	0.012	0.004	0.012	0.012	-1.51519	0.00999	-1.68446	-0.28188	1.40258	0.02039	0.68792	0.03732	0	0	0	0	0	0.09	0.19	0	0	0	0	0	0	0	0	0	0	0	0	0	0	0	0	0	0.03	0	0	0	0	0
151121	LINC01854	lncRNA		8	URS00009B4C7C+++URS0000D5864C+++URS0000D59BDC+++URS0000D5B5CA+++URS0000D5BA26+++NR_122040.1+++NR_122041.1+++NR_122042.1	noncoding	known	0	0	0	0	3.18525	0.01733	2.77497		-2.50431	0.08945		0.06114	0	0	0	0	0	0	0	0	0	0	0	0	0	0	0	0	0	0	0	0	0	0	0	0	0	0	0	0	0	0
BGIG9606_36480	BGIG9606_36480	lncRNA		2	URS00008B7BF0+++URS00009B68D1	noncoding	known	0.005	0.015	0.007	0.006	1.18525	0.0318	1.77497	0.85562	-0.91935	0.02008	0.41331	0.1234	0	0	0	0	0	0	0	0	0	0	0	0	0	0.11	0	0	0	0	0	0	0.02	0	0	0	0	0	0	0.08	0	0
BGIG9606_68704	BGIG9606_68704	lncRNA		1	BGIR9606_408105	noncoding	novel	0.011	0.022	0.006	0.008	1.389	0	0.94254	-0.80264	-1.74518	0	0.00642	0	0	0	0	0	0	0	0.05	0	0	0	0	0	0	0.07	0.06	0.05	0	0	0.05	0	0	0	0	0	0	0	0	0	0	0
107984794	LOC107984794	lncRNA		1	XR_001751511.1	noncoding	known	0	0.007	0	0	4.35517	0.00412	2.9449		-3.67424	0.06014		0.01499	0	0	0	0	0	0	0	0	0	0	0	0	0	0	0	0	0	0	0	0	0	0	0	0	0	0	0	0	0	0
BGIG9606_59528	BGIG9606_59528	lncRNA		1	BGIR9606_398363	noncoding	novel	0	0.017	0.007	0.005	2.05972	0.02974	3.2344		-1.37878	0.02682		0.15133	0	0	0	0	0	0	0	0	0	0	0	0	0	0	0	0	0	0	0	0	0	0	0	0	0	0	0	0	0	0
BGIG9606_54817	BGIG9606_54817	lncRNA		1	URS00008BE1A0	noncoding	known	0.032	0.019	0.048	0.042	-0.98468	0.00011	-0.68446	0.45508	1.13955	0.05827	0.15793	3e-05	0.05	0	0.07	0.11	0.2	0	0	0	0	0.1	0	0.04	0.06	0	0	0.05	0.02	0	0	0	0.02	0	0.02	0.03	0.05	0	0	0.07	0.07	0
101928477	LOC101928477	lncRNA		13	URS00005A7F4B+++URS00008BEC82+++URS00008BFCC7+++URS0000D577AE+++URS0000D59371+++URS0000D59A01+++URS0000D5BAA4+++URS0000D5BE81+++XR_001748340.1+++XR_001748341.1+++XR_002957263.1+++XR_947957.2+++XR_947958.2	noncoding	known	0.015	0.004	0.008	0.01	-1.16525	0.00279	-1.71046	-1.01313	0.69732	7e-05	0.01951	0.16148	0	0	0	0	0	0	0.06	0	0	0	0	0.01	0	0.04	0.02	0	0.06	0.09	0	0	0.05	0	0	0.05	0	0	0.05	0	0	0
105374261	LINC02041	lncRNA		5	URS00008B57C2+++URS00009B0844+++URS0000D5B9F1+++URS0000D5C1AF+++NR_146716.2	noncoding	known	0.006	0.02	0.001	0.003	2.84821	0	2.0229	-1.72934	-3.75224	3e-05	0.11394	0	0	0	0	0	0	0	0	0	0	0	0	0	0	0	0	0	0	0	0	0	0	0.12	0	0	0.04	0	0	0	0.06	0
BGIG9606_62315	BGIG9606_62315	lncRNA		1	BGIR9606_401165	noncoding	novel	0.002	0	0.003	0.003	-4.27419	0.00298		0.6857	4.49569		0.53536	0.00336	0	0	0	0	0	0	0	0.02	0	0	0	0	0	0	0	0	0	0	0	0	0.03	0	0	0	0	0	0	0	0	0
100132948	FAM27C	lncRNA	FAM27A+++FAM27A1+++FAM27A3+++bA7G23.5	1	NR_027421.1	noncoding	known	0.02	0.008	0.039	0.032	-1.87527	0	-1.1829	0.99092	2.17382	0.04491	0.01995	0	0	0	0	0	0	0.34	0	0	0.07	0	0	0.06	0	0	0	0	0	0	0	0	0	0	0.04	0	0	0	0	0	0	0
105370073	LOC105370073	lncRNA		2	URS00008BB4FF+++XR_945538.2	noncoding	known	0.198	0.229	0.118	0.147	0.61389	0	0.13098	-0.87845	-1.00943	0.07186	0	0	0.19	0.1	0.14	0.02	0.28	0.34	0.34	0.26	0.13	0.34	0.06	0.03	0.13	0.28	0.17	0.08	0.47	0.41	0.02	0.11	0.38	0.03	0.09	0.22	0.08	0.45	0.3	0.03	0.14	0.27
BGIG9606_54262	BGIG9606_54262	lncRNA		2	URS00008B60D0+++URS00008BEB31	noncoding	known	0	0.002	0.001	0	2.68775	0.00101	3.86243		-2.00681	0.00223		0.01477	0	0	0	0	0	0	0	0	0	0	0	0	0	0	0	0	0	0	0	0	0	0	0	0	0	0	0	0	0	0
BGIG9606_65438	BGIG9606_65438	lncRNA		1	BGIR9606_404314	noncoding	novel	0.001	0.006	0.004	0.003	1.00467	0.03615	2.68186	2.17755	-0.50431	0.00045	0.01971	0.33113	0	0	0	0	0.01	0	0	0	0	0	0	0	0	0	0	0	0	0	0	0	0	0	0	0.01	0	0	0	0	0	0.02
BGIG9606_61598	BGIG9606_61598	lncRNA		1	BGIR9606_400445	noncoding	novel	0.01	0.001	0.005	0.006	-2.27419	0.03014	-2.80999	-0.99237	1.81762	0.0185	0.32275	0.16122	0	0.25	0	0	0	0	0	0	0	0	0	0	0	0	0	0	0	0	0	0	0	0	0	0	0	0	0	0	0	0
170949	DEFT1P	lncRNA	DEFQ1+++DEFT1	1	NR_036686.1	noncoding	known	0.114	0.041	0.042	0.068	-0.64036	0.01997	-1.39971	-1.53986	-0.14015	0	0	0.7376	0	0.03	0.03	0.09	0	0	0	0	0	0	0	0.07	0	1.46	0.02	0.03	0.03	0.04	0	0	0.22	0	0	0.95	0	0	0.02	0	0.02	0.24
BGIG9606_57939	BGIG9606_57939	lncRNA		1	BGIR9606_396768	noncoding	novel	0	0.002	0.015	0.01	-2.13668	0.01363		4.17755	2.81762		0.00118	0.00067	0	0	0	0	0	0	0	0	0	0	0	0	0	0	0	0	0	0	0	0	0	0	0	0	0	0	0	0	0	0
BGIG9606_57916	BGIG9606_57916	lncRNA		1	BGIR9606_396745	noncoding	novel	0.001	0.003	0.011	0.008	-1.27419	0.04239	1.77497	3.66298	1.88801	0.21293	0.00021	0.00162	0	0	0	0	0	0	0	0	0	0	0	0	0.03	0	0	0	0	0	0	0	0	0	0	0	0	0	0	0	0	0
BGIG9606_61443	BGIG9606_61443	lncRNA		1	BGIR9606_400288	noncoding	novel	0.024	0.023	0.005	0.012	0.93371	0.01833	-0.08064	-2.39231	-2.31167	0.88336	0.00022	1e-05	0.03	0	0.1	0	0	0	0	0	0	0	0.07	0.18	0.08	0	0	0	0	0.06	0.07	0.03	0	0	0	0	0	0	0.06	0	0.06	0.06
105375926	LOC105375926	lncRNA		10	BGIR9606_323997+++BGIR9606_323998+++BGIR9606_323999+++BGIR9606_324000+++BGIR9606_324001+++BGIR9606_324002+++BGIR9606_324003+++URS00008B702D+++URS00009AF90D+++XR_929106.2	noncoding	known	0	0.003	0.001	0.001	3.35517	0.00921	2.9449		-2.67424	0.06014		0.03777	0	0	0	0	0	0	0	0	0	0	0	0	0	0	0	0	0	0	0	0	0	0	0	0	0	0	0.02	0	0	0
BGIG9606_56591	BGIG9606_56591	lncRNA		1	BGIR9606_395413	noncoding	novel	0	0.005	0	0	3.77021	0.0289	2.35993		-3.08927	0.19328		0.07165	0	0	0	0	0	0	0	0	0	0	0	0	0	0	0	0	0	0	0	0	0	0	0	0	0	0	0	0	0	0
BGIG9606_49487	BGIG9606_49487	lncRNA		1	URS00009BA2B2	noncoding	known	0.003	0.005	0.002	0.003	0.83732	0.02891	0.42705	-0.72934	-1.15639	0.39451	0.23713	0.00841	0	0	0	0	0.02	0.02	0	0	0	0	0	0	0.01	0	0	0	0.01	0	0	0.01	0	0	0.02	0	0	0	0	0.01	0	0
101928971	LINC01262	lncRNA	TCONS_l2_00021807	2	URS00009B493F+++NR_121679.1	noncoding	known	0.057	0.06	0.023	0.035	0.77334	0.00014	0.10527	-1.30125	-1.40651	0.71821	3e-05	0	0.02	0.11	0	0	0.03	0.2	0.08	0.1	0	0	0	0	0.16	0.16	0.12	0.09	0.05	0	0	0	0.07	0.03	0	0	0.02	0.23	0.02	0.05	0.07	0.02
151658	LINC00635	lncRNA		35	URS0000027350+++URS000016B27F+++URS00002E884B+++URS000030CEC9+++URS00003292E6+++URS0000370DF6+++URS00003CFBB8+++URS00003EE4F5+++URS000040DC9C+++URS00004B8537+++URS00005748EB+++URS000058E05C+++URS00005B461F+++URS0000760023+++URS00007735AC+++URS00008B2D3E+++URS00008B2DB3+++URS00008B3138+++URS00008B74AB+++URS00008BBC80+++URS00009ADC33+++URS00009B53BD+++URS00009B6655+++URS00009BD539+++URS00009C1BAF++…	noncoding	known	0.01	0.017	0.011	0.01	0.98171	0.03062	1.01201	0.04827	-0.96374	0.08769	0.95469	0.05556	0	0	0.04	0	0	0	0	0	0	0	0	0	0	0	0	0	0.04	0.08	0	0	0	0	0	0.09	0	0	0.08	0	0	0
105376461	LOC105376461	lncRNA		2	XR_930763.1+++XR_930764.1	noncoding	known	0.01	0.019	0.016	0.014	0.67951	0.00109	1.10795	0.63631	-0.47164	5e-05	0.06459	0.04087	0	0	0	0	0.01	0.03	0	0	0.08	0	0	0.01	0.01	0	0	0	0.03	0	0.03	0	0	0.03	0	0	0.03	0	0	0.03	0.01	0.04
BGIG9606_47313	BGIG9606_47313	lncRNA		1	URS00008B73C9	noncoding	known	0.005	0.011	0.006	0.006	1.25113	0.03309	1.4553	0.31467	-1.14063	0.06184	0.78699	0.07645	0	0	0	0	0	0	0	0	0	0	0	0	0.1	0	0	0	0	0	0.03	0	0	0	0	0	0	0	0	0	0	0
BGIG9606_50448	BGIG9606_50448	lncRNA		12	URS000012A556+++URS00008B3F4C+++URS00008B576E+++URS00008B6059+++URS00008B65A0+++URS00008B7022+++URS00008B7650+++URS00008B8873+++URS00008B91CA+++URS00008BB345+++URS00008BC8AB+++URS00008BFD5F	noncoding	known	0.009	0.007	0.015	0.013	-1.10426	2e-05	-0.64007	0.6857	1.32576	0.09355	0.02883	0	0	0.01	0.02	0	0.02	0.03	0	0	0.02	0.03	0	0	0.01	0	0.02	0	0	0	0.03	0	0.02	0	0.01	0	0.01	0	0	0	0.05	0.01
105379329	LOC105379329	lncRNA		1	XR_002956697.1	noncoding	known	0.002	0.004	0.029	0.019	-2.2379	0.00228	0.73103	3.57882	2.84779	0.70697	0.00036	7e-05	0	0	0	0	0	0	0	0.06	0	0	0	0	0	0	0	0	0	0	0	0	0	0	0	0	0	0	0	0	0.05	0
100874291	ALMS1-IT1	lncRNA		1	NR_046762.1	noncoding	known	0.005	0.002	0.007	0.007	-1.82941	0.00014	-1.46172	0.55127	2.01299	0.03162	0.31253	9e-05	0	0	0	0	0.11	0	0	0	0	0	0	0	0	0	0.03	0	0	0	0	0	0	0	0	0	0	0	0	0	0	0
BGIG9606_62778	BGIG9606_62778	lncRNA		1	BGIR9606_401629	noncoding	novel	0.006	0	0.023	0.017	-3.62211	0.02912		1.85562	4.08065		0.20536	0.01462	0	0	0	0	0	0	0	0	0	0	0	0	0	0	0	0	0	0.15	0	0	0	0	0	0	0	0	0	0	0	0
105378023	LOC105378023	lncRNA		1	XR_943067.2	noncoding	known	0.002	0.005	0.014	0.01	-1.30508	0.00036	0.84536	2.70362	1.85826	0.26655	0	0	0.01	0.01	0	0	0	0	0.01	0	0	0	0	0	0	0	0	0	0	0	0	0	0	0	0	0.03	0	0	0	0	0	0
BGIG9606_59878	BGIG9606_59878	lncRNA		1	BGIR9606_398715	noncoding	novel	0.005	0.005	0.015	0.012	-1.11021	0.04404	0.2344	1.79422	1.55982	0.83439	0.0104	0.00417	0	0	0	0	0	0	0	0	0.03	0	0	0	0	0.06	0	0	0	0	0	0	0	0	0	0	0.03	0	0	0.03	0	0.03
BGIG9606_68821	BGIG9606_68821	lncRNA		1	BGIR9606_408267	noncoding	novel	0.137	0.087	0.282	0.229	-1.34725	0	-0.5876	1.07801	1.66561	0.08842	2e-05	0	0	0	0	0	0	0	0.19	0	0.43	0	0	0.25	0.34	0.68	0.09	0.84	0.1	0	0	0	0.08	0.29	0.18	0	0.09	0	0	0.08	0.55	0
105373756	LOC105373756	lncRNA		13	BGIR9606_283059+++BGIR9606_283060+++BGIR9606_283061+++BGIR9606_283062+++BGIR9606_283063+++URS00008B77DF+++URS00008BA84D+++URS00009B5EBF+++URS00009BD0F3+++URS00009BFAE7+++XR_923602.2+++XR_923603.2+++XR_923604.3	noncoding	known	0.009	0.012	0.028	0.021	-0.86722	0.0162	0.52986	1.85562	1.32576	0.41996	0.0001	0.00019	0	0	0	0	0	0.03	0	0	0	0	0	0	0.03	0	0	0.09	0	0	0	0.05	0	0	0	0	0.03	0	0	0	0	0
BGIG9606_55336	BGIG9606_55336	lncRNA		1	URS0000A866AE	noncoding	known	0.012	0.002	0.008	0.009	-2.1709	0.01148	-2.44742	-0.47319	1.97423	0.01828	0.59992	0.04844	0	0	0	0	0	0	0	0	0	0	0	0.12	0.06	0	0	0	0	0	0	0	0.12	0	0	0	0	0	0	0	0	0
BGIG9606_60945	BGIG9606_60945	lncRNA		1	BGIR9606_399789	noncoding	novel	0	0.003	0	0	3.77021	0.0289	2.35993		-3.08927	0.19328		0.07165	0	0	0	0	0	0	0	0	0	0	0	0	0	0	0	0	0	0	0	0	0	0	0	0	0	0	0	0	0	0
BGIG9606_46831	BGIG9606_46831	lncRNA		1	URS0000D5C9A0	noncoding	known	0.005	0.008	0.005	0.005	0.70662	0.0002	0.66153	-0.07298	-0.73451	0.00655	0.83986	0.00056	0.01	0	0.01	0	0	0	0	0	0.01	0.01	0.02	0	0.03	0	0.01	0	0	0.01	0	0	0	0.01	0.01	0	0	0	0.01	0	0	0
BGIG9606_52351	BGIG9606_52351	lncRNA		1	URS0000761FC0	noncoding	known	0.002	0.007	0.001	0.001	2.64468	0.01037	2.2344	-0.72934	-2.96374	0.07683	0.77895	0.01411	0	0	0	0	0	0	0	0	0	0	0	0	0	0	0	0.04	0	0	0	0	0	0	0	0	0	0	0	0	0	0
BGIG9606_54560	BGIG9606_54560	lncRNA		1	URS00008C16FD	noncoding	known	0.095	0.186	0.126	0.115	0.70498	0.00022	0.94948	0.37415	-0.57533	0.00012	0.253	0.00645	0.47	0.23	0	0	0	0	0	0.48	0.01	0.12	0	0	0.09	0.08	0.73	0	0.07	0	0	0	0	0.1	0	0.08	0.01	0	0.23	0	0	0
286076	BREA2	lncRNA		1	NR_015445.1	noncoding	known	0.012	0.027	0.022	0.018	0.60879	0.03581	1.09106	0.71049	-0.38056	0.00451	0.12659	0.23991	0	0	0	0	0	0	0	0	0	0	0.01	0	0	0.23	0	0	0	0	0	0	0	0	0	0	0	0.08	0	0	0	0
BGIG9606_44616	BGIG9606_44616	lncRNA		1	URS0000D57A3A	noncoding	known	0.054	0.055	0.024	0.035	0.62838	0.00376	-0.03409	-1.28734	-1.25325	0.9191	5e-05	0	0.02	0.03	0	0.03	0.25	0.09	0	0	0	0.08	0	0	0	0	0.38	0	0.16	0	0	0.02	0	0	0	0	0.03	0.32	0	0	0	0
BGIG9606_51576	BGIG9606_51576	lncRNA		1	URS0000D593B2	noncoding	known	0.009	0.015	0.037	0.027	-0.84791	1e-05	0.74123	2.07734	1.33612	0.03124	0	0	0	0.03	0.04	0	0	0	0	0.03	0.11	0	0	0	0	0	0	0	0	0	0.03	0	0	0	0	0	0	0	0	0	0	0
BGIG9606_66331	BGIG9606_66331	lncRNA		1	BGIR9606_405218	noncoding	novel	0.028	0.055	0.024	0.025	1.09214	0.00019	1.00379	-0.14438	-1.14817	0.00688	0.80481	0.00048	0	0	0.13	0	0.14	0.19	0	0	0	0	0	0	0	0	0	0	0	0.04	0.1	0	0	0	0.04	0	0.08	0	0	0.04	0	0.04
107984591	LOC107984591	lncRNA		2	URS00003937DC+++XR_001750037.1	noncoding	known	0.023	0.024	0.045	0.037	-0.89507	0	-0.31055	0.84869	1.15923	0.06018	0	0	0.01	0.02	0.01	0.04	0.01	0.02	0.01	0.03	0.04	0.03	0	0.01	0.04	0.01	0.02	0.04	0.07	0	0.04	0.03	0.02	0.05	0.02	0	0.01	0.01	0	0.07	0	0.01
107985488	LOC107985488	lncRNA		3	BGIR9606_383957+++URS00008B8B54+++XR_001755005.1	noncoding	known	0.008	0.001	0.019	0.015	-2.45861	0.00034	-1.54696	1.27066	2.81762	0.1672	0.07142	7e-05	0	0	0	0	0	0	0	0	0	0	0	0	0.06	0.03	0	0	0	0	0.12	0	0	0	0	0	0	0	0	0	0	0
BGIG9606_38277	BGIG9606_38277	lncRNA		1	URS00008BC7FB	noncoding	known	0.008	0.009	0.031	0.023	-1.39271	0.00149	0.04641	1.90456	1.85815	0.96009	0.00053	2e-05	0	0	0	0	0	0	0	0.13	0	0	0	0	0	0.07	0	0	0	0	0	0	0	0	0	0	0	0.02	0	0	0	0
BGIG9606_62451	BGIG9606_62451	lncRNA		1	BGIR9606_401301	noncoding	novel	0.013	0.023	0.009	0.011	1.12866	0.0354	0.83386	-0.50695	-1.34081	0.22497	0.60563	0.028	0	0	0	0	0	0	0	0	0	0	0	0	0	0	0	0	0.29	0	0	0	0	0.06	0	0	0	0	0.05	0.21	0	0
BGIG9606_58684	BGIG9606_58684	lncRNA		1	BGIR9606_397519	noncoding	novel	0.012	0.002	0.011	0.011	-2.68922	0.00042	-2.80999	-0.19883	2.61117	0.00308	0.8006	0.00255	0.03	0	0	0	0	0	0	0	0	0	0	0	0	0	0	0	0	0	0.12	0	0	0	0.14	0	0.03	0	0	0	0	0
BGIG9606_45542	BGIG9606_45542	lncRNA		1	URS00008B2080	noncoding	known	0.025	0.016	0	0.009	0.81601	0.0253	-0.54696	-5.63623	-5.08927	0.15326	0	0	0.02	0	0	0.07	0	0.07	0	0	0	0	0.1	0	0.1	0	0.04	0	0.08	0	0	0	0	0.02	0.02	0	0.04	0.08	0.06	0.02	0.02	0.02
105378717	LOC105378717	lncRNA		1	XR_947337.2	noncoding	known	0.001	0.001	0	0	2.35517	0.033	0.9449		-3.67424	0.44347		0.01499	0	0	0	0	0	0	0	0	0	0.01	0	0	0	0	0	0	0	0.01	0	0	0	0	0	0	0	0	0	0	0	0
BGIG9606_60107	BGIG9606_60107	lncRNA		1	BGIR9606_398946	noncoding	novel	0.032	0	0.007	0.016	-3.81475	0.01648	-4.80999	-2.3143		0.00349	0.052		0	0	0	0	0	0	0	0.41	0	0	0	0	0	0	0	0	0.42	0	0	0	0	0	0	0	0	0	0	0	0	0
BGIG9606_57574	BGIG9606_57574	lncRNA		1	BGIR9606_396401	noncoding	novel	0.011	0.006	0.01	0.011	-0.76031	0.04175	-0.79207	-0.05127	0.7408	0.0996	0.92183	0.07546	0	0	0	0	0	0	0	0	0	0	0	0	0.02	0.01	0	0.18	0	0	0.04	0	0	0.04	0	0	0	0	0	0	0	0.01
BGIG9606_66215	BGIG9606_66215	lncRNA		1	BGIR9606_405101	noncoding	novel	0.006	0.011	0.003	0.004	1.3808	1e-05	0.92472	-0.82245	-1.74717	0.01531	0.15397	0	0.02	0	0	0	0.01	0.01	0	0.08	0	0	0	0	0	0	0	0	0	0	0	0	0	0	0.03	0	0.01	0	0	0	0	0.01
BGIG9606_55819	BGIG9606_55819	lncRNA		1	URS00009BD88E	noncoding	known	0.242	0.05	0.148	0.182	-1.97044	0	-2.36438	-0.69686	1.66752	0	0	0	0	0	0	0	0	0	0	0	0	0.4	5.48	0	0	0	0	0	0	0	0	0.24	0	0.18	0	0	0	0	0	0	0.23	0.12
100873165	SRGAP2-AS1	lncRNA		2	URS0000776C7D+++NR_104189.1	noncoding	known	0.008	0.019	0.014	0.012	0.6913	0.00097	1.11642	0.63169	-0.48472	5e-05	0.06956	0.03678	0.01	0	0	0	0.01	0	0.01	0	0	0	0	0	0	0	0.03	0.01	0.02	0	0	0.03	0	0	0.03	0	0.04	0.01	0	0	0	0
BGIG9606_46478	BGIG9606_46478	lncRNA		1	URS00008BCC77	noncoding	known	0.002	0.003	0	0.001	2.05007	0.006	0.6398		-4.58326	0.45399		0.00025	0	0	0	0	0	0	0	0	0	0	0.06	0	0	0	0	0	0	0	0	0	0	0	0	0	0	0	0	0	0	0
390705	LOC390705	lncRNA		2	URS00009AE3D9+++NR_033866.1	noncoding	known	0	0.019	0.004	0.003	3.05972	0	5.2344	2.85562	-2.37878	0	0.09375	1e-05	0	0	0	0	0	0	0	0	0	0	0	0	0	0	0	0	0	0	0	0	0	0	0	0	0	0	0	0	0	0
100506403	LOC100506403	lncRNA		6	URS00008B912E+++URS00008BB3BE+++URS00008BBCB9+++URS00008BFBF8+++URS0000D5A9CF+++NR_073512.1	noncoding	known	0.002	0.002	0.002	0.002	-2.55172	0.00117	-1.962	0.85562	2.81762	0.09533	0.27977	0.00067	0.02	0	0	0	0	0	0.01	0	0	0	0	0	0.01	0	0	0	0	0	0	0.01	0	0	0	0	0	0	0	0	0	0
BGIG9606_64924	BGIG9606_64924	lncRNA		1	BGIR9606_403795	noncoding	novel	0.004	0.001	0.004	0.004	-1.74075	0.01561	-1.9031	-0.26991	1.63319	0.03327	0.74962	0.04678	0	0	0	0	0	0	0	0	0	0	0	0	0	0	0	0	0.04	0	0	0	0	0	0.04	0	0.03	0	0	0	0	0
BGIG9606_67032	BGIG9606_67032	lncRNA		1	BGIR9606_405929	noncoding	novel	0.107	0.059	0.105	0.106	-0.81475	0.00512	-0.82167	-0.01111	0.81056	0.02848	0.97894	0.01256	0.15	0	0	0.3	0.09	0.09	0.17	0.43	0.3	0.09	0	0.15	0.31	0	0	0.19	0	0	0.09	0	0.15	0.09	0	0	0.08	0.09	0.15	0.08	0	0
BGIG9606_67819	BGIG9606_67819	lncRNA		1	BGIR9606_406809	noncoding	novel	0	0.018	0.002	0.001	3.77021	0.00135	3.35993		-3.08927	0.01781		0.00855	0	0	0	0	0	0	0	0	0	0	0	0	0	0	0	0	0	0	0	0	0	0	0	0	0	0	0	0	0	0.09
BGIG9606_44919	BGIG9606_44919	lncRNA		1	URS00008B6E82	noncoding	known	0.024	0.04	0.019	0.021	1.0827	0.04038	0.99435	-0.14438	-1.13873	0.14617	0.89019	0.05343	0	0.08	0	0.31	0	0	0	0	0	0	0	0	0	0	0	0.24	0	0	0	0	0	0	0	0	0	0	0	0.56	0	0
101930164	LINC02555	lncRNA		5	URS0000D579C9+++XR_001749085.1+++XR_001749086.1+++XR_429125.3+++XR_944864.2	noncoding	known	0.182	0.272	0.103	0.132	1.08427	0	0.59274	-0.89671	-1.48945	0	0	0	0.23	0.03	0.19	0.06	0.6	0.05	0.22	0.03	0.19	0.04	0.29	0.05	0.09	0.25	0.08	0.06	0.38	0.8	0.24	0.02	0.18	0.04	0.1	0.04	0.08	0.4	0.33	0	0.11	0.12
BGIG9606_61166	BGIG9606_61166	lncRNA		1	BGIR9606_400011	noncoding	novel	0.015	0.007	0.023	0.02	-1.43924	0.0027	-0.962	0.70362	1.66561	0.18096	0.21419	0.00101	0	0	0	0.04	0	0.08	0	0	0	0	0	0	0	0	0	0.08	0.11	0	0	0	0	0	0	0	0	0.08	0	0.03	0	0.11
BGIG9606_56358	BGIG9606_56358	lncRNA		1	BGIR9606_395180	noncoding	novel	0.015	0.006	0.033	0.026	-2.10016	4e-05	-1.39495	1.00763	2.40258	0.07723	0.0664	1e-05	0	0	0	0	0	0	0	0	0	0	0	0.12	0	0	0	0	0.27	0	0	0	0	0	0	0	0	0	0.08	0	0	0
BGIG9606_56974	BGIG9606_56974	lncRNA		1	BGIR9606_395797	noncoding	novel	0	0.009	0.003	0.002	2.40764	0.00574	3.58233		-1.7267	0.0078		0.04972	0	0	0	0	0	0	0	0	0	0	0	0	0	0	0	0	0	0	0	0	0	0	0	0	0	0	0	0	0	0
105376955	LINC02022	lncRNA		3	URS00008B3BB2+++URS00008B4F6B+++NR_136189.1	noncoding	known	0.007	0.019	0.007	0.007	1.12866	0.0354	1.41883	0.44058	-0.97824	0.04773	0.67024	0.09564	0	0.06	0.03	0	0	0	0	0	0	0	0	0	0	0	0	0	0	0	0.04	0	0	0	0	0.04	0	0	0	0	0	0
101928202	LOC101928202	lncRNA		2	URS00008BFC6B+++XR_001738254.1	noncoding	known	0.01	0.005	0.013	0.012	-1.12886	0	-0.82293	0.4633	1.28624	0.0022	0.05472	0	0	0	0.04	0.04	0	0.02	0	0	0.02	0	0	0.04	0	0	0	0	0	0.02	0	0	0	0	0.02	0.03	0.02	0	0.02	0	0	0
340508	GAS2L1P2	lncRNA		1	NR_002942.1	noncoding	known	0.005	0.003	0.008	0.007	-1.342	0.00096	-0.94492	0.59259	1.53751	0.11103	0.22574	0.00038	0	0	0	0	0	0	0	0	0	0	0	0	0.02	0	0	0	0	0	0	0.02	0.03	0.02	0.04	0	0	0	0	0.03	0	0
BGIG9606_48967	BGIG9606_48967	lncRNA		1	URS0000D5AB79	noncoding	known	0.009	0.014	0.004	0.006	1.21627	0.00146	0.5222	-1.36677	-1.88897	0.27715	0.03777	5e-05	0	0.05	0	0	0	0	0	0	0.02	0	0	0	0.04	0	0.06	0	0	0	0.04	0	0.01	0	0	0	0.02	0	0.06	0	0	0
BGIG9606_51690	BGIG9606_51690	lncRNA		1	URS00008B9882	noncoding	known	0.038	0.026	0.095	0.074	-1.55172	0	-0.54696	1.38614	1.93309	0.33239	0.00025	0	0	0	0	0.08	0	0.07	0	0.13	0	0	0	0.06	0	0	0	0.07	0.07	0	0	0.06	0.11	0.21	0	0	0.12	0	0	0	0.13	0
105376509	LOC105376509	lncRNA		2	URS00008B2698+++XR_930962.2	noncoding	known	0.005	0.005	0.01	0.008	-0.81475	0.02086	-0.06749	1.06207	1.12956	0.92095	0.0166	0.00164	0	0.03	0	0.01	0.01	0	0	0	0	0	0	0	0	0.01	0.02	0	0	0	0	0	0	0	0.02	0.01	0.01	0	0	0.02	0	0
BGIG9606_66822	BGIG9606_66822	lncRNA		1	BGIR9606_405716	noncoding	novel	0.063	0.011	0.027	0.04	-1.76229	0.00303	-2.41767	-1.26991	1.14777	0.0002	0.03581	0.13866	0	0	0	0.11	0.1	0.21	0.29	0	0	0	0	0	0.35	0	0	0	0	0	0	0.09	0	0.3	0.09	0	0	0.1	0	0	0	0
105379025	LOC105379025	lncRNA		11	BGIR9606_394767+++URS000043E238+++URS00008B860D+++URS00008BE84E+++URS00009B3D55+++URS0000A76415+++URS0000A8469E+++URS0000AAAC20+++XR_001742722.1+++XR_001742723.1+++XR_001756440.1	noncoding	known	0.001	0.001	0.002	0.002	-1.51519	0.00999	0.19001	2.20926	2.01925	0.88534	0.003	0.00051	0	0	0	0	0	0	0	0	0	0	0	0	0	0.03	0	0	0	0	0	0	0	0	0	0	0	0	0	0	0	0
BGIG9606_42956	BGIG9606_42956	lncRNA		1	URS00008BCD92	noncoding	known	0.018	0.001	0	0.007	-3.27419	0.00737	-4.68446	-5.18877		5e-05	0.00017		0	0	0	0	0	0	0	0	0	0	0	0	0	0	0	0	0	0	0.05	0	0	0	0	0	0	0.43	0	0	0	0
BGIG9606_62424	BGIG9606_62424	lncRNA		1	BGIR9606_401274	noncoding	novel	0.023	0.037	0.008	0.013	1.57227	0.00096	0.86243	-1.40741	-2.26985	0.1353	0.11648	0.00012	0.06	0	0	0.08	0	0	0	0	0	0	0	0	0.24	0	0	0	0	0	0.22	0	0	0	0	0	0	0	0	0	0	0.06
101926960	LOC101926960	lncRNA		14	URS00008B2F84+++URS00008B5C90+++URS00008B5E39+++URS00008B61CD+++URS00008B64E6+++URS00008B6C7B+++URS00008B75A4+++URS00008BA8F8+++URS00008BF8A5+++URS00008BFF33+++URS00009B753B+++URS00009C45A5+++NR_104635.1+++NR_104636.1	noncoding	known	0	0.003	0.002	0.001	0.98812	0.03723	2.70713	2.22486	-0.48227	0.00036	0.016	0.34906	0	0	0	0	0	0	0	0	0	0	0	0	0	0	0	0	0	0	0	0	0	0	0	0	0	0	0.01	0	0	0
440864	LOC440864	lncRNA		4	URS00008BF663+++URS00009BEC54+++XR_002959383.1+++XR_940065.3	noncoding	known	0.025	0.013	0.042	0.036	-1.14145	0	-0.78665	0.53304	1.31969	0.01445	0.05702	0	0.02	0.04	0	0.04	0.03	0.03	0	0	0	0.03	0	0.02	0.05	0	0	0	0.04	0	0.03	0.07	0	0.16	0.01	0	0.08	0	0.01	0	0	0.01
101927062	LINC02294	lncRNA		12	BGIR9606_355832+++BGIR9606_355833+++BGIR9606_355834+++BGIR9606_355835+++BGIR9606_355836+++BGIR9606_355837+++BGIR9606_355838+++URS00008B9EFF+++URS00008BC077+++URS00008BFCE7+++URS00009BE422+++NR_110033.1	noncoding	known	0.001	0.002	0.001	0.001	1.02116	0.01213	1.29675	0.41948	-0.87727	0.01625	0.58374	0.04966	0.01	0	0	0	0	0	0	0	0	0	0	0	0	0	0	0	0	0	0	0.01	0	0	0	0	0	0	0	0.01	0	0
BGIG9606_66343	BGIG9606_66343	lncRNA		1	BGIR9606_405230	noncoding	novel	0.105	0.088	0.183	0.155	-0.79203	0	-0.22503	0.82525	1.05028	0.39244	4e-05	0	0.19	0.39	0.08	0.14	0	0.04	0	0	0	0.17	0	0.07	0.65	0	0	0.09	0.04	0	0	0.26	0	0.17	0.36	0.04	0.04	0	0	0.07	0	0.08
BGIG9606_66607	BGIG9606_66607	lncRNA		1	BGIR9606_405495	noncoding	novel	0.045	0.06	0.158	0.117	-0.97126	0	0.40574	1.83216	1.42643	0.2109	0	0	0	0	0	0	0	0.2	0	0.07	0.17	0	0	0.16	0.09	0	0	0	0.07	0	0.2	0	0	0.04	0.07	0	0.11	0	0.07	0	0.04	0
BGIG9606_47404	BGIG9606_47404	lncRNA		1	URS00008BF27E	noncoding	known	0.006	0.013	0	0.002	2.60028	0.00182	1.19001		-4.50431	0.18955		0.0004	0	0	0	0	0.05	0	0.05	0.05	0	0	0	0	0	0	0	0	0	0	0	0	0	0	0	0	0	0	0	0	0.19	0
BGIG9606_59291	BGIG9606_59291	lncRNA		1	BGIR9606_398126	noncoding	novel	0.002	0.004	0.017	0.011	-1.66275	0.02361	1.0969	3.35812	2.26122	0.52707	0.0014	0.00144	0.04	0	0	0	0	0	0	0	0	0	0	0	0	0	0	0	0	0	0	0	0	0	0	0	0	0	0	0	0	0
BGIG9606_49034	BGIG9606_49034	lncRNA		1	URS00008B57E3	noncoding	known	0.019	0.023	0	0.007	1.67067	0.03374	0.2604	-4.05127	-4.31167	0.78851	0.01973	0.00111	0	0	0	0	0	0.31	0	0	0	0	0	0.08	0	0	0	0	0	0	0	0	0	0	0	0.1	0	0	0	0	0	0.09
BGIG9606_66038	BGIG9606_66038	lncRNA		1	BGIR9606_404923	noncoding	novel	0.025	0.002	0.003	0.011	-2.22979	0.00847	-3.44742	-3.5367	-0.08927	3e-05	0.00011	0.95675	0	0	0	0	0	0.05	0	0	0	0	0.61	0	0	0	0	0	0	0	0	0	0	0	0	0	0	0	0	0	0	0.09
BGIG9606_59195	BGIG9606_59195	lncRNA		1	BGIR9606_398030	noncoding	novel	0.012	0.017	0.006	0.008	0.9926	0.01256	0.46685	-0.97035	-1.4372	0.36328	0.1388	0.00203	0	0	0	0	0.05	0	0	0	0	0.12	0	0.02	0	0	0.04	0.03	0.05	0	0	0	0	0	0	0	0	0	0	0	0	0.04
BGIG9606_40807	BGIG9606_40807	lncRNA		1	URS00004EC164	noncoding	known	0.006	0.006	0.013	0.01	-1.08777	1e-05	-0.28392	1.1346	1.41852	0.51908	0.00021	0	0.01	0.02	0	0	0	0	0.01	0	0	0	0	0.01	0.01	0.02	0.01	0.01	0	0	0	0	0	0.02	0.01	0.01	0.01	0	0	0.01	0	0
BGIG9606_62729	BGIG9606_62729	lncRNA		1	BGIR9606_401580	noncoding	novel	0.003	0.025	0.002	0.002	3.50717	4e-05	3.0969	-0.72934	-3.82624	0.00241	0.77895	0.00014	0	0	0	0	0.08	0	0	0	0	0	0	0	0	0	0	0	0	0	0	0	0	0	0	0	0	0	0.13	0	0	0
101928553	LOC101928553	lncRNA		15	URS00008BD164+++URS00008BF0B7+++URS00009B3E37+++XR_001739729.2+++XR_001739730.1+++XR_001739731.1+++XR_002959424.1+++XR_002959425.1+++XR_002959426.1+++XR_002959427.1+++XR_002959428.1+++XR_923449.2+++XR_923450.3+++XR_923451.3+++XR_923456.3	noncoding	known	0.104	0.092	0.154	0.136	-0.65334	0	-0.30002	0.53094	0.83096	0.00461	0	0	0.1	0.18	0.01	0.15	0.08	0.03	0.15	0.04	0.1	0.04	0.2	0.1	0.08	0.19	0.03	0.06	0.3	0.06	0.08	0.08	0.1	0.16	0.12	0.14	0.09	0.03	0.04	0.2	0.01	0.13
BGIG9606_56171	BGIG9606_56171	lncRNA		1	BGIR9606_394993	noncoding	novel	0.019	0.016	0.036	0.03	-0.92686	0	-0.2681	0.94696	1.21506	0.36248	2e-05	0	0.01	0.08	0.04	0	0	0	0	0	0.09	0.01	0	0.01	0.01	0	0.03	0	0.02	0	0.05	0	0.01	0.03	0.04	0.01	0.06	0	0	0	0	0.03
BGIG9606_56892	BGIG9606_56892	lncRNA		1	BGIR9606_395715	noncoding	novel	0.006	0.012	0.004	0.005	1.22964	0.00816	1.01201	-0.36677	-1.37878	0.08769	0.68368	0.00888	0.04	0	0	0.03	0	0	0	0	0	0	0	0	0.05	0	0	0	0	0.04	0	0	0	0	0	0	0	0	0	0	0	0
105375985	LOC105375985	lncRNA		2	BGIR9606_331185+++XR_001746433.1	noncoding	known	0.013	0.009	0.027	0.022	-1.19662	5e-05	-0.64007	0.81123	1.4513	0.15969	0.02315	0	0	0	0	0	0	0	0	0	0	0	0.07	0	0.02	0.02	0	0.1	0	0	0	0.06	0.03	0	0.04	0	0	0	0	0.01	0	0
BGIG9606_40147	BGIG9606_40147	lncRNA		2	URS00008B3AA8+++URS00008B4213	noncoding	known	0.004	0.003	0.007	0.006	-0.6689	0.01256	-0.27948	0.58186	0.86134	0.5077	0.09045	0.00219	0	0.02	0	0	0	0	0	0	0	0.04	0	0	0	0	0.01	0	0	0	0	0	0	0	0.04	0	0	0	0.01	0	0	0
100192420	LINC01634	lncRNA		2	URS00008C04A5+++NR_024417.1	noncoding	known	0	0.003	0	0	4.18525	0.00787	2.77497		-3.50431	0.08945		0.02528	0	0	0	0	0	0	0	0	0	0	0	0	0	0	0	0	0	0	0	0	0	0	0	0	0	0	0	0	0	0
105370327	LOC105370327	lncRNA		17	URS0000124510+++URS00008B27B4+++URS00008B3465+++URS00008B3F17+++URS00008B59AC+++URS00008B7A79+++URS00008B8398+++URS00008B972D+++URS00008B9E09+++URS00008BB313+++URS00008BBB87+++URS00008BC4A7+++URS00008BCB8E+++URS00008BE765+++URS00008BE9DD+++XR_002957490.1+++XR_931667.2	noncoding	known	0.001	0.004	0.016	0.011	-1.23425	0.02389	2.16591	4.02875	1.86284	0.09179	1e-05	0.00035	0	0	0	0	0	0	0	0	0	0	0	0	0	0	0	0	0	0	0	0	0	0	0	0	0.03	0	0	0	0	0
BGIG9606_44755	BGIG9606_44755	lncRNA		2	URS0000D57EB6+++URS0000D59ADE	noncoding	known	0.001	0.001	0.003	0.003	-1.60063	0.00301	-0.86406	1.04827	1.91233	0.32029	0.09242	0.00063	0	0	0	0	0	0.01	0	0	0	0	0	0	0	0.01	0	0	0	0	0	0	0	0	0	0	0	0.01	0	0	0	0
105372030	LINC01894	lncRNA		17	BGIR9606_373267+++BGIR9606_373268+++BGIR9606_373269+++BGIR9606_373270+++BGIR9606_373271+++BGIR9606_373272+++BGIR9606_374391+++URS00008B248E+++URS00008B3B2C+++URS00008B9915+++URS00008B99CF+++URS00009B0FA0+++URS0000D575EE+++URS0000D59DF2+++URS0000D5A918+++URS0000D5D7F4+++NR_146903.1	noncoding	known	0	0.006	0.005	0.003	0.82737	0.04332	1.06037	0.35727	-0.7031	0.04946	0.62778	0.11931	0	0	0	0	0	0	0	0	0	0	0	0	0	0	0	0	0	0	0	0	0	0.01	0	0	0	0	0	0	0	0
105378487	LOC105378487	lncRNA		1	XR_001747705.1	noncoding	known	0.022	0.019	0.057	0.044	-1.21548	0	-0.13974	1.47301	1.61275	0.7166	0	0	0.01	0	0	0.08	0	0.21	0	0	0.02	0	0	0.07	0.08	0	0	0	0	0	0	0	0	0	0.04	0	0.06	0	0.03	0.01	0	0.06
BGIG9606_52904	BGIG9606_52904	lncRNA		1	URS0000D5C0AF	noncoding	known	0	0.002	0	0	3.77021	0.0289	2.35993		-3.08927	0.19328		0.07165	0	0	0	0	0	0	0	0	0	0	0	0	0	0	0	0	0	0	0	0	0	0	0	0	0	0	0	0	0	0
BGIG9606_57082	BGIG9606_57082	lncRNA		1	BGIR9606_395905	noncoding	novel	0	0.006	0.002	0.001	2.50717	0.00324	3.68186		-1.82624	0.00514		0.03346	0	0	0	0	0	0	0	0	0	0	0	0	0	0	0	0	0	0	0	0	0	0	0	0	0	0	0	0	0	0.02
BGIG9606_58507	BGIG9606_58507	lncRNA		1	BGIR9606_397341	noncoding	novel	0.002	0	0.005	0.004	-4.13668	0.00526		1.27066	4.49569		0.27511	0.00336	0	0	0	0	0	0	0	0	0	0	0	0	0	0	0.05	0	0	0	0	0	0	0	0	0	0	0	0	0	0	0
107984202	LOC107984202	lncRNA		3	URS0000D56EA7+++URS0000D5984E+++XR_001747350.1	noncoding	known	0.36	0.361	0.552	0.482	-0.69162	0	-0.29104	0.59749	0.88853	0	0	0	0.26	0.16	0.11	1.23	0.51	0.53	0.35	0.52	0.67	0.29	0.68	0.15	0.67	0.07	0.09	0.35	0.19	0	0.63	0.04	0	0.02	0.37	0.03	0.38	1.06	0.4	1.1	0.39	0.08
BGIG9606_65641	BGIG9606_65641	lncRNA		1	BGIR9606_404520	noncoding	novel	0.17	0.24	0.146	0.154	0.63171	1e-05	0.47404	-0.26184	-0.73587	0.00908	0.27232	0	0.1	0.12	0.05	0.18	0.16	0.35	0	0.05	0.06	0.28	0.41	0.05	0.07	0.22	0.41	0.47	0.05	0.09	0.12	0.2	0.05	0.34	0.26	0.23	0.1	0	0.05	0.15	0.15	0.2
BGIG9606_68591	BGIG9606_68591	lncRNA		1	BGIR9606_407868	noncoding	novel	0.108	0.082	0.199	0.166	-0.92899	0	-0.38915	0.78872	1.17787	0.21308	0.00143	0	0.12	0	0	0.07	0	0	0.06	0.77	0.07	0	0.25	0.28	0.08	0	0	0.5	0	0	0.07	0	0	0	0.06	0	0.49	0	0.06	0.18	0.43	0
BGIG9606_50066	BGIG9606_50066	lncRNA		1	URS000016B659	noncoding	known	0.017	0.001	0.013	0.014	-3.90222	0.00025	-4.22503	-0.55942	3.66561	0.00089	0.50241	0.0034	0	0	0	0	0	0	0	0	0.14	0	0	0	0	0	0	0	0	0.3	0	0	0	0	0	0	0	0	0	0	0	0
BGIG9606_66278	BGIG9606_66278	lncRNA		1	BGIR9606_405164	noncoding	novel	0.005	0.008	0.001	0.003	1.69982	0.00874	0.77497	-2.05127	-2.82624	0.31687	0.10475	0.00094	0	0.03	0	0	0	0	0	0	0	0	0	0	0	0	0	0	0	0	0.08	0	0	0	0	0	0.02	0	0	0	0.16	0
105376139	LOC105376139	lncRNA		9	URS00008B2123+++URS00008BA454+++URS0000D596C4+++URS0000D5A26A+++URS0000D5B256+++XR_001746825.1+++XR_001746826.1+++XR_930104.2+++XR_930105.2	noncoding	known	0.037	0.035	0.012	0.021	0.64093	0.00116	0.13754	-0.92199	-1.05953	0.62843	0.0018	0	0	0.05	0	0.01	0.02	0.07	0	0.09	0.08	0.26	0	0.02	0	0.01	0.12	0	0.06	0.04	0	0	0.02	0	0.06	0.01	0.02	0.03	0.03	0.1	0	0.04
112267900	LOC112267900	lncRNA		18	BGIR9606_271005+++URS000042700C+++URS00008B7430+++URS00008B8656+++URS00008B87F5+++URS00008B923A+++URS00008B9608+++URS00009B61F0+++XR_001737646.1+++XR_002958544.1+++XR_002958545.1+++XR_002958546.1+++XR_002958547.1+++XR_002958548.1+++XR_002958549.1+++XR_002958552.1+++XR_002958553.1+++XR_002958554.1	noncoding	known	0.005	0.007	0	0.002	3.18525	0.01733	1.77497		-3.50431	0.21293		0.02528	0	0	0	0.12	0	0	0	0	0	0	0	0	0	0	0	0	0	0	0	0	0	0	0	0	0	0	0	0	0	0
107986367	LOC107986367	lncRNA		2	BGIR9606_303258+++XR_001742466.1	noncoding	known	0.017	0.013	0.038	0.031	-1.31225	0.00136	-0.45949	1.19666	1.65615	0.52248	0.01528	8e-05	0.04	0	0	0.1	0	0	0	0	0	0	0	0	0	0	0.04	0	0.04	0.11	0.05	0	0	0.05	0	0	0	0	0	0	0	0
BGIG9606_64635	BGIG9606_64635	lncRNA		1	BGIR9606_403499	noncoding	novel	0.032	0.025	0.094	0.072	-1.53465	0	-0.38549	1.56189	1.94739	0.44385	0	0	0	0	0.04	0	0	0.23	0.21	0	0	0	0	0.08	0.11	0.13	0	0	0.04	0	0	0	0	0	0	0	0	0	0.04	0	0	0
105370008	LOC105370008	lncRNA		2	URS0000D58C50+++XR_945395.2	noncoding	known	0.032	0.068	0.04	0.037	0.92509	0.00498	0.94366	0.02965	-0.91401	0.0268	0.96222	0.01269	0	0	0	0	0	0.04	0	0	0	0.08	0	0	0	0	0.22	0	0.1	0	0	0	0	0.16	0.23	0	0	0	0.03	0	0	0.15
BGIG9606_64602	BGIG9606_64602	lncRNA		1	BGIR9606_403466	noncoding	novel	0.042	0.045	0.012	0.023	1.01016	0.00167	0.1442	-1.85487	-1.99908	0.74386	0.00042	0	0	0	0	0.05	0.09	0.14	0	0.04	0.2	0	0	0	0	0.13	0.08	0	0.22	0	0	0.04	0	0.05	0	0.05	0	0	0	0	0	0.04
BGIG9606_56327	BGIG9606_56327	lncRNA		1	BGIR9606_395149	noncoding	novel	0.016	0.005	0.025	0.022	-2.07779	0.00172	-1.71046	0.55077	2.26122	0.06938	0.44908	0.00144	0	0	0	0.2	0	0	0	0	0	0	0	0.1	0	0	0	0.06	0	0	0	0	0	0	0	0.06	0	0	0	0	0	0
8759	ADAM1A	lncRNA	ADAM1+++ADAM1P+++FTNAP+++Ftna+++PH-30a	1	NR_036636.1	noncoding	known	0.063	0.074	0.263	0.191	-1.39696	0	0.23252	2.12336	1.89084	0.05623	0	0	0	0.49	0	0	0.02	0.11	0	0	0.08	0.12	0	0	0.21	0	0.06	0	0	0	0	0.14	0	0.13	0.24	0	0.05	0	0	0	0.23	0.15
BGIG9606_49414	BGIG9606_49414	lncRNA		2	URS00008B6CAA+++URS00009AEA2D	noncoding	known	0.001	0	0	0	-2.81475	0.03797	-4.03238	-3.5367	0.49569	0.00237	0.00781	0.85252	0	0	0	0	0	0	0	0	0	0	0	0	0	0	0	0.02	0	0	0	0	0	0	0	0	0	0	0	0	0	0
BGIG9606_45097	BGIG9606_45097	lncRNA		1	URS00008B43B6	noncoding	known	0.001	0.009	0.003	0.003	1.55504	0.00323	2.58438	1.41634	-1.16805	0.00095	0.20545	0.03761	0	0	0	0	0	0	0	0	0	0	0	0.01	0	0	0	0	0	0	0	0	0	0.02	0	0	0	0	0.01	0	0	0
BGIG9606_51387	BGIG9606_51387	lncRNA		1	URS0000226049	noncoding	known	0.037	0.02	0.037	0.037	-0.98431	0.00265	-1.02739	-0.0697	0.95769	0.01358	0.88151	0.00923	0.03	0.04	0	0	0	0	0	0	0	0	0.14	0.07	0	0.23	0.13	0	0	0.16	0	0.08	0	0	0.08	0	0	0	0.06	0	0.11	0
107985985	LOC107985985	lncRNA		2	URS00009B111D+++XR_001739881.1	noncoding	known	0.012	0.007	0.027	0.022	-1.21914	0.00369	-0.45949	1.07801	1.53751	0.52248	0.0342	0.00038	0	0	0.07	0	0	0.06	0.03	0	0	0	0	0	0	0	0	0.06	0	0	0	0	0	0	0.08	0	0	0	0	0.02	0	0.03
BGIG9606_41911	BGIG9606_41911	lncRNA		1	URS0000007AAB	noncoding	known	0.005	0.008	0.001	0.002	1.60028	0.02728	0.45304	-3.05127	-3.50431	0.61182	0.0385	0.00112	0	0	0	0	0	0	0	0	0	0.03	0	0.11	0	0	0	0	0	0	0	0	0	0	0	0	0	0	0	0.03	0	0.03
105369622	LOC105369622	lncRNA		6	BGIR9606_345852+++URS00008BA6C4+++URS00008BF100+++URS00008BF152+++URS00008C0732+++XR_931587.2	noncoding	known	0.076	0.098	0.056	0.063	0.68724	0	0.52405	-0.27136	-0.79542	0.00279	0.24754	0	0.1	0.07	0	0.08	0.23	0	0.16	0.02	0	0.05	0	0.12	0	0.05	0.02	0.04	0.06	0	0	0.02	0.28	0.01	0.16	0.03	0.13	0.34	0.16	0.2	0.05	0.16
BGIG9606_43055	BGIG9606_43055	lncRNA		4	BGIR9606_311701+++URS0000465CC5+++URS00008B97BF+++URS00009AE646	noncoding	known	0.007	0	0.013	0.011	-4.47772	0.0208	-4.114	0.54567	4.65967	0.13219	0.70403	0.02448	0	0	0	0.07	0	0	0	0	0	0	0	0.1	0	0	0	0	0	0	0	0	0	0	0	0	0	0	0	0	0	0
BGIG9606_39159	BGIG9606_39159	lncRNA		1	URS0000D5B77C	noncoding	known	0.046	0.048	0.02	0.03	0.65832	0.00872	0.0662	-1.11929	-1.18549	0.86317	0.00262	6e-05	0	0	0	0	0.32	0	0	0.03	0.04	0	0	0	0	0.12	0.24	0	0.09	0	0.07	0	0	0.03	0.06	0	0	0.19	0.06	0	0	0
BGIG9606_39739	BGIG9606_39739	lncRNA		2	BGIR9606_285435+++URS00008BCE5E	noncoding	known	0.077	0.064	0.158	0.129	-0.85212	0	-0.15619	0.99556	1.15175	0.63322	1e-05	0	0.06	0	0.19	0.13	0.19	0.02	0	0.38	0.28	0.22	0.02	0	0	0	0	0.1	0	0	0.05	0	0	0.23	0	0	0.09	0.04	0.06	0.04	0	0.09
BGIG9606_41064	BGIG9606_41064	lncRNA		1	URS00008BB1C2	noncoding	known	0.063	0.09	0.025	0.039	1.13634	3e-05	0.41056	-1.44923	-1.85979	0.23135	0.00152	0	0	0	0	0	0.07	0	0.13	0.26	0	0	0	0	0	0.06	0	0	0	0.64	0.07	0.06	0.34	0	0	0	0	0	0	0.12	0	0.06
BGIG9606_65569	BGIG9606_65569	lncRNA		1	BGIR9606_404446	noncoding	novel	0.02	0.007	0.011	0.015	-1.11021	0.00023	-1.53819	-0.76496	0.77322	1e-05	0.0264	0.03647	0	0.01	0.04	0	0	0.07	0	0	0.01	0.03	0	0	0.04	0.04	0.05	0.05	0	0	0.04	0.07	0	0.03	0	0	0.05	0	0.01	0.01	0.01	0
BGIG9606_59765	BGIG9606_59765	lncRNA		1	BGIR9606_398600	noncoding	novel	0.001	0.001	0.015	0.01	-3.47772	0	0.35993	4.48011	4.12018	0.87292	0	0	0	0	0	0	0	0	0	0	0.02	0	0	0	0	0	0	0	0	0	0	0	0	0	0	0	0	0	0	0	0	0
27442	CECR3	lncRNA		3	URS00008BDE99+++URS0000D5A3F8+++NR_038398.2	noncoding	known	0.036	0.049	0.019	0.025	0.92189	0	0.4974	-0.7579	-1.2553	0.02761	0.01056	0	0.17	0	0.02	0.04	0	0.08	0	0.16	0.04	0	0.06	0.11	0	0.02	0.12	0	0	0.02	0	0	0	0	0.03	0.07	0	0	0.06	0.03	0.17	0.08
BGIG9606_60464	BGIG9606_60464	lncRNA		1	BGIR9606_399304	noncoding	novel	0.066	0.085	0.046	0.053	0.66803	0.00368	0.37323	-0.50695	-0.88018	0.2184	0.16517	0.00074	0.09	0.25	0	0.16	0.05	0.05	0	0	0.11	0.15	0	0.21	0.06	0	0	0.05	0.09	0.04	0	0.04	0.04	0	0	0.15	0.04	0.14	0.08	0	0.22	0.09
105372776	LOC105372776	lncRNA		3	URS00008B56D3+++URS00008BB00C+++XR_001755001.1	noncoding	known	0	0.006	0.001	0.001	3.50717	0.00487	3.0969		-2.82624	0.04026		0.02314	0	0	0	0	0	0	0	0	0	0	0	0	0	0	0	0	0	0	0	0	0	0	0	0	0	0	0	0.14	0	0
BGIG9606_59248	BGIG9606_59248	lncRNA		1	BGIR9606_398083	noncoding	novel	0	0	0	0	3.77021	0.0289	2.35993		-3.08927	0.19328		0.07165	0	0	0	0	0	0	0	0	0	0	0	0	0	0	0	0	0	0	0	0	0	0	0	0	0	0	0	0	0	0.01
BGIG9606_55445	BGIG9606_55445	lncRNA		1	URS00008B449E	noncoding	known	0.013	0.021	0.004	0.007	1.60028	0.02728	0.77497	-1.72934	-2.50431	0.37935	0.20507	0.00629	0	0	0.08	0	0	0	0.16	0	0	0	0	0	0	0	0	0	0	0	0	0	0	0	0	0.09	0	0	0	0	0	0.07
BGIG9606_39142	BGIG9606_39142	lncRNA		1	URS0000D5E256	noncoding	known	0.066	0.153	0.032	0.044	1.75882	0	1.16958	-1.11267	-2.28224	0	0	0	0.01	0	0	0.07	0.18	0.03	0.01	0.19	0.1	0.02	0	0.03	0	0.12	0.04	0.02	0.24	0.29	0.06	0	0.05	0.03	0.04	0	0.01	0.17	0.05	0.07	0.08	0.07
105375813	LOC105375813	lncRNA		1	XR_928836.1	noncoding	known	0.012	0.003	0.006	0.008	-1.66275	0.02361	-2.07303	-0.72934	1.34369	0.0153	0.35537	0.1287	0	0	0	0	0	0	0	0	0	0	0	0	0.04	0	0	0	0.09	0	0.17	0	0	0	0	0	0	0	0	0	0	0.03
BGIG9606_66252	BGIG9606_66252	lncRNA		1	BGIR9606_405138	noncoding	novel	0	0.006	0	0	5.27271	3e-05	3.86243		-4.59177	0.00223		0.00024	0	0	0	0	0	0	0	0	0	0	0	0	0	0	0	0	0	0	0	0	0	0	0	0	0	0	0	0	0	0
BGIG9606_58321	BGIG9606_58321	lncRNA		1	BGIR9606_397154	noncoding	novel	0.015	0.004	0.013	0.014	-2.13668	0.00382	-2.22503	-0.14438	2.08065	0.01704	0.86419	0.01264	0	0	0	0	0	0	0	0.2	0	0	0	0	0	0	0.09	0.11	0	0	0	0	0	0	0	0	0	0	0	0	0	0
105373852	LINC01802	lncRNA		2	URS00009C3299+++NR_146973.1	noncoding	known	0.002	0.007	0.003	0.003	1.50717	0.04234	1.68186	0.27066	-1.4112	0.0885	0.8641	0.08298	0	0	0.02	0	0	0	0	0	0	0	0	0.02	0	0	0	0	0	0	0	0	0	0	0	0	0	0	0	0	0	0
101929765	LINC01585	lncRNA		3	URS0000385AE8+++URS00009B0B9A+++NR_120371.1	noncoding	known	0.003	0.01	0	0.001	2.77021	0.00056	1.9449	-1.72934	-3.67424	0.03418	0.38582	0.0004	0	0	0	0	0	0	0	0	0.07	0	0	0	0	0	0	0	0	0	0	0	0	0	0	0	0	0	0	0	0	0
BGIG9606_53305	BGIG9606_53305	lncRNA		1	URS00008BD33C	noncoding	known	0	0.006	0.001	0.001	2.9926	0.03236	2.58233		-2.31167	0.13181		0.09833	0	0	0	0	0	0	0	0	0	0	0	0	0	0	0	0	0	0	0	0	0	0	0	0	0	0	0	0	0	0
BGIG9606_37288	BGIG9606_37288	lncRNA		2	BGIR9606_272663+++URS00008B2CAB	noncoding	known	0.065	0.074	0.052	0.057	0.68775	0.02139	0.47012	-0.36677	-0.83689	0.23024	0.4559	0.01261	0	0	0.02	0	0	0	0.3	0.51	0	0.09	0	0	0	0	0	0	0	0	0.47	0	0.09	0.21	0	0	0	0	0	0.27	0	0.18
BGIG9606_62758	BGIG9606_62758	lncRNA		1	BGIR9606_401609	noncoding	novel	0.017	0.005	0.01	0.013	-1.39972	0.01377	-1.86246	-0.83626	1.0262	0.00405	0.17879	0.14174	0.06	0	0.03	0	0.1	0.14	0	0.06	0	0	0	0	0	0	0	0	0	0	0	0.06	0	0	0	0	0	0	0	0	0	0
BGIG9606_60457	BGIG9606_60457	lncRNA		1	BGIR9606_399297	noncoding	novel	0.008	0.009	0.001	0.003	1.43317	0.02648	0.21554	-3.5367	-3.75224	0.79506	0.00781	0.00024	0	0.06	0	0	0	0	0	0	0	0	0	0	0.03	0	0	0	0.08	0	0	0	0	0	0.03	0	0	0	0	0	0	0
102723099	GHET1	lncRNA	lncRNA-GHET1	1	NR_130107.1	noncoding	known	0.099	0.072	0.122	0.113	-0.67357	0	-0.46265	0.32468	0.78733	0.00018	0.00693	0	0.08	0.18	0.21	0.16	0.05	0.06	0.14	0.1	0.15	0.2	0.01	0.11	0.18	0.07	0.02	0.07	0.19	0.03	0.11	0.03	0.07	0	0.08	0.01	0.17	0.1	0.06	0.2	0.15	0.03
283982	LINC00469	lncRNA	C17orf54	5	URS0000060DED+++URS00003E97DE+++URS00008B4F3E+++URS00008BB851+++NR_027146.1	noncoding	known	0.194	0.182	0.311	0.269	-0.59585	0	-0.01099	0.84913	0.86012	0.93402	0	0	0.48	0	0.07	0.66	0.09	0.38	0.07	0.18	0.57	0.49	0	0.28	0.24	0.15	0.11	0.27	0	0	0.4	0.03	0	0.03	0.13	0.03	0.17	0.22	0.24	0.23	0.22	0.01
105378226	LOC105378226	lncRNA		2	URS00008BBFDF+++XR_944407.2	noncoding	known	0.2	0.23	0.064	0.113	1.03442	0	0.22511	-1.68186	-1.90697	0.00181	0	0	0.47	0.47	0.01	0.14	0.21	1.07	0.17	0.04	0.07	0	0.01	0.05	0.22	0	0.08	0.08	0.72	0.24	0.13	0.09	0.07	0.3	0.16	0.03	0.07	0.31	0.64	0.19	0.19	0.34
107986781	LOC107986781	lncRNA		4	URS00009B4FF8+++XR_001745158.1+++XR_001745159.1+++XR_001745160.1	noncoding	known	0	0.001	0	0	1.1612	0.01064	1.27365	0.17627	-1.09738	0.03224	0.84793	0.029	0	0	0	0	0.01	0	0	0	0	0	0	0	0	0	0	0	0	0	0	0	0	0	0	0	0	0	0	0	0	0
BGIG9606_56969	BGIG9606_56969	lncRNA		1	BGIR9606_395792	noncoding	novel	0.033	0.026	0.044	0.04	-0.64142	0.00045	-0.404	0.36377	0.76777	0.12253	0.13272	0.0001	0.05	0	0	0	0.03	0	0.04	0.07	0.09	0.08	0.27	0	0	0	0	0.03	0	0.04	0	0.01	0	0.03	0.04	0.06	0	0.03	0.04	0.04	0	0.01
BGIG9606_51969	BGIG9606_51969	lncRNA		1	URS00008B6380	noncoding	known	0.059	0.042	0.069	0.065	-0.59312	0	-0.43562	0.2448	0.68042	0.00125	0.07164	0	0	0.08	0.01	0.04	0.04	0.19	0.04	0	0.01	0.31	0	0	0.12	0.05	0.11	0.09	0.05	0	0.04	0.08	0.04	0	0.01	0.01	0.12	0.09	0.06	0.02	0	0.02
BGIG9606_47258	BGIG9606_47258	lncRNA		1	URS00008B52CF	noncoding	known	0.019	0.014	0.023	0.021	-0.70713	0.00028	-0.54933	0.24525	0.79459	0.03874	0.35436	0.00018	0	0.04	0.02	0.03	0.05	0	0.01	0	0.01	0.02	0	0.02	0.09	0.02	0.02	0.01	0	0.01	0.02	0.01	0	0.04	0.02	0.04	0.02	0	0	0.04	0	0
107985832	LOC107985832	lncRNA		1	XR_001739228.2	noncoding	known	0	0.01	0	0	3.9926	0.01507	2.58233		-3.31167	0.13181		0.04259	0	0	0	0	0	0	0	0	0	0	0	0	0	0	0	0	0	0	0	0	0	0	0	0	0	0	0	0	0	0
105370062	LOC105370062	lncRNA		18	BGIR9606_348777+++BGIR9606_348778+++URS0000770C79+++URS00008B4C2A+++URS00008B6167+++URS00008BE9D0+++URS00008BFE4F+++URS00008C0F6B+++URS00008C3198+++URS00009AD4CC+++URS00009AD51A+++URS00009B5E24+++URS00009B92FD+++URS00009BBEFF+++URS00009C2379+++XR_001749389.2+++XR_002959226.1+++XR_945515.3	noncoding	known	0.04	0.043	0.079	0.065	-0.65951	0	-0.82841	-0.28125	0.54716	0	0.05156	2e-05	0	0	0	0.08	0.02	0.04	0	0.01	0.11	0.05	0.15	0	0.1	0	0	0.05	0.03	0	0.04	0.02	0	0.01	0.04	0	0.24	0.05	0.02	0.16	0	0.05
BGIG9606_46553	BGIG9606_46553	lncRNA		2	BGIR9606_345238+++URS00008B4FB8	noncoding	known	0	0.002	0	0	5.18525	5e-05	3.77497		-4.50431	0.00339		0.0004	0	0	0	0	0	0	0	0	0	0	0	0	0	0	0	0	0	0	0	0	0	0	0	0	0	0	0	0	0	0.01
105376224	LOC105376224	lncRNA		3	XR_001746906.1+++XR_001746907.1+++XR_930255.2	noncoding	known	0.002	0.014	0.006	0.005	1.80974	0.00012	2.98442	1.59259	-1.39184	3e-05	0.13723	0.00501	0	0	0	0	0	0	0	0	0	0	0	0	0	0.04	0	0	0	0	0	0	0	0	0	0	0	0	0.02	0	0.13	0
BGIG9606_60119	BGIG9606_60119	lncRNA		1	BGIR9606_398958	noncoding	novel	0.018	0.009	0.026	0.023	-1.33413	0.00223	-1.01858	0.47711	1.49569	0.10087	0.37191	0.00138	0	0	0	0	0	0	0.04	0	0	0.11	0	0	0	0	0	0	0.25	0	0	0	0	0	0.07	0	0	0	0	0	0.03	0
BGIG9606_59628	BGIG9606_59628	lncRNA		1	BGIR9606_398463	noncoding	novel	0.009	0.005	0.018	0.015	-1.62211	0.00012	-1.00264	0.89515	1.89779	0.12231	0.06471	2e-05	0	0	0	0	0.06	0.02	0.04	0.04	0	0	0	0.02	0	0	0	0	0	0.02	0.02	0.02	0	0	0	0	0	0	0	0	0	0
105378149	LOC105378149	lncRNA		5	BGIR9606_311679+++XR_001744480.1+++XR_001744481.1+++XR_001756262.1+++XR_001756263.1	noncoding	known	0.007	0.002	0.005	0.005	-1.06536	0.01517	-1.0483	0.02725	1.07555	0.06696	0.96258	0.02706	0.02	0	0	0	0	0	0.04	0	0.02	0	0	0	0	0	0	0	0	0	0.07	0.03	0	0	0	0	0	0	0	0	0	0
BGIG9606_65697	BGIG9606_65697	lncRNA		1	BGIR9606_404576	noncoding	novel	0.005	0.001	0.004	0.005	-2.13668	0.04895	-2.22503	-0.14438	2.08065	0.1078	0.90251	0.08792	0	0	0	0	0	0	0	0	0	0.03	0	0	0.11	0	0	0	0	0	0	0	0	0	0	0	0	0	0	0	0	0
BGIG9606_59925	BGIG9606_59925	lncRNA		1	BGIR9606_398763	noncoding	novel	0	0	0.007	0.004	-4.90222	0.0001		4.35812	5.58315		0.00045	1e-05	0	0	0	0	0	0	0	0	0	0	0	0	0	0	0	0	0	0	0	0	0	0	0	0	0	0	0	0	0	0
107986569	LOC107986569	lncRNA		1	XR_001743972.1	noncoding	known	0.017	0.009	0.019	0.018	-0.88498	0.00544	-0.83844	0.0739	0.91234	0.04501	0.87155	0.00954	0	0.02	0.02	0	0.05	0.03	0.02	0	0.04	0.02	0.09	0	0	0	0.05	0	0	0	0	0.03	0.01	0	0.02	0.02	0	0.02	0	0.02	0	0
BGIG9606_57833	BGIG9606_57833	lncRNA		1	BGIR9606_396662	noncoding	novel	0.086	0.146	0.104	0.098	0.62363	0.00167	0.84767	0.34407	-0.5036	0.00097	0.30381	0.02241	0.17	0	0	0.47	0.08	0	0.22	0	0	0	0	0	0	0	0.28	0.39	0	0	0	0	0	0	0.4	0.13	0	0.1	0.81	0.66	0	0.12
BGIG9606_56843	BGIG9606_56843	lncRNA		1	BGIR9606_395666	noncoding	novel	0	0	0.003	0.002	-4.27419	0.00298		2.59259	4.81762		0.03639	0.00079	0	0	0	0	0.01	0	0	0	0	0	0	0	0	0	0	0	0	0	0	0	0	0	0	0	0	0	0	0	0	0
BGIG9606_39516	BGIG9606_39516	lncRNA		1	URS00008B5D2D	noncoding	known	0.008	0.027	0.016	0.013	1.08041	0.0261	1.67556	0.86285	-0.81271	0.01219	0.33591	0.12292	0	0.06	0	0	0	0.06	0	0	0	0	0	0	0	0	0	0	0	0	0	0.1	0	0	0	0	0	0	0	0	0	0
105377973	LOC105377973	lncRNA		1	XR_942930.2	noncoding	known	0	0.001	0	0	2.05972	0.02974	2.2344	0.27066	-1.96374	0.07683	0.90514	0.05854	0	0	0	0	0	0	0	0	0	0	0	0	0	0	0	0	0	0	0	0	0	0	0	0	0	0	0	0	0	0
29931	LINC00312	lncRNA	ERR-10+++ERR10+++LMCD1DN+++LOH3CR2A+++NAG-7+++NAG7+++NCRNA00312	1	NR_024065.3	noncoding	known	0.006	0.007	0.003	0.004	0.76823	0.0185	0.23669	-0.98302	-1.21971	0.59702	0.05055	0.00129	0.03	0	0	0	0.04	0	0.01	0	0.01	0	0	0	0	0	0	0.02	0.02	0	0.02	0	0	0	0.01	0	0	0	0	0.01	0.01	0.02
105377936	LOC105377936	lncRNA		1	XR_942856.1	noncoding	known	0.213	0.311	0.172	0.187	0.72483	0	0.51737	-0.34874	-0.86611	2e-05	0.03276	0	0.29	0.08	0.14	0.24	0.25	0.12	0.39	0.28	0.42	0.26	0.03	0.09	0.04	0.11	0.27	0.16	0.39	0.51	0.38	0.16	0.62	0.04	0.03	0	0.24	0	0.41	0.1	0.03	0.2
BGIG9606_40399	BGIG9606_40399	lncRNA		4	URS00001A624C+++URS00005DEC32+++URS00008BC95D+++URS00008BED26	noncoding	known	0.007	0.015	0.009	0.008	1.02025	0.03066	1.06008	0.06333	-0.99675	0.08553	0.94349	0.05668	0	0	0	0	0	0	0	0	0	0	0	0.04	0	0	0.05	0	0	0.04	0	0	0	0	0	0.02	0.02	0	0	0.05	0	0
BGIG9606_66637	BGIG9606_66637	lncRNA		1	BGIR9606_405525	noncoding	novel	0	0.003	0.014	0.009	-1.74075	0.01561	2.0969	4.51859	2.42169	0.27768	0.00017	0.00041	0	0	0	0	0	0	0	0	0	0	0	0	0	0	0	0	0	0	0	0	0	0	0	0	0	0	0	0	0	0
105375142	LOC105375142	lncRNA		1	XR_927015.2	noncoding	known	0.067	0.05	0.121	0.102	-1.00465	0	-0.37594	0.90738	1.28332	0.01773	0	0	0.01	0.1	0.06	0.05	0.04	0.02	0.01	0.09	0.28	0.3	0	0.12	0.1	0.07	0	0.15	0.01	0	0.12	0.04	0.01	0.01	0.1	0	0.05	0	0	0.05	0.07	0.01
BGIG9606_61703	BGIG9606_61703	lncRNA		1	BGIR9606_400550	noncoding	novel	0.013	0.006	0.017	0.016	-1.28868	0.0279	-1.0551	0.35812	1.41323	0.19803	0.62683	0.02484	0	0	0	0	0	0.09	0	0.04	0	0	0	0	0	0	0	0.13	0	0	0	0	0	0	0.08	0	0	0	0	0	0	0
BGIG9606_68071	BGIG9606_68071	lncRNA		1	BGIR9606_407153	noncoding	novel	0.011	0.033	0.004	0.007	2.32275	0.00055	1.64944	-1.3143	-2.96374	0.037	0.38723	0.00035	0	0	0	0	0	0	0	0	0	0	0	0	0	0	0	0	0	0	0.09	0	0	0	0	0.19	0	0	0	0	0	0
105373490	LOC105373490	lncRNA		2	URS00008B8C14+++XR_923077.2	noncoding	known	0.006	0.007	0.011	0.009	-0.60065	0.00435	-0.04684	0.80754	0.85438	0.90497	0.00274	9e-05	0	0	0	0	0	0	0.01	0	0.03	0	0	0.02	0.03	0	0	0.01	0	0	0	0.05	0.01	0	0	0	0	0	0	0	0	0.01
BGIG9606_42939	BGIG9606_42939	lncRNA		7	BGIR9606_311009+++BGIR9606_311010+++BGIR9606_311011+++BGIR9606_311012+++BGIR9606_314340+++URS0000D5B856+++URS0000D5DAA0	noncoding	known	0.738	0.926	0.512	0.594	0.64596	0	0.32084	-0.56376	-0.88461	0	0	0	0.36	0.42	0.54	0.25	1.49	1.52	0.51	1.9	0.25	1.4	0.75	0.21	0.29	0.48	2.29	0.8	1.43	0.31	0.5	0.15	0.38	0.47	0.55	0.28	0.25	1.41	0.24	0.24	0.62	0.43
BGIG9606_41100	BGIG9606_41100	lncRNA		1	URS00008BC1A8	noncoding	known	0.001	0.003	0	0.001	2.64468	0.01037	2.2344	-0.72934	-2.96374	0.07683	0.77895	0.01411	0	0	0	0	0	0	0	0	0	0	0	0	0	0	0	0	0	0	0	0.02	0	0	0	0	0	0	0	0	0	0.02
102724096	LOC102724096	lncRNA		6	BGIR9606_308467+++URS00008B2594+++URS00008C2A14+++URS00009B72A3+++URS00009C4936+++NR_125874.1	noncoding	known	0.074	0.059	0.105	0.094	-0.70784	3e-05	-0.37461	0.50239	0.877	0.13219	0.02085	0	0.03	0.51	0.03	0.04	0.04	0.08	0.14	0	0.08	0.02	0	0.08	0.04	0	0.1	0.08	0.17	0.06	0	0.1	0	0.13	0	0	0.12	0.07	0.02	0.09	0.1	0.14
BGIG9606_49892	BGIG9606_49892	lncRNA		1	URS00009C4951	noncoding	known	0.051	0.105	0.04	0.044	1.25986	2e-05	1.05646	-0.34156	-1.39802	0.00431	0.55605	3e-05	0	0	0	0	0	0.09	0	0	0	0	0	0	0	0	0	0	0.33	0	0	0.08	0	0.31	0.08	0.44	0	0	0	0.15	0	0.15
BGIG9606_66241	BGIG9606_66241	lncRNA		1	BGIR9606_405127	noncoding	novel	0	0.003	0	0	4.18525	0.00787	2.77497		-3.50431	0.08945		0.02528	0	0	0	0	0	0	0	0	0	0	0	0	0	0	0	0	0	0	0	0	0	0	0	0	0	0	0	0	0	0
BGIG9606_57384	BGIG9606_57384	lncRNA		1	BGIR9606_396211	noncoding	novel	0	0.001	0.001	0.001	0.86332	0.01825	2.038	1.59259	-0.44542	0.00014	0.01444	0.26714	0	0	0	0	0	0	0	0	0	0	0	0	0	0	0	0	0	0	0	0	0	0	0	0	0	0	0	0	0	0
BGIG9606_64379	BGIG9606_64379	lncRNA		1	BGIR9606_403242	noncoding	novel	0.089	0.103	0.232	0.18	-0.7804	8e-05	0.27747	1.45123	1.17376	0.43656	0	0	0	0	0.14	0	0	0	0	0.14	0.91	0.22	0	0	0.35	0	0	0	0	0.06	0.08	0	0	0.15	0.14	0	0.13	0	0	0.06	0	0.2
BGIG9606_61180	BGIG9606_61180	lncRNA		1	BGIR9606_400025	noncoding	novel	0.05	0.053	0.02	0.031	0.79574	1e-05	0.0843	-1.4116	-1.4959	0.7491	0	0	0.04	0.04	0.11	0.02	0.02	0.02	0.08	0	0	0	0.23	0.16	0	0.02	0.06	0	0	0.03	0.02	0.14	0.02	0.02	0.06	0.04	0.07	0.1	0.03	0.14	0.02	0.02
BGIG9606_64579	BGIG9606_64579	lncRNA		1	BGIR9606_403443	noncoding	novel	0.013	0.002	0.009	0.011	-2.35907	3e-05	-2.64007	-0.48141	2.15865	8e-05	0.39707	0.00103	0	0	0	0	0	0	0	0.06	0.09	0.15	0	0	0	0.04	0	0	0	0	0	0	0	0	0	0	0	0	0	0	0	0
105376825	LOC105376825	lncRNA		4	BGIR9606_264073+++URS00008B2398+++URS00008B9835+++XR_947031.2	noncoding	known	0.041	0.039	0.096	0.076	-0.91097	0	-0.08951	1.157	1.24652	0.74722	0	0	0	0	0.03	0.02	0	0.05	0.07	0	0	0.06	0.05	0.02	0.01	0	0.36	0.17	0.01	0	0.01	0.03	0	0.02	0	0.01	0.08	0.07	0.02	0.21	0.01	0.03
BGIG9606_60105	BGIG9606_60105	lncRNA		1	BGIR9606_398944	noncoding	novel	0.008	0.003	0.016	0.013	-2.04741	1e-05	-1.36253	0.98115	2.34369	0.05214	0.048	0	0	0	0	0	0.02	0	0	0	0.02	0	0	0	0	0	0.04	0	0	0	0.02	0.08	0	0	0	0	0.04	0	0	0	0	0
BGIG9606_51669	BGIG9606_51669	lncRNA		1	URS0000D570B3	noncoding	known	0.023	0.055	0.02	0.021	1.40764	0	1.28276	-0.20578	-1.48854	0.00018	0.72546	0	0	0	0	0.04	0.07	0.08	0	0.07	0	0	0	0	0.04	0	0.07	0	0.07	0	0	0	0	0.08	0	0	0	0.07	0	0.03	0.07	0
107986672	LOC107986672	lncRNA		3	BGIR9606_311619+++URS0000D602F9+++XR_001744470.1	noncoding	known	0.237	0.153	0.251	0.246	-0.66203	0	-0.58258	0.12534	0.70793	0	0.29212	0	0.05	0.67	0.2	0.23	0.35	0.5	0.12	0.08	0.17	0.04	0.22	0.13	0.31	0.06	0.26	0.68	0.23	0	0.42	0.15	0.08	0.38	0.51	0.07	0.24	0	0.06	0.1	0.14	0.12
BGIG9606_37788	BGIG9606_37788	lncRNA		1	URS0000D5769C	noncoding	known	0.039	0.05	0.012	0.022	1.26804	0	0.46095	-1.67535	-2.13629	0.06337	0	0	0	0.06	0	0.17	0.05	0	0	0	0.18	0	0	0.13	0.13	0.04	0	0	0	0	0	0.05	0	0.14	0	0	0.06	0	0	0.07	0.1	0
100133319	PRO1804	lncRNA		1	NR_130736.1	noncoding	known	0.039	0.03	0.073	0.061	-0.98075	0	-0.35118	0.90851	1.25969	0.08413	0	0	0	0.06	0.04	0	0	0	0	0.06	0.1	0.13	0	0.01	0.04	0	0.15	0.01	0	0.04	0.02	0	0	0.07	0.09	0.07	0.12	0	0	0.03	0	0.03
BGIG9606_37790	BGIG9606_37790	lncRNA		3	URS0000811B3A+++URS0000D58BBB+++URS0000D58BCE	noncoding	known	0.002	0.008	0	0.001	3.21247	0.0131	1.80219		-3.60192	0.19157		0.01889	0	0	0.05	0	0	0	0	0	0	0	0	0	0	0	0	0	0	0	0	0	0	0	0	0	0	0	0	0	0	0
BGIG9606_54899	BGIG9606_54899	lncRNA		1	URS00008BDD31	noncoding	known	0.012	0.002	0.016	0.015	-3.13668	0.01282	-2.80999	0.49305	3.30304	0.11237	0.6775	0.01459	0	0.11	0	0	0	0	0	0	0	0	0	0	0	0	0	0.11	0	0	0	0	0	0	0	0	0.1	0	0	0	0	0
BGIG9606_42703	BGIG9606_42703	lncRNA		1	URS0000D58C74	noncoding	known	0.055	0.063	0.116	0.094	-0.62211	0.04858	0.0969	1.02555	0.92865	0.87049	0.01035	0.0035	0.08	0.3	0	0	0	0	0	0	0.11	0	0	0.24	0	0	0	0	0	0	0	0.26	0.16	0.1	0.18	0	0	0	0.16	0.08	0.09	0
BGIG9606_52341	BGIG9606_52341	lncRNA		1	URS00008B9EE4	noncoding	known	0.054	0.086	0.022	0.034	1.22075	0.00061	0.53405	-1.34802	-1.88207	0.23235	0.02831	2e-05	0	0.73	0.09	0	0	0	0.08	0	0	0	0	0.18	0	0	0	0	0	0.31	0	0	0	0	0	0	0.02	0	0	0	0	0
BGIG9606_39223	BGIG9606_39223	lncRNA		1	URS0000D59697	noncoding	known	0.903	1.11	0.521	0.659	0.74647	0	0.28212	-0.83959	-1.12172	0	0	0	0.79	0.76	0.55	0.17	1.48	1.38	0.81	1.5	0.72	1.29	0.26	0.74	0.39	1.72	2.06	0.51	1.5	0.94	0.34	0.32	0.9	0.52	0.64	0.37	0.68	2.15	0.59	0.54	0.69	1.13
BGIG9606_68658	BGIG9606_68658	lncRNA		1	BGIR9606_407995	noncoding	novel	0.017	0.016	0.042	0.033	-1.03562	9e-05	-0.11033	1.28769	1.39802	0.83553	0.00011	0	0	0.02	0.09	0	0	0.02	0	0	0.03	0	0	0	0	0	0.11	0.07	0	0	0.07	0.02	0	0.02	0	0	0	0	0	0.04	0	0
BGIG9606_50431	BGIG9606_50431	lncRNA		3	URS00008C14E2+++URS00009AEB15+++URS00009C4FFB	noncoding	known	0.015	0.032	0.014	0.014	0.97744	0.00102	0.83725	-0.23184	-1.0691	0.02744	0.68067	0.00143	0.05	0	0	0	0	0.03	0	0	0	0	0	0	0.05	0	0	0	0.15	0	0.03	0	0	0	0	0	0	0.09	0	0.06	0.04	0.05
BGIG9606_39717	BGIG9606_39717	lncRNA		1	URS00008BF77A	noncoding	known	0.04	0.013	0.023	0.029	-1.07779	0.02147	-1.56607	-0.8898	0.67626	0.00293	0.09258	0.25054	0	0	0.05	0.06	0	0	0.11	0.27	0	0.06	0.26	0	0	0	0	0	0	0	0	0	0	0.23	0	0	0	0	0	0	0.21	0
BGIG9606_58333	BGIG9606_58333	lncRNA		1	BGIR9606_397166	noncoding	novel	0.017	0.022	0.053	0.04	-0.87615	0.02587	0.49118	1.82086	1.32968	0.49831	0.00041	0.00058	0	0	0.05	0.26	0	0	0	0	0	0	0	0	0.07	0	0	0	0.06	0	0	0	0	0	0	0	0	0	0	0	0	0
101927318	LOC101927318	lncRNA		6	URS0000D56E90+++URS0000D578CC+++URS0000D59D9D+++NR_110589.1+++NR_110590.1+++NR_110591.1	noncoding	known	0	0.004	0.003	0.002	1.8408	0.0491	3.19181		-1.15986	0.03053		0.2243	0	0	0	0	0	0	0	0	0	0	0	0	0	0	0	0	0	0	0	0	0	0	0	0	0	0	0	0	0	0
BGIG9606_58832	BGIG9606_58832	lncRNA		1	BGIR9606_397667	noncoding	novel	0.022	0.027	0.011	0.015	0.85182	0.00048	0.28954	-1.05127	-1.34081	0.37079	0.00644	0	0	0	0	0	0	0.02	0	0	0	0	0	0	0	0.06	0.11	0.07	0.1	0.03	0	0	0	0	0	0	0	0.18	0	0.02	0	0.02
BGIG9606_58725	BGIG9606_58725	lncRNA		1	BGIR9606_397560	noncoding	novel	0.001	0	0.002	0.001	-2.90222	0.00137	-1.80999	1.49305	3.30304	0.241	0.08991	0.00038	0	0	0	0	0	0	0	0	0	0	0	0	0.02	0	0	0	0	0	0	0	0	0	0	0	0	0	0	0	0	0
BGIG9606_45169	BGIG9606_45169	lncRNA		1	URS00008B9427	noncoding	known	0	0	0	0	-4.51519	0.00096		1.00763	4.81762		0.31461	0.00079	0	0	0	0	0	0	0	0	0	0	0	0	0	0	0	0	0	0	0	0	0	0	0.01	0	0	0	0	0	0	0
BGIG9606_63424	BGIG9606_63424	lncRNA		1	BGIR9606_402283	noncoding	novel	0.028	0.028	0.058	0.047	-0.74887	0.00278	-0.00264	1.06074	1.06337	0.99682	0.00087	3e-05	0	0.03	0.06	0.13	0	0.13	0.12	0	0.07	0	0	0	0	0	0	0	0.03	0	0	0	0.1	0.03	0.03	0	0	0	0	0	0.03	0
105377105	FLNB-AS1	lncRNA		3	URS000028F995+++URS00008C2F8A+++NR_135534.1	noncoding	known	0.011	0.001	0.008	0.009	-3.06268	0	-3.31249	-0.42449	2.88801	0	0.44218	4e-05	0	0	0	0	0	0	0.09	0.05	0.02	0.02	0	0	0	0	0	0.02	0	0.06	0	0	0.03	0	0	0	0	0	0	0	0	0
BGIG9606_51810	BGIG9606_51810	lncRNA		1	URS000077371C	noncoding	known	0.036	0.008	0.014	0.022	-1.53722	0.00295	-2.22503	-1.35083	0.8742	7e-05	0.01258	0.20583	0	0	0	0.11	0	0	0	0	0	0.1	0.59	0	0	0	0	0	0	0	0	0	0	0	0	0.05	0.09	0	0	0.04	0	0
BGIG9606_52174	BGIG9606_52174	lncRNA		1	URS0000D5A17B	noncoding	known	0.039	0.056	0.024	0.029	0.96336	0	0.55308	-0.72934	-1.28242	0.00189	0.00247	0	0.04	0.01	0.01	0.04	0.11	0.06	0	0.09	0	0	0	0	0.05	0	0.16	0.03	0.09	0	0	0.01	0.09	0	0.02	0	0.06	0.14	0.03	0.02	0.12	0.02
BGIG9606_45529	BGIG9606_45529	lncRNA		1	URS0000D5B980	noncoding	known	0.001	0.003	0.003	0.002	0.94633	0.00989	1.74216	1.12436	-0.6178	0.00069	0.08543	0.12214	0	0.01	0	0	0	0	0	0	0	0	0	0	0	0	0	0	0.01	0	0	0.01	0	0	0	0	0	0	0	0.02	0	0
107984405	LOC107984405	lncRNA		1	XR_001748428.1	noncoding	known	0.002	0.002	0.001	0.001	1.71576	0.00227	1.15348	-1.05127	-2.20475	0.09208	0.34675	0.00106	0.01	0	0	0	0	0	0	0.01	0	0	0	0	0	0	0	0	0	0	0	0	0	0	0.01	0.01	0	0	0.01	0	0	0
BGIG9606_65278	BGIG9606_65278	lncRNA		1	BGIR9606_404154	noncoding	novel	0.008	0.01	0.004	0.006	0.71868	0.03269	0.16401	-1.03419	-1.19821	0.72429	0.04173	0.00216	0	0	0	0	0.02	0	0	0	0	0	0.08	0	0.01	0	0.01	0	0.04	0	0	0	0	0.03	0	0.01	0	0.01	0	0	0	0
BGIG9606_41828	BGIG9606_41828	lncRNA		1	URS0000D584C2	noncoding	known	0.258	0.452	0.17	0.202	1.16016	0	0.78189	-0.66601	-1.4479	0	0	0	0	0	0	0.2	0.52	0.19	0.04	0.5	0.08	0	0.19	0.02	0.11	0.07	0.67	0.72	1.13	1.36	0.14	0	0.04	0.14	0.39	0.02	0.06	0.13	0.06	0.18	0.27	0.1
BGIG9606_46468	BGIG9606_46468	lncRNA		1	URS00008C028A	noncoding	known	0.01	0.005	0.012	0.011	-1.24011	0.0341	-1.08048	0.24802	1.3285	0.17825	0.74219	0.03638	0	0	0.06	0	0	0	0	0	0	0	0	0	0.04	0	0	0	0.1	0	0.03	0.03	0	0	0	0	0	0	0	0	0	0
BGIG9606_49020	BGIG9606_49020	lncRNA		1	URS00008B8948	noncoding	known	0	0.003	0.002	0.001	2.32131	0.04806	2.77497		-1.64037	0.08945		0.16514	0	0	0	0	0	0	0	0	0	0	0	0	0	0	0	0	0	0	0	0	0	0	0	0	0	0	0	0	0	0
105378485	LOC105378485	lncRNA		4	BGIR9606_336000+++BGIR9606_338856+++URS00008BF341+++XR_946320.2	noncoding	known	0.222	0.288	0.105	0.148	0.94804	0	0.35695	-1.1169	-1.47386	0	0	0	0.2	0.02	0.09	0.01	0.11	0.03	0.77	0.11	0.1	0.02	0.52	0.54	0	0.24	0.39	0.15	0.38	0.27	0	0.19	0.32	0.02	0.74	0.4	0.01	0.15	1.15	0.25	0.02	0.3
BGIG9606_44634	BGIG9606_44634	lncRNA		2	URS0000D57E35+++URS0000D5D6B6	noncoding	known	0.045	0.056	0.03	0.035	0.62055	0	0.3316	-0.4961	-0.8277	0.00417	0.00048	0	0.05	0.04	0.02	0	0.1	0.12	0.03	0.04	0.03	0.05	0	0.02	0.01	0.13	0.08	0.03	0.07	0.01	0.01	0.01	0.04	0	0.02	0.08	0.02	0.16	0.04	0.05	0.05	0.07
105373715	LOC105373715	lncRNA		1	XR_001739137.1	noncoding	known	0.046	0.032	0.054	0.051	-0.63788	1e-05	-0.49658	0.22029	0.71686	0.00958	0.25851	0	0	0.07	0.01	0.03	0.05	0.09	0.07	0.01	0.1	0.02	0	0.03	0.07	0.06	0.02	0.06	0.09	0.09	0.11	0.02	0.06	0.02	0.04	0.03	0	0.05	0.01	0.02	0.02	0.03
BGIG9606_65642	BGIG9606_65642	lncRNA		1	BGIR9606_404521	noncoding	novel	0.003	0.002	0.008	0.006	-1.88514	0.00663	-0.9031	1.35812	2.26122	0.45251	0.08127	0.00144	0	0	0	0	0	0	0	0	0	0	0	0	0	0	0	0	0	0	0.06	0	0	0	0	0	0.02	0	0	0	0	0
BGIG9606_62050	BGIG9606_62050	lncRNA		1	BGIR9606_400897	noncoding	novel	0.008	0.002	0.018	0.015	-2.62211	7e-05	-1.80999	1.14513	2.95512	0.08216	0.08287	2e-05	0	0	0	0	0	0.04	0	0	0	0	0	0	0	0	0	0	0	0	0	0.07	0	0	0	0	0	0.11	0	0	0	0
107986712	LOC107986712	lncRNA		2	BGIR9606_316733+++XR_001744954.1	noncoding	known	0.007	0.006	0.014	0.012	-0.60553	0.01172	-0.35056	0.38946	0.74002	0.31709	0.21684	0.00385	0.01	0.04	0	0.01	0	0.01	0	0	0.01	0.01	0.03	0	0	0	0	0	0	0	0.03	0.01	0	0	0.02	0	0	0	0	0	0	0.01
BGIG9606_51421	BGIG9606_51421	lncRNA		2	URS0000D57878+++URS0000D5C6DA	noncoding	known	0.022	0.243	0.129	0.09	1.42101	0	3.05889	2.13292	-0.92597	0	0	0	0	0	0	0	0	0	0	0.3	0	0	0	0	0	0	0	0	0	0	0	0.12	0	0	0.15	0	0	0	0	0.33	0.55	0.05
BGIG9606_60762	BGIG9606_60762	lncRNA		1	BGIR9606_399603	noncoding	novel	0.047	0.062	0.172	0.127	-1.00117	1e-05	0.38502	1.84291	1.45789	0.37251	0	0	0.11	0	0	0.07	0.13	0	0	0	0.07	0	0	0.06	0.08	0	0.3	0	0	0	0.21	0	0	0.07	0	0	0.06	0.06	0	0.17	0	0.18
BGIG9606_38225	BGIG9606_38225	lncRNA		1	URS00008C1A61	noncoding	known	0.005	0.009	0.031	0.022	-1.1557	0.02001	0.90537	2.60569	1.70032	0.36415	0.00015	0.00042	0	0	0	0	0	0	0	0	0	0	0	0	0	0.04	0.04	0	0	0	0.05	0	0	0	0	0	0	0	0	0	0	0.08
BGIG9606_68246	BGIG9606_68246	lncRNA		1	BGIR9606_407373	noncoding	novel	0.037	0.004	0.022	0.027	-2.72164	0.00395	-3.22503	-0.92199	2.30304	0.00286	0.27898	0.04642	0	0	0.47	0	0	0	0	0	0	0.12	0	0	0	0.36	0	0	0	0	0	0	0	0	0	0	0	0	0	0	0	0
BGIG9606_63683	BGIG9606_63683	lncRNA		1	BGIR9606_402544	noncoding	novel	0.001	0.003	0.015	0.01	-1.55172	0.02319	1.35993	3.51859	2.15865	0.39498	0.00054	0.00103	0	0	0	0	0	0	0	0	0	0	0	0	0	0	0	0	0	0	0	0	0	0	0	0	0.03	0	0	0.03	0	0
BGIG9606_58223	BGIG9606_58223	lncRNA		1	BGIR9606_397056	noncoding	novel	0.002	0.001	0.008	0.006	-2.81475	0.03797	-1.22503	2.07801	3.30304	0.65037	0.13591	0.01459	0	0	0	0	0	0	0	0	0	0	0	0	0	0	0	0	0	0	0.05	0	0	0	0	0	0	0	0	0	0	0
400046	LINC02389	lncRNA		9	BGIR9606_347329+++BGIR9606_347330+++URS0000109DF3+++URS00008BE06A+++URS0000D5720B+++URS0000D579F8+++URS0000D5D6C6+++URS0000D5E01F+++NR_033988.1	noncoding	known	0.012	0.005	0.013	0.013	-0.87913	0.0007	-0.70077	0.27617	0.97694	0.04851	0.42239	0.00053	0	0	0	0	0	0.01	0	0	0	0.13	0	0.02	0.03	0	0	0	0.05	0	0.01	0	0	0.04	0	0.01	0	0.02	0	0	0	0
BGIG9606_62859	BGIG9606_62859	lncRNA		1	BGIR9606_401710	noncoding	novel	0.002	0.005	0.001	0.002	1.7213	0.00116	1.31102	-0.72934	-2.04036	0.04434	0.50234	0.00099	0	0	0	0	0	0	0	0	0	0	0	0.01	0	0	0	0.03	0	0	0	0	0	0	0.01	0	0	0	0	0.02	0	0
BGIG9606_43015	BGIG9606_43015	lncRNA		2	URS00008C08EF+++URS00009B3836	noncoding	known	0.037	0.02	0.047	0.044	-1.09296	9e-05	-0.77857	0.47546	1.25403	0.05011	0.17498	3e-05	0	0.04	0	0	0.02	0	0.01	0	0	0.18	0	0	0.38	0.07	0	0.03	0.1	0.05	0.03	0.04	0	0	0	0	0.01	0	0.01	0	0	0
BGIG9606_62028	BGIG9606_62028	lncRNA		1	BGIR9606_400875	noncoding	novel	0	0.005	0.001	0.001	2.35517	0.00177	2.9449	0.85562	-2.08927	0.00537	0.65719	0.00969	0	0	0	0	0	0	0	0	0	0	0	0	0	0	0	0	0	0	0	0	0.01	0	0	0	0	0	0	0	0	0
BGIG9606_56159	BGIG9606_56159	lncRNA		1	BGIR9606_394981	noncoding	novel	0.004	0.007	0.023	0.016	-1.27419	0.04239	0.77497	2.59259	1.81762	0.55325	0.00233	0.00282	0.05	0	0	0.06	0	0	0	0	0	0	0	0	0	0	0	0	0	0	0	0	0	0	0	0	0	0	0	0	0	0
BGIG9606_39063	BGIG9606_39063	lncRNA		1	URS0000D58D00	noncoding	known	0.054	0.096	0.026	0.036	1.4337	0	0.85321	-1.09258	-1.94579	0.00158	0.0085	0	0.1	0.08	0	0	0.03	0	0.12	0	0	0.18	0	0	0	0.07	0.01	0.02	0.2	0.02	0	0	0.02	0	0	0.15	0.17	0.24	0	0	0	0.12
BGIG9606_50055	BGIG9606_50055	lncRNA		1	URS00008BCC94	noncoding	known	0.017	0.005	0.012	0.014	-1.58029	0.03514	-1.9031	-0.55942	1.34369	0.03327	0.50241	0.1287	0.2	0	0	0	0	0	0	0	0	0	0	0	0.07	0	0	0	0	0	0	0	0	0	0	0	0.16	0	0	0	0	0
BGIG9606_51165	BGIG9606_51165	lncRNA		1	URS00000146CB	noncoding	known	0	0.001	0.01	0.007	-2.33832	0.00091		4.79422	3.01925		3e-05	1e-05	0	0	0	0	0	0	0	0	0	0	0	0	0	0	0	0	0	0	0	0	0	0	0	0	0	0	0	0	0	0
BGIG9606_36523	BGIG9606_36523	lncRNA		2	URS00008B9740+++URS00009AEC09	noncoding	known	0.006	0.01	0.012	0.01	-0.95019	0.00731	-0.35552	0.86221	1.21773	0.54561	0.05033	0.00092	0	0.03	0.03	0	0	0	0	0	0	0	0.04	0	0	0	0.05	0	0	0	0	0	0	0	0	0	0	0	0	0	0	0
101928741	LINC02065	lncRNA		4	URS00008B5A19+++URS00009B6938+++URS00009BBB20+++NR_146488.1	noncoding	known	0.025	0.016	0.026	0.025	-0.75103	0.00024	-0.58562	0.25672	0.84234	0.03624	0.35347	0.00016	0.05	0	0.01	0	0.01	0	0.03	0.07	0.01	0.02	0.19	0.03	0	0	0.03	0	0	0	0.01	0.04	0	0	0.07	0.02	0.01	0.04	0	0.02	0	0.01
101929594	LOC101929594	lncRNA		5	XR_001755627.2+++XR_001755628.2+++XR_001755629.2+++XR_002958730.1+++XR_002958731.1	noncoding	known	0.005	0.011	0.005	0.005	0.98762	1e-05	1.18418	0.30336	-0.88083	6e-05	0.48118	0.00045	0	0	0	0	0.01	0.01	0	0	0	0.02	0.03	0.02	0	0	0	0	0	0	0	0	0.02	0	0.01	0	0	0	0.05	0.02	0	0
BGIG9606_65710	BGIG9606_65710	lncRNA		1	BGIR9606_404589	noncoding	novel	0	0.001	0.011	0.007	-2.98468	0.0222		3.44058	3.66561		0.02199	0.0034	0	0	0	0	0	0	0	0	0	0	0	0	0	0	0	0	0	0	0	0	0	0	0	0	0	0	0	0	0	0
BGIG9606_65386	BGIG9606_65386	lncRNA		1	BGIR9606_404262	noncoding	novel	0	0	0.001	0.001	-2.81475	0.03797	-2.80999	0.00763	2.81762	0.11237	0.99575	0.06112	0	0	0	0	0	0	0	0	0.01	0	0	0	0	0	0	0	0	0	0	0	0	0	0	0	0	0	0	0	0	0
BGIG9606_58391	BGIG9606_58391	lncRNA		1	BGIR9606_397224	noncoding	novel	0.023	0.005	0.01	0.015	-1.56478	0.00133	-2.15792	-1.12166	1.03626	6e-05	0.02873	0.09699	0	0	0	0.06	0	0.03	0	0	0.03	0.17	0	0	0	0	0	0.21	0	0	0	0	0	0.11	0	0	0	0	0	0	0	0
BGIG9606_64555	BGIG9606_64555	lncRNA		1	BGIR9606_403419	noncoding	novel	0.057	0.028	0.048	0.051	-0.78561	0.04207	-0.97349	-0.3143	0.65919	0.03888	0.52637	0.13982	0	0	0	0	0	0.15	0	0	0	0	0	0.06	0.17	0.35	0	0	0	0	0.3	0.06	0	0.21	0.13	0	0.06	0	0	0	0	0
BGIG9606_66782	BGIG9606_66782	lncRNA		1	BGIR9606_405676	noncoding	novel	0.005	0.007	0.034	0.023	-1.68922	0.0104	0.35993	2.59259	2.23266	0.81419	0.00233	0.00056	0	0	0	0	0	0	0	0	0	0	0	0	0	0	0.14	0	0	0	0	0	0	0	0	0	0	0	0	0	0	0
BGIG9606_43820	BGIG9606_43820	lncRNA		2	URS00009B2B1F+++URS00009C5081	noncoding	known	0.032	0.035	0.07	0.057	-0.85853	0	0.06144	1.28105	1.21961	0.71209	0	0	0.03	0.03	0.03	0.04	0	0.04	0	0.01	0.07	0.12	0.06	0.02	0.06	0.02	0.02	0.01	0.04	0.01	0.06	0.01	0.01	0.02	0.02	0.05	0.02	0.04	0.01	0.02	0.01	0.02
BGIG9606_49032	BGIG9606_49032	lncRNA		1	URS00008B99ED	noncoding	known	0	0.005	0	0	6.19927	0.02859	4.78899		-2.87447	0.09731		0.11046	0	0	0	0	0	0	0	0	0	0	0	0	0	0	0	0	0	0	0	0	0	0	0	0	0	0	0	0	0	0
BGIG9606_45462	BGIG9606_45462	lncRNA		1	URS0000D5B676	noncoding	known	0.26	0.367	0.206	0.226	0.68417	0	0.46843	-0.36342	-0.83185	0	0.00549	0	0.13	0.12	0.08	0.38	0.87	0.37	0.57	0.34	0.17	0.27	0.44	0.15	0.03	0.06	0.54	0.22	0.22	0.46	0.12	0.03	0.12	0.33	0.25	0	0.08	0.42	0.2	0.13	0.13	0.24
BGIG9606_44938	BGIG9606_44938	lncRNA		8	URS00008B63BF+++URS00008B6A79+++URS00008B7413+++URS00008BCC9D+++URS00008BDBEE+++URS0000D57BEB+++URS0000D59BB4+++URS0000D5A14A	noncoding	known	1.849	1.928	0.661	1.09	0.64883	0	0.01442	-1.21894	-1.23337	0.65512	0	0	2.97	1.33	0.8	0.77	3.59	2.78	2.68	1.8	1.59	1.67	2.31	1.88	0.71	1.46	1.64	2.12	3.75	3.17	0.51	0.51	2.91	0.54	0.93	0.33	0.39	4.94	0.98	0.74	1.1	2.05
BGIG9606_56362	BGIG9606_56362	lncRNA		1	BGIR9606_395184	noncoding	novel	0.028	0.007	0.029	0.029	-2.02421	0.0001	-1.92547	0.15518	2.08065	0.0047	0.801	0.00029	0.05	0	0	0.19	0	0	0	0	0.06	0	0	0	0	0.17	0.26	0	0	0	0	0	0	0	0	0	0	0	0	0	0	0
BGIG9606_54269	BGIG9606_54269	lncRNA		1	URS00008C0C1A	noncoding	known	0.017	0.055	0.047	0.036	0.62869	0.00169	1.71374	1.48434	-0.22941	0	1e-05	0.31503	0	0	0	0	0.05	0	0	0.04	0.01	0	0	0	0	0	0.11	0.04	0	0.03	0	0.01	0	0.08	0.02	0.01	0.03	0	0.15	0.02	0	0.02
BGIG9606_44771	BGIG9606_44771	lncRNA		2	URS00008B2509+++URS00008B7662	noncoding	known	0.003	0.008	0.018	0.013	-1.00708	0.00775	1.12101	2.67918	1.55818	0.12667	0	2e-05	0	0	0	0	0.01	0	0	0	0	0	0	0	0.02	0	0	0	0	0	0	0	0	0	0	0.06	0	0	0	0	0.02	0
BGIG9606_41915	BGIG9606_41915	lncRNA		1	URS00008C0643	noncoding	known	0	0.003	0.001	0.001	1.77021	0.02108	3.68186	2.59259	-1.08927	0.00514	0.15127	0.16497	0	0	0	0	0	0	0	0	0	0	0	0	0	0	0	0	0	0	0	0	0	0	0	0	0	0	0	0	0	0
BGIG9606_55783	BGIG9606_55783	lncRNA		1	URS00008B45E3	noncoding	known	0.024	0.046	0.025	0.024	0.94586	0	0.92047	-0.04093	-0.9614	0	0.83509	0	0.04	0.02	0.02	0.06	0.01	0.02	0	0.01	0.02	0	0	0.01	0.01	0	0.05	0.07	0.03	0	0.13	0.03	0.01	0.01	0.04	0.01	0.02	0	0.03	0.04	0.06	0.02
BGIG9606_59792	BGIG9606_59792	lncRNA		1	BGIR9606_398627	noncoding	novel	0.022	0.015	0.026	0.024	-0.75335	0.00564	-0.59426	0.2472	0.84146	0.11305	0.50239	0.00438	0.03	0.04	0	0	0	0.02	0	0	0	0.04	0.16	0.1	0	0.04	0	0	0	0	0.02	0.02	0.02	0.02	0.04	0	0.02	0	0.03	0	0	0
BGIG9606_46371	BGIG9606_46371	lncRNA		2	URS00008BD92C+++URS00009C3F87	noncoding	known	0.038	0.104	0.02	0.026	2.03228	0	1.48635	-1.01474	-2.50109	0	0.00511	0	0.17	0	0	0.05	0.08	0	0.07	0	0.04	0	0	0	0	0	0	0	0.04	0.3	0.1	0.04	0	0	0	0	0.09	0	0.17	0.06	0	0
BGIG9606_46311	BGIG9606_46311	lncRNA		1	URS0000275099	noncoding	known	0.04	0.003	0.006	0.018	-2.51519	0.00021	-3.61735	-2.79973	0.81762	0	2e-05	0.48312	0	0.11	0.53	0	0	0	0	0	0	0	0	0.09	0	0	0	0	0	0	0	0.05	0	0.05	0	0.22	0	0	0	0	0	0
BGIG9606_64686	BGIG9606_64686	lncRNA		1	BGIR9606_403552	noncoding	novel	0.059	0.045	0.076	0.07	-0.64663	0.01916	-0.43915	0.31957	0.75872	0.26582	0.38596	0.01038	0	0	0	0.06	0.16	0.4	0.05	0	0.06	0.06	0	0	0	0	0	0	0	0	0	0.34	0	0.11	0	0	0.3	0	0	0.05	0	0
BGIG9606_47303	BGIG9606_47303	lncRNA		1	URS00009B1B4F	noncoding	known	0.002	0	0.006	0.005	-4.06268	8e-05	-2.80999	1.6857	4.49569	0.11237	0.0447	2e-05	0	0	0	0	0	0	0	0	0	0	0	0	0	0	0	0	0	0	0	0	0	0	0.05	0	0	0	0	0	0	0
BGIG9606_51782	BGIG9606_51782	lncRNA		1	URS00008B66BE	noncoding	known	0.002	0	0.022	0.015	-4.62211	0.00055		2.9711	5.19613		0.00919	9e-05	0	0	0	0	0	0	0	0	0	0	0	0	0	0	0	0	0	0	0	0	0	0	0	0	0.06	0	0	0	0	0
BGIG9606_44756	BGIG9606_44756	lncRNA		1	URS00008BFF95	noncoding	known	0.004	0.014	0	0.001	3.18525	0.01733	1.77497		-3.50431	0.21293		0.02528	0	0	0	0	0	0	0.1	0	0	0	0	0	0	0	0	0	0	0	0	0	0	0	0	0	0	0	0.28	0	0	0
BGIG9606_42756	BGIG9606_42756	lncRNA		2	BGIR9606_312781+++URS0000D590E3	noncoding	known	0.172	0.174	0.388	0.31	-0.86065	0	-0.08467	1.09899	1.18365	0.24935	0	0	0.07	0.19	0.1	0.18	0.27	0.08	0.02	0.09	0.52	0.3	0.09	0.12	0.34	0.07	0.31	0.28	0.16	0.06	0.16	0.15	0.05	0.28	0.21	0.07	0.3	0.01	0.06	0.13	0.2	0.04
BGIG9606_55138	BGIG9606_55138	lncRNA		1	URS00008B8D53	noncoding	known	0.222	0.332	0.147	0.174	0.94401	0	0.61117	-0.57841	-1.18958	0.0045	0.04869	0	0.06	0	1.07	0	0	0.58	1.77	0.09	0.16	0	0	0.65	0	0.74	0.21	0	0	0	0	0.04	0	0	0	0	0.39	0	0.15	0.31	1.4	0.09
BGIG9606_65627	BGIG9606_65627	lncRNA		1	BGIR9606_404506	noncoding	novel	0	0.007	0.001	0.001	3.5428	0	5.13252		-2.86186	0		0	0	0	0	0	0	0	0	0	0	0	0	0	0	0	0	0	0	0	0	0	0	0	0	0	0	0	0	0	0	0
BGIG9606_63492	BGIG9606_63492	lncRNA		1	BGIR9606_402351	noncoding	novel	0	0.003	0.001	0.001	1.77021	0.04149	3.35993		-1.08927	0.01781		0.22035	0	0	0	0	0	0	0	0	0	0	0	0	0	0	0	0	0	0	0	0	0	0	0	0	0	0	0	0	0	0
145820	LINC00924	lncRNA		9	URS00008B2520+++URS00008B4AF8+++URS00008B6CE8+++URS00008B7989+++URS00008BBFE7+++URS00008BC536+++URS00008BCF54+++NR_027132.1+++NR_027133.1	noncoding	known	0.012	0.007	0.014	0.013	-0.9166	0.00057	-0.71667	0.30837	1.02504	0.05079	0.37931	0.00038	0.01	0	0.03	0.04	0.01	0.01	0	0.03	0	0.06	0.01	0	0.01	0.01	0	0.01	0	0.01	0.01	0.01	0	0.02	0.01	0	0	0.01	0	0.01	0.01	0.01
BGIG9606_37515	BGIG9606_37515	lncRNA		1	URS00008B621D	noncoding	known	0.062	0.062	0.128	0.104	-0.75104	4e-05	0.00435	1.07254	1.06819	0.9909	0	0	0.07	0.12	0.11	0	0.07	0.06	0	0.03	0.1	0	0	0	0	0.11	0	0.12	0	0	0.24	0.17	0	0.08	0.11	0.08	0.14	0	0	0.03	0	0.14
BGIG9606_62997	BGIG9606_62997	lncRNA		1	BGIR9606_401852	noncoding	novel	0.017	0	0.001	0.007	-3.62211	0.02912	-4.80999	-3.3143		0.00349	0.01744		0	0	0	0.23	0.07	0	0	0.13	0	0	0	0	0	0	0	0	0	0	0	0	0	0	0	0	0	0	0	0	0	0
101928106	LINC02522	lncRNA		7	URS00008BE91C+++URS00009B7866+++URS00009BE20C+++XR_241972.4+++XR_926460.2+++XR_926461.2+++XR_926462.2	noncoding	known	0.003	0	0	0.001	-3.62211	0.02912	-5.03238	-4.5367		0.00134	0.00389		0	0	0	0	0	0	0	0	0	0	0	0	0	0.01	0	0	0	0.04	0	0	0	0	0	0.03	0	0	0	0	0	0
101928352	LOC101928352	lncRNA		3	URS00002AFA35+++URS0000D5B01C+++XR_944029.3	noncoding	known	0.032	0.044	0.019	0.024	0.78328	0.00727	0.36236	-0.75071	-1.11307	0.34589	0.1047	0.00091	0	0	0.2	0.04	0	0	0	0	0	0	0	0.04	0	0	0.06	0	0.02	0	0.14	0.01	0.01	0.18	0	0	0.01	0.13	0.02	0.12	0	0
150147	UMODL1-AS1	lncRNA	C21orf128	1	NR_027243.1	noncoding	known	0.14	0.082	0.17	0.159	-0.9726	0	-0.82262	0.23344	1.05606	0	0.0144	0	0.02	0.1	0.02	0.01	0.05	0.01	0.03	0.01	0.14	0.19	0	0.3	0.1	1.06	0	0.17	0.08	0.01	0	0.12	0.29	0.06	0	0.04	0.71	0.13	0.04	0.11	0.13	0
BGIG9606_66816	BGIG9606_66816	lncRNA		1	BGIR9606_405710	noncoding	novel	0.043	0.015	0.034	0.037	-1.36729	0.00157	-1.56607	-0.33341	1.23266	0.00293	0.52374	0.01359	0.05	0	0	0	0	0	0	0	0	0	0	0.26	0	0	0	0	0	0	0.26	0	0	0.06	0.06	0	0.06	0.36	0	0.05	0	0.06
BGIG9606_59760	BGIG9606_59760	lncRNA		1	BGIR9606_398595	noncoding	novel	0.009	0.004	0.01	0.009	-1.15871	0.01937	-1.10955	0.07801	1.18757	0.08956	0.90498	0.02981	0	0	0	0	0	0	0	0	0	0	0	0.02	0	0	0	0	0	0	0	0	0	0.12	0	0	0.05	0.04	0	0.02	0	0
BGIG9606_63257	BGIG9606_63257	lncRNA		1	BGIR9606_402112	noncoding	novel	0.038	0.013	0.035	0.036	-1.68922	0.0104	-1.80999	-0.19883	1.61117	0.02847	0.8006	0.03116	0	0.37	0	0	0	0	0	0	0	0	0	0.3	0	0	0	0	0	0	0	0	0	0	0.22	0	0.11	0	0	0	0	0
BGIG9606_66031	BGIG9606_66031	lncRNA		1	BGIR9606_404916	noncoding	novel	0.085	0.078	0.165	0.136	-0.83337	0	-0.15464	0.97312	1.12776	0.44197	0	0	0.05	0.06	0.08	0.15	0	0.15	0	0.08	0.21	0.19	0.34	0.03	0.02	0.02	0.11	0.15	0.08	0.05	0.04	0	0	0.1	0.1	0	0.13	0.06	0.04	0.07	0.02	0.02
105371272	LOC105371272	lncRNA		2	BGIR9606_365257+++XR_933591.3	noncoding	known	0	0.004	0	0	3.64468	0.00257	3.2344		-2.96374	0.02682		0.01411	0	0	0	0	0	0	0	0	0	0	0	0	0	0	0	0	0	0	0	0	0	0	0	0	0	0	0.02	0	0	0
BGIG9606_60092	BGIG9606_60092	lncRNA		1	BGIR9606_398931	noncoding	novel	0.01	0.005	0.016	0.014	-1.51519	2e-05	-1.07303	0.65532	1.72835	0.03821	0.11695	1e-05	0	0	0	0	0	0	0	0.03	0	0	0	0.04	0	0	0.09	0	0	0	0	0.03	0	0	0	0	0.03	0.05	0	0.01	0	0
105373010	LINC01643	lncRNA	LL22NC03-86D4.1	18	URS00000DA56A+++URS00008B64F5+++URS00008BAF49+++URS00008BBCDF+++URS00008BFF84+++URS00008C06ED+++URS00009BEF27+++XR_002958748.1+++XR_938189.2+++XR_938190.2+++XR_938191.2+++XR_938192.2+++XR_938193.2+++XR_938194.2+++XR_938196.2+++XR_938197.2+++XR_938198.2+++XR_938199.2	noncoding	known	0.275	0.208	0.334	0.313	-0.75371	0.00043	-0.59663	0.24417	0.8408	0.04109	0.39859	0.00031	0.48	0	0	0.66	0	0.2	0.18	0.01	0.6	0.01	0.53	0.17	0.88	0.6	0.17	0	0.39	0.3	0	0	0.17	0.38	0.71	0	0.51	0.2	0	0.26	0.19	0
107986149	LOC107986149	lncRNA		2	URS0000D5A254+++XR_001740988.1	noncoding	known	0.007	0.009	0	0.002	2.64468	0.01037	1.2344		-3.96374	0.27292		0.00528	0	0.17	0	0	0	0	0	0	0	0	0	0	0	0	0	0	0	0	0	0	0	0	0	0	0	0	0	0	0	0
BGIG9606_39352	BGIG9606_39352	lncRNA		2	URS00008B4DB8+++URS00009B0F4F	noncoding	known	0.007	0.003	0.005	0.006	-1.10016	0.01431	-1.31249	-0.35737	0.95512	0.01617	0.51898	0.06637	0.01	0	0	0.03	0	0	0.03	0	0.01	0	0.04	0	0	0.02	0	0	0	0	0.01	0	0	0	0	0	0.02	0	0	0	0	0
BGIG9606_54368	BGIG9606_54368	lncRNA		1	URS00008C1C00	noncoding	known	0.021	0.026	0.073	0.054	-1.02838	0.00411	0.36051	1.84607	1.48556	0.60794	8e-05	3e-05	0	0.2	0	0	0	0	0	0	0	0.33	0	0	0	0	0	0	0	0	0.02	0	0	0	0	0	0	0	0.11	0.02	0	0.12
107986436	LOC107986436	lncRNA		2	BGIR9606_302764+++XR_001742822.1	noncoding	known	0.029	0.02	0.038	0.035	-0.75529	0.00024	-0.45356	0.45726	0.91082	0.12965	0.08572	4e-05	0	0	0.05	0.2	0.04	0.06	0.05	0	0	0	0	0.03	0	0	0	0.16	0.03	0	0	0.01	0	0	0.02	0	0	0.11	0.01	0	0.04	0.01
BGIG9606_41360	BGIG9606_41360	lncRNA		1	URS0000D5C44A	noncoding	known	0.116	0.11	0.047	0.072	0.64602	2e-05	-0.05415	-1.38241	-1.32826	0.81486	0	0	0.02	0.03	0	0	0	0.09	0.32	0.37	0.15	0.61	0	0.09	0.06	0.19	0.04	0	0.09	0.32	0	0	0.09	0.02	0	0.25	0.09	0.18	0.08	0	0	0.17
BGIG9606_52875	BGIG9606_52875	lncRNA		1	URS00008B6C74	noncoding	known	0.023	0.014	0.048	0.039	-1.42141	0	-0.62358	1.12692	1.7505	0.10923	7e-05	0	0	0.02	0.04	0	0	0.15	0.02	0.02	0	0.15	0	0	0	0	0	0	0	0	0	0	0	0.08	0.08	0	0.04	0	0	0	0	0.02
102723657	LOC102723657	lncRNA		13	URS00005B03CC+++URS00008B2883+++URS00008BB80A+++URS00008BE54A+++URS00008C07A2+++URS00009B0DFD+++XR_001751600.1+++XR_001751601.2+++XR_001751602.1+++XR_001751603.1+++XR_001751604.1+++XR_932455.2+++XR_932456.2	noncoding	known	0.003	0.001	0.002	0.002	-2.62211	0.00665	-3.03238	-0.72934	2.30304	0.00735	0.41884	0.04642	0	0	0	0	0	0	0	0	0	0.04	0	0	0	0	0	0.05	0	0	0	0	0	0	0	0	0	0	0	0	0	0
105378144	LOC105378144	lncRNA		4	URS00009B2DDC+++URS00009C0674+++XR_943297.1+++XR_952204.1	noncoding	known	0.051	0.028	0.073	0.065	-1.21585	0	-1.02709	0.29172	1.31881	0	0.11907	0	0.01	0	0	0.2	0	0.01	0.06	0	0	0	0.52	0	0	0.05	0.06	0	0	0	0	0	0	0	0.34	0	0.02	0.06	0	0	0	0.05
101927604	LOC101927604	lncRNA		11	BGIR9606_268725+++BGIR9606_268726+++URS00008B4C90+++URS00008B6AB4+++URS00008BA309+++URS00009BB41D+++URS0000D5962E+++URS0000D59E26+++URS0000D5C0BA+++URS0000D5D546+++NR_110681.1	noncoding	known	0.146	0.137	0.055	0.088	0.6194	0	0.14226	-0.86631	-1.00857	0.39776	0	0	0.26	0.13	0.41	0.15	0.34	0.14	0.33	0	0.14	0.12	0	0.37	0.05	0.06	0.03	0.15	0.02	0.12	0	0.33	0.06	0.11	0.21	0.1	0	0.16	0.13	0.25	0	0.35
BGIG9606_56658	BGIG9606_56658	lncRNA		1	BGIR9606_395480	noncoding	novel	0.259	0.196	0.347	0.315	-0.70614	1e-05	-0.42043	0.43416	0.85458	0.06744	0.03685	0	0.16	0	0	0	0.72	0.29	0	0.63	0.71	0.56	1.36	0	0.32	0	0	0	0.54	0.15	0.1	0	0.08	0.09	0.6	0	0.42	0	0.24	0.24	0.09	0.08
BGIG9606_37513	BGIG9606_37513	lncRNA		1	URS0000D57884	noncoding	known	0.033	0.042	0.016	0.022	0.91295	0	0.40237	-0.93745	-1.33982	0.05501	0.00048	0	0.03	0.03	0	0	0.04	0.05	0	0.04	0	0.11	0	0.01	0	0	0.12	0.07	0	0	0.09	0	0	0.01	0.04	0	0.01	0.2	0.02	0.05	0.02	0.01
BGIG9606_64347	BGIG9606_64347	lncRNA		1	BGIR9606_403210	noncoding	novel	0.006	0.001	0.012	0.01	-3.72164	0.00079	-2.80999	1.27066	4.08065	0.11237	0.17244	0.00038	0	0	0	0	0	0	0	0	0	0	0	0	0.11	0.04	0	0	0	0	0	0	0	0	0	0	0	0	0	0	0	0
BGIG9606_44266	BGIG9606_44266	lncRNA		2	URS0000413E85+++URS00009B551A	noncoding	known	0.029	0.024	0.039	0.035	-0.61888	0.01788	-0.40666	0.3266	0.73326	0.27705	0.34887	0.00882	0	0.03	0	0.09	0.14	0.03	0.06	0	0.02	0	0	0	0	0	0	0.02	0.08	0	0.13	0.07	0	0.05	0	0	0.03	0	0	0	0	0
100288162	LOC100288162	lncRNA		1	NR_103772.1	noncoding	known	0.013	0.001	0	0.005	-2.25038	0.00757	-3.56891	-4.65818	-1.08927	1e-05	1e-05	0.56611	0	0.13	0	0.09	0	0	0	0	0	0	0	0	0	0	0	0	0.06	0	0	0	0	0	0	0.05	0	0	0	0	0	0
BGIG9606_55722	BGIG9606_55722	lncRNA		6	URS00008B2DF2+++URS00008B8245+++URS00008C00B7+++URS0000D5703D+++URS0000D5A307+++URS0000D5A8D2	noncoding	known	0.242	0.179	0.256	0.251	-0.90759	0	0.05011	1.32799	1.27788	0.43309	0	0	0.16	0.07	0.11	0.11	0.19	0.11	0.11	0.14	0.56	0.37	1.61	0.26	0.11	0.1	0.67	0.37	0.13	0.01	0.21	0.03	0.25	0.22	0.08	0.02	0.21	0.07	0.11	0.24	0.38	0.05
BGIG9606_54664	BGIG9606_54664	lncRNA		1	URS00008C2E6E	noncoding	known	0.02	0.003	0.014	0.016	-2.07349	0	-2.32457	-0.42678	1.89779	0	0.29191	2e-05	0	0	0.09	0.27	0	0	0	0	0	0	0	0	0.08	0	0	0	0	0	0.05	0	0	0.03	0	0	0	0	0	0	0	0
BGIG9606_45112	BGIG9606_45112	lncRNA		1	URS00008C0616	noncoding	known	0	0.003	0	0	2.52816	0.00462	2.34028	-0.3143	-2.65458	0.03722	0.89317	0.00888	0	0	0	0	0	0	0	0	0	0	0	0	0	0	0	0	0	0	0	0	0	0.01	0	0	0	0	0	0	0	0
BGIG9606_41671	BGIG9606_41671	lncRNA		1	URS00008BE58A	noncoding	known	0.017	0.059	0.043	0.033	0.91477	3e-05	2.00012	1.4847	-0.51542	0	0.00017	0.03029	0	0	0	0.06	0.08	0	0	0	0	0	0	0	0	0.04	0	0	0	0	0.19	0	0.06	0	0	0	0	0	0.06	0	0	0
102724818	LOC102724818	lncRNA		3	URS00008B3A6B+++XR_428473.3+++XR_929694.2	noncoding	known	0.008	0.011	0.045	0.032	-1.46362	0.00021	0.27747	2.24977	1.9723	0.74827	1e-05	0	0	0	0	0	0	0	0	0	0	0	0	0	0	0	0	0	0	0.03	0.04	0	0	0	0	0	0.15	0	0	0	0	0.04
BGIG9606_67753	BGIG9606_67753	lncRNA		1	BGIR9606_406711	noncoding	novel	0.011	0.009	0.03	0.023	-1.39972	0.03215	-0.41767	1.35812	1.7758	0.72427	0.08127	0.0072	0	0	0	0	0	0	0	0	0	0	0	0	0	0	0.14	0	0	0	0	0	0	0	0	0	0.14	0	0	0	0	0
BGIG9606_41016	BGIG9606_41016	lncRNA		1	URS00008B4429	noncoding	known	0	0.016	0	0	4.9926	0.00017	3.58233		-4.31167	0.0078		0.00111	0	0	0	0	0	0	0	0	0	0	0	0	0	0	0	0	0	0	0	0	0	0	0	0	0	0	0	0	0	0
BGIG9606_37045	BGIG9606_37045	lncRNA		1	URS0000D5B7DD	noncoding	known	0.157	0.139	0.26	0.223	-0.67482	7e-05	-0.1631	0.75065	0.91375	0.57362	0.00056	0	0.06	0.23	0	0	0.07	0.15	0	0	0.16	0.15	0	0.25	0.34	0.43	0.2	0.39	0	0	0.31	0.39	0.06	0.15	0.47	0.08	0.2	0	0	0.32	0	0.26
BGIG9606_45619	BGIG9606_45619	lncRNA		1	URS00008BBBFE	noncoding	known	0	0.007	0.001	0.001	3.35517	0.00921	2.9449		-2.67424	0.06014		0.03777	0	0	0	0	0	0	0	0	0	0	0	0	0	0	0	0	0	0	0	0	0	0	0	0	0	0	0	0	0	0
BGIG9606_37389	BGIG9606_37389	lncRNA		1	URS00008BAFFB	noncoding	known	0.05	0.034	0.068	0.061	-0.81335	1e-05	-0.54852	0.40385	0.95237	0.03735	0.09528	0	0.02	0.14	0	0	0.11	0	0.04	0	0.08	0.02	0.43	0.02	0	0.02	0	0	0.03	0.05	0.04	0.04	0.12	0.06	0	0.01	0	0.06	0	0.08	0	0
BGIG9606_58674	BGIG9606_58674	lncRNA		1	BGIR9606_397509	noncoding	novel	0.006	0.002	0.005	0.006	-1.93023	0.03408	-1.962	-0.05127	1.91073	0.09533	0.96022	0.06009	0.03	0	0	0.03	0	0	0	0	0	0	0	0	0	0	0	0	0.06	0	0	0	0	0	0.03	0	0	0	0	0	0	0
BGIG9606_45563	BGIG9606_45563	lncRNA		1	URS0000D5E0D0	noncoding	known	0.115	0.131	0.035	0.064	1.02494	0	0.14992	-1.88392	-2.03383	0.28399	0	0	0.1	0.02	0.03	0.05	0.17	0.11	0.03	0.43	0.02	0.17	0.14	0.04	0.02	0.13	0.35	0.07	0.26	0.21	0	0	0.14	0.16	0.13	0.02	0	0.18	0.01	0.06	0.06	0.15
BGIG9606_53575	BGIG9606_53575	lncRNA		1	URS00008C3E0D	noncoding	known	0.005	0.019	0.006	0.006	1.77021	0.01069	1.9449	0.27066	-1.67424	0.03418	0.8641	0.02799	0	0	0.06	0.07	0	0	0	0	0	0	0	0	0	0	0	0	0	0	0	0	0	0	0	0	0	0	0.05	0	0	0
BGIG9606_44064	BGIG9606_44064	lncRNA		2	BGIR9606_325911+++URS00008BB047	noncoding	known	0.003	0	0.002	0.002	-2.27419	0.03014	-2.80999	-0.99237	1.81762	0.0185	0.32275	0.16122	0	0.06	0	0	0	0	0	0	0	0	0	0.01	0	0	0	0	0	0	0	0	0	0	0	0	0	0	0	0	0	0
BGIG9606_48457	BGIG9606_48457	lncRNA		2	URS00008BBDFB+++URS00008C33BE	noncoding	known	0.16	0.205	0.45	0.346	-0.73692	0	0.34735	1.4834	1.13604	6e-05	0	0	0.3	0.02	0.16	0.1	0.15	0.31	0.03	0.15	0.31	0.03	0.34	0.16	0.35	0.13	0.07	0.14	0	0.06	0.08	0.11	0	0.2	0.4	0.04	0.36	0.16	0.18	0.33	0.16	0.04
107985056	LOC107985056	lncRNA		3	XR_001752868.1+++XR_001756379.1+++XR_001756622.1	noncoding	known	0.011	0.003	0.023	0.019	-2.59186	0	-1.79021	1.13179	2.92201	0.02284	0.02577	0	0	0	0.03	0	0	0	0	0	0.09	0.17	0	0	0	0	0	0	0	0	0	0	0	0	0	0	0	0	0	0	0	0
107987447	LOC107987447	lncRNA		2	BGIR9606_392636+++XR_001756733.1	noncoding	known	0.051	0.043	0.074	0.066	-0.76139	0	-0.48686	0.41795	0.90481	0.00107	0.00258	0	0.04	0.09	0.04	0.13	0.06	0.04	0.06	0	0.06	0.1	0	0.02	0.09	0.07	0	0.03	0.12	0	0.1	0	0	0.03	0.09	0	0.16	0	0.08	0.14	0.05	0.03
107984889	LOC107984889	lncRNA		11	XR_001752210.1+++XR_001752211.1+++XR_001752212.1+++XR_001752213.1+++XR_001752214.1+++XR_001752215.1+++XR_001752216.1+++XR_001752217.1+++XR_001752218.1+++XR_001752219.1+++XR_001752220.1	noncoding	known	0.458	0.458	0.876	0.725	-0.63147	0	0.01393	0.9294	0.91546	0.82203	0	0	0.19	0.57	0.19	1.35	0.1	0.75	0.2	0.41	0.38	0.88	0.41	0.34	0.78	0.3	0.23	0.81	0.19	0.01	0.57	0.22	0.08	0.31	1.16	0.26	0.92	0.29	0.22	0.38	0.11	0.33
BGIG9606_54310	BGIG9606_54310	lncRNA		1	URS00008BEC13	noncoding	known	0	0.007	0.002	0.001	3.22599	0.0174	2.75682		-2.54506	0.09287		0.06046	0	0	0	0	0	0	0	0	0	0	0	0	0	0	0	0	0	0	0	0	0	0	0	0	0	0	0	0	0	0
146771	TCAM1P	lncRNA	TCAM1	9	URS00007BED8C+++URS00007C3A60+++URS00007C3CEE+++URS00007C802D+++URS00007D3602+++URS00008C1594+++URS00008C16B5+++URS00008C36CF+++NR_002947.2	noncoding	known	0.003	0.008	0.007	0.005	1.30146	0.00231	2.06111	1.07801	-0.9831	0.00063	0.19828	0.03256	0	0	0	0	0	0	0	0	0	0	0	0.05	0	0.01	0	0	0	0	0.01	0	0	0	0	0.01	0	0	0.02	0	0	0
BGIG9606_53114	BGIG9606_53114	lncRNA		1	URS00008B560C	noncoding	known	0.129	0.01	0.015	0.056	-2.44053	0	-3.58362	-3.02653	0.55709	0	0	0.25095	0.02	0.03	0	0	0	3.04	0.05	0.1	0.06	0	0	0.02	0	0	0	0.03	0	0	0	0	0	0	0	0	0	0	0	0.05	0	0.02
BGIG9606_55470	BGIG9606_55470	lncRNA		1	URS00008BC351	noncoding	known	0.01	0	0	0.004	-4.27419	0.00298	-5.68446	-5.18877		3e-05	0.00017		0	0.03	0	0	0	0	0.13	0	0	0	0	0.04	0	0	0	0	0	0.04	0	0	0.02	0	0	0	0	0	0	0	0	0
BGIG9606_57220	BGIG9606_57220	lncRNA		1	BGIR9606_396047	noncoding	novel	0.003	0.001	0.016	0.011	-3.56964	1e-05	-1.80999	2.27066	4.08065	0.241	0.00199	0	0.03	0	0	0	0	0	0	0	0	0	0	0	0	0	0	0.03	0	0	0	0	0.02	0	0	0	0	0	0	0	0	0
BGIG9606_54170	BGIG9606_54170	lncRNA		2	URS00009BFBA5+++URS00009C2A17	noncoding	known	0.002	0	0.004	0.003	-4.59191	0.00065		0.80417	4.84477		0.40875	0.00069	0	0	0	0	0	0	0	0	0	0	0	0	0	0	0	0	0	0	0	0	0	0	0	0	0.05	0	0	0	0	0
BGIG9606_50386	BGIG9606_50386	lncRNA		1	URS00008BABA4	noncoding	known	0.093	0.067	0.186	0.153	-1.22504	1e-05	-0.50066	1.0325	1.53316	0.26332	0.00166	0	0	0.11	0	0.35	0.1	0.11	0	0	0.11	0	0	0.18	0.12	0	0	0.11	0.41	0	0	0	0	0	0.29	0.22	0.09	0.21	0	0	0	0.19
BGIG9606_55810	BGIG9606_55810	lncRNA		1	URS00008B90AD	noncoding	known	0.008	0.025	0.007	0.007	1.94716	0.00695	1.74075	-0.34687	-2.08763	0.05574	0.83126	0.01089	0	0	0	0	0	0	0	0	0	0	0	0	0	0	0	0	0	0	0	0	0	0	0	0.22	0	0	0	0	0	0
BGIG9606_60764	BGIG9606_60764	lncRNA		1	BGIR9606_399605	noncoding	novel	0.005	0.046	0.047	0.032	0.62413	0.04897	3.12075	3.07801	-0.04273	0	0	0.90809	0.04	0	0	0	0	0.05	0	0	0	0.05	0	0	0	0	0	0	0	0	0	0	0	0	0	0	0	0	0	0	0.04	0.09
BGIG9606_36392	BGIG9606_36392	lncRNA		6	URS00008B7BBD+++URS0000D57A03+++URS0000D59022+++URS0000D5A095+++URS0000D5B92D+++URS0000D5C6CA	noncoding	known	0.34	0.406	0.239	0.276	0.7078	0	0.27702	-0.77064	-1.04766	4e-05	0	0	0.14	0.28	0.11	0.16	0.65	0.42	0.24	0.52	0.05	0.65	0.15	0.04	0	0.47	0.78	0.67	0.39	0.9	0.12	0	0.33	0.65	0.24	0.02	0.23	0.63	0.04	0.06	0.21	0.25
101927539	LOC101927539	lncRNA		1	NR_110807.1	noncoding	known	0	0.001	0.006	0.004	-1.72164	0.03542		4.17755	2.40258		0.00118	0.00195	0	0	0	0	0	0	0	0	0	0	0	0	0	0	0	0	0	0	0	0	0	0	0	0	0	0	0	0	0	0
107986590	LOC107986590	lncRNA		2	URS00008BE87C+++XR_001744097.1	noncoding	known	0.02	0.022	0.04	0.033	-0.60889	0.00204	0.08163	0.98852	0.90689	0.82576	0.0001	1e-05	0.01	0.03	0	0	0.11	0	0	0	0.07	0	0	0.07	0	0.03	0	0.08	0.01	0	0.04	0.01	0	0.01	0.01	0	0.04	0	0	0.03	0.07	0
BGIG9606_39870	BGIG9606_39870	lncRNA		1	URS00008B53A1	noncoding	known	0.002	0	0.003	0.003	-2.33913	0.00033	-1.90271	0.64737	2.55008	0.04182	0.34429	0.00024	0	0	0	0	0	0	0	0	0	0	0	0	0	0	0	0	0	0.01	0.01	0	0.02	0	0	0.01	0	0	0	0	0	0
BGIG9606_40860	BGIG9606_40860	lncRNA		1	URS00002C72EE	noncoding	known	0.088	0.101	0.214	0.169	-0.69043	0.0001	0.22123	1.27066	1.04943	0.48398	0	0	0	0.06	0	0.13	0.11	0.12	0.17	0.11	0.45	0.12	0	0.15	0	0	0	0.06	0.11	0	0.06	0.1	0.15	0.18	0	0	0.21	0	0.2	0	0.05	0.05
BGIG9606_50684	BGIG9606_50684	lncRNA		3	URS0000D586C0+++URS0000D59971+++URS0000D5DFB8	noncoding	known	0.035	0.013	0.017	0.023	-0.83645	0.01026	-1.39009	-1.0319	0.35819	9e-05	0.00574	0.40866	0.13	0	0.02	0	0.02	0	0	0	0.03	0.13	0.22	0.04	0	0	0	0.03	0.12	0	0	0	0	0.1	0.06	0	0	0	0	0	0	0.04
102724078	LOC102724078	lncRNA		5	URS00008BB844+++XR_001751468.2+++XR_001751469.2+++XR_001756914.1+++XR_001756915.1	noncoding	known	0.027	0.011	0.045	0.038	-1.89111	0	-1.02813	1.20956	2.23769	0.00249	0	0	0	0.02	0	0	0	0	0.6	0	0	0	0	0	0	0	0.02	0	0	0	0	0	0	0.01	0.01	0	0.01	0.02	0.01	0	0	0
BGIG9606_58199	BGIG9606_58199	lncRNA		1	BGIR9606_397032	noncoding	novel	0.229	0.12	0.244	0.239	-0.9779	0	-0.86031	0.18415	1.04446	0.00155	0.51095	0	0	0	0.1	0	0.21	0.44	0	0	1.07	0.21	0.78	0	0.98	0.11	0	0.34	0	0	0.11	0.19	0	0.64	0.29	0	0.27	0.21	0.18	0.18	0.3	0.19
BGIG9606_41905	BGIG9606_41905	lncRNA		1	URS00008C1ACA	noncoding	known	0.007	0.024	0.004	0.005	2.09214	0.00906	1.68186	-0.72934	-2.4112	0.0885	0.68284	0.00998	0.09	0	0	0	0	0	0	0	0	0	0	0	0	0.1	0	0	0	0	0	0	0	0	0	0	0	0	0.17	0.18	0	0
BGIG9606_58790	BGIG9606_58790	lncRNA		1	BGIR9606_397625	noncoding	novel	0.012	0.007	0.024	0.02	-1.39972	0.00255	-0.69451	1.00763	1.70214	0.35615	0.0664	0.0004	0	0	0	0	0.04	0	0	0	0	0	0	0	0	0	0	0.04	0	0	0.04	0.06	0	0	0.1	0	0.03	0	0	0	0	0
BGIG9606_37053	BGIG9606_37053	lncRNA		1	URS00008B6D01	noncoding	known	0.149	0.046	0.035	0.076	-0.65343	0	-1.60415	-2.14393	-0.53977	0	0	0.0019	0.06	0.11	0.84	0.09	0.03	0	0.04	0.2	0.02	0.15	0	0.06	0.02	0.09	0.03	0.07	0.04	0.23	0	0.05	0.13	0.06	0.12	1.39	0.01	0.04	0.13	0.09	0.05	0.1
BGIG9606_39492	BGIG9606_39492	lncRNA		2	URS000054A982+++URS00005F2C3E	noncoding	known	0.036	0.012	0.027	0.03	-0.95329	0.03893	-0.72552	0.34957	1.07509	0.26765	0.55778	0.02993	0	0	0	0	0.04	0.58	0	0	0	0	0	0	0	0	0	0	0	0.07	0	0	0	0.07	0	0.18	0	0	0	0	0	0.02
BGIG9606_61752	BGIG9606_61752	lncRNA		1	BGIR9606_400599	noncoding	novel	0.013	0.005	0.016	0.015	-1.65125	0.00691	-1.41767	0.35812	1.7758	0.09369	0.62683	0.0072	0	0.09	0	0	0.2	0	0	0	0	0	0	0	0	0	0	0.04	0	0	0	0	0	0	0	0	0	0	0	0	0	0
BGIG9606_49268	BGIG9606_49268	lncRNA		5	URS00008BFB67+++URS0000D5859C+++URS0000D59110+++URS0000D5B002+++URS0000D5D701	noncoding	known	0.139	0.207	0.116	0.124	0.60691	0	0.41264	-0.32548	-0.73813	0	0.00075	0	0.04	0.07	0.07	0.03	0.22	0.07	0.27	0.31	0.05	0.11	0.05	0.03	0.14	0.33	0.08	0.07	0.33	0.19	0.03	0.01	0.12	0.1	0.23	0.01	0.14	0.51	0.09	0.09	0.16	0.02
107986632	LOC107986632	lncRNA		4	URS00008BA23B+++URS00009B6F14+++URS00009C49D6+++XR_001744298.1	noncoding	known	0	0	0	0	3.77021	0.0289	2.35993		-3.08927	0.19328		0.07165	0	0	0	0	0	0	0	0	0	0	0	0	0	0	0	0	0	0	0	0	0	0	0	0	0	0	0	0	0	0
BGIG9606_39897	BGIG9606_39897	lncRNA		1	URS00008B7389	noncoding	known	0.004	0.009	0.003	0.004	1.46535	0.03344	1.27747	-0.3143	-1.59177	0.14687	0.82242	0.0406	0	0	0	0.04	0	0.07	0	0	0	0	0	0	0	0	0	0	0	0	0	0	0	0	0	0	0	0	0	0.12	0.03	0
BGIG9606_42066	BGIG9606_42066	lncRNA		1	URS00008BC170	noncoding	known	0.01	0.006	0.013	0.012	-0.93017	0.0015	-0.66472	0.40475	1.06947	0.11016	0.28347	0.00068	0	0	0.02	0.02	0.06	0.02	0.02	0	0	0.05	0	0	0.02	0.01	0	0	0	0	0	0	0	0	0	0	0.04	0	0	0.01	0.02	0.02
BGIG9606_54534	BGIG9606_54534	lncRNA		2	URS00004F3307+++URS00008B3EF7	noncoding	known	2.4	2.476	1.158	1.606	0.59386	0	0.05564	-0.9977	-1.05334	0.0371	0	0	4.4	5.18	0.25	3.66	1.8	4.27	2.41	0.86	1.28	1.48	2.14	1.19	3.69	1.32	1.25	4.48	5.79	1.09	2.49	1.04	0.78	3.43	2.2	0.85	3.07	1.99	1.12	1.55	1.42	1.2
BGIG9606_50125	BGIG9606_50125	lncRNA		2	URS00008B32C5+++URS00008B8117	noncoding	known	0.015	0.001	0	0.005	-2.13668	0.04895	-3.54696	-5.05127		0.00041	0.00036		0	0	0	0	0	0	0	0	0	0	0.39	0	0	0	0	0	0	0	0	0	0	0	0	0	0	0	0	0	0	0.04
BGIG9606_66824	BGIG9606_66824	lncRNA		1	BGIR9606_405718	noncoding	novel	0.028	0.038	0.006	0.014	1.43317	0.02648	0.43794	-2.3143	-2.75224	0.58917	0.052	0.00152	0	0	0.24	0	0	0	0	0	0	0	0	0	0	0	0	0	0.24	0	0.26	0	0	0	0	0	0	0	0	0	0.12	0.11
BGIG9606_37572	BGIG9606_37572	lncRNA		2	URS00008B37A9+++URS00008BBD30	noncoding	known	0.006	0.003	0.005	0.005	-0.83618	0.00097	-0.95667	-0.19836	0.75831	0.00223	0.56012	0.00879	0	0	0	0	0	0.01	0	0	0.02	0	0.02	0	0.01	0	0.01	0.01	0	0.01	0.01	0.01	0.01	0.01	0	0.01	0.01	0	0	0	0	0
BGIG9606_67209	BGIG9606_67209	lncRNA		1	BGIR9606_406106	noncoding	novel	0.003	0.001	0.008	0.006	-3.13668	0.01282	-2.22503	1.27066	3.49569	0.27776	0.27511	0.00705	0	0	0	0	0	0	0.09	0	0	0	0	0	0	0	0	0	0	0	0	0	0	0	0	0	0	0	0	0	0	0
BGIG9606_67509	BGIG9606_67509	lncRNA		1	BGIR9606_406409	noncoding	novel	0.029	0.018	0.039	0.035	-1.11431	0.02647	-0.69451	0.6243	1.31881	0.35615	0.31236	0.01251	0	0	0	0	0	0.41	0	0	0.09	0	0	0	0	0	0	0.25	0	0	0	0	0	0	0	0	0	0	0	0	0	0.07
BGIG9606_38262	BGIG9606_38262	lncRNA		1	URS0000349F79	noncoding	known	0	0.003	0	0	3.35517	0.00921	2.9449		-2.67424	0.06014		0.03777	0	0	0	0	0	0	0	0	0	0	0	0	0	0	0	0	0	0	0	0	0	0	0	0	0	0	0	0	0.1	0
BGIG9606_51112	BGIG9606_51112	lncRNA		1	URS00008B266E	noncoding	known	0.039	0.008	0.017	0.025	-1.55172	0.02319	-2.22503	-1.3143	0.91073	0.00271	0.0644	0.31441	0	0	0	0	0.27	0	0.18	0	0	0	0	0.08	0	0	0	0	0	0.22	0	0	0	0	0.08	0.19	0	0	0	0	0	0
BGIG9606_39670	BGIG9606_39670	lncRNA		1	URS00008B73ED	noncoding	known	0.003	0.012	0.003	0.003	2.30072	0.01006	2.47541	0.27066	-2.20475	0.03701	0.90514	0.02459	0	0	0	0	0	0	0	0	0.07	0	0	0	0	0	0	0	0	0	0	0	0	0	0	0	0	0	0	0	0	0
105369565	LOC105369565	lncRNA		3	URS00008B2A20+++XR_948162.2+++XR_948163.2	noncoding	known	0.068	0.013	0.025	0.041	-1.11732	1e-05	-1.99996	-1.90866	0.0913	0	0	0.8325	0.02	0	0	0	0.07	0	0.32	0	0	0.03	0	0	0	0.05	0	0	0.32	0.17	0.04	0.02	0.16	0.11	0	0.47	0	0	0	0.02	0	0.01
BGIG9606_55168	BGIG9606_55168	lncRNA		2	URS0000373A16+++URS00008B93F6	noncoding	known	0.002	0.006	0.001	0.001	2.36745	0	2.07265	-0.50695	-2.5796	2e-05	0.60563	0	0.02	0	0	0	0	0	0	0	0.01	0	0	0	0	0	0	0	0	0	0	0	0	0	0	0	0	0.01	0	0.03	0	0
107984037	LOC107984037	lncRNA		2	BGIR9606_384427+++XR_001755416.2	noncoding	known	0.015	0.019	0.056	0.041	-1.05513	0.00459	0.30939	1.81757	1.50818	0.67467	0.00016	5e-05	0	0	0	0	0.15	0	0	0	0	0	0	0	0.06	0	0	0	0	0	0	0	0	0	0	0.05	0.14	0	0	0	0.05	0.05
BGIG9606_39713	BGIG9606_39713	lncRNA		1	URS00008B6562	noncoding	known	0.002	0	0.001	0.002	-3.98468	0.00931	-4.54696	-1.05127		0.0092	0.34675		0	0	0	0	0	0	0	0.06	0	0	0	0	0	0	0	0	0	0	0	0	0	0	0	0	0	0	0	0	0	0
BGIG9606_64290	BGIG9606_64290	lncRNA		1	BGIR9606_403153	noncoding	novel	0.002	0.009	0	0.001	3.18525	0.01733	1.77497		-3.50431	0.21293		0.02528	0	0	0	0	0	0	0	0	0	0	0	0	0	0	0	0	0	0	0	0	0	0	0	0.06	0	0	0	0	0	0
BGIG9606_66363	BGIG9606_66363	lncRNA		1	BGIR9606_405250	noncoding	novel	0.128	0.139	0.066	0.088	0.60028	0.02771	0.0525	-1.01885	-1.07135	0.89642	0.01026	0.00066	0.38	0	0	0.12	0	0	0.32	0	0	0	0	0.09	0	0.98	0	0	0	0.61	0	0.1	0.28	0.11	0	0	0	0.33	0.09	0.19	0.1	0.4
BGIG9606_65702	BGIG9606_65702	lncRNA		1	BGIR9606_404581	noncoding	novel	0.06	0.126	0.078	0.072	0.87712	0.02615	1.16729	0.44058	-0.7267	0.02534	0.53294	0.09356	0	0.4	0	0	0	0.2	0	0	0	0.39	0	0	0	0	0	0	0	0	0	0	0.16	0	0	0	0	0.4	0	0.33	0.37	0
BGIG9606_66131	BGIG9606_66131	lncRNA		1	BGIR9606_405016	noncoding	novel	0.006	0.002	0.01	0.009	-1.81475	0.00199	-1.41767	0.59259	2.01026	0.09369	0.37515	0.00132	0	0	0	0	0	0	0	0	0	0.09	0	0	0	0.02	0	0	0	0.05	0	0	0	0	0	0	0	0	0	0	0	0
BGIG9606_43502	BGIG9606_43502	lncRNA		4	URS00008B36BF+++URS00008B9A5D+++URS00008BE019+++URS00009C487D	noncoding	known	0.035	0.026	0.057	0.049	-0.72456	0.03217	-0.35056	0.56017	0.91073	0.50176	0.19478	0.01028	0	0.07	0	0.12	0.21	0	0	0	0	0	0	0	0	0	0	0.06	0	0.09	0.11	0	0	0.09	0.14	0	0.03	0	0	0.09	0	0
BGIG9606_37694	BGIG9606_37694	lncRNA		1	URS00008B2F42	noncoding	known	0.032	0.01	0.018	0.023	-1.28868	0.0279	-1.75554	-0.84482	0.91073	0.00847	0.19249	0.20846	0	0	0	0	0	0	0	0	0	0	0	0	0	0	0.83	0	0	0	0	0	0	0	0	0	0	0	0	0	0	0
BGIG9606_66557	BGIG9606_66557	lncRNA		1	BGIR9606_405444	noncoding	novel	0.059	0.044	0.113	0.094	-1.08697	0	-0.45074	0.9173	1.36804	0.00428	0	0	0.02	0.06	0	0.02	0.04	0.06	0.05	0.04	0.1	0.08	0.13	0.06	0.04	0.11	0	0.03	0.12	0	0.18	0	0	0	0.03	0.01	0.08	0.28	0.04	0.01	0	0
112268055	LOC112268055	lncRNA		3	BGIR9606_333155+++URS00009B5677+++XR_002956935.1	noncoding	known	0.083	0.106	0.069	0.074	0.84821	0.00276	0.63058	-0.36677	-0.99735	0.08398	0.4559	0.00187	0.09	0	0.01	0.12	0	0.11	0	0	0	0	0	0	1.37	0	0	0.12	0	0	0.11	0	0	0.22	0	0	0	0	0	0.28	0.1	0.1
BGIG9606_41427	BGIG9606_41427	lncRNA		1	URS00008B5B1E	noncoding	known	0.012	0.003	0.01	0.011	-2.13668	0.00031	-2.22503	-0.14438	2.08065	0.00271	0.83167	0.00188	0	0	0	0.06	0	0	0	0	0.03	0.08	0	0	0.06	0	0	0	0	0	0	0.02	0	0	0	0	0.02	0.05	0	0	0	0
BGIG9606_49112	BGIG9606_49112	lncRNA		1	URS00008BA50A	noncoding	known	0	0.006	0.001	0.001	2.9926	0.03236	2.58233		-2.31167	0.13181		0.09833	0	0	0	0	0	0	0	0	0	0	0	0	0	0	0	0	0	0	0	0	0	0	0	0	0	0	0	0	0	0
101928266	LOC101928266	lncRNA		3	URS00008B44F6+++URS00009C3A0A+++NR_110828.1	noncoding	known	0.002	0.002	0	0.001	1.09214	0.00468	0.0189	-2.65534	-2.67424	0.97113	8e-05	0	0	0	0	0.02	0	0	0	0	0	0	0	0	0	0	0	0	0	0	0	0	0	0	0.01	0	0	0.03	0.01	0.01	0	0
BGIG9606_65273	BGIG9606_65273	lncRNA		1	BGIR9606_404149	noncoding	novel	0.012	0.009	0.022	0.018	-0.84717	0.00224	-0.15792	0.98687	1.14478	0.75169	0.00468	6e-05	0	0	0.03	0	0	0.01	0	0	0.02	0.04	0	0	0.05	0.03	0	0.04	0	0	0	0	0.01	0.04	0	0	0.03	0	0	0	0.03	0.01
BGIG9606_65228	BGIG9606_65228	lncRNA		1	BGIR9606_404104	noncoding	novel	0	0	0.005	0.004	-3.27419	0	0.35993	4.27066	3.91073	0.87292	0	0	0.01	0	0	0	0	0	0	0	0	0	0	0	0	0	0	0	0	0	0	0	0	0	0	0	0	0	0	0	0	0.01
105375970	LOC105375970	lncRNA		3	URS00008B893E+++URS00008B9549+++XR_929460.2	noncoding	known	0	0.005	0	0	3.35517	0.00921	2.9449		-2.67424	0.06014		0.03777	0	0	0	0	0	0	0	0	0	0	0	0	0	0	0	0	0	0	0	0	0	0	0	0	0	0	0	0	0	0
BGIG9606_44738	BGIG9606_44738	lncRNA		1	URS0000D59939	noncoding	known	0.062	0.018	0.041	0.048	-1.47712	2e-05	-1.76737	-0.49851	1.26885	2e-05	0.20631	0.00187	0	0	0	0	0	0.05	0	0	0.14	0	0	0	0.11	0	0	0.62	0.05	0.09	0	0.16	0	0.12	0.22	0	0.04	0	0	0	0	0
BGIG9606_44979	BGIG9606_44979	lncRNA		2	BGIR9606_329700+++URS00008B5ED7	noncoding	known	0.037	0.004	0.005	0.016	-2.34934	0	-3.48629	-2.99061	0.49569	0	0	0.21615	0	0.02	0.41	0.01	0	0	0.04	0	0	0	0	0	0	0	0	0	0.02	0.02	0	0	0.02	0.01	0.01	0.41	0	0	0	0	0.01	0.01
283025	LINC01553	lncRNA	C10orf40	2	URS00007CFB26+++NR_024340.1	noncoding	known	0.001	0	0.001	0.001	-3.97422	0.00016	-3.83856	0.21172	4.05028	0.00562	0.8125	0.00046	0	0	0	0	0	0	0	0	0	0	0	0	0	0	0	0	0	0	0	0.01	0.01	0	0	0.01	0	0	0	0	0	0
BGIG9606_66165	BGIG9606_66165	lncRNA		1	BGIR9606_405050	noncoding	novel	0.002	0.004	0.002	0.002	1.12866	0.0354	1.0969	-0.05127	-1.14817	0.11549	0.96022	0.05441	0	0	0	0.02	0	0.01	0	0	0	0	0	0	0	0	0	0	0	0	0.02	0	0	0	0	0	0	0	0.01	0	0	0
105376960	LOC105376960	lncRNA		5	URS00008BC3BD+++URS00009C346F+++URS0000AAA785+++XR_001740604.1+++XR_940609.2	noncoding	known	0	0	0	0	3.77021	0.0289	2.35993		-3.08927	0.19328		0.07165	0	0	0	0	0	0	0	0	0	0	0	0	0	0	0	0	0	0	0	0	0	0	0	0	0	0	0	0	0	0
BGIG9606_55630	BGIG9606_55630	lncRNA		1	URS00008C2652	noncoding	known	0.035	0.144	0.052	0.045	1.69048	0	2.06448	0.56017	-1.50431	0	0.37671	0	0	0	0.2	0	0	0	0	0	0	0	0	0	0	0.31	0.1	0	0	0	0	0.09	0	0	0	0.11	0.09	0	0	0	3.77	0
BGIG9606_36195	BGIG9606_36195	lncRNA		1	URS0000D59C49	noncoding	known	0.043	0.024	0.057	0.052	-1.08777	0.00254	-0.80999	0.42266	1.23266	0.11283	0.35508	0.00145	0	0	0.06	0	0.12	0	0	0	0.34	0	0.06	0	0	0	0	0	0	0	0.26	0.11	0	0	0.06	0	0.06	0.06	0.05	0	0	0
BGIG9606_50629	BGIG9606_50629	lncRNA		1	URS00008B8F1C	noncoding	known	0.009	0.006	0.015	0.013	-1.08729	8e-05	-0.53388	0.807	1.34088	0.21461	0.01699	0	0	0.01	0	0.03	0.02	0.03	0.02	0	0	0	0	0.01	0.02	0.01	0	0	0	0	0	0	0	0.02	0.01	0	0.05	0	0	0	0.01	0
283585	LINC01148	lncRNA		1	NR_038445.1	noncoding	known	0.003	0.005	0.001	0.002	1.15973	0.02852	0.44167	-1.42889	-1.87056	0.51655	0.10904	0.00366	0	0	0	0	0	0	0	0	0	0	0	0	0	0.06	0.01	0	0.01	0	0.01	0	0	0	0	0	0	0	0	0	0.05	0.03
BGIG9606_61781	BGIG9606_61781	lncRNA		1	BGIR9606_400628	noncoding	novel	0.015	0.01	0.027	0.022	-1.13668	0.00084	-0.69451	0.65532	1.34984	0.17346	0.11695	0.00018	0	0	0.02	0.03	0.05	0	0	0	0	0	0	0	0	0	0	0	0.02	0.1	0	0	0.08	0.02	0	0.02	0.04	0	0	0	0	0.02
BGIG9606_46409	BGIG9606_46409	lncRNA		2	URS00008B59CF+++URS00008C0BDA	noncoding	known	0.132	0.165	0.078	0.097	0.84529	0	0.36286	-0.87744	-1.2403	0.00494	0	0	0.11	0.04	0.07	0.11	0.2	0.14	0.14	0.29	0.08	0.13	0.14	0	0.12	0.23	0.22	0.06	0.19	0.12	0.16	0	0.34	0.11	0.03	0.04	0.09	0.27	0.12	0	0.19	0.07
284240	LOC284240	lncRNA		1	NR_148949.1	noncoding	known	0.015	0.007	0.01	0.012	-0.89654	0.00023	-1.16043	-0.45007	0.71036	6e-05	0.13272	0.01338	0	0.02	0.01	0	0	0.01	0.01	0	0	0	0	0	0.07	0.01	0.03	0	0	0	0	0.03	0.05	0.08	0.04	0	0.03	0	0	0.02	0	0.03
BGIG9606_41351	BGIG9606_41351	lncRNA		1	URS00008BE6E2	noncoding	known	0.277	0.281	0.124	0.179	0.61705	0	-0.01632	-1.21645	-1.20013	0.92817	0	0	0.11	0.17	0.34	0.18	0.2	0	0	0.12	0.23	0.33	0.15	0.1	0.24	0.9	0.22	0.09	1.28	0.66	0.46	0	0.34	0.33	0.08	0	0.15	0.51	0.14	0.22	0.11	0.15
BGIG9606_56635	BGIG9606_56635	lncRNA		1	BGIR9606_395457	noncoding	novel	0.017	0.009	0.019	0.018	-0.93814	0.00666	-0.80999	0.20027	1.01026	0.0837	0.67033	0.00742	0	0	0.02	0.07	0	0.04	0	0	0.07	0.06	0	0	0	0	0.02	0	0	0	0	0	0	0.02	0.06	0	0	0.08	0	0.02	0	0
BGIG9606_58215	BGIG9606_58215	lncRNA		1	BGIR9606_397048	noncoding	novel	0.001	0.003	0	0	2.88569	0.00312	1.47541		-4.20475	0.15844		0.00186	0	0	0	0	0	0	0	0	0	0	0	0	0	0	0	0	0	0.02	0	0	0	0	0	0	0	0	0	0	0	0
BGIG9606_45652	BGIG9606_45652	lncRNA		1	URS0000D5B839	noncoding	known	0.015	0.027	0.017	0.016	0.74164	0.0367	0.95939	0.33479	-0.6246	0.03956	0.59113	0.1113	0	0.18	0	0.04	0.03	0.04	0	0	0	0	0	0	0	0	0	0	0	0.03	0	0	0	0	0	0.04	0.03	0	0	0.03	0.03	0
BGIG9606_60963	BGIG9606_60963	lncRNA		1	BGIR9606_399808	noncoding	novel	0.015	0	0.011	0.012	-3.62211	0.02912		-0.3143			0.82242		0	0	0	0	0	0	0	0	0	0	0	0	0.38	0	0	0	0	0	0	0	0	0	0	0	0	0	0	0	0	0
BGIG9606_44442	BGIG9606_44442	lncRNA		1	URS00001B0E8B	noncoding	known	0.014	0.007	0.017	0.016	-1.16315	0.04416	-1.07025	0.14617	1.21642	0.16783	0.84795	0.0542	0	0	0	0	0.08	0.03	0.15	0	0	0	0	0	0.02	0	0.08	0	0	0	0	0	0	0	0	0	0	0	0	0	0	0
100128292	DLG5-AS1	lncRNA		1	NR_024585.1	noncoding	known	0.003	0.004	0.009	0.007	-0.97289	0.00239	0.23098	1.62754	1.39656	0.71257	8e-05	1e-05	0.01	0	0	0	0	0	0	0	0	0	0.01	0	0	0	0	0.02	0	0	0.01	0	0	0	0.01	0	0.01	0.01	0.01	0.01	0	0
BGIG9606_51262	BGIG9606_51262	lncRNA		1	URS00008BF5EE	noncoding	known	0.01	0.009	0.017	0.014	-0.79051	0.0009	-0.27234	0.75941	1.03174	0.48671	0.01174	3e-05	0	0	0	0	0.05	0	0.02	0.02	0.02	0	0	0	0	0.02	0	0.03	0.01	0.02	0	0	0.01	0	0.01	0.02	0	0.03	0	0	0	0.04
BGIG9606_36446	BGIG9606_36446	lncRNA		1	URS00008BF0E8	noncoding	known	0.022	0.005	0.005	0.011	-1.19327	0.03542	-2.15103	-2.16991	-0.01888	0.00015	0.00051	0.98338	0	0	0	0.03	0	0	0	0	0	0.31	0	0	0	0	0.03	0	0.15	0	0	0.03	0	0.03	0	0	0	0	0	0	0	0
BGIG9606_36937	BGIG9606_36937	lncRNA		1	URS00008B2F3F	noncoding	known	0.039	0.036	0.004	0.017	1.2076	9e-05	-0.00581	-3.5033	-3.49749	0.98976	0	0	0	0	0	0	0	0	0	0	0	0	0	0	0.5	0	0	0	0	0	0	0.52	0	0	0	0	0	0	0	0	0	0
105372235	LOC105372235	lncRNA		2	URS00008C3AB6+++XR_001753830.1	noncoding	known	1.03	0.784	1.322	1.217	-0.58525	0	-0.32581	0.396	0.72181	0	0	0	0.28	2.55	0.67	1.5	0.41	0.99	0.48	0.29	1.3	1.09	1.37	0.15	0.52	0.4	0.46	1.35	0.46	0.31	0.6	0.31	0.19	3.21	3.43	1.59	2.73	0.13	0.21	0.61	0.3	1.7
BGIG9606_51426	BGIG9606_51426	lncRNA		1	URS000054F3F3	noncoding	known	0.091	0.064	0.127	0.114	-0.76229	0.00223	-0.46207	0.45508	0.91715	0.20537	0.15793	0.00057	0	0	0	0.08	0.07	0.08	0	0.07	0.24	0.15	0	0	0.09	0.14	0	0.08	0.21	0	0	0.33	0.06	0.22	0.34	0	0.2	0	0	0	0	0.13
107986833	LOC107986833	lncRNA		1	XR_001745316.1	noncoding	known	0.022	0.012	0.024	0.023	-0.98076	0.0004	-0.91187	0.10891	1.02078	0.01211	0.77727	0.00086	0.05	0.07	0.02	0	0	0.04	0	0	0	0.02	0	0	0.04	0	0	0.02	0	0	0	0.08	0	0	0.2	0	0	0.03	0	0	0.02	0
100506787	LINC01543	lncRNA		3	URS00003577D2+++URS00008B8AAC+++NR_110762.1	noncoding	known	0.02	0.025	0.013	0.015	0.62413	0.04897	0.45778	-0.27683	-0.73461	0.27321	0.60104	0.03761	0	0	0	0	0.01	0	0	0	0	0	0	0	0.07	0	0.23	0.02	0	0	0	0	0	0.08	0	0.02	0.09	0	0.03	0	0.11	0.02
BGIG9606_60055	BGIG9606_60055	lncRNA		1	BGIR9606_398894	noncoding	novel	0	0	0.007	0.004	-3.62211	0.02912		3.07801	4.30304		0.05797	0.00699	0	0	0	0	0	0	0	0	0	0	0	0	0	0	0	0	0	0	0	0	0	0	0	0	0	0	0	0	0	0
105374976	LOC105374976	lncRNA		4	URS00008B5008+++URS00008BD7CA+++URS00009BE1B9+++XR_001744046.1	noncoding	known	0.016	0.036	0.018	0.017	1.22832	9e-05	1.27747	0.07801	-1.19946	0.00148	0.90498	0.00058	0.1	0	0	0	0	0	0	0	0	0.04	0	0.03	0	0.04	0.07	0.04	0	0	0	0.02	0	0	0.07	0	0	0	0.07	0.03	0.02	0.17
BGIG9606_60917	BGIG9606_60917	lncRNA		1	BGIR9606_399761	noncoding	novel	0.01	0.012	0.037	0.027	-1.26221	0.01681	0.2344	1.9711	1.7367	0.83439	0.00337	0.00088	0	0.07	0	0.07	0	0	0	0	0.07	0	0	0	0	0	0	0	0	0	0	0.06	0	0	0	0	0	0	0	0.06	0	0.06
BGIG9606_40408	BGIG9606_40408	lncRNA		2	URS000055516E+++URS00008BAAD7	noncoding	known	0.169	0.109	0.18	0.176	-0.78464	0	-0.85612	-0.11638	0.73974	0	0.5796	1e-05	0	0.07	0	0.01	0.58	0	0	0.23	0.18	0.27	1.25	0	0	0.21	0.08	0.15	0	0	0.44	0.11	0.19	0.16	0	0	0.47	0	0	0	0.18	0
BGIG9606_48560	BGIG9606_48560	lncRNA		4	URS00008BBB5D+++URS00009B3DD3+++URS00009B9640+++URS00009C0960	noncoding	known	0	0	0	0	1.77021	0.02108	1.0969	-1.3143	-2.4112	0.23977	0.38723	0.00998	0	0	0	0	0	0	0	0	0	0	0	0	0	0	0	0	0	0	0	0	0	0	0	0	0	0	0	0	0.01	0
BGIG9606_36343	BGIG9606_36343	lncRNA		3	URS00008B773D+++URS00008BB77C+++URS0000D45C0E	noncoding	known	0.079	0.062	0.107	0.097	-0.63735	1e-05	-0.37339	0.40258	0.77597	0.06309	0.02862	0	0.04	0.11	0.02	0	0.09	0.1	0.04	0	0.14	0.02	0.26	0	0.14	0.08	0.02	0.16	0.12	0.07	0.05	0.09	0	0.07	0.09	0.06	0.24	0.04	0.01	0.08	0.08	0.02
100874531	LINC00581	lncRNA	linc-MBOAT1-4	4	URS0000D5866F+++URS0000D5C8E0+++URS0000D5D8C7+++NR_103790.1	noncoding	known	0.002	0.004	0.002	0.002	1.27271	0.00559	1.27747	0.00763	-1.26985	0.03152	0.99459	0.01306	0	0	0	0	0	0	0	0	0	0	0	0.01	0	0	0	0	0	0	0	0	0.01	0.01	0	0.01	0	0	0	0	0	0.02
105373570	LOC105373570	lncRNA		5	BGIR9606_281944+++BGIR9606_281952+++URS00008B6C36+++URS00009BC0DA+++XR_923227.3	noncoding	known	0.077	0.081	0.138	0.116	-0.82531	0	0.02111	1.18865	1.16754	0.9208	0	0	0.01	0.11	0.04	0	0.04	0.08	0.07	0.01	0.03	0	0.07	0.15	0.3	0	0.12	0.15	0.03	0.07	0.02	0.04	0	0.22	0.1	0.09	0.24	0.01	0.01	0.08	0.18	0.05
BGIG9606_36299	BGIG9606_36299	lncRNA		1	URS00008B4BA5	noncoding	known	0.017	0.005	0.034	0.028	-2.39972	0.00318	-1.64007	1.07801	2.71808	0.20146	0.19828	0.00131	0	0	0	0	0	0	0	0	0	0.32	0	0	0	0	0	0	0.11	0	0	0	0	0	0	0	0	0	0	0	0	0
BGIG9606_39450	BGIG9606_39450	lncRNA		2	URS00008B4EBB+++URS00009BFD62	noncoding	known	0.02	0.014	0.027	0.025	-0.96116	0.04672	-0.72483	0.36217	1.087	0.28773	0.5602	0.03549	0.19	0	0	0.13	0.11	0	0	0	0.01	0	0	0	0.09	0	0	0	0	0	0	0	0	0	0	0	0	0	0	0.05	0.39	0.03
BGIG9606_50969	BGIG9606_50969	lncRNA		1	URS00008BB2C9	noncoding	known	0.008	0.001	0.003	0.005	-2.31725	5e-05	-2.88799	-1.07038	1.81762	1e-05	0.04682	0.01063	0	0.02	0.01	0.01	0	0	0	0.01	0	0	0	0	0	0	0	0	0	0	0	0	0	0.02	0	0.14	0	0	0	0.01	0	0.01
BGIG9606_59728	BGIG9606_59728	lncRNA		1	BGIR9606_398563	noncoding	novel	0.011	0.002	0.005	0.007	-2.22979	0.00847	-2.80999	-1.09191	1.71808	0.00308	0.17809	0.1068	0	0	0	0	0	0	0	0.12	0.07	0	0	0	0	0	0	0	0	0	0	0	0	0	0	0.07	0.03	0	0	0	0	0
BGIG9606_55961	BGIG9606_55961	lncRNA		1	URS0000D61ABA	noncoding	known	0.007	0.018	0.01	0.009	1.0116	0.00017	1.34325	0.50014	-0.84311	0.00016	0.31484	0.00431	0.04	0	0	0	0.1	0	0	0	0	0	0	0	0	0	0	0	0	0	0	0	0.03	0	0	0	0	0	0	0	0	0
BGIG9606_37284	BGIG9606_37284	lncRNA		1	URS00008C2393	noncoding	known	0.002	0	0.003	0.003	-3.27419	0.00737	-3.22503	0.07801	3.30304	0.04377	0.944	0.01459	0.04	0	0	0	0	0	0	0	0	0	0	0	0	0	0	0	0	0	0	0	0	0	0	0.02	0	0	0	0	0	0
102723672	LOC102723672	lncRNA		1	NR_134325.1	noncoding	known	0.053	0.033	0.054	0.054	-0.6136	0.03504	-0.57522	0.06105	0.63627	0.1354	0.88806	0.04711	0	0.09	0.09	0	0.06	0	0.02	0.09	0	0	0	0	0.24	0.11	0.05	0.2	0	0	0.17	0	0	0	0	0	0.09	0.18	0.05	0.09	0.04	0.25
107984649	LOC107984649	lncRNA		2	BGIR9606_357805+++XR_001750634.1	noncoding	known	0.035	0.083	0.055	0.048	0.72227	0.0114	1.17707	0.67276	-0.50431	0.00193	0.15796	0.1101	0.08	0	0	0.1	0	0	0.09	0	0.1	0	0	0.07	0	0	0.08	0	0	0	0.09	0	0	0.04	0	0	0	0.27	0.07	0	0	0.04
105379435	LOC105379435	lncRNA		1	XR_950634.2	noncoding	known	0.021	0.003	0.01	0.014	-2.49283	4e-05	-3.07303	-1.09191	1.98112	1e-05	0.0495	0.00879	0	0	0.08	0	0.02	0.02	0	0	0	0	0	0	0	0.2	0	0.02	0	0.08	0	0	0.09	0.03	0	0	0	0	0	0	0	0
107984679	LOC107984679	lncRNA		1	XR_001750996.1	noncoding	known	0.038	0.031	0.053	0.048	-0.63269	0	-0.32556	0.46504	0.79059	0.09352	0.00693	0	0.03	0.04	0.01	0.02	0.08	0.03	0.01	0.05	0.06	0.04	0.07	0.02	0.01	0.02	0.1	0.07	0.11	0.02	0	0	0.02	0.01	0.05	0.01	0.01	0.11	0.05	0.01	0.02	0.01
BGIG9606_64517	BGIG9606_64517	lncRNA		1	BGIR9606_403381	noncoding	novel	0.017	0.004	0.011	0.013	-1.87888	3e-05	-2.22503	-0.60381	1.62122	3e-05	0.20681	0.00251	0.04	0	0	0	0	0	0	0	0	0.06	0	0	0	0	0.05	0.25	0	0	0	0	0	0	0	0	0.04	0	0	0	0	0
BGIG9606_63197	BGIG9606_63197	lncRNA		1	BGIR9606_402052	noncoding	novel	0.015	0.013	0.025	0.021	-0.65555	0.00509	-0.20333	0.66921	0.87254	0.6001	0.02537	0.00036	0.01	0	0.05	0.03	0.05	0	0	0	0	0.05	0	0	0.03	0.02	0.03	0.03	0.01	0	0	0.04	0	0.04	0.01	0	0	0	0	0.02	0	0
105369698	LOC105369698	lncRNA		4	URS0000408824+++URS00008B43D3+++URS00008B9407+++XR_001749046.1	noncoding	known	0.003	0.005	0.001	0.002	1.23255	0.01043	0.55924	-1.3143	-1.87354	0.35587	0.11392	0.00131	0	0.02	0	0	0	0	0.01	0.01	0.04	0	0	0.01	0	0	0	0	0	0	0	0	0	0	0	0	0	0	0	0	0	0
286333	FAM225A	lncRNA	C9orf109+++LINC00256A+++NCRNA00256A	2	URS000030FFEF+++NR_024366.1	noncoding	known	0.609	1.351	0.358	0.448	1.55331	0	1.12957	-0.75639	-1.88596	0	0	0	1.42	0.5	0.2	0.48	1.13	0.5	0.97	0.25	0.55	0.27	0.29	0.17	0.46	0.2	0.13	0.1	3	1.96	1.71	0.15	0.15	0.15	0.26	0.07	0.5	0.26	3.24	0.2	0.15	0.43
101926918	GTF2IP12	lncRNA		1	NR_135112.1	noncoding	known	0.061	0.081	0.037	0.046	0.62894	0.00025	0.27306	-0.62252	-0.89558	0.23423	0.01857	1e-05	0	0	0.18	0.09	0.46	0	0	0.25	0	0	0	0.08	0.04	0	0	0.05	0	0	0	0	0.09	0	0	0	0.15	0.19	0	0	0	0
BGIG9606_37831	BGIG9606_37831	lncRNA		1	URS0000D5B2AF	noncoding	known	0.015	0.009	0.013	0.014	-0.66617	0.00338	-0.77017	-0.17055	0.59962	0.00633	0.58843	0.02067	0.03	0.03	0	0	0.03	0	0	0.05	0	0	0.08	0.02	0	0	0.03	0.02	0	0	0	0	0.01	0	0.02	0.01	0.04	0.02	0.01	0.03	0.01	0.02
390003	GUCY2GP	lncRNA	GUCY2G	1	NR_028134.1	noncoding	known	0.003	0.002	0.005	0.004	-1.02421	0.02582	-0.22503	1.12864	1.35367	0.78764	0.04644	0.00378	0	0	0.01	0	0	0.01	0	0	0	0	0	0	0	0	0	0	0	0	0	0	0	0	0	0.02	0	0.03	0	0.01	0	0
BGIG9606_60101	BGIG9606_60101	lncRNA		1	BGIR9606_398940	noncoding	novel	0.01	0.008	0.015	0.013	-0.88292	0.0079	-0.51876	0.54629	1.06506	0.29348	0.19497	0.00247	0	0.03	0	0	0.03	0	0	0.07	0.02	0.01	0	0	0	0	0.01	0	0	0	0.01	0	0	0.01	0	0	0	0.07	0	0	0	0.03
105371848	LOC105371848	lncRNA		1	XR_001752958.1	noncoding	known	0.014	0.01	0.028	0.023	-1.37666	0.00038	-0.61701	1.07801	1.69502	0.33415	0.01941	2e-05	0.03	0	0.15	0	0	0	0	0.06	0	0	0	0	0	0	0	0	0	0	0	0	0	0	0	0.1	0.03	0	0	0.03	0	0
105378678	LOC105378678	lncRNA		6	URS0000D5B7E0+++URS0000D5BA8E+++URS0000D5BCC8+++XR_001738019.1+++XR_947255.2+++XR_947256.2	noncoding	known	0.008	0.014	0.028	0.021	-0.78501	0	0.80472	2.07801	1.2733	0.00139	0	0	0.01	0.02	0	0.02	0.02	0.04	0	0.04	0	0	0	0	0	0	0.02	0.01	0	0	0	0	0	0	0	0	0.01	0.01	0	0.01	0	0.03
BGIG9606_42048	BGIG9606_42048	lncRNA		1	URS0000D5B33E	noncoding	known	0.007	0	0.009	0.008	-3.81475	0.01648		0.00763	3.81762		0.99575	0.03074	0	0	0	0	0	0	0	0	0	0	0	0	0	0	0	0	0	0.06	0	0	0	0	0.13	0	0	0	0	0	0	0
105378549	LOC105378549	lncRNA		2	XR_001747636.1+++XR_001747637.2	noncoding	known	0	0.002	0.001	0.001	1.67067	0.03374	2.58233	1.27066	-1.31167	0.02541	0.45469	0.11687	0	0	0	0	0	0	0	0	0	0	0	0	0	0	0	0	0	0	0	0	0	0	0.01	0	0	0	0	0	0.02	0.01
BGIG9606_48440	BGIG9606_48440	lncRNA		3	URS00008BD09C+++URS00008BDF70+++URS00008C032E	noncoding	known	0.006	0.003	0.021	0.016	-2.25326	0.02393	-1.09534	1.57245	2.66779	0.5411	0.1421	0.00819	0	0	0	0	0	0	0	0.16	0	0	0	0	0	0	0	0	0	0	0	0	0	0	0	0	0	0	0	0	0	0
BGIG9606_54024	BGIG9606_54024	lncRNA		1	URS00009AFDC5	noncoding	known	0.015	0.065	0.053	0.039	0.6847	0	2.02972	1.7947	-0.23502	0	0	0.04401	0	0.02	0	0	0.03	0	0	0.03	0.06	0	0	0	0	0	0	0	0.15	0.07	0	0	0.03	0	0.01	0	0	0	0.02	0	0.05	0
105447646	PNKY	lncRNA		2	URS00009C60AE+++NR_148381.1	noncoding	known	0.003	0	0.002	0.003	-2.39972	0.01842	-2.54696	-0.24391	2.30304	0.04541	0.82061	0.04642	0	0	0.02	0.03	0	0	0	0	0	0	0	0	0	0	0	0	0	0.02	0	0	0	0	0	0	0	0	0	0	0	0
BGIG9606_36958	BGIG9606_36958	lncRNA		1	URS00008B39FE	noncoding	known	0	0.002	0.017	0.011	-2.13668	0.04895		3.59259	2.81762		0.01352	0.00627	0	0	0	0	0	0	0	0	0	0	0	0	0	0	0	0	0	0	0	0	0	0	0	0	0	0	0	0	0	0
BGIG9606_49975	BGIG9606_49975	lncRNA		3	URS00000C8DB3+++URS00003BBD35+++URS00008B9793	noncoding	known	0.046	0.021	0.033	0.038	-0.92291	1e-05	-1.21437	-0.50076	0.71361	0	0.04878	0.00412	0.06	0.09	0.18	0.02	0.02	0.04	0.05	0.02	0.02	0.03	0	0.01	0.06	0	0	0	0.05	0.05	0.05	0	0.03	0.02	0.02	0.37	0	0	0	0	0	0
BGIG9606_55860	BGIG9606_55860	lncRNA		1	URS00008BDE57	noncoding	known	0	0.005	0	0	4.35517	0.00412	2.9449		-3.67424	0.06014		0.01499	0	0	0	0	0	0	0	0	0	0	0	0	0	0	0	0	0	0	0	0	0	0	0	0	0	0	0	0	0.06	0
105369563	LOC105369563	lncRNA		7	BGIR9606_342485+++BGIR9606_342486+++URS00001EC939+++URS00008BE193+++URS0000D5AE18+++URS0000D5D29B+++XR_001748439.1	noncoding	known	0.222	0.204	0.291	0.266	-0.66362	0	-0.28495	0.56675	0.85169	3e-05	0	0	0.17	0.49	0.16	0.42	0.04	0.29	0.09	0.1	0.35	0.51	0.42	0.1	0.12	0.22	0.11	0.15	0.21	0	0.17	0.54	0.04	0.15	0.41	0.05	0.32	0.14	0.31	0.3	0.13	0.11
BGIG9606_67475	BGIG9606_67475	lncRNA		1	BGIR9606_406374	noncoding	novel	0	0.007	0	0	4.50717	0.00217	3.0969		-3.82624	0.04026		0.0089	0	0	0	0	0	0	0	0	0	0	0	0	0	0	0	0	0	0	0	0	0	0	0	0	0	0	0	0	0	0
BGIG9606_66548	BGIG9606_66548	lncRNA		1	BGIR9606_405435	noncoding	novel	0.042	0.057	0.123	0.094	-0.66024	0	0.41742	1.47535	1.05793	0.02447	0	0	0	0.04	0.04	0.07	0.12	0.03	0.08	0.03	0	0.03	0.06	0.06	0	0.01	0.05	0.06	0.08	0.06	0.11	0.01	0.01	0.04	0.04	0	0.04	0.01	0.05	0.04	0.01	0.04
BGIG9606_57886	BGIG9606_57886	lncRNA		1	BGIR9606_396715	noncoding	novel	0.067	0.013	0.021	0.038	-1.53465	8e-05	-2.30749	-1.57734	0.73015	0	0.00011	0.17578	0.04	0.2	0	0	0.05	0.2	0	0	0	0.24	0	0	0.17	0.09	0	0.15	0.14	0.04	0.2	0	0	0	0	0	0.22	0	0	0	0	0
BGIG9606_63183	BGIG9606_63183	lncRNA		1	BGIR9606_402038	noncoding	novel	0.007	0.003	0.01	0.009	-1.62211	0.00012	-1.22503	0.59259	1.81762	0.04264	0.22574	6e-05	0	0	0.03	0.01	0.03	0	0.01	0	0	0	0	0	0	0	0	0	0	0	0.04	0.01	0.02	0.01	0	0	0	0.01	0	0.01	0	0
BGIG9606_59687	BGIG9606_59687	lncRNA		1	BGIR9606_398522	noncoding	novel	0.016	0	0.012	0.013	-3.62211	0.02912		-1.14438			0.36972		0	0	0	0	0	0	0	0	0	0	0	0	0	0	0	0	0	0	0.41	0	0	0	0	0	0	0	0	0	0	0
101929297	LOC101929297	lncRNA		3	BGIR9606_311595+++BGIR9606_314908+++NR_125862.1	noncoding	known	0.238	0.1	0.194	0.21	-1.01094	0	-1.21787	-0.3478	0.87006	0	0.04636	0	0.05	0.3	0.18	0.18	0.17	0.24	0	0.26	0.16	0.28	0	0	0.03	0.23	0.35	0.4	0.84	0	0.03	0.04	0.21	0.11	0.77	0.2	0.29	0.87	0.17	0.06	0.09	0.08
BGIG9606_40047	BGIG9606_40047	lncRNA		1	URS00008BB7A3	noncoding	known	0.007	0.004	0.024	0.018	-1.92142	0.00441	-0.7396	1.60114	2.34074	0.55348	0.03632	0.00062	0	0	0	0	0	0	0	0.18	0	0	0	0	0	0	0	0	0	0	0	0	0	0	0	0	0	0	0	0.03	0	0
BGIG9606_65425	BGIG9606_65425	lncRNA		1	BGIR9606_404301	noncoding	novel	0.014	0.038	0.026	0.022	0.84421	0.00892	1.51194	0.95872	-0.55322	0.00063	0.08519	0.11864	0	0	0	0.09	0	0.04	0	0	0.04	0.04	0	0	0	0	0	0.04	0	0	0	0	0	0	0.11	0	0	0	0	0.11	0	0
101929457	LOC101929457	lncRNA		1	NR_135692.1	noncoding	known	0.009	0.003	0.011	0.01	-1.7432	0	-1.3583	0.57551	1.93381	0.00026	0.05805	0	0.03	0.04	0	0	0	0	0	0	0.05	0.05	0	0	0.01	0	0	0	0	0	0.01	0	0	0	0.01	0.01	0.01	0.01	0.01	0.01	0	0
BGIG9606_38064	BGIG9606_38064	lncRNA		2	URS0000D5B14A+++URS0000D5DCE7	noncoding	known	0.016	0.025	0.01	0.012	1.05972	0.02049	0.64944	-0.72934	-1.37878	0.26856	0.35537	0.00888	0	0	0	0	0	0	0	0	0	0	0	0	0	0.09	0	0	0	0	0	0.08	0.08	0.11	0	0.06	0	0	0	0	0	0.13
BGIG9606_54469	BGIG9606_54469	lncRNA		3	URS0000759938+++URS000075DCA3+++URS00009ADC27	noncoding	known	0.003	0.005	0.002	0.002	1.75703	0.00021	0.82268	-2.08482	-2.9075	0.14067	0.02661	0	0	0	0	0	0	0	0	0	0	0	0	0	0	0.04	0	0	0.03	0	0	0	0	0	0	0	0	0	0	0	0	0
BGIG9606_37375	BGIG9606_37375	lncRNA		1	URS00008B4676	noncoding	known	0.043	0.003	0.016	0.026	-3.18605	0.00256	-3.78846	-1.14317	2.64529	0.00139	0.18907	0.04613	0	0	0	0.33	0	0.12	0	0	0	0.62	0	0	0.05	0	0	0	0	0	0	0	0	0	0	0	0	0	0.07	0	0	0
BGIG9606_67739	BGIG9606_67739	lncRNA		1	BGIR9606_406678	noncoding	novel	0.02	0.01	0.025	0.023	-1.23199	0	-0.96655	0.40474	1.37128	0.00039	0.10227	0	0	0	0	0.06	0.01	0	0	0	0.1	0.06	0	0.02	0.04	0	0	0	0	0	0.02	0.11	0.01	0.01	0.02	0	0.03	0.02	0	0	0.01	0.01
BGIG9606_41329	BGIG9606_41329	lncRNA		1	URS0000D5AA0F	noncoding	known	3.052	5.532	2.737	2.851	0.95675	0	0.83802	-0.19537	-1.03339	0	0	0	2.39	1.83	1.77	1.77	6.9	1.73	2.36	3.56	3.91	2.28	2.05	2.29	2.88	1.77	2.49	3.17	8.34	10.08	3.22	1.05	2.08	1.07	2.31	1.23	1.65	5.18	2.86	3.47	3.6	2.24
105374444	LOC105374444	lncRNA		1	XR_925284.2	noncoding	known	0.001	0.012	0.003	0.002	2.56991	0	4.32956	2.27066	-2.0589	0	0.08832	2e-05	0	0	0	0	0	0	0	0	0	0	0	0	0	0	0	0.02	0	0	0	0	0	0	0	0	0	0	0.04	0	0	0.01
BGIG9606_62748	BGIG9606_62748	lncRNA		1	BGIR9606_401599	noncoding	novel	0.094	0.072	0.127	0.115	-0.65687	0.0017	-0.39104	0.40531	0.79635	0.19952	0.14001	0.00038	0	0.11	0.26	0.3	0.16	0	0.05	0	0	0.06	0	0	0	0.05	0	0.06	0.11	0.13	0.23	0.25	0.18	0.28	0	0	0.05	0.16	0	0	0.3	0
BGIG9606_45773	BGIG9606_45773	lncRNA		2	URS00008BD6D1+++URS00009AFEEA	noncoding	known	0	0.003	0	0	3.9926	0.01507	2.58233		-3.31167	0.13181		0.04259	0	0	0	0	0	0	0	0	0	0	0	0	0	0	0	0	0	0	0	0	0	0	0	0	0	0	0	0	0	0
BGIG9606_45904	BGIG9606_45904	lncRNA		1	URS00008BEB63	noncoding	known	0.003	0.006	0	0.001	2.30072	0.01006	0.89045		-4.20475	0.37106		0.00186	0.05	0.03	0	0	0	0	0	0	0	0	0	0	0	0	0	0	0	0	0	0	0	0	0	0	0	0	0	0	0	0
105369489	LOC105369489	lncRNA		2	URS00008B2839+++XR_948009.2	noncoding	known	0.006	0.01	0.005	0.006	0.78791	0.0475	0.81059	0.03619	-0.7744	0.11786	0.95999	0.07857	0	0	0	0	0	0	0	0	0.02	0	0	0.07	0	0.03	0	0	0	0	0	0	0	0.01	0	0	0.02	0.01	0	0	0	0.02
BGIG9606_48491	BGIG9606_48491	lncRNA		1	URS00008B7528	noncoding	known	0.045	0.048	0.09	0.073	-0.64279	0	0.09227	1.04633	0.95406	0.56166	0	0	0.13	0.01	0.01	0.1	0	0	0.03	0	0.11	0.03	0	0.11	0.17	0	0	0.04	0.01	0	0.23	0.02	0.08	0.02	0.02	0.04	0	0	0	0.01	0.01	0
BGIG9606_54597	BGIG9606_54597	lncRNA		3	URS00002A3D18+++URS00009B699A+++URS0000AA99ED	noncoding	known	0.015	0.018	0.019	0.018	-0.86427	0.00217	-0.66747	0.30371	0.97118	0.0883	0.41425	0.00147	0	0	0	0.14	0	0	0.03	0	0.06	0	0	0	0	0.07	0.1	0	0	0	0	0	0	0	0	0	0	0	0	0.06	0	0
BGIG9606_50177	BGIG9606_50177	lncRNA		1	URS0000394AF1	noncoding	known	0.148	0.212	0.078	0.104	1.05494	0	0.51913	-0.99237	-1.51151	0.0138	0.00054	0	0	0.5	0.33	0	0	0	0.13	0	0	0.21	0.7	0.47	0	0.27	0.44	0	0	0.11	0	0.31	0.06	0	0	0.07	0.06	0.2	0.59	0.54	0	0.25
BGIG9606_47646	BGIG9606_47646	lncRNA		5	BGIR9606_351157+++BGIR9606_351158+++BGIR9606_351159+++BGIR9606_351160+++URS0000192C05	noncoding	known	0.01	0.007	0.013	0.012	-1.39972	0.01377	-1.51454	-0.18877	1.32576	0.03362	0.78928	0.03958	0	0	0	0	0	0	0	0	0.05	0	0	0	0	0.06	0	0	0	0	0	0	0	0	0.14	0	0	0.01	0	0	0	0.12
112268177	LOC112268177	lncRNA		1	XR_002957914.1	noncoding	known	0.001	0.001	0.005	0.004	-1.42726	0.00335	0.46685	2.42108	1.95423	0.65603	0.00016	5e-05	0	0	0	0	0	0	0	0	0	0	0	0	0	0	0	0	0	0.02	0	0	0	0	0	0	0	0	0	0	0	0
107986251	LINC02600	lncRNA		3	BGIR9606_293254+++URS0000D5812B+++XR_001741553.1	noncoding	known	0	0	0	0	3.35517	0.00921	1.9449		-3.67424	0.15318		0.01499	0	0	0	0	0	0	0	0	0	0	0	0	0	0	0	0	0	0	0	0	0	0	0	0	0	0	0	0	0	0
BGIG9606_63049	BGIG9606_63049	lncRNA		1	BGIR9606_401904	noncoding	novel	0.01	0	0.03	0.023	-4.13668	0.00526		1.27066	4.49569		0.27511	0.00336	0	0	0	0	0	0	0	0	0	0	0	0	0	0	0	0	0	0	0	0	0.27	0	0	0	0	0	0	0	0	0
105378383	LOC105378383	lncRNA		4	BGIR9606_335199+++URS00008B8B16+++URS00008C0203+++XR_946104.3	noncoding	known	0.031	0.039	0.022	0.025	0.68192	0.00408	0.25202	-0.76887	-1.02089	0.43418	0.03494	0.00018	0.09	0	0.07	0	0	0	0.03	0	0	0.03	0.06	0.09	0.01	0.03	0	0.04	0.13	0	0	0	0.16	0.03	0.03	0	0	0	0.03	0	0	0.12
100652997	LINC00706	lncRNA		5	URS00008B4BA1+++URS00008BE893+++URS00008C0294+++URS0000D5BAD4+++NR_108074.1	noncoding	known	0.003	0.005	0.009	0.007	-0.81475	0.00455	0.2604	1.47229	1.2119	0.62802	7e-05	3e-05	0	0.01	0	0	0	0	0	0	0	0.03	0	0	0	0.03	0	0	0	0	0	0	0	0	0	0	0	0	0	0	0	0
BGIG9606_56227	BGIG9606_56227	lncRNA		1	BGIR9606_395049	noncoding	novel	0.012	0.003	0.012	0.012	-2.10016	4e-05	-2.13192	-0.05127	2.08065	0.00097	0.9302	0.00029	0	0.11	0	0	0	0	0	0	0	0	0	0	0	0.02	0	0	0	0	0.07	0	0	0	0.06	0	0.06	0	0	0	0	0
102723870	LOC102723870	lncRNA		1	XR_426677.4	noncoding	known	0.017	0.007	0.022	0.02	-1.46279	0.00844	-1.23608	0.348	1.58408	0.10842	0.61237	0.00829	0	0	0	0.11	0	0	0	0.14	0	0	0	0	0	0	0	0	0.07	0	0	0	0.05	0	0	0	0	0.08	0	0	0	0
BGIG9606_56139	BGIG9606_56139	lncRNA		1	BGIR9606_394961	noncoding	novel	0	0.005	0	0	4.77021	0.00061	3.35993		-4.08927	0.01781		0.00314	0	0	0	0	0	0	0	0	0	0	0	0	0	0	0	0	0	0	0	0	0	0	0	0	0	0	0	0	0	0
107986462	LOC107986462	lncRNA		2	URS00008BE24D+++XR_001742935.1	noncoding	known	0.001	0.002	0.013	0.008	-1.93023	0.03408	0.35993	2.85562	2.49569	0.87292	0.01464	0.00494	0	0	0	0	0	0	0	0	0	0	0	0	0.03	0	0	0	0	0	0	0	0	0	0	0	0	0	0	0.03	0	0
BGIG9606_55124	BGIG9606_55124	lncRNA		2	BGIR9606_394233+++URS00008B9108	noncoding	known	0.05	0.05	0.133	0.103	-0.98581	0	0.09862	1.48358	1.38496	0.78849	0	0	0.1	0.08	0	0.05	0.08	0.05	0	0	0.11	0	0	0.06	0.06	0	0.05	0	0.15	0	0.08	0	0	0	0.12	0.22	0.09	0	0	0.02	0.04	0.15
BGIG9606_51632	BGIG9606_51632	lncRNA		1	URS000019FD9F	noncoding	known	0.04	0.051	0.159	0.116	-1.11798	0.03078	0.38484	1.97826	1.59342	0.70866	0.00313	0.00175	0	0.27	0	0	0	0	0	0	0	0.73	0	0	0	0	0	0	0	0	0	0	0	0	0	0	0	0.05	0	0	0	0
101928039	LOC101928039	lncRNA		10	URS00008B21BD+++URS00008B32A8+++URS00008B5C6E+++URS00008BA247+++URS00008BC4D2+++URS00008C0CFF+++URS00008C14B5+++URS00008C1F36+++XR_001751432.1+++XR_001751433.1	noncoding	known	0.078	0.072	0.142	0.119	-0.62564	0	-0.21868	0.60641	0.82509	0.11697	0	0	0.1	0.06	0.09	0.08	0.09	0.08	0	0.19	0.02	0.01	0.03	0.06	0.07	0	0.07	0.22	0	0	0.09	0.02	0.01	0.03	0.03	0.02	0.22	0.45	0.02	0.05	0.12	0.22
BGIG9606_40532	BGIG9606_40532	lncRNA		2	URS00008BBA31+++URS00009C467D	noncoding	known	0.07	0.069	0.2	0.153	-1.08451	0	0.02458	1.51352	1.48893	0.94299	0	0	0.16	0.14	0	0.05	0	0	0.26	0.07	0.18	0	0	0.07	0.41	0	0.03	0.09	0	0	0	0.12	0.04	0	0	0.09	0.08	0.03	0	0.04	0	0
BGIG9606_38866	BGIG9606_38866	lncRNA		1	URS00008C1265	noncoding	known	0.039	0.022	0.047	0.044	-0.91211	0	-0.73196	0.27884	1.0108	0.00493	0.27363	0	0.02	0.02	0.02	0.02	0.03	0	0.02	0	0.02	0	0.25	0.03	0.06	0.02	0	0	0	0.06	0	0	0.04	0.15	0.07	0.06	0.12	0	0.09	0.02	0.09	0.07
BGIG9606_50269	BGIG9606_50269	lncRNA		1	URS0000D5790C	noncoding	known	0.011	0.029	0.01	0.011	1.39018	0.0017	1.45483	0.10229	-1.35254	0.01129	0.91294	0.00597	0	0	0	0.12	0	0	0	0	0	0	0	0	0.07	0	0	0.02	0	0	0	0	0.07	0.01	0	0	0	0	0	0	0	0.04
BGIG9606_51695	BGIG9606_51695	lncRNA		1	URS00004B56CB	noncoding	known	0.125	0.068	0.101	0.109	-0.64483	0.00428	-0.80999	-0.27477	0.53522	0.00312	0.35609	0.04054	0.11	0	0.17	0	0.24	0.19	0.06	0	0.34	0.18	0	0	0.21	0.12	0.39	0	0.12	0.05	0	0.05	0	0.25	0.34	0.25	0.17	0	0.16	0.05	0	0.16
105373033	LOC105373033	lncRNA		6	BGIR9606_386510+++XR_001755542.1+++XR_001755543.1+++XR_001755544.1+++XR_001755545.1+++XR_938258.2	noncoding	known	0.207	0.33	0.183	0.192	0.75907	0	0.59693	-0.26955	-0.86648	0	0.00019	0	0.11	0.4	0	0	0	0.31	0	0.18	0.24	0.06	0.12	0	0.09	0.17	0.37	0.27	0.84	0.37	0.18	0.16	0.12	0	0.32	0.11	0.25	0.7	0.07	0	0	0.2
105376577	LOC105376577	lncRNA		1	XR_931096.1	noncoding	known	0.001	0.002	0.017	0.011	-2.6665	0	1.52704	4.84451	3.31746	0.27862	0	0	0	0	0	0	0	0	0	0	0.02	0	0	0	0	0	0	0	0	0	0	0	0	0	0	0	0	0	0	0	0	0
144766	LINC00355	lncRNA		6	URS0000D5AFDB+++URS0000D5B2E3+++URS0000D5B94E+++URS0000D5BEFD+++URS0000D5D89F+++NR_145420.1	noncoding	known	0.02	0.056	0.026	0.024	1.12144	0	1.69666	0.83625	-0.86041	0	0	0	0	0	0	0.01	0	0.08	0	0	0.02	0.01	0	0	0.01	0.02	0	0.02	0.01	0	0.03	0.07	0	0.01	0.03	0.14	0	0.05	0.04	0.02	0	0
101928932	LOC101928932	lncRNA		1	NR_135133.1	noncoding	known	0.225	0.373	0.228	0.227	0.6859	0	0.68604	0.00023	-0.68582	0	0.99892	0	0.85	0.52	0.15	0.2	0	0.31	0.07	0.04	0	0.08	0	0.41	0	0	0.07	0.36	0.14	0	0	0.19	0.83	0.13	1.06	0	0.09	0.35	0.27	0.21	0.17	0.03
BGIG9606_60524	BGIG9606_60524	lncRNA		1	BGIR9606_399365	noncoding	novel	0.002	0.003	0.012	0.008	-1.2133	0.02343	1.2344	3.02555	1.79115	0.27292	0.0001	0.00052	0	0	0	0	0	0	0	0	0	0.02	0	0	0	0	0	0	0	0	0	0.02	0	0	0	0	0	0	0	0.03	0	0
647476	FRG2EP	lncRNA		1	NR_037925.1	noncoding	known	0	0	0.002	0.001	-2.81475	0.03797		3.27066	3.49569		0.03577	0.00705	0	0	0	0	0	0	0	0	0	0	0	0	0	0	0	0	0	0	0	0	0	0	0	0	0	0	0	0	0.01	0
BGIG9606_66577	BGIG9606_66577	lncRNA		1	BGIR9606_405464	noncoding	novel	0.022	0.028	0.068	0.051	-0.85808	1e-05	0.37763	1.66552	1.28788	0.28643	0	0	0	0	0.14	0.07	0	0.02	0	0.02	0.02	0	0	0.04	0	0	0	0	0	0	0.07	0	0	0	0.12	0.04	0.02	0	0.05	0.04	0.02	0
BGIG9606_51514	BGIG9606_51514	lncRNA		1	URS0000D56D65	noncoding	known	0.323	0.367	0.122	0.194	0.92221	0	0.20381	-1.42978	-1.63359	0.27513	0	0	0.57	1.45	0	0.09	1.12	0.25	0.08	0.95	0	1.08	0	0.14	0	0.32	0.37	0.18	0.16	0	0.7	0	0.14	0.08	0.23	0.09	0.07	0.32	0.35	0.14	0.08	0.3
105371380	LOC105371380	lncRNA		3	XR_933833.2+++XR_933834.2+++XR_933835.1	noncoding	known	0.015	0.004	0.006	0.009	-1.39972	0.00902	-2.07303	-1.3143	0.75872	0.00034	0.02124	0.28994	0	0	0	0	0	0	0	0	0	0	0.22	0.08	0	0	0.04	0	0	0	0	0	0	0	0	0.03	0.02	0	0	0	0	0
BGIG9606_53947	BGIG9606_53947	lncRNA		1	URS00008C0F5E	noncoding	known	0	0.001	0	0	3.3121	0.01004	2.90183	-0.72934	-3.63117	0.06369	0.84295	0.01603	0	0	0	0	0	0	0	0	0	0	0	0	0	0	0	0	0	0	0	0	0	0	0	0	0	0	0	0	0	0
BGIG9606_46321	BGIG9606_46321	lncRNA		2	URS000014643D+++URS00009B1262	noncoding	known	0	0.012	0.001	0.001	4.18525	0.0001	3.77497		-3.50431	0.00339		0.00112	0	0	0	0	0	0	0	0	0	0	0	0	0	0	0	0	0	0	0	0	0	0	0	0	0	0	0	0	0	0
107985543	LOC107985543	lncRNA		5	BGIR9606_385955+++URS00008B4A5E+++URS00008B6D0E+++XR_001755440.1+++XR_001755441.1	noncoding	known	0.34	0.286	0.551	0.475	-0.76408	0	-0.2418	0.76498	1.00678	0.00395	0	0	0.26	0.51	0.13	0.32	0.26	0.2	0	0.23	0.8	0.58	0.4	0.99	0.62	0.07	0.27	0.47	0	0	0.27	0.4	0.03	0.21	0.28	0.13	1.25	0.15	0.2	0.37	0.1	0.12
BGIG9606_39857	BGIG9606_39857	lncRNA		1	URS0000D5CC6C	noncoding	known	0.002	0	0.003	0.003	-3.51075	0.03904		0.3312			0.82466		0	0	0	0	0	0	0	0	0	0	0.03	0	0	0	0	0	0.03	0	0	0	0	0	0	0	0	0	0	0	0	0
BGIG9606_63263	BGIG9606_63263	lncRNA		1	BGIR9606_402118	noncoding	novel	0.054	0.057	0.104	0.086	-0.58593	0.00015	0.0969	0.97848	0.88158	0.72793	0	0	0	0.02	0.04	0.08	0.07	0.05	0	0.05	0.08	0.12	0	0.06	0.06	0.16	0	0.22	0.02	0	0.07	0.02	0.04	0.02	0.07	0	0.13	0.02	0.02	0.04	0	0.06
BGIG9606_64863	BGIG9606_64863	lncRNA		1	BGIR9606_403731	noncoding	novel	0.132	0.182	0.105	0.114	0.75715	4e-05	0.44085	-0.54714	-0.98799	0.06326	0.06729	0	0.3	0.07	0.07	0.15	0.14	0.58	0	0	0.08	0.07	0	0	0	0.07	0.13	0.07	0.2	0.34	0.07	0.37	0.12	0.21	0.32	0	0.06	0	0.48	0	0.19	0.44
BGIG9606_40755	BGIG9606_40755	lncRNA		4	URS0000193FBC+++URS00008BDB40+++URS00009C0F51+++URS00009C2CD0	noncoding	known	0.505	0.622	0.344	0.402	0.62982	0	0.29857	-0.57539	-0.87396	0.00015	0	0	0.45	0.27	0.63	0.16	0.53	0.47	0.68	0.22	0.71	0.89	0.44	0.2	0.28	1.07	1.09	0.28	1.16	0.42	0.28	0.23	0.26	0.12	0.48	0.44	0.17	1.2	0.65	0.23	0.19	0.46
BGIG9606_36107	BGIG9606_36107	lncRNA		1	URS00008B77D3	noncoding	known	0.032	0.042	0.01	0.018	1.12385	0.04555	0.29853	-1.72934	-2.02787	0.68572	0.06445	0.0038	0.09	0.11	0	0	0.1	0	0	0	0	0	0	0	0	0.11	0	0	0	0.09	0	0	0	0.21	0	0	0	0.11	0.09	0.09	0	0
101929846	LOC101929846	lncRNA		7	BGIR9606_334793+++URS00008B5A9E+++URS0000D5C519+++URS0000D5D20A+++URS0000D5E070+++XR_428755.4+++XR_946008.2	noncoding	known	0.22	0.289	0.128	0.161	0.71535	0	0.3696	-0.60306	-0.97266	0	0	0	0.87	0.08	0.05	0.05	0.36	1	0.42	0.22	0.09	0.3	0.12	0.28	0.18	0.15	0.17	0.08	0.07	0.31	0.11	0.02	0.04	0.03	0.17	0.09	0.19	0.28	0.24	0.11	0.3	0.3
BGIG9606_57041	BGIG9606_57041	lncRNA		1	BGIR9606_395864	noncoding	novel	0	0.018	0.002	0.001	3.77021	0.00135	3.35993		-3.08927	0.01781		0.00855	0	0	0	0	0	0	0	0	0	0	0	0	0	0	0	0	0	0	0	0	0	0	0	0	0	0	0	0	0	0
105371069	LOC105371069	lncRNA		5	URS0000388ECB+++URS00008BE66B+++URS00009ADA57+++URS0000D595F1+++XR_001752323.1	noncoding	known	0.003	0.001	0.01	0.007	-2.5074	0.00022	-1.31249	1.61682	2.92932	0.27453	0.02213	2e-05	0	0	0	0	0	0	0	0	0.02	0	0	0	0	0	0	0	0	0.02	0.02	0	0	0	0	0	0.02	0	0	0	0	0
BGIG9606_68270	BGIG9606_68270	lncRNA		1	BGIR9606_407402	noncoding	novel	0.017	0.02	0.075	0.054	-1.49925	0.00056	0.2604	2.27066	2.01026	0.78851	5e-05	0	0	0	0	0	0	0	0	0	0	0	0	0	0	0	0	0	0.08	0	0.35	0	0	0	0	0	0	0	0	0	0	0
107984689	LOC107984689	lncRNA		1	XR_001750825.1	noncoding	known	0.043	0.028	0.044	0.043	-0.67605	0.00619	-0.64007	0.05726	0.69732	0.04811	0.8767	0.01071	0	0.24	0.05	0.09	0.03	0.03	0.06	0	0	0.03	0	0.02	0	0.11	0.05	0.03	0	0	0.06	0	0.02	0.03	0.13	0	0.05	0.08	0	0.03	0	0.03
BGIG9606_45335	BGIG9606_45335	lncRNA		1	URS0000D5E3D4	noncoding	known	0.012	0.01	0.031	0.024	-1.18821	0.00123	-0.22503	1.33479	1.55982	0.7466	0.00318	3e-05	0	0	0	0	0	0	0	0	0.03	0.12	0	0	0	0.08	0	0	0.05	0	0	0	0	0	0.03	0	0	0	0.02	0	0.05	0
107986391	LOC107986391	lncRNA		7	URS00008B676F+++URS00008BB9F0+++URS00009AD2DB+++URS00009B063A+++URS00009BE449+++URS0000D60CBE+++XR_001742528.1	noncoding	known	0.078	0.04	0.071	0.074	-0.81617	0	-0.58527	0.35418	0.93945	0.00133	0.04149	0	0.04	0.3	0	0.07	0.06	0.06	0.07	0.03	0	0.11	0.1	0.08	0.05	0.18	0.21	0.13	0	0.17	0.13	0	0.01	0.08	0.01	0	0.11	0.04	0	0.04	0.1	0.05
101927229	LINC01929	lncRNA		3	URS00004112DA+++URS00009C370D+++NR_110743.1	noncoding	known	0.001	0	0.001	0.001	-3.98468	0.00931		-0.40741	3.81762		0.73866	0.03074	0	0.01	0.02	0	0	0	0	0	0	0	0	0	0	0	0	0	0	0	0	0	0	0	0	0	0	0	0	0	0	0
BGIG9606_66533	BGIG9606_66533	lncRNA		1	BGIR9606_405420	noncoding	novel	0.039	0.048	0.117	0.089	-0.85467	0	0.3177	1.58981	1.27211	0.06396	0	0	0	0.02	0.03	0.04	0.03	0.06	0	0.04	0.14	0.07	0.05	0.04	0.01	0.05	0	0.04	0.08	0.03	0.01	0.02	0.05	0.03	0.07	0.02	0.02	0.06	0.1	0.04	0.05	0.03
BGIG9606_59823	BGIG9606_59823	lncRNA		1	BGIR9606_398658	noncoding	novel	0.006	0.004	0.015	0.011	-1.57375	0.00039	-0.52459	1.44058	1.96517	0.5179	0.00594	2e-05	0.03	0	0	0	0.02	0	0	0	0	0	0	0	0	0	0	0	0	0	0.1	0	0	0	0	0	0	0	0	0.02	0	0
BGIG9606_68799	BGIG9606_68799	lncRNA		1	BGIR9606_408244	noncoding	novel	0.006	0.008	0.025	0.018	-1.25085	1e-05	0.403	2.15108	1.74808	0.4916	0	0	0	0.01	0	0	0	0	0	0	0	0.06	0	0	0	0	0	0.09	0	0	0	0	0	0	0	0	0	0	0	0.04	0.04	0
105373746	LOC105373746	lncRNA		1	XR_923589.2	noncoding	known	0.003	0.001	0.006	0.005	-2.81475	0.03797	-2.22503	0.85562	3.08065	0.27776	0.51302	0.03	0	0	0	0	0	0	0	0	0	0	0	0	0	0	0	0	0.08	0	0	0	0	0	0	0	0	0	0	0	0	0
BGIG9606_43545	BGIG9606_43545	lncRNA		1	URS00008C0A88	noncoding	known	0.015	0.03	0.016	0.016	0.8551	0.04973	0.90425	0.07801	-0.82624	0.11245	0.92325	0.08662	0	0	0	0	0	0.05	0	0	0	0	0	0	0	0	0.05	0	0.15	0	0	0.05	0	0.1	0	0	0	0	0	0.05	0	0
BGIG9606_67789	BGIG9606_67789	lncRNA		1	BGIR9606_406763	noncoding	novel	0.011	0.036	0.019	0.016	1.19226	0.01682	1.83103	0.92066	-0.91038	0.00823	0.33236	0.09147	0	0	0	0.18	0	0	0	0	0	0	0	0	0	0	0.03	0	0	0	0.08	0	0	0	0	0	0	0	0	0	0	0
BGIG9606_57645	BGIG9606_57645	lncRNA		1	BGIR9606_396472	noncoding	novel	0.04	0.065	0.03	0.034	1.00413	0	0.78419	-0.37089	-1.15507	0.00121	0.29165	0	0.1	0	0.08	0.06	0.03	0	0.03	0	0.09	0	0	0.05	0.1	0.03	0.15	0.11	0	0.02	0	0	0.16	0	0	0.03	0	0	0.02	0	0.05	0.05
BGIG9606_41421	BGIG9606_41421	lncRNA		1	URS00008BCEE0	noncoding	known	0.007	0.001	0.005	0.005	-2.27419	0.03014	-2.54696	-0.46631	2.08065	0.04541	0.66671	0.08792	0	0	0	0	0	0	0	0	0	0.04	0	0	0	0	0	0	0	0	0	0.09	0	0.04	0	0	0	0	0	0	0	0
BGIG9606_62584	BGIG9606_62584	lncRNA		1	BGIR9606_401435	noncoding	novel	0.003	0	0.001	0.002	-1.42792	0.00591	-1.97762	-1.02312	0.95449	0.00063	0.06644	0.14588	0	0.01	0	0.03	0	0	0	0	0.03	0	0	0	0	0	0	0	0	0	0.01	0	0	0	0	0	0	0	0	0	0	0
BGIG9606_47049	BGIG9606_47049	lncRNA		1	URS00008B5E36	noncoding	known	0.007	0.001	0.004	0.005	-2.81475	0.03797	-3.22503	-0.72934	2.49569	0.04377	0.55182	0.12301	0	0	0	0	0	0	0	0	0	0	0	0	0	0	0	0	0	0	0	0	0.08	0.05	0.05	0	0	0	0	0	0	0
BGIG9606_66644	BGIG9606_66644	lncRNA		1	BGIR9606_405534	noncoding	novel	0	0.005	0	0	3.77021	0.0289	2.35993		-3.08927	0.19328		0.07165	0	0	0	0	0	0	0	0	0	0	0	0	0	0	0	0	0	0	0	0	0	0	0	0	0	0	0	0	0	0
651337	LOC651337	lncRNA		2	URS00008B643D+++NR_147508.1	noncoding	known	0.005	0.008	0.016	0.012	-0.61384	0.02811	0.41883	1.42041	1.00158	0.3707	9e-05	0.00029	0	0	0	0.01	0.01	0	0	0	0	0	0	0	0	0	0	0	0.01	0	0	0.01	0.01	0.03	0.04	0	0.01	0	0.01	0	0	0.01
BGIG9606_42165	BGIG9606_42165	lncRNA		1	URS00008BAF20	noncoding	known	0.008	0.002	0.011	0.01	-1.98468	0.00961	-1.80999	0.27066	2.08065	0.08216	0.76258	0.01264	0	0	0	0	0	0	0	0	0	0	0	0	0	0.07	0	0.12	0	0	0	0	0	0	0	0	0.03	0	0	0	0	0
BGIG9606_36533	BGIG9606_36533	lncRNA		1	URS00008B3279	noncoding	known	0.178	0.093	0.14	0.154	-0.73138	0.00031	-0.91108	-0.30001	0.61107	0.00019	0.25377	0.0093	0.4	0.11	0	0.16	0.18	0.07	0.2	0.14	0.31	0.61	0.06	0.06	0.49	0.14	0.22	0.07	0.49	0.05	0	0.06	0.06	0.21	0.14	0.07	0.32	0	0.09	0.05	0.26	0.13
BGIG9606_53273	BGIG9606_53273	lncRNA		1	URS000013F0E1	noncoding	known	0.035	0.001	0.007	0.017	-4.13668	5e-05	-5.13192	-2.3143	2.81762	0	0.00142	0.06112	0.11	0.45	0	0	0	0	0	0	0	0	0	0.16	0	0	0	0	0	0	0	0	0	0	0.06	0.13	0	0	0	0	0	0
BGIG9606_36769	BGIG9606_36769	lncRNA		1	URS00008B4163	noncoding	known	0.094	0.025	0.03	0.053	-1.17465	0.00016	-1.99056	-1.70133	0.28924	0	0	0.53958	0.13	0	0	0.11	0.2	0	0.24	0.1	0.34	0.26	0	0.13	0.06	0	0	0	0	0.58	0.16	0	0.04	0.05	0	0	0.05	0	0.17	0.09	0.05	0
100288831	SRGAP3-AS3	lncRNA		4	URS00008B27A6+++URS00008BB4CA+++URS00009BA2A2+++NR_103443.1	noncoding	known	0.04	0.028	0.047	0.044	-0.63788	0.04481	-0.58348	0.08624	0.66972	0.16886	0.85084	0.05487	0.19	0	0	0.05	0.13	0	0.08	0.08	0	0	0	0	0	0	0.12	0.05	0	0	0.05	0	0	0.09	0.16	0	0	0.04	0.08	0	0	0
105374475	LOC105374475	lncRNA		2	BGIR9606_280216+++XR_939986.2	noncoding	known	0.005	0	0	0.002	-3.51519	0.00241	-3.80999	-0.50695	3.30304	0.00632	0.60563	0.01459	0	0	0	0	0	0	0	0	0.1	0	0	0	0.01	0	0	0	0	0	0	0	0	0	0	0.03	0	0	0	0	0	0
107986760	LOC107986760	lncRNA		4	URS00008B79CC+++XR_001745068.1+++XR_001745069.1+++XR_001745070.2	noncoding	known	0	0.005	0.001	0.001	2.30072	0.01006	3.47541		-1.61979	0.01179		0.07293	0	0	0	0	0	0	0	0	0	0	0	0	0	0	0	0	0	0	0	0	0	0	0	0	0	0	0	0	0	0
BGIG9606_51875	BGIG9606_51875	lncRNA		1	URS0000D58657	noncoding	known	0.075	0.102	0.062	0.067	0.62289	0.00739	0.4195	-0.34155	-0.76105	0.16948	0.36938	0.00357	0.06	0	0	0	0	0	0	0	0.27	0	0	0.34	0	0	0	0.3	0	0.19	0.02	0.51	0.05	0.07	0.01	0.13	0.01	0	0.03	0.13	0.37	0.06
BGIG9606_50394	BGIG9606_50394	lncRNA		1	URS00008B31FC	noncoding	known	0.011	0.01	0.023	0.019	-1.015	0.00039	-0.17163	1.18479	1.35642	0.74826	0.00091	0	0	0	0	0	0	0.06	0	0	0.02	0	0	0	0	0	0.01	0.02	0	0	0.07	0	0	0.09	0.01	0	0	0	0	0.01	0	0
105377416	LOC105377416	lncRNA		1	XR_939190.1	noncoding	known	0	0.002	0	0	3.77021	0.0289	2.35993		-3.08927	0.19328		0.07165	0	0	0	0	0	0	0	0	0	0	0	0	0	0	0	0	0	0	0	0	0	0	0	0	0	0	0	0	0	0
107985818	LINC01826	lncRNA	lnc-MKI67IP-3	2	URS000052C8C2+++NR_147208.1	noncoding	known	0	0.005	0	0	3.9926	0.01507	2.58233		-3.31167	0.13181		0.04259	0	0	0	0	0	0	0	0	0	0	0	0	0	0	0	0	0	0	0	0	0	0	0	0	0	0	0	0	0	0
100131366	LINC00605	lncRNA		4	URS00008B711C+++URS00008BB0C8+++URS00008C1950+++NR_033938.1	noncoding	known	0.014	0.005	0.007	0.009	-1.03715	0.02884	-1.22503	-0.3143	0.91073	0.03502	0.60009	0.0955	0	0.05	0.05	0	0	0.02	0	0.02	0	0	0.05	0	0	0	0	0.13	0	0	0	0.04	0	0	0	0	0	0	0	0	0	0.02
105378213	LOC105378213	lncRNA		5	BGIR9606_303755+++URS0000083ACD+++URS00000BDE05+++URS00005EBE86+++XR_001742915.1	noncoding	known	0.004	0.003	0.013	0.01	-1.74075	0.01561	-0.48806	1.6857	2.17376	0.72331	0.0447	0.00266	0	0	0	0.08	0	0	0	0	0	0	0	0	0	0	0	0	0	0	0	0	0	0	0	0	0.03	0	0	0	0	0
284889	MIF-AS1	lncRNA	MIF-AS	1	NR_038911.1	noncoding	known	0.198	0.179	0.321	0.277	-0.62406	0	-0.14733	0.70292	0.85024	0.07713	0	0	0.23	0.13	0.17	0.5	0.23	0.22	0.15	0.29	0.24	0.27	0.28	0.21	0.02	0.12	0.08	0.15	0.37	0.04	0.03	0.03	0.03	0.03	0.25	0.45	0.47	0.17	0.01	0.21	0.13	0.54
107984825	LOC107984825	lncRNA		1	XR_001752109.1	noncoding	known	0.119	0.129	0.24	0.197	-0.60802	0	0.11334	1.02861	0.91526	0.486	0	0	0.09	0.06	0.19	0.02	0.08	0.15	0.08	0.08	0.32	0.08	0.35	0.14	0.19	0.08	0.02	0.06	0.21	0.02	0	0.07	0.02	0.16	0.17	0.02	0.15	0.29	0.02	0.13	0.07	0.2
105369645	LOC105369645	lncRNA		7	URS0000112068+++URS00008B261D+++URS00008BFCAC+++URS00009B2678+++XR_001748989.1+++XR_931342.2+++XR_931343.2	noncoding	known	0.033	0.045	0.022	0.026	0.86332	0.00017	0.45304	-0.72934	-1.18238	0.12542	0.05161	1e-05	0.02	0	0.12	0.13	0.01	0	0	0	0.05	0.03	0	0.01	0	0.11	0	0	0.02	0.19	0	0	0.06	0	0.01	0	0.06	0.05	0.05	0.08	0	0.02
BGIG9606_45774	BGIG9606_45774	lncRNA		1	URS0000560DA2	noncoding	known	0.022	0.011	0.031	0.028	-1.39972	0.00591	-1.08753	0.47229	1.55982	0.13274	0.44359	0.00417	0	0.12	0	0	0	0	0.06	0	0	0.06	0	0	0	0	0.22	0.06	0	0	0	0.05	0	0	0	0	0	0	0	0	0	0
BGIG9606_66552	BGIG9606_66552	lncRNA		1	BGIR9606_405439	noncoding	novel	0.038	0.035	0.067	0.056	-0.6791	0.03012	-0.18755	0.72317	0.91073	0.71972	0.06862	0.00495	0	0	0.2	0	0	0	0	0	0	0	0	0	0	0.05	0	0	0	0	0	0	0	0	0.1	0.06	0	0.57	0	0.14	0	0.19
105376568	LOC105376568	lncRNA		7	URS00008B9C2F+++URS00008C039E+++URS00009AEB23+++URS0000AA9099+++URS0000D5791F+++XR_931072.3+++XR_931075.2	noncoding	known	0.273	0.088	0.046	0.128	-0.79191	0	-1.88601	-2.75829	-0.87229	0	0	1e-05	0	0	1.37	0	0.2	0.07	0	0.74	0.03	0.1	0.05	0.02	0.02	1.59	0.13	0.09	0.05	0	0	0	2.34	0.09	0.03	0.03	0	0.14	0	0	0	0
BGIG9606_67197	BGIG9606_67197	lncRNA		1	BGIR9606_406094	noncoding	novel	0	0.021	0	0	3.9926	0.01507	2.58233		-3.31167	0.13181		0.04259	0	0	0	0	0	0	0	0	0	0	0	0	0	0	0	0	0	0	0	0	0	0	0	0	0	0	0	0	0	0
BGIG9606_43796	BGIG9606_43796	lncRNA		1	URS0000D57410	noncoding	known	0.005	0.009	0.001	0.003	1.86332	0.00028	0.96762	-1.95173	-2.91935	0.10773	0.05996	2e-05	0	0	0	0	0	0	0	0	0	0	0	0	0	0	0	0.05	0	0	0	0	0	0	0	0	0	0.07	0	0	0	0
BGIG9606_45053	BGIG9606_45053	lncRNA		1	URS00003901FA	noncoding	known	0.082	0.094	0.192	0.152	-0.72078	3e-05	0.24746	1.34105	1.09359	0.42333	0	0	0	0.43	0	0	0	0.32	0.1	0.2	0.17	0	0	0	0.3	0	0	0.16	0.15	0	0.05	0.05	0.04	0.05	0	0.05	0.05	0	0	0.09	0	0.09
BGIG9606_38091	BGIG9606_38091	lncRNA		1	URS00008C3E9C	noncoding	known	0.005	0.003	0.005	0.005	-0.78183	0.0001	-0.75755	0.03874	0.79629	0.00341	0.9011	0.00037	0	0	0	0.02	0	0	0.01	0	0	0	0.03	0.01	0	0	0	0.01	0.01	0	0	0	0	0.01	0	0.01	0.02	0	0	0	0	0
100288346	NCAM1-AS1	lncRNA		3	URS00008C11F9+++URS00009B10DA+++NR_034101.1	noncoding	known	0.002	0.002	0.003	0.003	-1.35532	0.00845	-1.57295	-0.36677	1.20618	0.01192	0.55138	0.04279	0	0	0	0	0	0	0	0	0.03	0.01	0	0	0	0	0	0	0	0	0	0	0	0	0	0	0	0	0	0	0	0
BGIG9606_64929	BGIG9606_64929	lncRNA		1	BGIR9606_403800	noncoding	novel	0.004	0	0.006	0.005	-3.27419	0.00737	-2.80999	0.6857	3.49569	0.11237	0.53536	0.00705	0	0	0	0	0	0	0	0	0.04	0	0	0	0	0	0	0	0	0	0	0	0	0	0.06	0	0	0	0	0	0	0
101929650	LOC101929650	lncRNA		8	BGIR9606_370214+++URS000000F296+++URS0000527686+++URS00008BBD9E+++URS00009BB1B6+++URS00009C0BC3+++URS00009C57EA+++XR_243528.3	noncoding	known	0.058	0.056	0.021	0.034	0.83675	1e-05	0.20629	-1.20947	-1.41576	0.42962	6e-05	0	0.06	0.1	0	0.04	0.17	0.25	0	0	0	0.09	0	0.08	0	0.09	0	0.04	0.28	0	0	0	0	0.04	0.11	0.15	0	0	0.06	0.02	0	0
BGIG9606_57050	BGIG9606_57050	lncRNA		1	BGIR9606_395873	noncoding	novel	0.001	0	0.001	0.001	-1.09486	0.00467	-1.15464	-0.09707	1.05757	0.01856	0.85505	0.01518	0	0	0	0	0	0	0.01	0	0	0	0.01	0	0	0.01	0	0	0	0	0	0	0	0	0	0	0	0	0	0	0	0
107984403	LOC107984403	lncRNA		2	XR_001748425.1+++XR_001748426.1	noncoding	known	0.023	0.039	0.014	0.018	1.12487	0	0.69114	-0.77665	-1.46778	0.01542	0.0531	0	0.06	0.02	0	0	0	0.11	0.04	0	0	0.02	0	0.02	0	0.04	0	0.04	0	0	0	0.02	0.2	0.02	0	0.02	0	0	0.11	0.11	0	0.04
100874018	EPN2-AS1	lncRNA		1	NR_048576.1	noncoding	known	0.012	0.024	0.013	0.013	0.95259	0.00061	1.0969	0.22486	-0.87204	0.00237	0.67612	0.00463	0.02	0.02	0	0	0	0.02	0	0	0	0	0	0.02	0	0.04	0.12	0	0	0	0	0.02	0	0	0.04	0	0	0	0	0	0	0.03
BGIG9606_64976	BGIG9606_64976	lncRNA		1	BGIR9606_403847	noncoding	novel	0	0.012	0.002	0.002	2.92221	0.00017	4.0969		-2.24128	0.00063		0.00406	0	0	0	0	0	0	0	0	0	0	0	0	0	0	0	0	0	0	0	0	0	0	0	0	0	0	0	0	0	0
101927239	LINC01989	lncRNA		12	URS0000065C6D+++URS00000ED997+++URS0000437F90+++URS00008B439D+++URS00008B9507+++URS00008BEBCA+++URS00009AFDCE+++URS00009B01E2+++URS00009B658A+++URS00009B925D+++URS00009C3EB1+++NR_110748.1	noncoding	known	0.001	0	0.003	0.002	-2.81475	0.03797	-2.22503	0.85562	3.08065	0.27776	0.51302	0.03	0	0	0	0	0	0	0.01	0	0	0	0	0	0	0	0	0	0	0	0	0	0	0	0	0.01	0	0	0	0	0	0
BGIG9606_62951	BGIG9606_62951	lncRNA		1	BGIR9606_401802	noncoding	novel	0.002	0.006	0	0.001	2.9926	0.03236	1.58233		-3.31167	0.28982		0.04259	0	0	0	0	0	0	0	0	0	0	0	0	0	0	0	0	0	0	0	0	0	0	0.05	0	0	0	0	0	0	0
101927366	LOC101927366	lncRNA		1	XR_001739830.1	noncoding	known	0.002	0.004	0.002	0.002	0.88785	0.0083	0.58142	-0.52861	-1.11003	0.18136	0.35497	0.00374	0	0.01	0	0.01	0	0	0	0	0	0	0	0	0	0.01	0	0	0	0	0	0	0	0	0.01	0	0	0.02	0	0	0.01	0
BGIG9606_60754	BGIG9606_60754	lncRNA		1	BGIR9606_399595	noncoding	novel	0.01	0.007	0.017	0.015	-1.09855	0.00281	-0.50882	0.85562	1.36445	0.38866	0.05785	0.00037	0.02	0.06	0	0	0.04	0	0	0	0	0	0	0	0	0	0	0.02	0	0	0	0.03	0	0	0.03	0	0.03	0.02	0	0	0	0
BGIG9606_63924	BGIG9606_63924	lncRNA		1	BGIR9606_402787	noncoding	novel	0.001	0.001	0.002	0.002	-1.39972	0.04928	-0.962	0.64917	1.61117	0.36448	0.44257	0.03116	0	0	0	0	0	0	0	0.01	0	0	0	0	0	0	0	0	0	0	0.01	0	0	0	0	0	0.01	0	0	0.01	0.01	0.01
BGIG9606_56300	BGIG9606_56300	lncRNA		1	BGIR9606_395122	noncoding	novel	0.012	0.007	0.013	0.013	-0.84123	0.02074	-0.64007	0.31019	0.95026	0.20953	0.51777	0.01517	0	0.02	0	0	0.03	0.05	0	0.05	0	0.06	0	0	0.04	0.02	0	0	0	0	0	0	0	0	0	0	0.03	0	0	0	0	0
BGIG9606_65819	BGIG9606_65819	lncRNA		1	BGIR9606_404702	noncoding	novel	0.002	0.002	0.009	0.006	-1.77411	0.0006	-0.0551	2.22486	2.27996	0.96189	0.00046	1e-05	0	0	0	0	0	0	0.01	0	0	0	0	0	0	0	0.01	0	0	0	0	0	0	0	0.01	0.01	0	0	0	0	0	0
BGIG9606_42702	BGIG9606_42702	lncRNA		1	URS00008BF38F	noncoding	known	0.188	0.122	0.185	0.186	-0.60463	0.00021	-0.63047	-0.04165	0.58882	0.00233	0.86789	0.00132	0	0.02	0.19	0.19	0.02	0.58	0	0.05	1.07	0.23	0.94	0.12	0.07	0.27	0	0.03	0	0.09	0	0.12	0.19	0.14	0.38	0	0.11	0.09	0.11	0.02	0.16	0.08
104355286	LINC01307	lncRNA		6	URS00001ED4C9+++URS00002E6264+++URS00008B7792+++URS00008BD748+++URS00008C0024+++NR_126402.1	noncoding	known	0.01	0.006	0.018	0.015	-1.64483	0.00204	-1.0551	0.85562	1.91073	0.19803	0.1616	0.00063	0.03	0.03	0	0	0	0	0	0.06	0	0	0	0	0	0	0	0	0	0	0.1	0	0	0.03	0	0	0	0	0	0	0	0.05
BGIG9606_67102	BGIG9606_67102	lncRNA		1	BGIR9606_405999	noncoding	novel	0.002	0.001	0.007	0.005	-1.93023	0.03408	-0.64007	1.73009	2.37016	0.71363	0.09463	0.00945	0	0	0	0	0	0	0	0	0	0	0	0	0	0	0	0	0	0	0	0	0.05	0	0	0	0	0	0	0	0	0
101929549	GAU1	lncRNA	GALNT8-DT	3	URS00008B7250+++URS0000CEA87F+++NR_110112.1	noncoding	known	0.006	0.002	0.006	0.006	-1.37614	0.02402	-1.26757	0.17031	1.43788	0.12148	0.82643	0.03093	0	0	0	0	0	0	0	0	0.11	0	0.04	0	0	0	0	0	0	0	0	0	0	0	0	0	0	0	0	0.02	0	0
101928881	LOC101928881	lncRNA		2	URS00008B7F1B+++NR_136325.1	noncoding	known	0	0.009	0.001	0.001	3.9926	0.00037	3.58233		-3.31167	0.0078		0.00311	0	0	0	0	0	0	0	0	0	0	0	0	0	0	0	0	0	0	0	0	0	0	0	0	0	0	0	0	0	0
BGIG9606_51511	BGIG9606_51511	lncRNA		1	URS00008BDCF4	noncoding	known	0.012	0.008	0.021	0.018	-1.05576	0.00565	-0.46604	0.85562	1.32166	0.45108	0.06819	0.00086	0.02	0	0	0	0	0.03	0	0.05	0	0	0	0.04	0.03	0	0	0.05	0.02	0	0	0	0	0	0.07	0	0	0	0	0.04	0	0.02
BGIG9606_52856	BGIG9606_52856	lncRNA		1	URS0000D56FA8	noncoding	known	0.425	0.78	0.492	0.468	0.73447	0	0.84922	0.17981	-0.66942	0	0.04985	0	0.17	0.2	0.2	0.5	0.99	0.62	0.5	0.62	0.15	0.14	0	0.07	0.06	0.75	0.54	0.43	1.42	1.32	0.68	0.07	0.34	0.14	0.38	0.26	0.15	0.34	0.19	0.6	0.42	0.64
BGIG9606_42598	BGIG9606_42598	lncRNA		5	URS00008B2840+++URS00008B4C53+++URS00008B6282+++URS00008B6B5C+++URS00008BFD9F	noncoding	known	0.03	0.02	0.033	0.032	-0.75518	0.02793	-0.55426	0.30983	0.8641	0.25366	0.49667	0.01914	0.08	0	0	0	0	0	0	0	0	0.05	0.43	0	0	0	0	0	0.08	0	0	0	0	0.02	0.03	0.09	0	0	0.05	0.01	0	0
107986083	LOC107986083	lncRNA		1	XR_001740681.1	noncoding	known	0	0.003	0	0	4.09214	0.0002	3.68186		-3.4112	0.00514		0.00186	0	0	0	0	0	0	0	0	0	0	0	0	0	0	0	0	0	0	0	0	0	0	0	0	0	0	0	0	0	0
648740	ACTG1P4	lncRNA	ACTGP4	1	NR_024438.2	noncoding	known	0.229	0.222	0.419	0.35	-0.67416	0	-0.05006	0.90129	0.95134	0.59117	0	0	0.09	0.19	0.21	0.16	0.18	0.25	0.22	0.13	0.61	0.31	0.07	0.15	0.28	0.17	0.33	0.36	0.28	0.07	0.29	0.25	0.18	0.3	0.45	0.07	0.34	0.01	0.08	0.23	0.12	0.16
105369618	LOC105369618	lncRNA		6	URS00004B8298+++URS00009B0E13+++XR_001748971.2+++XR_931579.3+++XR_931580.3+++XR_931581.2	noncoding	known	0	0.001	0.001	0	2.77021	0.00572	3.35993		-2.08927	0.01781		0.03809	0	0	0	0	0	0	0	0	0	0	0	0	0	0	0	0	0	0	0	0	0	0	0	0	0	0	0	0	0	0
BGIG9606_58009	BGIG9606_58009	lncRNA		1	BGIR9606_396838	noncoding	novel	0.015	0.003	0.005	0.009	-1.81475	0.0045	-2.54696	-1.46631	1.08065	0.00021	0.02232	0.20951	0	0	0.23	0	0	0	0	0	0	0	0	0	0	0	0	0	0.03	0	0.14	0	0	0	0	0	0	0	0	0	0	0
BGIG9606_53487	BGIG9606_53487	lncRNA		1	URS00008B84AE	noncoding	known	0.002	0.002	0	0.001	1.81519	0.03444	0.40491		-4.13425	0.6914		0.00257	0	0	0	0.02	0.01	0.01	0	0	0	0	0	0	0	0	0	0	0	0	0	0	0	0	0	0	0	0	0	0	0	0
105378712	LOC105378712	lncRNA		18	URS00008B21D3+++URS00008B6531+++URS00008B713F+++URS00008BAD7B+++URS00008BF27F+++URS00009B8069+++URS00009BC98B+++URS0000BC84BC+++URS0000BD415D+++URS0000BD614F+++XR_001737634.1+++XR_947317.2+++XR_947318.2+++XR_947319.2+++XR_947320.2+++XR_947321.2+++XR_947322.2+++XR_947323.2	noncoding	known	0	0.012	0	0	3.77021	0	4.35993	0.85562	-3.50431	0	0.65719	0	0	0	0	0	0	0	0	0	0	0	0	0	0	0	0	0	0	0	0	0	0	0	0	0	0	0	0	0.03	0.01	0
BGIG9606_47462	BGIG9606_47462	lncRNA		1	URS00008B3422	noncoding	known	0.003	0.001	0.009	0.007	-2.22189	0.00019	-1.14197	1.47809	2.62006	0.26935	0.02132	2e-05	0	0.06	0.02	0	0	0	0	0	0	0	0	0	0	0	0	0	0	0	0	0	0.01	0	0	0	0	0	0	0	0	0
107984947	LOC107984947	lncRNA		3	URS000050AECF+++URS00009C4819+++XR_001738027.1	noncoding	known	0.003	0.01	0.004	0.003	1.58851	0.01034	1.59328	0.00763	-1.58565	0.04714	0.99575	0.02145	0	0	0	0	0	0	0	0	0	0	0	0	0	0	0	0	0	0	0	0	0.08	0	0	0	0	0	0	0	0	0
105370897	LOC105370897	lncRNA		1	XR_932478.1	noncoding	known	0.001	0.009	0.001	0.001	3.18525	0	2.77497	-0.72934	-3.50431	0.0002	0.68284	0	0	0	0	0	0	0	0	0	0	0	0	0	0	0	0	0	0	0	0	0	0	0	0.03	0	0	0	0	0	0.02	0.02
BGIG9606_62465	BGIG9606_62465	lncRNA		1	BGIR9606_401315	noncoding	novel	0.022	0.034	0.022	0.022	0.66524	0.00439	0.64491	-0.03273	-0.67764	0.03258	0.93841	0.00928	0	0	0	0.02	0	0.02	0	0.02	0	0.02	0	0	0	0	0.11	0.1	0	0	0.04	0	0	0.02	0.04	0.02	0.06	0.1	0	0	0.05	0
BGIG9606_38224	BGIG9606_38224	lncRNA		1	URS00008C34B1	noncoding	known	0.06	0.03	0.058	0.059	-0.99636	0.00031	-0.99676	-0.00064	0.99612	0.00481	0.99868	0.00123	0.08	0	0	0.1	0	0	0	0	0	0.28	0.55	0.08	0	0	0	0.29	0	0	0	0	0	0.14	0	0	0.04	0	0	0.12	0	0
BGIG9606_50936	BGIG9606_50936	lncRNA		1	URS00008B1FB4	noncoding	known	0.018	0.009	0.017	0.017	-0.93405	0.00594	-0.89061	0.06903	0.95964	0.04554	0.88824	0.01061	0	0	0	0	0	0	0	0	0.06	0.02	0	0.03	0.26	0	0.02	0	0	0	0	0.03	0	0	0.02	0	0.02	0	0	0.02	0	0
105378793	LOC105378793	lncRNA		2	BGIR9606_265439+++XR_947499.2	noncoding	known	0.007	0.017	0.006	0.006	1.41971	0.0009	1.0969	-0.55942	-1.65631	0.0399	0.50241	0.00077	0	0	0	0	0	0	0	0	0	0	0	0	0	0.16	0	0	0	0	0.03	0	0	0	0	0	0	0	0	0.04	0	0.02
BGIG9606_37305	BGIG9606_37305	lncRNA		1	URS0000D5CED2	noncoding	known	0.029	0.04	0.018	0.022	0.81428	0	0.539	-0.47089	-1.0099	0.00642	0.07243	0	0	0	0	0.15	0	0.08	0.03	0	0	0	0	0	0.28	0.01	0	0.02	0	0	0	0.07	0	0.01	0	0.11	0	0	0	0.13	0	0
107984741	LOC107984741	lncRNA		2	URS00001E243E+++XR_001751541.1	noncoding	known	0.014	0.007	0.014	0.014	-0.94028	0.01726	-1.01353	-0.11929	0.89424	0.04265	0.82431	0.04437	0	0.02	0.02	0	0	0.02	0.06	0	0	0	0	0	0	0	0	0	0	0	0	0	0.12	0.02	0.1	0	0	0	0	0.02	0	0
101060385	LINC01939	lncRNA		5	URS00002E14A7+++URS0000428510+++URS00008BA830+++URS00009B5A8B+++NR_110179.1	noncoding	known	0	0.006	0	0	3.77021	0.0289	2.35993		-3.08927	0.19328		0.07165	0	0	0	0	0	0	0	0	0	0	0	0	0	0	0	0	0	0	0	0	0	0	0	0	0	0	0	0	0	0
BGIG9606_52592	BGIG9606_52592	lncRNA		1	URS00008B6406	noncoding	known	0.042	0.16	0.058	0.052	1.59512	0	1.8547	0.39619	-1.45851	0	0.51207	0	0.28	0	0	0	0.21	0	0	0	0	0	0	0.18	0	0	0.1	0.23	0	0	0	0.1	0	0	0	0	0	0	0	0.19	0.1	0.2
BGIG9606_68264	BGIG9606_68264	lncRNA		1	BGIR9606_407393	noncoding	novel	0	0.003	0.072	0.046	-4.1068	6e-05		4.56271	4.78774		0.00013	0	0	0	0	0	0	0	0	0	0	0	0	0	0	0	0	0	0	0	0	0	0	0	0	0	0	0	0	0	0	0
BGIG9606_36419	BGIG9606_36419	lncRNA		1	URS00008C1C4B	noncoding	known	0.153	0.1	0.17	0.164	-0.6969	0.00198	-0.58781	0.17112	0.75893	0.05271	0.589	0.00209	0	0.36	0	0.19	0.25	0.53	0.17	0	0.1	1.13	0	0.15	0.4	0	0	0.28	0	0	0.09	0.08	0	0.09	0.16	0	0	0	0	0	0.16	0
107985831	LOC107985831	lncRNA		3	URS00002AC79F+++URS0000D64C1A+++XR_001739227.1	noncoding	known	0.023	0.017	0.034	0.03	-0.71854	0.04052	-0.17772	0.79003	0.96776	0.7656	0.07441	0.00739	0	0	0	0.09	0	0.04	0	0.04	0.1	0.05	0	0.02	0.1	0	0.03	0.13	0	0	0	0	0	0	0	0	0	0	0	0.04	0	0.03
BGIG9606_45036	BGIG9606_45036	lncRNA		3	BGIR9606_333075+++URS00008B682F+++URS00009B5577	noncoding	known	0	0.003	0	0	3.27271	0.00026	2.86243	-0.72934	-3.59177	0.00798	0.77895	0.00067	0.01	0	0	0	0	0	0	0	0	0	0	0	0	0	0	0	0	0	0	0	0	0	0	0	0	0	0	0.03	0	0
BGIG9606_56703	BGIG9606_56703	lncRNA		1	BGIR9606_395525	noncoding	novel	0.002	0.01	0.007	0.005	1.05864	0.0311	2.13215	1.4703	-0.66185	0.00302	0.10754	0.21165	0	0	0	0.02	0.02	0	0	0	0	0	0	0	0	0	0	0	0.02	0	0	0	0	0	0	0	0	0	0	0	0	0
BGIG9606_60523	BGIG9606_60523	lncRNA		1	BGIR9606_399364	noncoding	novel	0.008	0.008	0.021	0.016	-0.90222	0.0178	0.19001	1.49305	1.30304	0.79599	0.00209	0.00061	0	0.02	0	0	0	0	0.04	0	0.05	0	0	0	0.03	0	0	0	0	0	0	0	0	0.02	0	0	0.04	0	0	0	0	0
574028	CLLU1	lncRNA		5	URS0000304043+++URS00003C1E46+++URS0000D61B90+++NR_027932.1+++NR_027933.1	noncoding	known	0.015	0.011	0.025	0.021	-0.87611	5e-05	-0.38796	0.71853	1.10649	0.24931	0.00789	0	0.01	0.04	0	0.02	0.03	0	0	0	0.06	0	0	0.05	0.01	0	0.01	0.02	0	0	0.05	0.01	0.01	0.02	0	0.04	0	0	0	0.01	0	0
105370588	LOC105370588	lncRNA		8	URS00001A935C+++URS000047392F+++XR_001751008.1+++XR_001751009.1+++XR_001751010.1+++XR_001751011.1+++XR_001751012.1+++XR_944064.2	noncoding	known	0	0	0.005	0.003	-3.81475	0.01648		0.00763	3.81762		0.99575	0.03074	0	0	0	0	0	0	0	0	0	0	0	0	0	0	0	0	0	0	0	0.01	0	0	0	0	0	0	0	0	0	0
BGIG9606_61737	BGIG9606_61737	lncRNA		1	BGIR9606_400584	noncoding	novel	0.056	0.017	0.043	0.048	-1.39972	0.00591	-1.57295	-0.28877	1.28419	0.01192	0.64561	0.02779	0	0	0	0	0.19	0	0	0	0.22	0	0	0	0	0	0	0	0.4	0	0.64	0	0	0	0	0	0	0	0	0.17	0	0.09
BGIG9606_62949	BGIG9606_62949	lncRNA		1	BGIR9606_401800	noncoding	novel	0.001	0.003	0.017	0.011	-2.13668	0.00031	1.35993	4.12864	2.76871	0.39498	0	0	0	0	0	0	0	0.03	0	0	0	0	0	0	0	0	0	0	0	0	0	0	0	0	0	0	0	0	0	0	0	0
BGIG9606_63725	BGIG9606_63725	lncRNA		1	BGIR9606_402586	noncoding	novel	0.002	0.027	0.017	0.011	1.34571	0.00201	4.0229	3.27066	-0.75224	0	0.00225	0.10078	0	0	0	0	0	0	0	0	0.05	0	0	0	0	0	0	0	0	0	0	0	0	0	0	0	0	0	0	0.04	0	0.08
400644	LINC01443	lncRNA		2	URS00004B35AC+++NR_104164.1	noncoding	known	0.013	0.006	0.013	0.013	-1.16005	0.00017	-1.12636	0.05364	1.18	0.00469	0.90517	0.00057	0	0	0	0	0	0	0.01	0	0.03	0.1	0.01	0	0.01	0	0	0.02	0	0.03	0	0.08	0	0.02	0.02	0	0	0	0	0.01	0.02	0
100652929	LINC02078	lncRNA	HP09025	1	NR_109783.1	noncoding	known	0.017	0.013	0.027	0.023	-0.81015	0	-0.35608	0.67176	1.02784	0.09756	0.00017	0	0.01	0.04	0.02	0.05	0.01	0.01	0	0	0.04	0	0	0.01	0.05	0.01	0	0.04	0.01	0.01	0.04	0	0	0.03	0.02	0.01	0.03	0	0.01	0.01	0	0.01
BGIG9606_48922	BGIG9606_48922	lncRNA		1	URS00008B286B	noncoding	known	0.001	0	0.006	0.004	-2.95185	0.00026	-0.95002	2.54044	3.49046	0.59546	0.00317	2e-05	0	0	0	0	0	0	0	0	0	0	0	0	0	0.02	0	0	0	0	0	0	0	0	0	0	0	0	0	0	0	0.01
BGIG9606_53772	BGIG9606_53772	lncRNA		1	URS00008BFC19	noncoding	known	0.017	0.009	0.022	0.02	-1.21529	0.00036	-0.97349	0.3702	1.34369	0.03888	0.38578	0.00027	0	0.02	0	0	0.06	0	0	0	0.05	0	0	0	0	0.02	0.02	0	0	0	0.13	0	0.02	0	0.12	0	0	0	0	0.02	0	0.02
BGIG9606_39714	BGIG9606_39714	lncRNA		1	URS0000D59590	noncoding	known	0.011	0.007	0.014	0.013	-0.97769	0.00018	-0.74586	0.35555	1.10141	0.03908	0.2916	9e-05	0	0.04	0	0	0	0	0	0.03	0.06	0	0	0	0.01	0.03	0.03	0.01	0	0	0	0.02	0	0	0	0.02	0.01	0.03	0	0	0	0.01
100506046	GAS5-AS1	lncRNA		2	URS00008B35AB+++NR_037605.1	noncoding	known	0.011	0.002	0.005	0.007	-2.12072	0.01315	-2.89755	-1.58851	1.30903	0.00154	0.05268	0.26138	0	0	0	0	0	0	0	0.12	0	0	0.16	0	0	0	0	0	0	0	0	0	0	0	0	0	0	0	0	0	0	0
BGIG9606_39937	BGIG9606_39937	lncRNA		2	URS0000153A3D+++URS00009C0345	noncoding	known	0.042	0.044	0.015	0.024	0.89038	0.00594	0.1092	-1.60078	-1.70999	0.81445	0.00166	2e-05	0.12	0	0	0	0.39	0.32	0	0	0	0	0	0	0	0.13	0	0	0	0	0	0.05	0	0.07	0	0	0	0	0	0	0.03	0
BGIG9606_57561	BGIG9606_57561	lncRNA		1	BGIR9606_396388	noncoding	novel	0.019	0.001	0.016	0.017	-3.72164	0.00079	-3.80999	-0.14438	3.66561	0.00632	0.88473	0.0034	0	0	0	0	0.24	0	0.08	0	0	0	0	0	0	0	0	0.18	0	0	0	0	0	0	0	0	0	0	0	0.07	0	0
BGIG9606_56180	BGIG9606_56180	lncRNA		1	BGIR9606_395002	noncoding	novel	0.013	0.001	0.011	0.012	-2.98468	0.0222	-3.22503	-0.40741	2.81762	0.04377	0.73866	0.06112	0	0	0	0	0	0	0	0	0	0	0	0	0	0	0	0	0	0	0	0	0	0	0	0	0	0.34	0	0	0	0
BGIG9606_65324	BGIG9606_65324	lncRNA		1	BGIR9606_404200	noncoding	novel	0.033	0.05	0.012	0.02	1.28478	0.00914	0.51194	-1.57734	-2.08927	0.40793	0.06635	0.00065	0.09	0	0	0	0	0	0	0	0.11	0.1	0	0.09	0	0	0.09	0	0	0	0	0	0.09	0.1	0	0.11	0.09	0	0	0	0	0.09
105371184	LOC105371184	lncRNA	LA16c-313D11.9	2	URS000001DDD6+++NR_136337.1	noncoding	known	0.013	0.02	0.053	0.039	-0.70582	0.00592	0.64944	1.80671	1.15727	0.13802	0	0	0.03	0	0	0	0	0	0	0	0.02	0	0	0.02	0	0	0	0.04	0	0	0.02	0.03	0	0.06	0.1	0.02	0	0	0.06	0.05	0.05	0
BGIG9606_68803	BGIG9606_68803	lncRNA		1	BGIR9606_408248	noncoding	novel	0.005	0.004	0.008	0.007	-0.80419	0.02767	-0.22766	0.838	1.06566	0.71445	0.06714	0.0046	0.01	0	0	0	0	0.01	0	0.03	0	0	0	0.01	0	0	0.05	0.02	0	0	0	0	0	0	0	0	0	0	0	0	0	0
100873998	MEIS1-AS2	lncRNA	MEIS1-AS1	3	BGIR9606_280662+++URS00001F0F65+++NR_046625.1	noncoding	known	0.048	0.063	0.028	0.036	0.86658	0.00011	0.39893	-0.84647	-1.24539	0.16947	0.01934	0	0.17	0	0.03	0	0.1	0.04	0.03	0	0.12	0	0	0	0	0.1	0.03	0	0	0.14	0.18	0	0.15	0.07	0.1	0	0	0	0.06	0.1	0.03	0
BGIG9606_60103	BGIG9606_60103	lncRNA		1	BGIR9606_398942	noncoding	novel	0.014	0.002	0.013	0.013	-2.39972	0.01842	-2.54696	-0.24391	2.30304	0.04541	0.82061	0.04642	0	0	0	0	0.15	0.08	0	0	0	0	0	0	0	0	0.14	0	0	0	0	0	0	0	0	0	0	0	0	0	0	0
104472718	LINC00508	lncRNA		2	URS00004CBC7C+++NR_126452.2	noncoding	known	0.016	0.05	0.01	0.012	2.07631	0	1.69251	-0.67687	-2.36938	0	0.11535	0	0.21	0	0	0	0	0	0	0	0	0	0	0	0	0	0	0	0.02	0	0.02	0	0	0	0	0.02	0.06	0.08	0.05	0	0	0.01
BGIG9606_59282	BGIG9606_59282	lncRNA		1	BGIR9606_398117	noncoding	novel	0.013	0.005	0.015	0.014	-1.55172	0.00017	-1.31814	0.35812	1.67626	0.01958	0.47327	0.00018	0	0	0	0	0.02	0	0	0	0	0.19	0	0	0	0	0	0.04	0	0	0.02	0.02	0	0.04	0	0	0	0	0	0	0	0
BGIG9606_66563	BGIG9606_66563	lncRNA		1	BGIR9606_405450	noncoding	novel	0.03	0.007	0.04	0.037	-2.51519	0.00021	-2.22503	0.44058	2.66561	0.01704	0.53294	0.00027	0	0	0.09	0	0	0	0	0.28	0	0	0	0	0	0	0	0	0	0	0.42	0	0	0	0	0	0	0	0	0	0	0
388242	LOC388242	lncRNA		1	NR_002556.1	noncoding	known	0.013	0.012	0.004	0.007	0.80225	0.02534	-0.01813	-1.71458	-1.69645	0.97078	0.00175	0.00013	0	0	0	0	0	0	0	0	0	0	0	0	0	0	0	0.27	0	0	0.07	0	0	0	0	0	0	0	0	0	0	0
BGIG9606_66821	BGIG9606_66821	lncRNA		1	BGIR9606_405715	noncoding	novel	0.019	0.033	0.005	0.01	1.68775	0.01718	0.86243	-1.72934	-2.59177	0.31082	0.20507	0.00393	0	0	0	0	0	0.26	0	0	0	0	0	0	0	0.13	0	0	0	0	0	0	0.11	0	0	0	0	0	0	0.11	0.36	0.11
BGIG9606_49777	BGIG9606_49777	lncRNA		1	URS00008BE00F	noncoding	known	0.004	0	0.005	0.005	-4.0428	0.00753		0.35699	4.16698		0.77679	0.01113	0	0	0	0	0	0	0	0	0	0	0	0	0	0	0.1	0	0	0	0	0	0	0	0	0	0	0	0	0	0	0
150577	LINC01104	lncRNA		3	URS00002BEF8D+++URS00009C2C31+++NR_103730.1	noncoding	known	0.015	0.023	0.014	0.014	0.73779	1e-05	0.59697	-0.23291	-0.82989	0.00488	0.42715	1e-05	0	0.02	0	0.02	0.02	0.01	0	0	0.01	0	0	0.09	0.02	0	0.09	0	0	0	0	0.02	0	0.06	0.01	0	0.01	0	0	0.02	0	0
101929350	LINC01665	lncRNA		3	URS00008B404B+++URS00008C1428+++NR_134584.1	noncoding	known	0.025	0.021	0.039	0.034	-0.72405	1e-05	-0.2598	0.68578	0.94558	0.31941	0.0011	0	0.01	0.14	0	0.04	0	0.01	0	0	0.02	0.07	0	0.03	0	0.01	0.02	0.03	0.03	0.01	0.09	0.03	0.03	0.02	0.03	0	0.01	0.01	0.01	0.06	0.04	0.02
112268205	LOC112268205	lncRNA		8	URS00005B9E4D+++URS00008B47E2+++URS00008BB774+++URS00008BF0B1+++URS00009B2930+++URS00009B65F1+++XR_002958149.1+++XR_002958150.1	noncoding	known	0.007	0.009	0.004	0.005	0.90771	0.04446	0.49744	-0.72934	-1.22678	0.39554	0.32663	0.01772	0.01	0	0	0.02	0	0.02	0	0	0	0.05	0	0	0	0	0	0	0.02	0	0	0	0	0.02	0	0	0.03	0	0	0	0	0
BGIG9606_66555	BGIG9606_66555	lncRNA		1	BGIR9606_405442	noncoding	novel	0.035	0.031	0.07	0.057	-0.89461	0	-0.16516	1.03907	1.20423	0.56077	0	0	0.01	0	0	0.1	0	0.11	0.01	0.01	0.09	0	0	0.03	0.14	0.01	0.12	0	0.06	0	0.08	0	0.04	0	0.03	0	0	0.06	0.04	0	0	0
107985373	LOC107985373	lncRNA		1	XR_001738572.1	noncoding	known	0.055	0.053	0.108	0.089	-0.71808	5e-05	-0.02473	0.9922	1.01693	0.94192	1e-05	0	0	0.13	0	0	0.21	0.03	0.12	0	0.1	0.03	0	0	0.04	0.03	0.06	0.13	0	0.1	0	0.03	0.03	0.25	0.03	0.03	0.08	0	0.03	0.11	0.03	0.08
105378174	LOC105378174	lncRNA		3	URS00007847AD+++URS00008B3039+++XR_943577.1	noncoding	known	0.015	0.013	0.019	0.017	-1.03314	0	-0.29363	1.05208	1.3457	0.4011	3e-05	0	0.02	0	0.03	0.02	0.04	0.02	0.01	0.08	0	0	0	0	0	0.02	0	0.06	0.02	0	0	0.01	0	0	0.01	0.04	0	0	0	0	0.01	0
BGIG9606_47671	BGIG9606_47671	lncRNA		1	URS00008B675F	noncoding	known	0.001	0.005	0	0	3.54701	0.00407	2.13674		-3.86608	0.0988		0.00768	0	0	0	0	0	0	0	0	0	0	0	0	0	0	0	0.03	0	0	0	0	0	0	0	0	0	0	0.01	0	0	0
105375014	LINC02570	lncRNA		3	URS00008B6157+++URS0000D5E3D0+++NR_134610.1	noncoding	known	0.269	0.292	0.627	0.498	-0.75218	0	0.14122	1.24782	1.1066	0.00136	0	0	0.06	0.31	0.21	0.37	0.24	0.25	0.23	0.11	0.66	0.66	0.12	0.27	0.3	0.18	0.12	0.34	0.19	0.09	0.58	0.29	0.13	0.39	0.45	0.1	0.27	0.07	0.12	0.37	0.2	0.25
BGIG9606_56471	BGIG9606_56471	lncRNA		1	BGIR9606_395293	noncoding	novel	0.045	0.082	0.045	0.045	0.89712	0.00037	0.88539	-0.01885	-0.90424	0.00609	0.9691	0.00132	0.05	0	0	0	0.05	0.11	0	0.37	0	0	0	0	0	0.16	0	0	0	0	0	0	0.05	0.11	0	0.17	0.05	0.05	0.09	0.14	0	0.2
105371729	LOC105371729	lncRNA		2	BGIR9606_272905+++XR_001738249.2	noncoding	known	0.001	0.003	0.015	0.01	-2.27419	0.03014	-1.22503	1.44058	2.66561	0.50221	0.19535	0.0124	0	0	0	0	0	0	0	0.02	0	0	0	0	0	0	0	0	0	0	0	0	0	0	0	0	0	0	0	0	0	0
105371882	LOC105371882	lncRNA		4	URS00008B3AC7+++URS00008BAD89+++URS00008BDEE8+++XR_934953.2	noncoding	known	0.001	0	0.002	0.002	-4.51519	0.00096		1.73009	4.95512		0.09463	0.00039	0	0	0	0	0	0	0	0	0	0	0	0	0	0	0.02	0	0	0	0	0	0	0	0	0	0	0	0	0	0	0
BGIG9606_65469	BGIG9606_65469	lncRNA		1	BGIR9606_404345	noncoding	novel	0.007	0.019	0.008	0.007	1.35517	0.01006	1.52986	0.27066	-1.2592	0.02755	0.80345	0.0298	0	0	0	0	0	0	0	0	0	0	0	0	0	0	0	0	0	0	0.05	0	0	0	0.12	0	0	0	0	0.08	0.04	0.04
BGIG9606_64285	BGIG9606_64285	lncRNA		1	BGIR9606_403148	noncoding	novel	0.147	0.211	0.087	0.109	0.98341	0	0.54143	-0.79347	-1.3349	0.00098	0.00038	0	0.19	0.05	0.21	0	0	0	0.17	0	0	0	0.49	0.07	0	0.13	0.08	0.05	0.59	0	0	0.24	0.04	0.09	0.7	0.14	0.2	0.38	0.04	0.7	0.24	0.44
BGIG9606_45930	BGIG9606_45930	lncRNA		1	URS0000D61D5E	noncoding	known	0.008	0.01	0.005	0.006	0.80974	0.00476	0.46086	-0.60905	-1.06991	0.21741	0.19303	0.0011	0	0.01	0	0	0	0.01	0	0	0	0	0	0.01	0.06	0	0	0.02	0	0	0.04	0	0	0	0	0	0.04	0.02	0.06	0.05	0	0.03
100130417	LINC02593	lncRNA		7	URS0000033DB4+++URS00000499BA+++URS00009B1C66+++URS0000D5CF9D+++URS0000D5DAD3+++NR_026874.2+++NR_122045.1	noncoding	known	0	0.001	0.001	0.001	2.08828	0.00925	1.67801	-0.72934	-2.40735	0.0896	0.68284	0.01016	0	0	0	0	0	0	0	0	0	0	0	0	0	0	0	0.01	0	0	0	0	0	0	0	0	0	0	0	0	0	0
BGIG9606_64481	BGIG9606_64481	lncRNA		1	BGIR9606_403344	noncoding	novel	0	0.002	0	0	3.77021	0.0289	2.35993		-3.08927	0.19328		0.07165	0	0	0	0	0	0	0	0	0	0	0	0	0	0	0	0	0	0	0	0	0	0	0	0	0	0	0	0	0	0
BGIG9606_66545	BGIG9606_66545	lncRNA		1	BGIR9606_405432	noncoding	novel	0.04	0.063	0.144	0.106	-0.74863	0	0.65501	1.86328	1.20827	3e-05	0	0	0	0	0.04	0.05	0	0.1	0.03	0.01	0.03	0.02	0	0.04	0.04	0.05	0	0.12	0.13	0	0.03	0	0	0.02	0.14	0.02	0.01	0.15	0.02	0.02	0.03	0.02
105369593	LOC105369593	lncRNA		2	XR_931533.2+++XR_952178.2	noncoding	known	0.269	0.446	0.157	0.197	1.16449	0	0.7243	-0.7898	-1.5141	0	0	0	0.29	0.45	0.13	0.3	0.46	0.23	0.16	0.16	0.15	0.06	0	0.05	0.1	0.03	0.32	0.11	0.7	1.23	1.24	0.22	0.05	0.03	0.08	0.06	0.18	0.21	0.82	0.17	0.1	0.05
101929109	LOC101929109	lncRNA		2	URS0000D5A1C7+++NR_134278.1	noncoding	known	0.025	0.031	0.015	0.019	0.73474	0	0.27747	-0.82492	-1.10239	0.18168	0.00075	0	0.01	0.09	0.03	0.07	0.06	0.03	0.05	0.02	0.02	0	0	0.01	0	0.02	0.02	0	0.04	0.08	0	0.03	0.02	0	0	0	0	0.05	0.01	0	0	0.01
BGIG9606_62430	BGIG9606_62430	lncRNA		1	BGIR9606_401280	noncoding	novel	0.034	0.028	0.054	0.047	-0.71042	0.01549	-0.2582	0.66921	0.92741	0.58907	0.07292	0.00244	0	0.25	0.04	0	0	0.04	0.08	0	0	0	0	0	0.14	0	0	0.08	0	0	0	0	0.03	0.12	0	0	0.11	0	0.03	0	0	0.04
107985869	LOC107985869	lncRNA		5	BGIR9606_275331+++URS00003C01CA+++URS0000D5CAE4+++URS0000D5E1D2+++XR_001739409.1	noncoding	known	0.064	0.061	0.117	0.098	-0.62342	0	-0.03718	0.85098	0.88815	0.67416	0	0	0.03	0.03	0.06	0.05	0.05	0.06	0.03	0.02	0.13	0.06	0.08	0.01	0.08	0.04	0.09	0.06	0.16	0.01	0.14	0.04	0.03	0.05	0.13	0.04	0.12	0.07	0.06	0.04	0.04	0.04
105378225	LOC105378225	lncRNA		2	URS00008B9824+++XR_944406.2	noncoding	known	0.041	0.046	0.01	0.021	1.0656	0.0001	0.21841	-1.79601	-2.01442	0.55044	8e-05	0	0.08	0.08	0	0	0	0.29	0.06	0	0	0	0	0	0.04	0	0	0	0.2	0.02	0	0.03	0	0.18	0.05	0	0	0.03	0.05	0.03	0.08	0.05
BGIG9606_68197	BGIG9606_68197	lncRNA		1	BGIR9606_407316	noncoding	novel	0.178	0.191	0.42	0.333	-0.81769	0	0.0969	1.27434	1.17744	0.65321	0	0	0.04	0.63	0.04	0.31	0.23	0.34	0	0.13	0.32	0.1	0	0.2	0.44	0	0.09	0.3	0.05	0	0.34	0.29	0.08	0	0.31	0.05	0.17	0.18	0.04	0.17	0.13	0.13
104564224	LUNAR1	lncRNA		7	BGIR9606_361760+++URS000076F403+++URS00008BA75C+++URS00008BBA66+++URS00009B766A+++URS00009C25D9+++NR_126487.1	noncoding	known	0.087	0.036	0.032	0.052	-0.98984	0	-1.3583	-0.64688	0.71142	0	0.00194	0.00091	0.01	0	0	0.12	0.03	0.26	0	0.06	0	0.18	0	0.02	0.05	0.13	0	0.11	0.15	0.35	0.15	0	0.19	0.04	0	0.34	0.05	0.01	0	0	0	0.02
BGIG9606_42882	BGIG9606_42882	lncRNA		1	URS00008B99FE	noncoding	known	0.012	0	0.004	0.007	-3.81475	0.01648	-4.54696	-1.46631		0.0092	0.20823		0	0	0	0.14	0	0.06	0	0	0	0	0	0.1	0	0	0	0	0	0	0	0	0	0	0	0	0	0	0	0	0	0
105371679	LOC105371679	lncRNA		3	URS0000258C21+++URS000053426D+++XR_922400.2	noncoding	known	0	0.003	0	0	3.9926	0.01507	2.58233		-3.31167	0.13181		0.04259	0	0	0	0	0	0	0	0	0	0	0	0	0	0	0	0	0	0	0	0	0	0	0	0	0	0	0	0	0	0
BGIG9606_53041	BGIG9606_53041	lncRNA		1	URS00008B7700	noncoding	known	0.003	0.012	0.008	0.006	1.00082	0.00986	1.91247	1.27066	-0.64181	0.00054	0.07142	0.12686	0	0	0	0	0	0	0	0	0	0.02	0	0	0	0	0	0	0	0.01	0	0	0	0.02	0	0.02	0.02	0	0.02	0	0	0
107987011	LOC107987011	lncRNA		25	BGIR9606_332483+++BGIR9606_332484+++BGIR9606_332485+++BGIR9606_332486+++BGIR9606_332487+++BGIR9606_332488+++BGIR9606_332489+++BGIR9606_332490+++BGIR9606_332491+++BGIR9606_332492+++BGIR9606_332493+++BGIR9606_332494+++BGIR9606_332495+++BGIR9606_332496+++BGIR9606_332497+++BGIR9606_332498+++BGIR9606_332499+++BGIR9606_332500+++BGIR9606_332501+++URS00008B323B+++URS00008BD2F8+++URS00009B538B+++URS00009B…	noncoding	known	0.093	0.132	0.082	0.086	0.65687	0	0.43102	-0.38142	-0.81243	0.00222	0.03455	0	0.08	0.04	0.07	0.04	0.26	0.14	0.05	0.08	0	0.06	0.09	0.03	0	0.11	0.58	0.26	0.11	0	0	0.03	0.03	0.06	0.04	0	0.02	0.25	0	0.04	0.06	0.1
BGIG9606_50062	BGIG9606_50062	lncRNA		2	URS00008B830D+++URS00009B4D88	noncoding	known	0.001	0.004	0.002	0.002	1.64468	0.00707	2.2344	0.85562	-1.37878	0.00871	0.51302	0.0359	0	0	0.01	0	0	0	0	0	0	0	0	0	0	0	0	0	0.01	0	0	0	0	0	0	0	0	0	0	0	0.03	0
BGIG9606_61492	BGIG9606_61492	lncRNA		1	BGIR9606_400339	noncoding	novel	0.008	0.008	0.016	0.013	-0.6478	0.00197	0.05678	1.00682	0.95004	0.88746	0.00018	1e-05	0	0	0	0.04	0	0	0.02	0	0.03	0	0	0	0.08	0	0	0.01	0	0	0	0.02	0	0	0	0	0	0.01	0	0	0	0
BGIG9606_64308	BGIG9606_64308	lncRNA		1	BGIR9606_403171	noncoding	novel	0.015	0.013	0.023	0.02	-0.63788	0.04481	-0.10955	0.77316	0.88271	0.84606	0.05517	0.00689	0	0	0	0	0	0	0	0	0.12	0	0	0	0	0	0.02	0.09	0.02	0	0	0.05	0	0.02	0.04	0	0.02	0	0	0	0	0.02
BGIG9606_58224	BGIG9606_58224	lncRNA		1	BGIR9606_397057	noncoding	novel	0.002	0.005	0	0.001	2.50717	0.01864	1.0969		-3.82624	0.34753		0.0089	0	0	0	0	0	0	0	0	0	0	0	0	0	0	0	0	0	0	0	0	0.05	0	0	0	0	0	0	0	0	0
BGIG9606_62957	BGIG9606_62957	lncRNA		1	BGIR9606_401808	noncoding	novel	0.005	0.008	0.001	0.002	1.88569	0.02544	0.89045	-2.3143	-3.20475	0.37106	0.18263	0.00516	0	0	0	0	0	0	0	0	0.04	0.08	0	0	0	0	0	0	0	0	0	0	0	0	0	0	0	0	0	0	0.07	0
BGIG9606_56364	BGIG9606_56364	lncRNA		1	BGIR9606_395186	noncoding	novel	0.031	0.011	0.049	0.042	-1.96676	7e-05	-1.51454	0.66921	2.18375	0.03362	0.21841	3e-05	0	0	0.29	0	0.07	0	0	0.29	0	0	0	0	0	0	0	0	0	0	0	0	0	0.08	0.07	0	0	0	0	0	0	0
BGIG9606_62987	BGIG9606_62987	lncRNA		1	BGIR9606_401838	noncoding	novel	0	0.002	0.009	0.006	-1.72404	0.04664		4.03195	2.40498		0.00238	0.00334	0	0	0	0	0	0	0	0	0	0	0	0	0	0	0	0	0	0	0	0	0	0	0	0	0	0	0	0	0	0
105377244	LOC105377244	lncRNA		1	XR_938675.2	noncoding	known	0	0.008	0.004	0.003	1.62582	0.01387	4.0229	3.07801	-0.94488	0.00096	0.05797	0.16452	0	0	0	0	0	0	0	0	0	0	0	0	0	0	0	0	0	0	0	0	0	0	0	0	0	0	0	0	0	0
BGIG9606_66132	BGIG9606_66132	lncRNA		1	BGIR9606_405017	noncoding	novel	0.009	0.007	0.012	0.011	-0.63104	0.02997	-0.34532	0.43416	0.77948	0.42583	0.25184	0.01134	0	0	0	0.08	0	0	0	0.04	0.05	0	0	0	0.01	0.03	0	0	0	0	0	0.02	0	0	0	0	0.01	0	0	0	0	0.01
107984374	LOC107984374	lncRNA		2	BGIR9606_342484+++XR_001748082.1	noncoding	known	0.032	0.034	0.057	0.048	-0.80181	0	0.01754	1.15434	1.1368	0.9494	0	0	0.01	0.01	0	0.03	0.01	0.01	0	0.05	0.13	0.18	0.03	0.13	0.04	0	0	0.01	0	0	0.03	0.03	0	0	0.04	0	0.05	0.04	0.01	0.04	0.01	0
BGIG9606_59347	BGIG9606_59347	lncRNA		1	BGIR9606_398182	noncoding	novel	0.027	0.037	0.018	0.022	0.8054	0.00277	0.44957	-0.62242	-1.07199	0.19958	0.15456	0.00051	0	0	0	0.12	0	0	0.05	0	0.03	0	0.2	0.02	0.03	0	0.03	0.09	0	0	0	0	0	0	0.05	0	0	0.08	0	0.1	0.05	0
100507521	LOC100507521	lncRNA		3	URS00009BC110+++XR_110911.3+++XR_950169.2	noncoding	known	0.004	0.012	0.006	0.005	1.04086	0.01366	1.43794	0.59259	-0.84535	0.01116	0.44753	0.06683	0	0	0.05	0	0	0.01	0	0.02	0	0	0	0	0	0	0	0	0	0	0	0	0	0	0.02	0	0	0	0	0.02	0.02	0
BGIG9606_51977	BGIG9606_51977	lncRNA		1	URS00008B6986	noncoding	known	0.041	0.039	0.08	0.066	-0.70344	0.00013	-0.09038	0.88665	0.97703	0.79042	0.00016	0	0	0.1	0.09	0	0.02	0.05	0	0	0.08	0.02	0.11	0.04	0.03	0.09	0	0.08	0.02	0	0	0.04	0.02	0.05	0.05	0	0.09	0.09	0.04	0.02	0.02	0.02
BGIG9606_57383	BGIG9606_57383	lncRNA		1	BGIR9606_396210	noncoding	novel	0	0.023	0.006	0.004	2.64468	0.01037	3.2344		-1.96374	0.02682		0.05854	0	0	0	0	0	0	0	0	0	0	0	0	0	0	0	0	0	0	0	0	0	0	0	0	0	0	0	0	0	0
BGIG9606_64876	BGIG9606_64876	lncRNA		1	BGIR9606_403744	noncoding	novel	0.006	0.007	0.018	0.014	-0.93814	0.00666	0.4124	1.80117	1.38877	0.5274	7e-05	5e-05	0	0	0	0.08	0	0	0	0	0	0	0	0	0	0.03	0	0.02	0	0	0	0	0	0.02	0	0	0	0	0	0	0	0
BGIG9606_46546	BGIG9606_46546	lncRNA		1	URS0000D5A233	noncoding	known	0.02	0.035	0.024	0.023	0.63712	0.00361	0.86243	0.34595	-0.51649	0.0024	0.35103	0.03355	0.02	0	0	0	0	0.08	0	0	0.02	0.02	0	0.02	0.07	0.04	0.03	0	0	0	0	0.03	0	0.06	0.03	0	0.02	0.09	0	0	0.07	0
107987178	LOC107987178	lncRNA		3	URS00009BB2EF+++URS00009BB51A+++XR_001749203.2	noncoding	known	0.003	0	0.001	0.002	-2.94568	0.02532	-3.13576	-0.31814	2.81762	0.05501	0.79791	0.06112	0	0	0	0	0	0	0	0	0	0	0	0	0	0	0	0	0	0	0	0	0	0	0	0	0	0.08	0	0	0	0
BGIG9606_64186	BGIG9606_64186	lncRNA		1	BGIR9606_403049	noncoding	novel	0.013	0.01	0.029	0.023	-1.25085	1e-05	-0.30749	1.31019	1.61768	0.55926	0.00018	0	0	0.04	0	0	0.02	0	0.02	0	0.04	0	0	0	0.04	0	0	0.05	0.03	0	0.07	0.02	0	0	0	0	0	0	0	0	0	0
105374376	LOC105374376	lncRNA		2	XR_002959780.1+++XR_925113.2	noncoding	known	0	0.002	0.017	0.011	-2.32045	0.04901		3.44539	3.00139		0.02169	0.00744	0	0	0	0	0	0	0	0	0	0	0	0	0	0	0	0	0	0	0	0	0	0	0	0	0	0	0	0	0	0
BGIG9606_50702	BGIG9606_50702	lncRNA		1	URS0000771423	noncoding	known	0.01	0.007	0.022	0.017	-1.39972	0.02106	-0.54696	1.19666	1.74362	0.60605	0.09565	0.00487	0	0	0	0	0	0.05	0	0	0	0.1	0	0	0	0.05	0	0	0	0	0	0	0	0	0	0	0.05	0	0	0	0	0.05
100507391	LINC01968	lncRNA		5	URS0000162E86+++URS000027F0F5+++URS00008B773F+++URS00008BB4E4+++NR_037891.1	noncoding	known	0.003	0.004	0.002	0.003	0.98171	0.03062	0.49744	-0.88134	-1.37878	0.39554	0.23989	0.00888	0.01	0	0	0.01	0.01	0	0	0	0	0	0	0	0	0	0	0	0	0	0	0.01	0	0	0.02	0	0.01	0	0	0.01	0	0
BGIG9606_56164	BGIG9606_56164	lncRNA		1	BGIR9606_394986	noncoding	novel	0.028	0.02	0.048	0.041	-1.08606	0.00083	-0.53697	0.80117	1.33815	0.29101	0.045	9e-05	0	0	0	0	0	0	0.04	0	0.09	0.13	0	0	0	0.2	0	0	0	0	0	0	0	0.04	0.12	0	0	0.12	0	0.15	0	0
BGIG9606_54945	BGIG9606_54945	lncRNA		1	URS00008B7021	noncoding	known	0.04	0.022	0.053	0.048	-1.13474	1e-05	-0.84652	0.43777	1.28429	0.01926	0.17705	0	0	0	0	0.07	0	0	0	0	0.07	0	0	0	0	0	0	0.26	0.06	0	0.26	0.03	0	0.06	0.03	0.06	0.09	0.06	0	0.03	0.06	0.03
BGIG9606_40505	BGIG9606_40505	lncRNA		1	URS0000068B72	noncoding	known	0.074	0.031	0.046	0.056	-0.86008	0.00124	-1.2554	-0.69959	0.55581	4e-05	0.02626	0.08981	0	0	0	0.17	0	0	0	0.04	0.13	0.16	0	0.07	0.65	0.04	0.11	0	0.11	0.26	0.04	0	0	0	0	0	0.04	0.11	0	0	0	0.04
107986357	LOC107986357	lncRNA		1	XR_001742430.1	noncoding	known	0	0.001	0	0	4.22964	0.00669	2.81936		-3.5487	0.08117		0.02223	0	0	0	0	0	0	0	0	0	0	0	0	0	0	0	0	0	0	0	0	0	0	0	0	0	0	0	0	0	0
BGIG9606_65665	BGIG9606_65665	lncRNA		1	BGIR9606_404544	noncoding	novel	0.007	0.005	0.015	0.012	-1.39972	0.04928	-0.64007	1.07801	1.71808	0.59339	0.19828	0.01838	0	0	0	0	0	0	0	0	0	0	0	0	0	0	0	0.15	0	0	0	0	0.04	0	0	0	0	0	0	0	0	0
105376023	LOC105376023	lncRNA		13	BGIR9606_331443+++URS00008B4A34+++URS00008B96F5+++URS00008BA8DE+++URS00008BB469+++URS00008BD556+++URS00008BEEAB+++URS00009BF828+++URS0000D5D26D+++XR_001746649.1+++XR_001746650.1+++XR_929573.2+++XR_929574.2	noncoding	known	0	0.003	0.001	0.001	1.89307	0	1.58233	-0.5367	-2.11902	0.00153	0.5495	1e-05	0	0	0	0	0	0.01	0	0	0	0	0	0	0	0	0	0	0	0	0	0	0	0	0	0	0	0	0	0	0	0
102216268	CISTR	lncRNA	CISTR-ACT+++CISTRACT+++re52431	7	BGIR9606_347002+++BGIR9606_350306+++URS00008B90DD+++URS0000D5AC06+++URS0000D5DA22+++NR_104332.1+++NR_104333.1	noncoding	known	0.023	0.01	0.019	0.02	-0.65594	0.0029	-0.2169	0.65099	0.8679	0.54632	0.02114	0.00017	0	0	0.07	0.01	0	0	0.08	0	0	0	0	0.05	0.21	0	0	0	0.1	0	0	0	0.01	0.03	0	0	0.04	0	0	0	0	0
BGIG9606_67307	BGIG9606_67307	lncRNA		1	BGIR9606_406204	noncoding	novel	0.037	0.023	0.041	0.04	-0.79129	0.02085	-0.66315	0.20027	0.86342	0.15573	0.67033	0.02039	0	0	0	0	0.13	0	0	0	0.26	0.18	0	0.04	0.05	0	0	0	0	0	0.05	0	0	0.09	0.08	0.05	0.04	0	0	0.08	0	0
BGIG9606_64009	BGIG9606_64009	lncRNA		1	BGIR9606_402872	noncoding	novel	0.004	0	0.006	0.005	-3.20707	0.00016	-2.80999	0.59259	3.40258	0.0185	0.44753	0.00019	0	0	0	0	0.02	0	0.05	0	0	0	0	0	0	0	0	0	0	0.03	0	0	0	0	0	0	0	0	0	0.01	0	0
BGIG9606_56436	BGIG9606_56436	lncRNA		1	BGIR9606_395258	noncoding	novel	0.011	0.008	0.017	0.015	-0.94404	0.04491	-0.39495	0.80117	1.19613	0.60822	0.16922	0.01403	0	0	0	0	0	0	0	0	0.1	0	0	0.03	0.04	0	0.06	0	0	0	0	0.03	0	0	0.03	0	0	0	0	0	0	0.03
105369908	LOC105369908	lncRNA		4	URS0000361515+++URS00008B39CD+++XR_945216.2+++XR_945217.1	noncoding	known	0	0.003	0	0	2.50717	0.01864	3.0969		-1.82624	0.04026		0.0888	0	0	0	0	0	0	0	0	0	0	0	0	0	0	0	0	0	0	0	0	0	0	0	0	0	0	0	0	0	0
BGIG9606_54710	BGIG9606_54710	lncRNA		1	URS00008BEE9E	noncoding	known	0.106	0.068	0.13	0.121	-0.83013	0	-0.5876	0.37126	0.95886	0.00415	0.05477	0	0.08	0.06	0	0	0.09	0.16	0.06	0.2	0.14	0.12	0	0.03	0.32	0	0.03	0.16	0.06	0	0.28	0.22	0	0.15	0.23	0.13	0.08	0.15	0.05	0.05	0.08	0.08
105373180	LOC105373180	lncRNA		4	URS00008BAE10+++URS00009B9876+++XR_949028.2+++XR_949029.2	noncoding	known	0.035	0.045	0.012	0.02	1.21344	0	0.26974	-2.11838	-2.38812	0.28614	0	0	0.14	0	0	0	0.12	0.05	0.14	0	0.05	0.02	0	0	0	0.05	0	0	0.09	0.05	0.03	0.01	0	0.06	0.01	0	0.01	0.08	0.08	0	0	0.03
BGIG9606_60485	BGIG9606_60485	lncRNA		2	BGIR9606_399325+++BGIR9606_399326	noncoding	novel	0	0.002	0	0	3.12447	0.02136	2.7142		-2.44354	0.10166		0.07172	0	0	0	0	0	0	0	0	0	0	0	0	0	0	0	0	0	0	0	0	0	0	0	0	0	0	0	0	0	0
BGIG9606_53584	BGIG9606_53584	lncRNA		1	URS00008BA023	noncoding	known	0.023	0.004	0.019	0.02	-2.39972	0.00318	-2.44742	-0.07726	2.37016	0.01828	0.93154	0.00945	0	0.25	0	0	0	0	0	0	0	0	0	0	0	0	0	0.34	0	0	0	0	0	0	0	0	0	0	0	0	0	0
105374110	LOC105374110	lncRNA		1	XR_924488.2	noncoding	known	0.008	0.024	0.017	0.014	0.90006	0.00198	1.64182	1.05498	-0.58684	5e-05	0.0392	0.06495	0.04	0	0	0.05	0	0	0	0	0.07	0	0	0	0	0.02	0	0	0	0	0	0	0	0	0	0	0.04	0	0	0	0.04	0.04
105377223	LOC105377223	lncRNA		18	BGIR9606_392165+++BGIR9606_392166+++BGIR9606_392167+++BGIR9606_392168+++BGIR9606_392169+++BGIR9606_392170+++URS00008B3C76+++URS00009B2508+++URS00009B5968+++URS00009B7D8C+++URS00009BEB12+++URS00009C3A09+++XR_001756064.2+++XR_001756065.1+++XR_001756066.1+++XR_938626.2+++XR_938627.2+++XR_938628.3	noncoding	known	0.095	0.096	0.151	0.131	-0.67676	0	-0.2761	0.5976	0.8737	0.02741	0	0	0.17	0.31	0	0.16	0.05	0.14	0.08	0.18	0.08	0.43	0.15	0	0	0.01	0.21	0	0.2	0	0.1	0.03	0.02	0	0.1	0	0.05	0	0.03	0.03	0	0.04
BGIG9606_50441	BGIG9606_50441	lncRNA		1	URS00008B9A71	noncoding	known	0.012	0.041	0.014	0.013	1.74431	0.00068	1.90122	0.24392	-1.6573	0.0047	0.83521	0.00342	0	0	0	0	0	0	0	0	0	0	0	0	0.23	0	0	0	0.02	0	0	0	0	0	0	0	0.07	0	0.08	0	0	0
105371926	LOC105371926	lncRNA		4	XR_935042.2+++XR_935043.2+++XR_935045.2+++XR_935046.2	noncoding	known	0.043	0.013	0.012	0.023	-1.19722	0	-2.04703	-1.80411	0.24292	0	0	0.48029	0.01	0	0.06	0.01	0.03	0.04	0.09	0	0	0	0	0	0	0.03	0	0.02	0.09	0	0	0	0.01	0.02	0	0.72	0	0	0	0.01	0	0.2
BGIG9606_45182	BGIG9606_45182	lncRNA		1	URS00008B4097	noncoding	known	0.067	0.062	0.109	0.094	-0.5908	0	-0.10165	0.71991	0.82155	0.53862	0	0	0.08	0.02	0.07	0.07	0	0.08	0.07	0.07	0.08	0.08	0.03	0.18	0.16	0.11	0.05	0.03	0.03	0.04	0.09	0.08	0.04	0.13	0.08	0.01	0.02	0.03	0	0.12	0.04	0.1
BGIG9606_60393	BGIG9606_60393	lncRNA		1	BGIR9606_399232	noncoding	novel	0	0.005	0.027	0.017	-1.81475	0.02327		4.27066	2.49569		0.00073	0.00102	0	0	0	0	0	0	0	0	0	0	0	0	0	0	0	0	0	0	0	0	0	0	0	0	0	0	0	0	0	0
BGIG9606_57604	BGIG9606_57604	lncRNA		1	BGIR9606_396431	noncoding	novel	0.026	0.034	0.017	0.02	0.72581	0.04563	0.35993	-0.64188	-1.00181	0.45611	0.26153	0.01493	0.04	0	0	0	0.13	0	0	0.08	0	0	0	0	0	0	0.08	0	0.17	0	0.09	0	0	0.09	0	0	0	0	0	0	0.04	0
BGIG9606_36163	BGIG9606_36163	lncRNA		1	URS00008BF880	noncoding	known	0.122	0.148	0.289	0.229	-0.64348	0	0.27627	1.28078	1.00451	0.06136	0	0	0.04	0.14	0.04	0.02	0.04	0.12	0.11	0.15	0.23	0.5	0.14	0.08	0.37	0.06	0.16	0.02	0.02	0	0.32	0.1	0.02	0.05	0.15	0.07	0.16	0.06	0.02	0.12	0.06	0.04
105371825	LOC105371825	lncRNA		2	BGIR9606_371946+++XR_001752940.1	noncoding	known	0.002	0.002	0.006	0.005	-1.06851	0.03559	0.15348	1.64917	1.49569	0.88113	0.01023	0.00307	0	0.01	0	0	0	0	0	0	0	0	0	0	0	0	0	0	0	0	0.04	0	0	0	0	0	0.01	0	0	0	0	0
BGIG9606_58108	BGIG9606_58108	lncRNA		1	BGIR9606_396937	noncoding	novel	0.012	0.012	0.035	0.026	-1.16434	0.00015	0.02873	1.61461	1.58589	0.96359	3e-05	0	0.04	0	0	0	0	0.02	0.02	0.07	0	0.05	0	0	0.06	0	0	0	0	0	0.02	0.02	0	0	0	0	0	0	0	0.04	0	0.04
105376143	LOC105376143	lncRNA		5	BGIR9606_332193+++URS00008BD56E+++URS00009C31A3+++XR_001746829.1+++XR_930110.1	noncoding	known	0.034	0.072	0.029	0.031	1.33002	0	1.28231	-0.07726	-1.35958	0	0.84593	0	0.09	0.03	0.08	0	0.02	0.03	0.03	0	0.11	0	0	0.03	0	0	0	0.09	0.11	0	0.15	0.02	0.05	0.03	0	0	0	0.01	0	0.01	0.33	0.16
100133308	RSU1P2	lncRNA		13	URS00008B219E+++URS00008B3004+++URS00008B3F68+++URS00008BB50F+++URS00008BDB9E+++URS00008BDEA0+++URS00008C0170+++URS00008C0B6A+++URS00008C2FAD+++URS00008C30AF+++URS00009AE3A8+++URS00009B6FB5+++NR_024472.1	noncoding	known	0.008	0.007	0.023	0.018	-1.64483	0	-0.44742	1.61981	2.06723	0.34128	0	0	0	0.01	0	0	0.02	0.01	0.04	0	0.02	0	0.03	0.02	0	0	0	0	0	0	0	0	0	0.02	0.01	0	0	0.02	0	0.01	0.01	0.03
BGIG9606_37958	BGIG9606_37958	lncRNA		1	URS00008BA26A	noncoding	known	0	0.017	0.003	0.002	3.35517	0.00921	2.9449		-2.67424	0.06014		0.03777	0	0	0	0	0	0	0	0	0	0	0	0	0	0	0	0	0	0	0	0	0	0	0	0	0	0	0	0	0	0
BGIG9606_63097	BGIG9606_63097	lncRNA		1	BGIR9606_401952	noncoding	novel	0.052	0.038	0.079	0.069	-0.82409	6e-05	-0.41767	0.60564	1.02332	0.18056	0.02056	0	0.05	0.16	0	0	0	0.16	0	0	0	0.12	0	0	0.18	0	0	0.13	0.03	0	0.03	0	0.08	0.09	0.12	0.03	0.06	0.12	0.03	0.05	0	0.06
BGIG9606_56137	BGIG9606_56137	lncRNA		1	BGIR9606_394959	noncoding	novel	0.014	0.012	0.041	0.031	-1.32933	0.00338	-0.22503	1.5077	1.73273	0.80261	0.00648	0.00016	0.05	0	0	0.11	0	0.11	0	0	0	0	0	0	0	0	0	0	0	0	0	0	0	0	0.05	0	0.05	0	0	0	0	0
BGIG9606_65637	BGIG9606_65637	lncRNA		1	BGIR9606_404516	noncoding	novel	0.037	0.038	0.077	0.063	-0.71006	0.00012	0.02651	1.04827	1.02176	0.94052	1e-05	0	0.04	0.14	0	0.05	0.09	0	0	0	0	0.02	0	0	0.14	0	0.02	0	0.04	0	0.07	0.04	0	0.07	0.09	0.05	0.11	0	0	0.02	0	0
BGIG9606_44811	BGIG9606_44811	lncRNA		1	URS00008BBBCF	noncoding	known	0.011	0.005	0.011	0.011	-0.98843	0.00031	-0.96089	0.04391	1.0048	0.00661	0.90917	0.00096	0	0.01	0	0	0.02	0.01	0	0.03	0.04	0	0.02	0.03	0	0.01	0	0	0	0	0.07	0	0	0	0	0	0	0.04	0	0.01	0	0.02
BGIG9606_57693	BGIG9606_57693	lncRNA		1	BGIR9606_396522	noncoding	novel	0.006	0.021	0.007	0.007	1.60028	0.02728	1.77497	0.27066	-1.50431	0.06478	0.8641	0.05844	0	0	0	0	0	0	0	0	0	0	0	0	0	0	0	0	0	0	0	0	0	0.16	0	0	0	0	0	0	0	0
BGIG9606_43484	BGIG9606_43484	lncRNA		1	URS00008BF72A	noncoding	known	0.05	0.027	0.101	0.083	-1.66481	0	-0.85012	1.1484	1.99853	0.00657	0	0	0.05	0	0	0	0	0.02	0.09	0	0.04	0.35	0	0	0.39	0	0.03	0.24	0	0.03	0	0	0.01	0	0.05	0	0	0	0	0	0	0.04
BGIG9606_56534	BGIG9606_56534	lncRNA		1	BGIR9606_395356	noncoding	novel	0.037	0.029	0.063	0.053	-0.84754	1e-05	-0.24152	0.87732	1.11884	0.45519	0.00028	0	0	0.08	0	0.02	0.02	0	0	0	0.26	0	0.15	0	0.27	0.06	0	0.02	0	0	0	0.02	0	0	0	0	0.06	0	0	0	0.02	0
105378502	LOC105378502	lncRNA		4	URS00003A9380+++URS0000D5C464+++URS0000D5CA3D+++XR_946344.1	noncoding	known	0.016	0.002	0.003	0.007	-2.07076	0.01863	-3.14214	-2.64645	0.49569	0.00035	0.00289	0.74832	0	0	0.09	0	0	0	0	0	0	0	0	0	0	0	0	0	0	0	0	0	0	0	0	0.25	0.05	0.03	0	0	0	0
BGIG9606_67457	BGIG9606_67457	lncRNA		1	BGIR9606_406356	noncoding	novel	0.004	0.027	0.011	0.009	1.77021	0.00142	2.52986	1.07801	-1.45184	0.0014	0.38069	0.01439	0	0	0	0	0	0	0	0	0	0	0	0.05	0	0	0	0	0	0	0	0	0	0	0.06	0	0	0	0	0	0.06	0.11
BGIG9606_36562	BGIG9606_36562	lncRNA		6	BGIR9606_267161+++URS00008B2275+++URS00008B46B2+++URS00009BC01F+++URS0000D57D47+++URS0000D58B73	noncoding	known	0.043	0.028	0.038	0.04	-0.63635	0.00064	-0.86136	-0.37991	0.48145	0.0001	0.1089	0.02824	0.04	0	0.02	0	0.01	0.11	0.1	0.12	0	0	0	0.04	0.02	0.03	0.02	0.03	0	0.17	0.04	0.04	0.02	0.09	0	0.03	0.01	0.19	0.02	0	0.01	0.04
BGIG9606_63219	BGIG9606_63219	lncRNA		1	BGIR9606_402074	noncoding	novel	0.003	0.004	0.01	0.007	-0.94404	0.04491	0.19001	1.54368	1.35367	0.83606	0.00968	0.00378	0.03	0	0	0	0	0	0.06	0	0	0	0	0	0	0	0	0	0	0	0	0	0	0	0	0	0	0	0	0	0.04	0
BGIG9606_61582	BGIG9606_61582	lncRNA		1	BGIR9606_400429	noncoding	novel	0.003	0.002	0.011	0.008	-2.03715	0.02174	-0.64007	1.85562	2.49569	0.71363	0.06482	0.00494	0	0	0	0.04	0	0	0	0	0.04	0	0	0	0	0	0	0	0	0	0	0	0	0	0	0	0	0	0	0	0	0
105370080	LOC105370080	lncRNA		12	URS00008B9546+++URS00008C2AC9+++URS00009BF674+++URS00009C279D+++XR_001749396.1+++XR_001749398.1+++XR_001749399.1+++XR_001749400.1+++XR_001749401.1+++XR_001749402.1+++XR_001749403.1+++XR_002957439.1	noncoding	known	0.003	0	0.002	0.003	-3.13668	0.01282	-3.54696	-0.72934	2.81762	0.01677	0.50234	0.06112	0	0.02	0	0	0	0	0	0	0	0	0	0	0.01	0	0.06	0	0	0	0	0	0	0	0	0	0	0	0	0	0	0
BGIG9606_66659	BGIG9606_66659	lncRNA		1	BGIR9606_405549	noncoding	novel	0.007	0.003	0.009	0.008	-1.65125	0.00691	-1.41767	0.35812	1.7758	0.09369	0.62683	0.0072	0.02	0	0.02	0	0	0	0	0	0.06	0	0	0	0	0	0	0	0	0	0	0	0.04	0	0.05	0	0	0	0	0	0	0
BGIG9606_37938	BGIG9606_37938	lncRNA		2	URS00009AE1D6+++URS0000D5B68F	noncoding	known	0.034	0.073	0.046	0.042	0.81536	0	1.0954	0.42594	-0.66946	0	0.10118	4e-05	0	0.27	0.02	0	0.05	0	0	0.03	0	0.03	0.17	0.04	0	0.01	0	0	0	0	0.07	0.08	0	0.04	0	0.07	0	0	0.19	0.1	0	0.14
BGIG9606_55637	BGIG9606_55637	lncRNA		2	URS00008B73FB+++URS00008B8C65	noncoding	known	0.068	0.114	0.071	0.07	0.72202	0.00493	0.68331	-0.06256	-0.74587	0.03948	0.90058	0.00926	0	0.17	0.27	0.27	0	0.09	0	0	0	0	0.48	0	0	0	0.21	0	0	0	0	0	0	0.11	0	0.03	0.13	0	0	0.15	0	0.38
BGIG9606_56562	BGIG9606_56562	lncRNA		1	BGIR9606_395384	noncoding	novel	0.145	0.164	0.325	0.26	-0.65926	0	0.1942	1.19754	1.00335	0.35154	0	0	0	0	0.12	0.14	0.26	0.27	0.13	0.04	0.29	0	0	0.15	0.56	0.25	0.16	0.18	0.04	0.11	0.14	0	0	0.31	0.24	0.14	0.12	0.13	0	0.15	0.04	0.12
BGIG9606_37144	BGIG9606_37144	lncRNA		3	URS00008B204E+++URS00008BEEF0+++URS0000D60016	noncoding	known	0.009	0.043	0.018	0.015	1.07353	0.02501	1.22213	0.23135	-0.99078	0.0522	0.8032	0.0604	0	0	0.02	0	0	0	0	0	0	0	0	0.05	0	0	0	0	0	0	0	0	0.1	0	0.06	0	0	0	0.16	0	0	0.1
BGIG9606_40063	BGIG9606_40063	lncRNA		1	URS00008B6E0A	noncoding	known	0.1	0.074	0.138	0.124	-0.73117	0	-0.46236	0.40964	0.87199	0.02598	0.03232	0	0	0.03	0	0	0.15	0.16	0.06	0.29	0.1	0.19	0	0	0.11	0.15	0.14	0.06	0.06	0.2	0.16	0.05	0.41	0	0.03	0.13	0	0.12	0.03	0.19	0	0.11
BGIG9606_62011	BGIG9606_62011	lncRNA		1	BGIR9606_400858	noncoding	novel	0.002	0.001	0.007	0.005	-1.90222	0.00037	-0.22503	2.17755	2.40258	0.85547	0.0007	1e-05	0	0	0	0	0	0.03	0	0	0	0	0	0	0	0	0	0	0	0	0	0	0	0	0.01	0	0.01	0	0	0	0	0
105374870	LOC105374870	lncRNA		3	URS00009AE52A+++XR_926356.2+++XR_926357.2	noncoding	known	0	0.004	0	0	3.77021	0.0289	2.35993		-3.08927	0.19328		0.07165	0	0	0	0	0	0	0	0	0	0	0	0	0	0	0	0	0	0	0	0	0	0	0	0	0	0	0	0	0	0
BGIG9606_42507	BGIG9606_42507	lncRNA		1	URS00008B8C9F	noncoding	known	0.001	0	0.01	0.007	-3.62211	0.00138	-1.22503	2.9711	4.19613	0.65037	0.00919	0.00018	0	0	0	0	0	0	0.03	0	0	0	0	0	0	0	0	0	0	0	0	0	0	0	0	0	0	0	0	0	0	0
105375826	LOC105375826	lncRNA		8	URS00008BA91E+++URS00008BE980+++URS0000D58967+++URS0000D59425+++URS0000D599AC+++URS0000D59AA2+++URS0000D5C779+++XR_928860.2	noncoding	known	0	0.005	0	0	3.50717	0.00487	3.0969		-2.82624	0.04026		0.02314	0	0	0	0	0	0	0	0	0	0	0	0	0	0	0	0	0	0	0	0	0	0	0	0	0	0	0	0.01	0	0
105374137	LOC105374137	lncRNA		3	URS000010DF35+++URS00008BD063+++XR_924554.2	noncoding	known	0.185	0.188	0.352	0.292	-0.73818	0	-0.03869	1.0002	1.03889	0.74459	0	0	0.05	0.26	0.16	0.43	0.2	0.23	0.07	0.31	0.22	0.24	0.13	0.18	0.13	0	0.39	0.22	0.12	0.09	0.33	0.16	0.04	0.23	0.21	0.09	0.1	0.22	0.09	0.23	0.46	0.16
102725048	LOC102725048	lncRNA		6	URS000000D0D8+++URS00008C289F+++URS00009B83B5+++URS0000D591FB+++URS0000D5E0EC+++XR_943256.3	noncoding	known	0.002	0	0.001	0.001	-0.96938	0.00063	-0.99898	-0.04775	0.95123	0.00561	0.9045	0.00279	0.01	0	0	0	0	0	0	0	0	0	0	0	0.01	0	0	0	0	0	0	0	0.01	0.01	0	0	0	0	0	0	0	0
BGIG9606_45014	BGIG9606_45014	lncRNA		3	URS00008BAA7E+++URS00008BAFCA+++URS00008BB758	noncoding	known	0.034	0.029	0.05	0.044	-0.65292	0	-0.32815	0.49031	0.81846	0.11208	0.00675	0	0	0	0.01	0.06	0	0.03	0.01	0.03	0.05	0	0	0	0.02	0.26	0	0.02	0.02	0.18	0.03	0.02	0.04	0.02	0.01	0.03	0.04	0	0.02	0	0	0.03
BGIG9606_44829	BGIG9606_44829	lncRNA		1	URS00008BF65F	noncoding	known	0.022	0.016	0.032	0.029	-0.83583	0.00807	-0.44524	0.5835	1.02874	0.35203	0.14519	0.00199	0.05	0	0	0.09	0	0	0	0	0	0	0	0	0.1	0.05	0	0.09	0	0	0.07	0.02	0	0.11	0	0	0	0	0	0	0.02	0
BGIG9606_57149	BGIG9606_57149	lncRNA		1	BGIR9606_395972	noncoding	novel	0	0.01	0.003	0.002	2.50717	0.01864	3.0969		-1.82624	0.04026		0.0888	0	0	0	0	0	0	0	0	0	0	0	0	0	0	0	0	0	0	0	0	0	0	0	0	0	0	0	0	0	0
BGIG9606_45481	BGIG9606_45481	lncRNA		1	URS00008B8488	noncoding	known	0.002	0.006	0.024	0.016	-1.30018	0.00313	1.68186	3.59259	1.91073	0.0885	0	1e-05	0	0	0	0	0	0	0	0	0	0	0	0.02	0	0	0	0	0	0	0	0.02	0	0	0	0	0	0	0	0	0	0
BGIG9606_62195	BGIG9606_62195	lncRNA		1	BGIR9606_401045	noncoding	novel	0.012	0	0.01	0.011	-4.13668	0.00526		-0.14438	4.08065		0.90251	0.01462	0	0	0.07	0	0	0	0	0	0.09	0	0	0	0	0	0	0	0	0	0	0	0	0	0	0	0	0.15	0	0	0	0
BGIG9606_66547	BGIG9606_66547	lncRNA		1	BGIR9606_405434	noncoding	novel	0.028	0.011	0.086	0.065	-2.39972	0.00056	-1.22503	1.59259	2.81762	0.31669	0.03019	7e-05	0	0	0	0	0	0.18	0	0	0.19	0.18	0	0	0	0	0	0	0.18	0	0	0	0	0	0	0	0	0	0	0	0	0
BGIG9606_52740	BGIG9606_52740	lncRNA		1	URS00008B7193	noncoding	known	0.043	0.021	0.075	0.064	-1.6689	0.00012	-0.98402	0.98115	1.96517	0.14837	0.048	2e-05	0	0	0	0.11	0	0	0	0	0.65	0	0	0	0	0	0	0	0.19	0	0	0.09	0	0	0	0	0.09	0	0	0	0	0
BGIG9606_66549	BGIG9606_66549	lncRNA		1	BGIR9606_405436	noncoding	novel	0.052	0.054	0.109	0.088	-0.74485	0	0.00714	1.06817	1.06102	0.98058	0	0	0.08	0.02	0.04	0.02	0	0.07	0.13	0.02	0.05	0	0.1	0.06	0	0.13	0	0.05	0.06	0	0.09	0	0	0.07	0.08	0	0.06	0.21	0.04	0.06	0	0.04
BGIG9606_57742	BGIG9606_57742	lncRNA		1	BGIR9606_396571	noncoding	novel	0.005	0	0	0.002	-3.81475	0.01648	-5.03238	-3.5367		0.00134	0.00781		0	0	0	0	0	0	0	0.13	0	0	0	0	0	0	0	0	0	0	0	0	0	0	0	0	0	0	0	0	0	0
105374903	LOC105374903	lncRNA		2	URS0000D59086+++XR_926431.2	noncoding	known	0.112	0.204	0.043	0.068	1.47816	0	0.78008	-1.37704	-2.15712	0	0	0	0.09	0.09	0.16	0.01	0.11	0.12	0.13	0.1	0	0.08	0.08	0.1	0.04	0.19	0.02	0.09	0.35	0.42	0	0.02	0.03	0.15	0.07	0.18	0.02	0.27	0.18	0.04	0.11	0.16
BGIG9606_47553	BGIG9606_47553	lncRNA		1	URS00008B2222	noncoding	known	0	0	0.017	0.011	-3.62211	0.02912		3.07801	4.30304		0.05797	0.00699	0	0	0	0	0	0	0	0	0	0	0	0	0	0	0	0	0	0	0	0	0	0	0	0	0	0	0	0	0	0
105375588	LOC105375588	lncRNA		9	BGIR9606_318683+++URS00008B2E4C+++URS00008C2EFE+++URS00009B77B9+++URS00009C0BDB+++XR_001745439.1+++XR_001745440.1+++XR_001745441.1+++XR_928227.2	noncoding	known	0.451	0.416	0.812	0.682	-0.705	0	-0.12409	0.84386	0.96795	0.05928	0	0	0.12	0.43	0.53	0.42	0.49	0.26	0.1	0.97	0.36	0.33	0.73	0.63	0.42	1.16	0.19	0.51	0.04	0.07	0.06	0.66	0.24	0.11	0.6	0.06	0.98	1.25	0.29	0.13	0.38	1.17
BGIG9606_39840	BGIG9606_39840	lncRNA		8	BGIR9606_286573+++URS0000D5816F+++URS0000D599D5+++URS0000D59C81+++URS0000D5AD48+++URS0000D5B53D+++URS0000D5BFD0+++URS0000D5CE4D	noncoding	known	0.057	0.074	0.036	0.043	0.64558	0	0.33136	-0.54324	-0.8746	0.02219	0.00207	0	0	0.04	0	0.05	0.07	0	0.05	0.04	0.05	0.04	0.09	0	0.04	0.01	0.07	0.16	0.29	0.1	0.04	0.04	0.05	0.06	0.04	0.01	0.04	0.09	0.05	0.02	0.01	0.03
105371461	LOC105371461	lncRNA		2	URS00008B55DB+++XR_922188.1	noncoding	known	0.25	0.183	0.46	0.384	-1.03132	0	-0.32463	1.00955	1.33419	0.00067	0	0	0.15	1.09	0.12	0.09	0.22	0.07	0.06	0	0.09	0.28	0.25	0.05	0.11	0.13	0	0.39	0.16	0.03	0.26	0.25	0.02	0.33	0.86	0.6	0.9	0	0.1	0.05	0.1	0.04
BGIG9606_47583	BGIG9606_47583	lncRNA		1	URS0000D58F20	noncoding	known	0.015	0.011	0.04	0.031	-1.60617	0.00027	-0.69451	1.27066	1.96517	0.35615	0.01318	2e-05	0	0.1	0	0	0	0	0	0.04	0	0	0	0.04	0	0.13	0	0	0.04	0	0	0	0	0	0	0	0.04	0	0	0	0	0
107986197	LOC107986197	lncRNA		2	URS0000015845+++XR_001741447.2	noncoding	known	0.007	0.015	0.011	0.01	0.59716	0.0032	0.85268	0.39028	-0.4624	0.00117	0.24341	0.0402	0.02	0	0.02	0	0.02	0	0	0.01	0.01	0	0.02	0	0.05	0	0	0	0	0	0	0	0	0	0.04	0	0	0	0	0.03	0	0.01
BGIG9606_52142	BGIG9606_52142	lncRNA		2	URS00008BF5C1+++URS0000D579E5	noncoding	known	0	0.005	0	0	3.72378	0.03259	2.31351		-3.04285	0.20707		0.07907	0	0	0	0	0	0	0	0	0	0	0	0	0	0	0	0	0	0	0	0	0	0	0	0	0	0	0	0.23	0	0
102723686	LOC102723686	lncRNA		11	BGIR9606_318635+++BGIR9606_318636+++BGIR9606_318640+++BGIR9606_318641+++BGIR9606_318642+++BGIR9606_318643+++BGIR9606_318644+++BGIR9606_318645+++BGIR9606_318646+++BGIR9606_318647+++XR_001745433.1	noncoding	known	0.022	0.037	0.05	0.04	-0.91033	0	-0.20315	1.01021	1.21335	0.45106	0	0	0	0.01	0.07	0.01	0.01	0.02	0	0	0	0.02	0	0	0.01	0	0.01	0.07	0.04	0	0.1	0.06	0	0.04	0.03	0.03	0	0.03	0.02	0.02	0.02	0.32
26082	LINC02249	lncRNA	DKFZP434L187	1	NR_026771.1	noncoding	known	0.002	0.002	0.006	0.004	-0.99642	0.00282	-0.0931	1.26025	1.35334	0.8878	0.00255	7e-05	0	0	0	0	0	0.01	0	0.01	0	0	0	0	0	0.01	0	0	0	0	0	0	0	0	0.03	0	0	0	0	0	0	0
BGIG9606_51605	BGIG9606_51605	lncRNA		1	URS00008BFDF7	noncoding	known	0.135	0.079	0.136	0.135	-0.78988	0	-0.74698	0.06817	0.81515	0.00047	0.77898	1e-05	0.11	0.21	0.19	0.14	0.16	0.39	0	0.04	0.37	0.46	0.11	0.04	0.15	0	0.3	0	0.04	0	0.09	0	0	0.38	0.15	0.13	0.04	0	0	0.07	0	0
BGIG9606_46226	BGIG9606_46226	lncRNA		1	URS0000D5E2E7	noncoding	known	0.318	0.268	0.451	0.403	-0.59239	0	-0.22223	0.55475	0.77698	0.14961	2e-05	0	0.23	0.58	0.47	0.43	0.31	0.5	0.29	0.34	0.84	0.26	0.18	0.13	0.86	0.24	0.05	0.38	0.48	0.16	0.34	0.2	0.11	0.24	0.3	0.1	0.25	0	0.29	0.03	0.36	0.33
BGIG9606_59530	BGIG9606_59530	lncRNA		1	BGIR9606_398365	noncoding	novel	0.017	0.001	0.003	0.008	-2.81475	0.03797	-3.80999	-2.3143	1.49569	0.00632	0.052	0.47101	0	0	0	0	0	0.45	0	0	0	0	0	0	0	0	0	0	0	0	0	0	0	0	0	0	0	0	0	0	0	0
BGIG9606_62127	BGIG9606_62127	lncRNA		1	BGIR9606_400975	noncoding	novel	0.014	0.011	0.022	0.019	-0.8068	2e-05	-0.33194	0.70034	1.03229	0.2653	0.00345	0	0.01	0	0.01	0.01	0	0.04	0	0	0.02	0.06	0.07	0	0.02	0.03	0.04	0.01	0	0	0	0	0	0.01	0	0	0.03	0	0	0.01	0.01	0.01
100130075	LOC100130075	lncRNA		1	NR_073494.1	noncoding	known	0.003	0.012	0.008	0.006	0.95078	0.03285	1.86243	1.27066	-0.59177	0.00332	0.11047	0.22191	0	0	0	0	0	0	0	0	0	0.02	0	0	0.03	0	0	0	0	0.02	0	0	0	0	0	0.02	0	0	0	0.02	0	0.02
BGIG9606_63276	BGIG9606_63276	lncRNA		1	BGIR9606_402131	noncoding	novel	0.048	0.112	0.06	0.055	1.11486	8e-05	1.28954	0.27066	-1.01888	0.00045	0.63309	0.00112	0	0	0	0.3	0.34	0	0	0	0	0.18	0	0	0	0	0	0	0.26	0	0	0	0	0	0.16	0	0	0	0	0.08	0	0
BGIG9606_46971	BGIG9606_46971	lncRNA		1	URS00008BA772	noncoding	known	0	0.001	0	0	2.9926	0.03236	1.58233		-3.31167	0.28982		0.04259	0	0	0	0	0	0	0	0	0	0	0	0.01	0	0	0	0	0	0	0	0	0	0	0	0	0	0	0	0	0	0
BGIG9606_44114	BGIG9606_44114	lncRNA		1	URS00008B99F4	noncoding	known	0.002	0.002	0.006	0.004	-1.28795	0.01401	-0.35056	1.30276	1.65332	0.71316	0.03963	0.0019	0	0	0	0	0	0	0	0	0	0	0	0	0.01	0	0	0	0.03	0	0	0	0.01	0	0	0	0.01	0	0	0	0	0
BGIG9606_43391	BGIG9606_43391	lncRNA		12	BGIR9606_317560+++URS000056CFA1+++URS0000622657+++URS00008B3F67+++URS00008B42D9+++URS00008BEAD8+++URS00009B95F6+++URS0000D5936F+++URS0000D59AC2+++URS0000D5AD20+++URS0000D5BCD3+++URS0000D5BD54	noncoding	known	0.11	0.115	0.027	0.057	1.30489	0	0.41074	-1.94657	-2.35731	0.01782	0	0	0.5	0	0	0	0	0	0.69	0.01	0.03	0.06	0	0.22	0	0.18	0.06	0.04	0	0.1	0	0.02	0.38	0.01	0.3	0	0.01	0.25	0.55	0.12	0	0.41
BGIG9606_50933	BGIG9606_50933	lncRNA		1	URS000000D296	noncoding	known	0.01	0.021	0.005	0.007	1.50717	0.00119	0.90425	-1.14438	-2.04863	0.11245	0.18801	0.00026	0	0	0	0	0	0	0	0	0	0	0	0	0	0	0	0	0	0.22	0	0	0	0	0	0.04	0	0	0	0	0	0
BGIG9606_66596	BGIG9606_66596	lncRNA		1	BGIR9606_405484	noncoding	novel	0.018	0.028	0.01	0.013	1.04323	0.00181	0.54549	-0.90991	-1.4554	0.20088	0.10591	0.00021	0	0	0	0	0.06	0	0	0	0	0	0	0	0	0.09	0.06	0	0	0	0	0	0.15	0	0	0	0	0.12	0	0	0	0
BGIG9606_54840	BGIG9606_54840	lncRNA		2	URS00008B794A+++URS00009B45B6	noncoding	known	12.514	7.968	12.27	12.358	-0.58912	0	-0.6088	-0.03168	0.57712	0	0.02573	0	1.29	10.83	10.08	17.07	4.1	4.07	18.34	1.79	21	5.21	2.74	25.68	2.07	67.74	49.17	17.97	2.86	4.73	8.98	13.28	5.55	4.73	2.16	3.42	5.95	14.55	10.64	8.58	24.51	12.81
105374167	LOC105374167	lncRNA		3	URS00009B8D32+++XR_924597.3+++XR_951649.3	noncoding	known	0.127	0.123	0.251	0.206	-0.7669	0	-0.05555	1.01562	1.07117	0.57718	0	0	0.01	0.08	0.08	0.1	0.14	0.12	0.12	0.18	0.31	0.32	0.28	0.13	0.2	0.08	0.08	0.15	0.07	0.03	0.18	0.06	0.06	0.09	0.08	0.06	0.22	0.08	0.01	0.09	0.09	0.1
BGIG9606_50237	BGIG9606_50237	lncRNA		1	URS00008B4006	noncoding	known	0.002	0.001	0.002	0.002	-1.81475	0.01021	-1.71046	0.16374	1.8742	0.06938	0.84803	0.01561	0	0	0	0	0	0	0	0.02	0.01	0	0	0	0	0	0.03	0	0	0	0	0	0	0	0	0	0	0	0	0	0	0
105372023	LOC105372023	lncRNA		1	XR_935286.3	noncoding	known	0.023	0.017	0.033	0.029	-0.80857	0	-0.44213	0.54952	0.99165	0.06822	0.00901	0	0	0.01	0.04	0.04	0.01	0	0.01	0.01	0	0.05	0.11	0.02	0.02	0	0	0	0.01	0	0.06	0.05	0	0.05	0.08	0.01	0	0.01	0	0	0	0.02
BGIG9606_59546	BGIG9606_59546	lncRNA		1	BGIR9606_398381	noncoding	novel	0.007	0	0.005	0.005	-3.27419	0.00737	-3.54696	-0.46631	3.08065	0.01677	0.66671	0.03	0	0	0	0	0	0.14	0	0	0	0	0	0	0	0	0	0	0	0	0	0	0	0	0	0	0.03	0	0	0	0	0
BGIG9606_60462	BGIG9606_60462	lncRNA		1	BGIR9606_399302	noncoding	novel	0.055	0.037	0.056	0.055	-0.68351	0.00273	-0.67109	0.01985	0.69095	0.02321	0.95198	0.00647	0.06	0.16	0.06	0	0	0.03	0.03	0	0.07	0.19	0	0.22	0	0.06	0	0.13	0	0	0	0	0	0.03	0.12	0	0.2	0.06	0	0	0	0.03
BGIG9606_65453	BGIG9606_65453	lncRNA		1	BGIR9606_404329	noncoding	novel	0	0.014	0.004	0.002	2.9926	0.03236	2.58233		-2.31167	0.13181		0.09833	0	0	0	0	0	0	0	0	0	0	0	0	0	0	0	0	0	0	0	0	0	0	0	0	0	0	0	0	0	0
BGIG9606_53098	BGIG9606_53098	lncRNA		2	URS00008B39E7+++URS00008BB176	noncoding	known	0.007	0.002	0.009	0.008	-1.88822	0.00862	-1.49879	0.58186	2.08065	0.14829	0.47043	0.00654	0	0.08	0.03	0	0	0	0	0	0	0	0	0	0.06	0	0	0	0	0	0	0	0	0	0	0	0	0	0	0.03	0	0
BGIG9606_68158	BGIG9606_68158	lncRNA		1	BGIR9606_407269	noncoding	novel	0.05	0.023	0.036	0.041	-0.92671	0.02127	-1.19786	-0.46334	0.73452	0.01229	0.34635	0.12137	0	0.39	0	0	0	0	0	0.12	0.14	0	0.4	0.05	0	0	0	0	0	0	0	0	0.05	0.07	0	0.07	0	0	0.05	0	0	0
105374364	LOC105374364	lncRNA		3	URS000020EB8D+++XR_925095.1+++XR_925097.1	noncoding	known	0.02	0.014	0.028	0.025	-0.91037	0	-0.53858	0.55706	1.09564	0.00564	0.00116	0	0	0.01	0	0.07	0.03	0.01	0	0.02	0.06	0	0.09	0	0.01	0.02	0	0.05	0	0	0.02	0	0.01	0.01	0.02	0	0.07	0.02	0.01	0.01	0.01	0.02
107986796	LOC107986796	lncRNA		7	BGIR9606_316154+++BGIR9606_316155+++BGIR9606_316156+++BGIR9606_316157+++BGIR9606_316158+++URS00008BE2EE+++XR_001745210.1	noncoding	known	0.026	0.015	0.018	0.021	-0.92438	0.03177	-1.06457	-0.23184	0.83272	0.04628	0.68067	0.09002	0	0	0	0.34	0	0.11	0	0	0	0.07	0	0.13	0	0	0	0.02	0	0	0	0	0	0	0	0	0	0	0	0	0	0
BGIG9606_51028	BGIG9606_51028	lncRNA		1	URS000046DC72	noncoding	known	0.106	0.113	0.018	0.05	1.08633	0	0.02873	-2.58178	-2.61051	0.92385	0	0	0.12	0	0	0	0.14	0	0.04	0.49	0	0.42	0.21	0	0	0.09	0	0	0.27	0.57	0	0	0.27	0	0	0.1	0	0.04	0.16	0.04	0	0.21
BGIG9606_58158	BGIG9606_58158	lncRNA		1	BGIR9606_396991	noncoding	novel	0.012	0.022	0.006	0.008	1.53888	0.00887	0.9766	-1.05127	-2.02787	0.17873	0.34675	0.0038	0	0	0	0	0	0	0	0	0	0	0	0	0.07	0	0	0.25	0	0	0	0	0	0	0	0	0	0	0.1	0	0	0.11
BGIG9606_67270	BGIG9606_67270	lncRNA		1	BGIR9606_406167	noncoding	novel	0.031	0.007	0.027	0.028	-1.85915	0.00058	-1.92547	-0.10785	1.81762	0.0047	0.87051	0.00282	0	0	0	0.13	0	0.13	0	0.35	0	0	0	0	0	0	0	0.06	0	0	0.13	0	0	0	0	0	0	0	0	0	0	0
BGIG9606_56000	BGIG9606_56000	lncRNA		3	URS0000D62B3B+++URS0000D6474A+++URS0000D64F64	noncoding	known	0.012	0.04	0.028	0.022	1.07718	0.0014	1.35067	0.41644	-0.93424	0.0024	0.51747	0.01176	0	0	0	0.05	0	0	0	0	0	0	0	0	0	0	0	0	0	0	0	0.23	0	0	0	0	0	0.03	0	0	0.32	0.52
BGIG9606_39965	BGIG9606_39965	lncRNA		3	URS0000D5729F+++URS0000D5AFD9+++URS0000D5B96E	noncoding	known	0.002	0.003	0.002	0.002	-0.81621	0.01894	-0.95664	-0.23226	0.72439	0.02606	0.61555	0.06863	0	0	0	0	0	0	0	0	0	0	0	0.01	0	0	0.02	0	0	0	0	0	0	0.01	0	0	0	0.01	0	0	0	0
BGIG9606_50413	BGIG9606_50413	lncRNA		1	URS00008B4E32	noncoding	known	0.065	0.052	0.108	0.092	-0.74956	0	-0.37951	0.55461	0.93412	0.03785	0.0005	0	0.09	0	0	0	0.41	0	0	0	0.03	0.04	0	0.36	0	0.11	0	0	0	0	0	0	0	0	0.12	0	0	0.52	0.12	0	0.2	0
BGIG9606_51275	BGIG9606_51275	lncRNA		1	URS00008C05B3	noncoding	known	0.036	0.02	0.063	0.053	-1.342	0.00096	-0.72253	0.89515	1.61768	0.26154	0.06471	0.00014	0	0.08	0	0	0	0.08	0	0	0.41	0	0	0	0	0	0	0	0	0	0	0	0	0	0	0.16	0.2	0	0	0	0	0
BGIG9606_42049	BGIG9606_42049	lncRNA		1	URS00009B3168	noncoding	known	0.106	0.138	0.069	0.083	0.78595	0	0.38577	-0.70922	-1.09499	0.02463	0.001	0	0.09	0.22	0.23	0.05	0.09	0	0.32	0	0.14	0.06	0.08	0.31	0	0.04	0.11	0.1	0	0.25	0	0.22	0.08	0	0.06	0.05	0.08	0.18	0.26	0.08	0.13	0.36
BGIG9606_56083	BGIG9606_56083	lncRNA		1	URS00008BB269	noncoding	known	0.01	0.019	0.008	0.009	1.12385	0.04555	0.9766	-0.24391	-1.22052	0.17873	0.82061	0.05259	0	0	0	0	0	0	0	0.15	0	0	0	0	0	0.1	0	0	0	0	0	0	0	0	0	0	0	0	0	0.09	0	0.05
112268422	LOC112268422	lncRNA		1	XR_002959415.1	noncoding	known	0.122	0.126	0.23	0.191	-0.61027	0	0.05282	0.95264	0.89982	0.44886	0	0	0.03	0.14	0.12	0.22	0.08	0.23	0.12	0.14	0.25	0.24	0	0.05	0.25	0.12	0.12	0.15	0.16	0.03	0.13	0.09	0.02	0.1	0.12	0.03	0.14	0.1	0.07	0.09	0.07	0.13
100505536	ISM1-AS1	lncRNA		3	URS00008BD3C6+++URS00009B49E6+++NR_040043.1	noncoding	known	0.023	0.017	0.028	0.026	-0.83712	0.01153	-0.47296	0.54629	1.01925	0.34073	0.19497	0.0036	0.03	0.24	0	0.04	0.08	0.05	0	0	0	0	0	0	0	0	0	0	0.04	0	0	0	0	0	0.06	0	0	0.06	0	0	0.02	0.02
BGIG9606_55897	BGIG9606_55897	lncRNA		1	URS00008B5C8D	noncoding	known	0.143	0.055	0.087	0.107	-0.95528	0	-1.3056	-0.61182	0.69378	0	0	0	0.09	0	0	0.88	0	0.1	0	0.02	0.05	0	0	0	0	0	0	0.07	0.23	0.03	0.27	0	0.04	1.26	0.29	0.15	0.24	0	0	0	0.02	0.22
105374349	LOC105374349	lncRNA		1	XR_925052.2	noncoding	known	0.031	0.011	0.018	0.023	-1.18246	4e-05	-1.62038	-0.78516	0.83522	0	0.01566	0.01768	0.05	0	0	0	0	0.21	0	0.09	0	0	0	0.05	0	0	0.05	0	0	0	0.11	0.08	0.02	0.04	0.03	0	0.03	0.05	0	0	0	0
254028	LOC254028	lncRNA		7	URS0000321FDE+++URS00004961D3+++URS00004D36BB+++URS000061CE1C+++URS000061EF33+++URS00009BD4BB+++NR_122043.1	noncoding	known	0.009	0.008	0.001	0.004	0.88979	0.0207	-0.28916	-3.2529	-2.96374	0.52891	0	0	0	0	0.01	0.03	0	0.02	0	0	0	0	0	0.06	0	0	0	0	0.04	0.02	0.01	0	0	0	0.01	0.01	0.03	0	0	0	0	0.03
101928290	PLBD1-AS1	lncRNA		1	NR_120465.1	noncoding	known	0.018	0.024	0.007	0.011	0.95793	0.0385	0.22681	-1.46341	-1.69022	0.71458	0.04721	0.00257	0	0	0	0	0	0	0	0.11	0	0	0.23	0.07	0	0.05	0	0	0	0	0	0	0	0	0	0	0	0	0	0	0	0
BGIG9606_59755	BGIG9606_59755	lncRNA		1	BGIR9606_398590	noncoding	novel	0.003	0.013	0.007	0.005	1.25564	0.03591	2.16729	1.27066	-0.89663	0.01235	0.27511	0.16163	0	0	0	0	0	0	0	0	0	0	0	0	0	0	0.03	0	0	0	0	0	0	0	0.04	0	0	0	0	0	0	0
107984384	LOC107984384	lncRNA		23	BGIR9606_341870+++BGIR9606_341871+++BGIR9606_341872+++BGIR9606_341873+++BGIR9606_341874+++BGIR9606_341875+++BGIR9606_341876+++BGIR9606_341877+++BGIR9606_345163+++BGIR9606_345164+++URS00008B2E57+++URS00008B459A+++URS00008B71E7+++URS00008BD27C+++URS0000D56EB6+++URS0000D57E7B+++URS0000D58A90+++URS0000D58E35+++URS0000D59080+++URS0000D5B429+++URS0000D5C727+++URS0000D5D23F+++XR_001748372.1	noncoding	known	1.499	1.871	1.149	1.275	0.59284	0	0.30735	-0.48972	-0.79707	0	0	0	2.02	0.58	1.81	0.69	0.72	0.62	4.11	0.16	0.45	1.61	1.84	2.01	0	1.92	2.61	2.47	1.17	3.24	0.1	0.89	1.63	0.24	3.78	1.35	0.65	2.31	4.31	1.45	1.03	2
105371225	LOC105371225	lncRNA		12	URS00009B0401+++URS00009B08C7+++URS00009B4630+++URS00009B52D5+++URS00009BFF2A+++URS00009C3D16+++URS00009C4CED+++URS0000A7EAA2+++URS0000AA9958+++XR_001737725.2+++XR_922065.3+++XR_922066.1	noncoding	known	0.037	0.021	0.032	0.034	-0.6605	7e-05	-0.66213	-0.00262	0.65951	0.00179	0.99298	0.00038	0	0.08	0	0	0.38	0.01	0.01	0	0	0.04	0.16	0.03	0.03	0.05	0.01	0.02	0	0	0.03	0	0.03	0.03	0.03	0	0	0.02	0.01	0	0.02	0.04
BGIG9606_68426	BGIG9606_68426	lncRNA		1	BGIR9606_407603	noncoding	novel	0.153	0.105	0.174	0.167	-0.64327	0.0115	-0.53697	0.16682	0.7038	0.11984	0.64465	0.01128	0	0.12	0	0.13	0.43	0	0.11	0.54	0	0.34	0	0.28	0	0.44	0.1	0.48	0	0	0.6	0.2	0	0	0	0.12	0.1	0	0	0.19	0	0
BGIG9606_53218	BGIG9606_53218	lncRNA		1	URS00008BB701	noncoding	known	0.014	0.018	0.042	0.032	-0.83361	0.00572	0.32246	1.57022	1.24776	0.56202	6e-05	3e-05	0	0.03	0	0.06	0	0	0	0.06	0.07	0	0	0.05	0	0	0.05	0	0	0	0	0.05	0	0	0	0	0	0	0	0	0	0
149837	LINC00654	lncRNA		4	URS00002A4528+++URS00008B54D1+++URS0000D5A984+++NR_015406.2	noncoding	known	0.082	0.046	0.071	0.075	-0.64812	0	-0.55175	0.15153	0.70328	0	0.08397	0	0.03	0	0	0.13	0.09	0.19	0.07	0.13	0.25	0.1	0.07	0	0.04	0.32	0.03	0.05	0.15	0.08	0	0.09	0.03	0.04	0.04	0	0	0.19	0	0.02	0.1	0.13
BGIG9606_44283	BGIG9606_44283	lncRNA		1	URS0000D5A661	noncoding	known	0.308	0.284	0.115	0.185	0.6118	0	-0.1365	-1.50963	-1.37314	0.22695	0	0	0.17	0.33	0.18	0	0.51	0.17	0.23	0.35	0	0.05	0.17	0.05	0.26	0.59	1.37	0.62	0.44	0.5	0.06	0.05	0.29	0.55	0.13	0.06	0.02	0.85	0.05	0.07	0.22	0.1
BGIG9606_38850	BGIG9606_38850	lncRNA		1	URS00008C193A	noncoding	known	0.004	0	0.006	0.005	-3.90222	0.00025	-3.54696	0.53369	4.08065	0.01677	0.54456	0.00038	0	0	0	0	0	0	0	0.04	0	0	0	0	0	0	0	0	0	0	0	0.04	0	0	0	0.02	0	0	0	0	0	0
105375369	LOC105375369	lncRNA		5	BGIR9606_316779+++XR_001744957.2+++XR_001744958.1+++XR_001744959.2+++XR_927704.2	noncoding	known	0	0.005	0	0	4.77021	0.00061	3.35993		-4.08927	0.01781		0.00314	0	0	0	0	0	0	0	0	0	0	0	0	0	0	0	0	0	0	0	0	0	0	0	0	0	0	0	0	0	0
101929428	PTPRD-AS2	lncRNA		5	URS00008BD36B+++URS00009B7C81+++URS0000D57204+++URS0000D5964C+++NR_110696.1	noncoding	known	0.001	0	0.002	0.001	-1.63477	0.01781	-1.19677	0.64957	1.84634	0.24074	0.4145	0.0113	0	0	0	0	0	0	0	0	0	0	0	0	0	0	0	0	0	0	0	0	0	0	0	0	0.01	0.01	0	0	0	0
BGIG9606_38503	BGIG9606_38503	lncRNA		1	URS00000BC1F6	noncoding	known	0.018	0.035	0.075	0.054	-0.61312	0.03611	1.12861	2.25048	1.12187	0.02239	0	6e-05	0	0	0	0.1	0	0	0.05	0	0.05	0	0	0	0.11	0	0	0	0	0	0	0	0	0.05	0	0.1	0	0	0.08	0	0	0.13
BGIG9606_36841	BGIG9606_36841	lncRNA		2	URS0000D5839F+++URS0000D5E37F	noncoding	known	0.001	0.001	0	0	2.51006	0.01843	1.09978		-3.82912	0.34604		0.00881	0	0	0	0	0	0	0	0	0.01	0	0	0.01	0	0	0	0	0	0	0	0	0	0	0	0	0	0	0	0	0	0
105370512	LOC105370512	lncRNA		8	BGIR9606_356358+++BGIR9606_356359+++URS00008BC2B8+++URS00008BF904+++URS00009B2021+++XR_001750776.1+++XR_943899.2+++XR_943900.2	noncoding	known	0.014	0.048	0.028	0.023	0.98306	2e-05	1.59515	0.88537	-0.70978	0	0.03326	0.00487	0.02	0	0	0.06	0	0.06	0	0.05	0	0.05	0	0.02	0	0.05	0.05	0	0	0	0	0	0	0	0	0	0	0	0.05	0.01	0	0.15
BGIG9606_58498	BGIG9606_58498	lncRNA		1	BGIR9606_397332	noncoding	novel	0.018	0.009	0.03	0.026	-1.59902	0.00303	-1.0551	0.79422	1.84933	0.19803	0.20246	0.00111	0	0	0	0.07	0	0	0	0	0	0	0	0	0	0.41	0	0	0	0	0	0	0	0	0	0	0	0	0	0	0	0
BGIG9606_59910	BGIG9606_59910	lncRNA		1	BGIR9606_398748	noncoding	novel	0	0.002	0	0	3.76056	0.02959	2.35028		-3.07962	0.19559		0.07303	0	0	0	0	0	0	0	0	0	0	0	0	0	0	0	0	0	0	0	0	0	0	0	0	0	0	0	0	0	0
BGIG9606_60023	BGIG9606_60023	lncRNA		1	BGIR9606_398862	noncoding	novel	0.001	0.001	0.004	0.003	-1.68922	0.0104	0.35993	2.59259	2.23266	0.81419	0.00233	0.00056	0	0	0	0	0	0	0	0	0.01	0	0	0.01	0	0	0	0	0	0	0	0	0	0	0	0	0	0	0	0	0	0
BGIG9606_66081	BGIG9606_66081	lncRNA		1	BGIR9606_404966	noncoding	novel	0.001	0.003	0.011	0.007	-1.46683	0.02226	1.58233	3.66298	2.08065	0.28982	0.00021	0.00073	0	0	0	0.03	0	0	0	0	0	0	0	0	0	0	0	0	0	0	0	0	0	0	0	0	0	0	0	0	0	0
BGIG9606_47535	BGIG9606_47535	lncRNA		1	URS00008BF98F	noncoding	known	0.007	0.009	0.03	0.022	-1.45861	0.01458	0.19001	2.14513	1.95512	0.88534	0.0045	0.00092	0	0	0	0	0	0	0	0	0	0	0	0	0	0	0	0.07	0	0	0	0	0.05	0.06	0	0	0	0	0	0	0.06	0
BGIG9606_50548	BGIG9606_50548	lncRNA		2	URS000029724F+++URS00008B548F	noncoding	known	0.044	0.064	0.14	0.106	-0.67169	8e-05	0.53735	1.63371	1.09636	0.0585	0	0	0.04	0.13	0	0	0.06	0.1	0	0	0	0	0.09	0	0	0	0.15	0.07	0.06	0	0.04	0.06	0.03	0	0.12	0.1	0.1	0	0.05	0.03	0	0
BGIG9606_38993	BGIG9606_38993	lncRNA		1	URS00008BE515	noncoding	known	0.072	0.018	0.072	0.072	-1.94636	0	-1.94085	0.00882	1.94967	6e-05	0.98599	0	0.1	0.57	0	0	0	0	0	0	0	0.18	0	0.08	0	0.27	0	0	0	0	0	0	0	0	0.51	0	0.15	0	0	0	0	0
BGIG9606_47328	BGIG9606_47328	lncRNA		7	URS00003D4D48+++URS00009B35BA+++URS0000D59547+++URS0000D5A27E+++URS0000D5CDE9+++URS0000D5DE06+++URS0000D5DEE7	noncoding	known	0.004	0.004	0.008	0.007	-0.62461	0.04159	-0.01892	0.87687	0.89579	0.97199	0.02401	0.00416	0	0	0	0.01	0	0	0	0	0.01	0	0	0.01	0.01	0	0.02	0	0.01	0	0.01	0	0.01	0.01	0.01	0	0	0	0.02	0	0	0
107985357	LOC107985357	lncRNA		2	URS00008B76E3+++XR_001738516.1	noncoding	known	0.013	0.035	0.027	0.022	0.72404	0.00053	1.55351	1.16717	-0.38633	0	0.00088	0.09527	0	0.02	0	0	0.02	0	0	0.1	0.08	0	0	0.01	0.02	0	0	0.02	0	0	0	0.03	0	0	0	0.02	0.02	0	0	0.11	0.04	0.19
BGIG9606_53943	BGIG9606_53943	lncRNA		2	URS00008C1EFA+++URS00008C3918	noncoding	known	0.002	0	0.002	0.002	-3.48605	0.0416		-0.05127			0.97212		0	0	0	0	0	0	0	0	0	0	0	0.04	0	0	0	0	0	0	0	0	0	0	0	0	0	0	0	0	0	0
107986068	LOC107986068	lncRNA		2	URS00008B26F7+++XR_001740619.1	noncoding	known	0.004	0.009	0.004	0.004	1.22477	0.00498	1.17707	-0.07726	-1.25433	0.03604	0.93154	0.01011	0	0	0	0	0	0	0.03	0	0	0	0	0	0	0	0	0	0	0	0.03	0	0	0.03	0.01	0	0	0	0	0.06	0	0.01
105372470	LOC105372470	lncRNA		1	XR_936090.3	noncoding	known	0.098	0.085	0.147	0.129	-0.61164	0	-0.19894	0.61441	0.81335	0.33372	0.00024	0	0.02	0.24	0.07	0.11	0.05	0.05	0.05	0.02	0.32	0	0	0	0.3	0.02	0.14	0.13	0.24	0	0.03	0.18	0.13	0.13	0.07	0.16	0.09	0	0.02	0.11	0.09	0.07
105375321	LOC105375321	lncRNA		5	URS00008B35D8+++URS00008B621A+++URS00008B68A2+++URS00008C2164+++XR_001744931.1	noncoding	known	0.057	0.033	0.048	0.051	-0.76632	0.00083	-1.20361	-0.78387	0.41974	0	0.0038	0.146	0.09	0	0	0	0.03	0.11	0.06	0	0	0	0.12	0.01	0.09	0	0.32	0.03	0	0	0.08	0.06	0.18	0.07	0.13	0.11	0	0	0	0.03	0	0
BGIG9606_56134	BGIG9606_56134	lncRNA		1	BGIR9606_394956	noncoding	novel	0.004	0.003	0.02	0.014	-2.27419	0.03014	-0.22503	2.59259	2.81762	0.92742	0.03639	0.00627	0	0	0	0	0	0	0	0	0.1	0	0	0	0	0	0	0	0	0	0	0	0	0	0	0	0	0	0	0	0	0
105373616	LOC105373616	lncRNA		3	BGIR9606_277139+++BGIR9606_277140+++XR_923328.2	noncoding	known	0.003	0.011	0.036	0.024	-0.99696	0.00485	1.89045	3.49305	1.6026	0.01067	0	0	0	0	0	0	0	0	0	0	0	0	0	0	0	0.03	0	0	0.01	0	0	0	0	0	0	0	0	0.03	0	0	0.06	0
BGIG9606_63264	BGIG9606_63264	lncRNA		1	BGIR9606_402119	noncoding	novel	0.044	0.035	0.068	0.059	-0.72399	0.00041	-0.2598	0.6857	0.94549	0.43143	0.00872	1e-05	0	0.05	0	0.03	0	0	0	0	0	0	0	0.05	0.09	0.05	0.07	0.34	0.03	0	0.17	0.05	0	0.16	0	0	0	0.05	0.02	0.07	0	0
112268154	LOC112268154	lncRNA		3	URS00008116D5+++URS0000811C6E+++XR_002957733.1	noncoding	known	0.005	0.006	0.03	0.021	-1.58487	0.00015	0.12827	2.21824	2.08997	0.89576	3e-05	0	0.02	0	0	0.1	0	0	0	0	0.02	0	0	0	0	0	0	0	0	0	0	0	0	0	0	0	0	0	0	0	0	0
BGIG9606_66344	BGIG9606_66344	lncRNA		1	BGIR9606_405231	noncoding	novel	0.013	0.008	0.014	0.014	-0.76229	0.00907	-0.7396	0.03619	0.7758	0.05252	0.93216	0.01656	0.01	0.11	0	0.01	0	0	0	0	0	0	0	0	0	0	0	0.01	0.07	0.01	0.04	0.03	0	0	0.01	0	0.05	0	0	0	0.01	0
BGIG9606_55895	BGIG9606_55895	lncRNA		1	URS0000D5B6D1	noncoding	known	0.004	0.133	0.001	0.002	6.15682	0	5.4204	-1.47758	-6.89797	0	0.38162	0	0	0	0	0	0	0	0	0	0.1	0	0	0	0	0	0	0	0	0	0	0	0	0	0	0	0	0	0	0	0	5.92
BGIG9606_55656	BGIG9606_55656	lncRNA		1	URS00009B5287	noncoding	known	0	0.003	0.027	0.017	-2.43204	0.00015		5.07698	3.11298		0	0	0	0	0	0	0	0	0	0	0	0	0	0	0	0	0	0	0	0	0	0	0	0	0	0	0	0	0	0	0	0
BGIG9606_55259	BGIG9606_55259	lncRNA		1	URS0000470694	noncoding	known	0.165	0.166	0.077	0.109	0.67348	0.00115	0.11827	-1.0354	-1.15367	0.69062	0.00087	0	0	0.08	0	0.18	0	1	0.08	0.47	0.27	0	0	0	0	0	0	0	0	0.07	0.77	0	0	0.08	0	0.08	0	1.2	0.55	0.07	0	0.05
BGIG9606_46561	BGIG9606_46561	lncRNA		1	URS00008C11D8	noncoding	known	0.038	0.027	0.055	0.049	-0.88142	2e-05	-0.47501	0.60564	1.08065	0.12499	0.02056	0	0	0.02	0	0.05	0	0	0	0	0.2	0.29	0	0.02	0	0	0.04	0.05	0	0	0.05	0	0	0.16	0	0	0.12	0	0	0.02	0	0
BGIG9606_46024	BGIG9606_46024	lncRNA		1	URS00008BED3E	noncoding	known	0.084	0.118	0.058	0.067	0.80372	0	0.46584	-0.58801	-1.05385	0.0374	0.04015	0	0.13	0	0.04	0.09	0.24	0.08	0.13	0.08	0	0.16	0.15	0	0.1	0.08	0.15	0.04	0	0.1	0.04	0.07	0.07	0	0.03	0.04	0	0.37	0	0.14	0.07	0.02
644861	NBPF13P	lncRNA		1	NR_103466.1	noncoding	known	0.003	0	0.003	0.003	-3.27419	0.00737	-3.54696	-0.46631	3.08065	0.01677	0.66671	0.03	0.05	0.04	0	0	0	0	0	0	0	0	0	0	0	0	0	0	0	0	0	0	0	0	0	0	0	0	0	0	0	0
BGIG9606_42193	BGIG9606_42193	lncRNA		1	URS00008B6AEB	noncoding	known	0.011	0.007	0.023	0.019	-1.52001	0	-0.70147	1.1533	1.85477	0.19815	0.00287	0	0	0.02	0	0	0	0	0	0	0.1	0.02	0	0	0	0	0.06	0	0	0	0.02	0	0	0.02	0	0	0.05	0	0	0	0	0
102723464	LOC102723464	lncRNA		1	XR_932375.2	noncoding	known	0.09	0.108	0.048	0.063	0.78537	0	0.28985	-0.90517	-1.19503	0.01563	0	0	0.1	0.47	0.01	0.03	0.07	0.28	0	0.08	0	0	0	0.15	0.03	0	0	0.12	0.23	0.01	0.13	0.05	0.07	0.09	0.12	0.03	0.24	0.03	0.1	0.01	0	0.27
BGIG9606_57410	BGIG9606_57410	lncRNA		1	BGIR9606_396237	noncoding	novel	0	0.021	0.004	0.002	3.35517	0.00921	2.9449		-2.67424	0.06014		0.03777	0	0	0	0	0	0	0	0	0	0	0	0	0	0	0	0	0	0	0	0	0	0	0	0	0	0	0	0	0.3	0
BGIG9606_62193	BGIG9606_62193	lncRNA		1	BGIR9606_401043	noncoding	novel	0.011	0.002	0.002	0.005	-1.30018	0.01824	-2.42666	-2.93097	-0.50431	1e-05	0	0.59358	0	0	0	0	0	0	0.05	0	0	0	0	0.01	0	0.06	0	0.1	0	0	0	0	0.01	0	0	0	0.05	0	0	0	0	0
107986232	LOC107986232	lncRNA		2	BGIR9606_294994+++XR_001741515.1	noncoding	known	0.003	0	0.004	0.004	-3.27419	0.00737	-2.22503	1.44058	3.66561	0.27776	0.19535	0.0034	0	0	0	0	0	0	0	0	0	0	0	0	0	0	0	0	0	0	0	0	0	0	0	0	0	0.08	0	0	0	0
BGIG9606_65362	BGIG9606_65362	lncRNA		1	BGIR9606_404238	noncoding	novel	0.022	0.021	0.051	0.041	-0.78233	4e-05	0.05737	1.18015	1.12278	0.88141	0	0	0.03	0	0	0.02	0.02	0	0	0.03	0.02	0	0.04	0.04	0.09	0.06	0	0	0.01	0	0.02	0.04	0	0.05	0.06	0.02	0.03	0	0.01	0.04	0.01	0.01
BGIG9606_49816	BGIG9606_49816	lncRNA		1	URS00009B03F9	noncoding	known	0.005	0.001	0.004	0.004	-2.62211	0.00665	-2.80999	-0.3143	2.49569	0.0185	0.74963	0.02419	0	0.06	0	0	0	0	0.06	0	0	0	0	0	0	0	0	0	0	0	0	0	0	0	0	0	0	0	0	0	0	0
BGIG9606_65029	BGIG9606_65029	lncRNA		1	BGIR9606_403900	noncoding	novel	0.002	0	0.001	0.001	-3.62211	0.02912		-1.14438			0.36972		0	0	0	0	0.04	0	0	0	0	0	0	0	0	0	0	0	0	0	0	0	0	0	0	0	0	0	0	0	0	0
BGIG9606_54979	BGIG9606_54979	lncRNA		1	URS00008BD283	noncoding	known	0.066	0.079	0.162	0.127	-0.63505	0.00038	0.32146	1.32651	1.00505	0.28639	0	0	0.08	0.14	0	0.29	0.31	0.05	0	0	0.1	0	0	0	0.11	0	0	0.19	0.04	0	0	0.12	0.04	0.05	0.04	0	0.16	0	0.04	0.08	0.04	0.08
BGIG9606_54281	BGIG9606_54281	lncRNA		1	URS00009B7B97	noncoding	known	0.015	0.002	0.01	0.012	-2.53135	0.00088	-2.83377	-0.52112	2.31264	0.00183	0.48495	0.0095	0.08	0	0	0	0	0	0	0	0	0	0	0	0	0	0	0	0	0	0.32	0	0	0	0	0	0	0	0	0	0	0
BGIG9606_68135	BGIG9606_68135	lncRNA		1	BGIR9606_407246	noncoding	novel	0.051	0.056	0.107	0.087	-0.61411	3e-05	0.18105	1.12351	0.94246	0.48245	0	0	0	0.02	0.02	0.02	0.04	0	0	0	0.24	0.15	0	0	0	0.02	0	0.4	0.04	0.02	0	0	0.02	0.13	0.02	0.02	0.16	0	0	0	0.04	0
BGIG9606_67160	BGIG9606_67160	lncRNA		1	BGIR9606_406057	noncoding	novel	0	0	0.006	0.004	-3.62211	0.02912		3.07801	4.30304		0.05797	0.00699	0	0	0	0	0	0	0	0	0	0	0	0	0	0	0	0	0	0	0	0	0	0	0	0	0	0	0	0	0	0
105375196	LOC105375196	lncRNA		1	XR_927106.2	noncoding	known	0.153	0.167	0.076	0.104	0.72262	9e-05	0.15524	-1.06276	-1.21801	0.54934	0.00016	0	0.23	0	0.12	0	0.7	0.07	0.19	0.44	0.43	0	0.54	0.11	0.15	0	0	0.14	0	0	0	0.17	0	0	0.18	0	0	0.51	0	0.17	0	0.12
BGIG9606_57235	BGIG9606_57235	lncRNA		1	BGIR9606_396062	noncoding	novel	0	0.002	0.001	0.001	1.38319	0.00135	1.73844	0.53369	-1.20475	0.00264	0.54456	0.01056	0	0	0	0	0	0	0	0	0	0	0	0	0	0	0	0	0	0	0	0	0	0	0	0	0	0	0	0	0	0
BGIG9606_62719	BGIG9606_62719	lncRNA		1	BGIR9606_401570	noncoding	novel	0.02	0	0.009	0.013	-4.27419	0.00298	-4.80999	-0.99237	3.81762	0.00349	0.32275	0.03074	0	0	0	0	0	0	0	0	0	0	0	0	0	0	0	0	0.52	0	0	0	0	0	0	0	0	0	0	0	0	0
105374841	LOC105374841	lncRNA		1	XR_940316.2	noncoding	known	0.016	0.011	0.022	0.02	-0.81475	0.0475	-0.46604	0.52442	0.99045	0.45108	0.31642	0.02212	0	0	0	0	0.03	0.03	0	0	0.11	0	0	0	0	0.06	0.09	0	0.06	0	0	0.03	0	0	0	0	0	0	0	0	0.06	0.03
BGIG9606_65892	BGIG9606_65892	lncRNA		1	BGIR9606_404776	noncoding	novel	0.083	0.061	0.1	0.094	-0.6292	5e-05	-0.43744	0.29619	0.73363	0.04203	0.15319	1e-05	0.05	0.03	0.07	0.22	0.1	0.05	0	0.12	0	0.63	0	0.02	0.12	0	0	0.19	0.02	0	0	0.05	0.02	0.13	0.22	0.08	0.05	0	0	0.07	0.12	0
BGIG9606_47826	BGIG9606_47826	lncRNA		1	URS00008BD3E2	noncoding	known	0	0.005	0.02	0.013	-1.43251	0	3.63295	5.73009	2.09714	6e-05	0	0	0	0	0	0	0	0	0	0.01	0	0	0	0	0	0	0	0	0	0	0	0	0	0	0	0	0	0	0	0	0	0.01
BGIG9606_44223	BGIG9606_44223	lncRNA		1	URS0000D5AF62	noncoding	known	0.007	0.012	0.006	0.007	0.81996	0.01171	0.75072	-0.11267	-0.86339	0.07467	0.85466	0.01744	0.06	0	0	0	0.01	0.01	0	0	0	0.03	0	0	0	0	0.04	0	0	0.02	0	0	0.01	0	0	0	0	0	0	0	0.06	0
BGIG9606_43214	BGIG9606_43214	lncRNA		1	URS00008BB43D	noncoding	known	0.018	0.005	0.008	0.011	-1.28868	0.0279	-1.86246	-1.07726	0.7852	0.00405	0.09044	0.2969	0	0.1	0	0	0	0	0	0	0	0.23	0	0	0	0	0	0	0	0	0	0	0	0.07	0.06	0	0	0	0	0	0.03	0
BGIG9606_42836	BGIG9606_42836	lncRNA		1	URS00008B5D1E	noncoding	known	0.263	0.253	0.525	0.43	-0.77097	0	-0.07651	0.99365	1.07016	0.65426	0	0	0.18	0.17	0.08	0.32	0.57	0.13	0.28	0.36	0.23	0.21	0.5	0.28	0.64	0.12	0.26	0.74	0.04	0	0.35	0.04	0.21	0.21	0.12	0.17	0.34	0.28	0.18	0.11	0.15	0.15
BGIG9606_51315	BGIG9606_51315	lncRNA		1	URS00008BBC54	noncoding	known	0.015	0.024	0.052	0.038	-0.70513	0.0195	0.67309	1.8336	1.16051	0.19333	1e-05	9e-05	0	0	0	0	0	0.07	0	0	0	0	0	0	0	0	0	0.11	0.03	0	0.11	0	0	0	0	0	0.03	0.03	0	0	0	0
646743	PRSS40B	lncRNA		4	URS00006189D0+++URS00008B79FF+++URS0000D5B274+++NR_033930.1	noncoding	known	0.022	0.024	0.043	0.035	-0.63586	1e-05	0.17467	1.14311	0.96844	0.48484	0	0	0.02	0	0	0.02	0.01	0.02	0.01	0	0.04	0.02	0.06	0.01	0.03	0.01	0.01	0.02	0	0	0.06	0	0	0	0.01	0.01	0.1	0.1	0	0.03	0	0
BGIG9606_43450	BGIG9606_43450	lncRNA		1	URS0000006C49	noncoding	known	0	0	0.008	0.005	-3.59805	0.00098		4.16499	4.27899		0.00126	5e-05	0	0	0	0	0	0	0	0	0	0	0	0	0	0	0	0	0	0	0	0	0	0	0	0	0	0	0	0	0	0
BGIG9606_54877	BGIG9606_54877	lncRNA		1	URS0000D5CC46	noncoding	known	16.169	20.529	10.885	12.793	0.66166	0	0.3384	-0.56027	-0.89867	0	0	0	20.12	10.54	24.76	11.93	7.62	14.73	28.11	9.5	39.84	14.01	10.75	15.43	4.72	19.7	61.16	21.52	2.8	17.99	8.42	19.37	9.78	14.3	10.71	6.65	10.84	5.1	13.65	12.21	6.88	18.04
BGIG9606_54869	BGIG9606_54869	lncRNA		1	URS0000D5CC2D	noncoding	known	12.446	18.525	8.068	9.649	0.98226	0	0.61439	-0.64575	-1.26014	0	0	0	9.91	3.2	19.68	15.58	5.51	7.42	8.71	2.15	43.57	16.65	18.38	12.83	0	13.98	44.14	8.77	1.66	8.67	11.75	14.84	11.43	14.24	10.64	2.74	8.13	9.01	25.98	12.22	28.66	9.74
BGIG9606_45914	BGIG9606_45914	lncRNA		1	URS00008BE271	noncoding	known	0.014	0.009	0.041	0.031	-1.89722	0	-0.72253	1.59259	2.31512	0.26154	9e-05	0	0	0.03	0	0	0	0	0	0	0.03	0	0	0	0.07	0.06	0.08	0.06	0	0	0	0.03	0	0	0	0	0	0	0	0	0	0
BGIG9606_51872	BGIG9606_51872	lncRNA		1	URS0000D59CC9	noncoding	known	0.024	0.008	0.013	0.017	-1.09785	0.0063	-1.51447	-0.74206	0.77241	0.00099	0.10745	0.11712	0	0	0	0	0	0	0	0	0	0	0.24	0	0.13	0	0.02	0.03	0	0	0.08	0.05	0	0	0	0.03	0.05	0	0.05	0	0	0
27160	INGX	lncRNA	ING1-like+++ING2	2	URS00008C0C18+++NR_002226.3	noncoding	known	0.189	0.145	0.25	0.228	-0.63364	0	-0.36367	0.41133	0.775	0.01354	0.00251	0	0.41	0	0.05	0.43	0	0.46	0.06	0.31	0.16	0.06	0.12	0.08	0.25	0.17	0.11	0.25	0.17	0.03	0.12	0.11	0.08	0.3	0.11	0.4	0.62	0.06	0.03	0.27	0.26	0.16
BGIG9606_51061	BGIG9606_51061	lncRNA		2	URS00008B9FCD+++URS00009B4566	noncoding	known	0	0.006	0.002	0.002	2.89894	0.04247	2.48867		-2.21801	0.15582		0.12079	0	0	0	0	0	0	0	0	0	0	0	0	0	0	0	0	0	0	0	0	0	0	0	0	0	0	0	0	0	0
BGIG9606_50797	BGIG9606_50797	lncRNA		3	URS00009AD78E+++URS00009AE190+++URS00009B024B	noncoding	known	0	0.001	0	0	1.5292	0.00149	2.2344	1.00763	-1.22678	0.00099	0.31461	0.01772	0	0	0	0	0	0	0	0	0	0	0	0	0	0	0	0	0	0	0.01	0	0	0	0	0	0	0	0	0	0	0.01
BGIG9606_47158	BGIG9606_47158	lncRNA		1	URS00008BBEEA	noncoding	known	0.002	0.001	0.003	0.003	-1.88442	0.01995	-1.30283	0.84476	2.14759	0.2901	0.34745	0.01113	0	0	0.01	0.03	0	0	0	0	0	0	0	0	0	0	0	0	0	0	0	0	0	0	0.01	0	0	0	0	0.03	0	0
BGIG9606_49804	BGIG9606_49804	lncRNA		1	URS0000D5AF37	noncoding	known	0.007	0.014	0.007	0.007	0.87116	0.00254	0.89567	0.03909	-0.85658	0.01624	0.94318	0.0077	0.01	0	0	0	0.01	0.01	0.03	0	0	0	0.02	0.01	0	0	0.01	0	0	0	0	0.01	0.01	0	0.03	0	0	0.02	0.02	0	0.01	0.05
BGIG9606_44146	BGIG9606_44146	lncRNA		1	URS0000AE7433	noncoding	known	0.003	0	0.001	0.002	-2.81475	0.03797	-3.80999	-2.3143	1.49569	0.00632	0.052	0.47101	0.03	0	0	0	0	0	0	0	0	0	0.05	0	0	0	0	0	0	0	0	0	0	0	0	0	0	0	0	0	0	0
387810	LOC387810	lncRNA		1	NR_104155.1	noncoding	known	0.012	0.004	0.005	0.008	-1.01911	0.00675	-1.60836	-1.11267	0.49569	9e-05	0.00841	0.3183	0	0.12	0	0	0	0	0.1	0	0	0	0	0	0	0	0	0	0	0	0.06	0.02	0	0	0	0.01	0	0.01	0	0.06	0	0
105371929	LOC105371929	lncRNA		1	XR_935049.1	noncoding	known	0.003	0	0.001	0.002	-1.58029	0.03514	-2.48806	-1.99237	0.49569	0.00124	0.01058	0.66821	0	0	0	0	0	0	0	0	0	0.01	0.04	0	0	0	0	0.01	0.02	0	0	0	0	0	0.01	0	0	0	0	0	0	0.01
105371530	LOC105371530	lncRNA		3	URS00008B8EE4+++URS00009B72BD+++XR_934221.2	noncoding	known	0.041	0.014	0.059	0.052	-1.67393	0	-1.00744	0.9571	1.96453	0.03057	0.00585	0	0	0	0.31	0.18	0.03	0.05	0	0.13	0	0.08	0	0	0.04	0	0	0	0.1	0	0.04	0.03	0	0.04	0	0	0.03	0	0	0.06	0	0.06
105371725	LOC105371725	lncRNA		1	XR_934661.2	noncoding	known	0	0.003	0	0	3.35517	0.00921	2.9449		-2.67424	0.06014		0.03777	0	0	0	0	0	0	0	0	0	0	0	0	0	0	0	0	0	0	0	0	0	0	0	0	0	0	0.08	0	0	0
BGIG9606_48288	BGIG9606_48288	lncRNA		1	URS00005CF3D9	noncoding	known	0.037	0.011	0.024	0.029	-1.44278	0.00411	-1.85306	-0.72934	1.12372	0.00141	0.18885	0.06503	0	0	0.06	0	0	0	0	0	0	0.31	0	0.05	0	0	0	0	0	0.15	0	0.27	0	0	0.06	0	0.06	0	0	0	0	0
BGIG9606_61627	BGIG9606_61627	lncRNA		1	BGIR9606_400474	noncoding	novel	0.002	0.005	0	0.001	2.50717	0.01864	1.0969		-3.82624	0.34753		0.0089	0	0	0	0	0	0	0	0	0	0.06	0	0	0	0	0	0	0	0	0	0	0	0	0	0	0	0	0	0	0	0.03
100885779	LINC-ROR	lncRNA	ROR+++lincRNA-RoR+++lincRNA-ST8SIA3	9	URS00008145B3+++URS000081DD87+++URS00008BF399+++URS0000D5ECC6+++URS0000D5ED49+++URS0000D6283A+++URS0000D64BE7+++NR_048536.2+++NR_152602.1	noncoding	known	0.067	0.16	0.128	0.106	0.8216	0	1.42293	0.87108	-0.55185	0	0.0003	0.00033	0.08	0	0	0.05	0.13	0.05	0.05	0	0.04	0.32	0	0.09	0.16	0.05	0.06	0	0	0.11	0.18	0.04	0	0.05	0.13	0	0.15	0	0.15	0.32	0	0.54
BGIG9606_62514	BGIG9606_62514	lncRNA		1	BGIR9606_401364	noncoding	novel	0	0.001	0	0	2.27271	0.00307	2.86243	0.85562	-2.00681	0.00798	0.65719	0.01477	0	0	0	0	0	0	0	0	0	0	0	0	0	0	0	0	0	0	0	0	0	0	0	0	0	0	0	0	0	0
BGIG9606_37542	BGIG9606_37542	lncRNA		1	URS00002A5810	noncoding	known	0	0.01	0	0	3.77021	0.0289	2.35993		-3.08927	0.19328		0.07165	0	0	0	0	0	0	0	0	0	0	0	0	0	0	0	0	0	0	0	0	0	0	0	0	0	0	0	0	0	0
BGIG9606_36511	BGIG9606_36511	lncRNA		3	URS0000483C9B+++URS00008B709D+++URS00009B2827	noncoding	known	0.001	0.003	0	0	2.64468	0.01037	1.2344		-3.96374	0.27292		0.00528	0.03	0	0	0	0	0	0	0	0	0	0	0	0	0	0	0	0	0	0	0	0	0	0	0	0	0	0.01	0	0	0
BGIG9606_64681	BGIG9606_64681	lncRNA		1	BGIR9606_403547	noncoding	novel	0.005	0	0.006	0.005	-3.62211	0.02912		0.59259	3.81762		0.67709	0.03074	0	0	0	0	0	0	0.06	0	0.06	0	0	0	0	0	0	0	0	0	0	0	0	0	0	0	0	0	0	0	0	0
BGIG9606_49774	BGIG9606_49774	lncRNA		1	URS00008B9AB3	noncoding	known	0	0.013	0.005	0.003	2.34958	0.03316	2.9465		-1.66864	0.06001		0.13329	0	0	0	0	0	0	0	0	0	0	0	0	0	0	0	0	0	0	0	0	0	0	0	0	0	0	0.15	0	0	0.08
102723442	LINC01754	lncRNA		9	URS0000131146+++URS00008B76EB+++URS00008B8BE7+++URS00008B8EC7+++URS00008BED6C+++URS00009BF025+++NR_146494.1+++NR_146495.1+++NR_146496.1	noncoding	known	0.302	0.244	0.392	0.359	-0.7319	0	-0.45052	0.42788	0.8784	0	0	0	0.24	0.12	0.23	0.15	0.15	0.14	0.11	0.17	0.2	0.29	0.79	0.6	0.19	0.13	0.24	0.5	0.04	0.9	0.24	0.37	0.08	0.34	0.23	0.31	0.4	0.68	0.23	0.51	0.21	0.39
BGIG9606_41232	BGIG9606_41232	lncRNA		1	URS00008BE0A4	noncoding	known	0	0.002	0	0	3.77021	0.0289	2.35993		-3.08927	0.19328		0.07165	0	0	0	0	0	0	0	0	0	0	0	0	0	0	0	0	0	0	0	0	0	0	0	0	0	0	0	0	0	0
BGIG9606_44042	BGIG9606_44042	lncRNA		1	URS0000D5E38A	noncoding	known	0.023	0.032	0.017	0.019	0.77877	2e-05	0.50342	-0.47103	-0.97445	0.03058	0.11891	0	0	0.09	0.02	0.03	0.02	0.01	0	0.06	0.04	0.01	0	0	0.01	0.05	0.05	0	0	0	0.06	0.01	0	0	0	0	0	0.14	0.01	0	0	0.02
105370970	LOC105370970	lncRNA		1	XR_932611.2	noncoding	known	0.004	0.008	0.026	0.018	-1.20041	8e-05	0.92181	2.67276	1.75095	0.13141	0	0	0	0.02	0.01	0	0	0	0	0	0	0	0	0	0	0	0	0	0	0	0.02	0	0	0	0	0	0.06	0	0	0	0.03	0
100128260	WASIR1	lncRNA	NCRNA00286B	1	NR_138048.1	noncoding	known	0.003	0.001	0.004	0.004	-2.51772	0.00749	-2.59745	-0.13003	2.46742	0.02959	0.90046	0.01999	0	0	0	0	0	0	0	0	0	0	0	0	0	0.05	0	0	0	0	0	0.04	0	0	0	0	0	0	0.02	0	0	0
BGIG9606_43587	BGIG9606_43587	lncRNA		2	BGIR9606_315320+++URS00008C3E34	noncoding	known	0.023	0.004	0.009	0.014	-2.27724	7e-05	-2.98631	-1.40543	1.58089	0	0.00924	0.0359	0	0	0	0.11	0	0	0.03	0.23	0	0	0	0	0	0	0	0.07	0	0.03	0	0	0	0.04	0.1	0	0	0	0	0	0	0
107985888	LOC107985888	lncRNA		1	XR_001739504.1	noncoding	known	0.021	0.014	0.028	0.026	-0.93211	0	-0.59031	0.51459	1.1049	0.00884	0.01028	0	0.01	0.01	0.02	0	0.04	0.04	0.04	0.03	0	0.02	0	0.01	0.08	0.02	0.05	0	0.01	0	0	0.01	0	0.06	0.06	0.01	0.03	0	0	0.01	0.01	0.03
107984624	LOC107984624	lncRNA		2	XR_001749990.1+++XR_001749992.1	noncoding	known	0.001	0	0.002	0.002	-1.59236	0.0103	-1.00264	0.85562	1.85826	0.29403	0.23147	0.00414	0	0	0	0	0	0.01	0	0	0.01	0	0	0	0	0.01	0	0	0	0	0	0	0	0	0	0	0	0	0	0	0	0
BGIG9606_68288	BGIG9606_68288	lncRNA		1	BGIR9606_407432	noncoding	novel	0	0.001	0.001	0.001	0.80416	0.03785	1.61627	1.14513	-0.47114	0.00272	0.08287	0.26902	0	0	0	0	0	0	0	0	0	0	0	0	0	0	0	0	0	0	0	0	0	0	0	0	0	0	0	0	0	0
107987051	LOC107987051	lncRNA		2	BGIR9606_328324+++XR_001746631.1	noncoding	known	0.003	0.007	0.004	0.003	1.40764	2e-05	1.58233	0.27066	-1.31167	0.00027	0.70305	0.00037	0	0.01	0	0	0	0	0	0	0	0	0	0	0	0	0	0	0.02	0	0	0.01	0.02	0	0	0.01	0	0.01	0.03	0	0	0
BGIG9606_68716	BGIG9606_68716	lncRNA		1	BGIR9606_408124	noncoding	novel	0.007	0.019	0.002	0.004	2.30072	0.00017	1.47541	-1.72934	-3.20475	0.03652	0.20507	5e-05	0.04	0	0	0	0	0	0	0.09	0	0	0	0	0	0	0	0	0	0	0	0	0	0.05	0	0	0	0	0	0	0	0.16
BGIG9606_65360	BGIG9606_65360	lncRNA		1	BGIR9606_404236	noncoding	novel	0	0	0.003	0.002	-2.98468	0.0222		3.44058	3.66561		0.02199	0.0034	0	0	0	0	0	0	0	0	0	0	0	0	0	0	0	0	0	0	0	0	0	0	0	0	0	0	0	0	0	0
BGIG9606_44278	BGIG9606_44278	lncRNA		1	URS0000D5AC66	noncoding	known	0.093	0.137	0.04	0.059	1.17951	0	0.5177	-1.28573	-1.80343	0.00538	0	0	0	0.1	0.09	0.04	0	0.11	0.1	0.64	0.04	0	0	0	0	0.06	0.24	0.21	0.45	0.11	0	0	0	0.07	0.09	0	0	0.06	0.06	0.12	0.06	0.09
105373406	LOC105373406	lncRNA		4	BGIR9606_274898+++XR_001739270.1+++XR_001739271.1+++XR_922747.2	noncoding	known	0.016	0.015	0.028	0.023	-0.78159	0	-0.2681	0.75305	1.02115	0.28227	0.00014	0	0	0.01	0.06	0.01	0	0.05	0.02	0	0.03	0.04	0.03	0	0	0.01	0.01	0	0.03	0	0.02	0	0.01	0.01	0.05	0.01	0.01	0	0	0.01	0	0.01
105377981	LOC105377981	lncRNA		2	URS0000D58391+++XR_942943.2	noncoding	known	0.002	0	0.001	0.002	-3.27419	0.00737	-3.54696	-0.46631	3.08065	0.01677	0.66671	0.03	0	0.03	0	0	0	0	0	0	0	0	0	0.01	0	0	0	0	0	0	0	0	0	0	0	0	0.01	0	0	0	0	0
105373233	LOC105373233	lncRNA		2	BGIR9606_268884+++XR_949327.1	noncoding	known	0.07	0.05	0.089	0.082	-0.73229	0.00993	-0.54053	0.29619	0.83673	0.17511	0.43453	0.0063	0.11	0	0.06	0	0.19	0	0	0.56	0.07	0	0	0	0.16	0.13	0	0.28	0.06	0	0	0	0	0.07	0	0	0.12	0	0	0	0	0.06
[truncated: 1,896 more rows]
[truncated: 104 more columns]

## Sheet: Criteria
No.	Up-regulation	Down-regulation
[truncated: 14 more rows]
