# Supplementary material for: Mycobacterium tuberculosis manipulates LINC02528 in macrophages to modulate anti-tuberculosis metabolic immunity
Source: PLoS Pathog. 2025 Dec 23;21(12):e1013810. doi: 10.1371/journal.ppat.1013810 (PMC12768373; doi:10.1371/journal.ppat.1013810)
Supplement: S3 Data — (XLSX) [file ppat.1013810.s014.xlsx]

## Sheet: Sense
		Score	Mass	Matches	Sequences	emPAI
1.1	sp|P35579|MYH9_HUMAN	14603	227646	760 (517)	188 (157)	116.26	Myosin-9 OS=Homo sapiens OX=9606 GN=MYH9 PE=1 SV=4
1.2	sp|P35580|MYH10_HUMAN	1966	229827	146 (85)	78 (48)	1.46	Myosin-10 OS=Homo sapiens OX=9606 GN=MYH10 PE=1 SV=3
1.3	sp|P26599|PTBP1_HUMAN	1304	57357	101 (64)	27 (23)	13.53	Polypyrimidine tract-binding protein 1 OS=Homo sapiens OX=9606 GN=PTBP1 PE=1 SV=1
1.4	sp|Q08211|DHX9_HUMAN	1275	142181	92 (52)	56 (36)	1.78	ATP-dependent RNA helicase A OS=Homo sapiens OX=9606 GN=DHX9 PE=1 SV=4
1.5	sp|P35749|MYH11_HUMAN	1210	228054	92 (54)	40 (21)	0.6	Myosin-11 OS=Homo sapiens OX=9606 GN=MYH11 PE=1 SV=3
1.6	sp|Q7Z406|MYH14_HUMAN	828	228701	83 (41)	38 (16)	0.4	Myosin-14 OS=Homo sapiens OX=9606 GN=MYH14 PE=1 SV=2
1.7	sp|Q07666|KHDR1_HUMAN	730	48311	55 (39)	14 (12)	3.01	KH domain-containing, RNA-binding, signal transduction-associated protein 1 OS=Homo sapiens OX=9606 GN=KHDRBS1 PE=1 SV=1
1.8	sp|O95758|PTBP3_HUMAN	310	59937	28 (16)	15 (10)	1	Polypyrimidine tract-binding protein 3 OS=Homo sapiens OX=9606 GN=PTBP3 PE=1 SV=2
1.9	sp|Q8N3C0|ASCC3_HUMAN	300	252898	42 (15)	37 (14)	0.21	Activating signal cointegrator 1 complex subunit 3 OS=Homo sapiens OX=9606 GN=ASCC3 PE=1 SV=3
1.1	sp|Q8N9Q2|SR1IP_HUMAN	82	18394	7 (3)	3 (2)	0.66	Protein SREK1IP1 OS=Homo sapiens OX=9606 GN=SREK1IP1 PE=1 SV=1
1.11	sp|Q6P1X5|TAF2_HUMAN	48	138366	8 (3)	8 (3)	0.07	Transcription initiation factor TFIID subunit 2 OS=Homo sapiens OX=9606 GN=TAF2 PE=1 SV=3
1.12	sp|Q14204|DYHC1_HUMAN	42	534809	22 (2)	20 (2)	0.01	Cytoplasmic dynein 1 heavy chain 1 OS=Homo sapiens OX=9606 GN=DYNC1H1 PE=1 SV=5
2	sp|P52272|HNRPM_HUMAN	3019	77749	159 (111)	52 (42)	14.97	Heterogeneous nuclear ribonucleoprotein M OS=Homo sapiens OX=9606 GN=HNRNPM PE=1 SV=3
3.1	sp|P60709|ACTB_HUMAN	2704	42052	149 (102)	35 (30)	85.68	Actin, cytoplasmic 1 OS=Homo sapiens OX=9606 GN=ACTB PE=1 SV=1
3.2	sp|P63261|ACTG_HUMAN	2635	42108	152 (104)	35 (30)	79.36	Actin, cytoplasmic 2 OS=Homo sapiens OX=9606 GN=ACTG1 PE=1 SV=1
3.3	sp|P68032|ACTC_HUMAN	1011	42334	92 (55)	20 (17)	7.22	Actin, alpha cardiac muscle 1 OS=Homo sapiens OX=9606 GN=ACTC1 PE=1 SV=1
3.4	sp|P05165|PCCA_HUMAN	565	80635	43 (23)	35 (22)	1.5	Propionyl-CoA carboxylase alpha chain, mitochondrial OS=Homo sapiens OX=9606 GN=PCCA PE=1 SV=4
3.5	sp|P61160|ARP2_HUMAN	356	45017	23 (12)	15 (9)	1.18	Actin-related protein 2 OS=Homo sapiens OX=9606 GN=ACTR2 PE=1 SV=1
3.6	sp|Q15418|KS6A1_HUMAN	38	83070	7 (2)	6 (2)	0.08	Ribosomal protein S6 kinase alpha-1 OS=Homo sapiens OX=9606 GN=RPS6KA1 PE=1 SV=2
3.7	sp|P21817|RYR1_HUMAN	32	570517	22 (2)	16 (2)	0.01	Ryanodine receptor 1 OS=Homo sapiens OX=9606 GN=RYR1 PE=1 SV=3
3.8	sp|Q6ZR08|DYH12_HUMAN	31	359792	13 (2)	13 (2)	0.02	Dynein heavy chain 12, axonemal OS=Homo sapiens OX=9606 GN=DNAH12 PE=2 SV=2
4	sp|Q7KZF4|SND1_HUMAN	2029	102618	121 (79)	55 (40)	5.8	Staphylococcal nuclease domain-containing protein 1 OS=Homo sapiens OX=9606 GN=SND1 PE=1 SV=1
5	sp|Q86UE4|LYRIC_HUMAN	1829	63856	86 (60)	38 (28)	10.14	Protein LYRIC OS=Homo sapiens OX=9606 GN=MTDH PE=1 SV=2
6.1	sp|Q15233|NONO_HUMAN	1812	54311	169 (87)	40 (32)	26.07	Non-POU domain-containing octamer-binding protein OS=Homo sapiens OX=9606 GN=NONO PE=1 SV=4
6.2	sp|P23246|SFPQ_HUMAN	1730	76216	147 (77)	45 (32)	7.94	Splicing factor, proline- and glutamine-rich OS=Homo sapiens OX=9606 GN=SFPQ PE=1 SV=2
6.3	sp|Q8WXF1|PSPC1_HUMAN	394	58820	47 (22)	29 (18)	2.14	Paraspeckle component 1 OS=Homo sapiens OX=9606 GN=PSPC1 PE=1 SV=1
7	sp|P09874|PARP1_HUMAN	1486	113811	108 (66)	57 (40)	4.03	Poly [ADP-ribose] polymerase 1 OS=Homo sapiens OX=9606 GN=PARP1 PE=1 SV=4
8.1	sp|P26038|MOES_HUMAN	1453	67892	108 (59)	49 (32)	9.6	Moesin OS=Homo sapiens OX=9606 GN=MSN PE=1 SV=3
8.2	sp|P15311|EZRI_HUMAN	358	69484	53 (20)	32 (13)	1.09	Ezrin OS=Homo sapiens OX=9606 GN=EZR PE=1 SV=4
8.3	sp|P35241|RADI_HUMAN	183	68635	35 (12)	19 (8)	0.52	Radixin OS=Homo sapiens OX=9606 GN=RDX PE=1 SV=1
8.4	sp|Q5TZA2|CROCC_HUMAN	48	228787	35 (2)	25 (2)	0.03	Rootletin OS=Homo sapiens OX=9606 GN=CROCC PE=1 SV=1
9.1	sp|Q13085|ACACA_HUMAN	1265	267095	86 (51)	63 (46)	0.86	Acetyl-CoA carboxylase 1 OS=Homo sapiens OX=9606 GN=ACACA PE=1 SV=2
9.2	sp|P49757|NUMB_HUMAN	287	71444	24 (16)	18 (14)	1.05	Protein numb homolog OS=Homo sapiens OX=9606 GN=NUMB PE=1 SV=2
9.3	sp|Q8IWI9|MGAP_HUMAN	33	338118	16 (2)	10 (2)	0.02	MAX gene-associated protein OS=Homo sapiens OX=9606 GN=MGA PE=1 SV=4
10.1	sp|Q9P2E9|RRBP1_HUMAN	1259	152764	74 (46)	56 (35)	1.59	Ribosome-binding protein 1 OS=Homo sapiens OX=9606 GN=RRBP1 PE=1 SV=5
10.2	sp|Q07065|CKAP4_HUMAN	876	66097	46 (26)	33 (21)	2.53	Cytoskeleton-associated protein 4 OS=Homo sapiens OX=9606 GN=CKAP4 PE=1 SV=2
10.3	sp|Q8WXH0|SYNE2_HUMAN	49	801817	28 (2)	25 (2)	0.01	Nesprin-2 OS=Homo sapiens OX=9606 GN=SYNE2 PE=1 SV=3
11	sp|P13489|RINI_HUMAN	1219	51766	44 (34)	22 (17)	4.99	Ribonuclease inhibitor OS=Homo sapiens OX=9606 GN=RNH1 PE=1 SV=2
12	sp|P61978|HNRPK_HUMAN	1191	51230	71 (50)	29 (23)	8.41	Heterogeneous nuclear ribonucleoprotein K OS=Homo sapiens OX=9606 GN=HNRNPK PE=1 SV=1
13	sp|P60660|MYL6_HUMAN	1159	17090	40 (34)	12 (10)	43.3	Myosin light polypeptide 6 OS=Homo sapiens OX=9606 GN=MYL6 PE=1 SV=2
14.1	sp|P09651|ROA1_HUMAN	1149	38837	71 (45)	19 (15)	8.09	Heterogeneous nuclear ribonucleoprotein A1 OS=Homo sapiens OX=9606 GN=HNRNPA1 PE=1 SV=5
14.2	sp|P22626|ROA2_HUMAN	945	37464	60 (42)	22 (17)	7.29	Heterogeneous nuclear ribonucleoproteins A2/B1 OS=Homo sapiens OX=9606 GN=HNRNPA2B1 PE=1 SV=2
14.3	sp|Q13151|ROA0_HUMAN	373	30993	21 (18)	11 (9)	2.76	Heterogeneous nuclear ribonucleoprotein A0 OS=Homo sapiens OX=9606 GN=HNRNPA0 PE=1 SV=1
14.4	sp|P51991|ROA3_HUMAN	344	39799	45 (16)	18 (10)	1.4	Heterogeneous nuclear ribonucleoprotein A3 OS=Homo sapiens OX=9606 GN=HNRNPA3 PE=1 SV=2
15	sp|P07814|SYEP_HUMAN	1131	172080	89 (43)	58 (33)	1.2	Bifunctional glutamate/proline--tRNA ligase OS=Homo sapiens OX=9606 GN=EPRS1 PE=1 SV=5
16	sp|Q92614|MY18A_HUMAN	1122	234168	71 (39)	50 (30)	0.71	Unconventional myosin-XVIIIa OS=Homo sapiens OX=9606 GN=MYO18A PE=1 SV=3
17	sp|Q8NC51|PAIRB_HUMAN	1042	44995	75 (42)	28 (15)	5.31	Plasminogen activator inhibitor 1 RNA-binding protein OS=Homo sapiens OX=9606 GN=SERBP1 PE=1 SV=2
18.1	sp|O60506|HNRPQ_HUMAN	989	69788	92 (45)	30 (23)	3.77	Heterogeneous nuclear ribonucleoprotein Q OS=Homo sapiens OX=9606 GN=SYNCRIP PE=1 SV=2
18.2	sp|O43390|HNRPR_HUMAN	323	71184	27 (14)	18 (10)	0.64	Heterogeneous nuclear ribonucleoprotein R OS=Homo sapiens OX=9606 GN=HNRNPR PE=1 SV=1
19	sp|Q9UJF2|NGAP_HUMAN	979	129618	69 (41)	49 (31)	1.64	Ras GTPase-activating protein nGAP OS=Homo sapiens OX=9606 GN=RASAL2 PE=1 SV=2
20.1	sp|P41091|IF2G_HUMAN	957	51647	53 (37)	28 (20)	6.25	Eukaryotic translation initiation factor 2 subunit 3 OS=Homo sapiens OX=9606 GN=EIF2S3 PE=1 SV=3
20.2	sp|Q99570|PI3R4_HUMAN	33	0	4 (2)	3 (2)	0.04	Q99570
21.1	sp|P14866|HNRPL_HUMAN	951	64720	59 (37)	28 (21)	3.64	Heterogeneous nuclear ribonucleoprotein L OS=Homo sapiens OX=9606 GN=HNRNPL PE=1 SV=2
21.2	sp|Q8WVV9|HNRLL_HUMAN	128	60900	15 (6)	11 (4)	0.37	Heterogeneous nuclear ribonucleoprotein L-like OS=Homo sapiens OX=9606 GN=HNRNPLL PE=1 SV=1
22	sp|P47897|SYQ_HUMAN	939	88655	52 (35)	29 (24)	2.31	Glutamine--tRNA ligase OS=Homo sapiens OX=9606 GN=QARS1 PE=1 SV=1
23.1	sp|Q5QNW6|H2B2F_HUMAN	918	13912	40 (29)	7 (7)	16.42	Histone H2B type 2-F OS=Homo sapiens OX=9606 GN=H2BC18 PE=1 SV=3
23.2	sp|P06899|H2B1J_HUMAN	897	13896	39 (28)	7 (6)	12.98	Histone H2B type 1-J OS=Homo sapiens OX=9606 GN=H2BC11 PE=1 SV=3
24.1	sp|P10412|H14_HUMAN	917	21852	40 (35)	15 (13)	16.36	Histone H1.4 OS=Homo sapiens OX=9606 GN=H1-4 PE=1 SV=2
24.2	sp|P16403|H12_HUMAN	916	21352	39 (34)	14 (12)	15.1	Histone H1.2 OS=Homo sapiens OX=9606 GN=H1-2 PE=1 SV=2
24.3	sp|P16401|H15_HUMAN	874	22566	48 (39)	16 (13)	23.26	Histone H1.5 OS=Homo sapiens OX=9606 GN=H1-5 PE=1 SV=3
24.4	sp|P16402|H13_HUMAN	865	22336	42 (33)	16 (13)	13.29	Histone H1.3 OS=Homo sapiens OX=9606 GN=H1-3 PE=1 SV=2
25.1	sp|Q12906|ILF3_HUMAN	852	95678	63 (34)	35 (26)	1.84	Interleukin enhancer-binding factor 3 OS=Homo sapiens OX=9606 GN=ILF3 PE=1 SV=3
25.2	sp|Q96SI9|STRBP_HUMAN	186	74290	14 (7)	9 (6)	0.35	Spermatid perinuclear RNA-binding protein OS=Homo sapiens OX=9606 GN=STRBP PE=1 SV=1
26	sp|P61247|RS3A_HUMAN	844	30154	60 (36)	27 (18)	17.66	40S ribosomal protein S3a OS=Homo sapiens OX=9606 GN=RPS3A PE=1 SV=2
27	sp|Q99459|CDC5L_HUMAN	817	92422	56 (33)	39 (27)	1.94	Cell division cycle 5-like protein OS=Homo sapiens OX=9606 GN=CDC5L PE=1 SV=2
28	sp|P06748|NPM_HUMAN	790	32726	63 (30)	13 (11)	7.37	Nucleophosmin OS=Homo sapiens OX=9606 GN=NPM1 PE=1 SV=2
29	sp|Q96RQ3|MCCA_HUMAN	784	80935	67 (36)	35 (24)	2.86	Methylcrotonoyl-CoA carboxylase subunit alpha, mitochondrial OS=Homo sapiens OX=9606 GN=MCCC1 PE=1 SV=3
30.1	sp|P17844|DDX5_HUMAN	779	69618	57 (33)	36 (21)	2.32	Probable ATP-dependent RNA helicase DDX5 OS=Homo sapiens OX=9606 GN=DDX5 PE=1 SV=1
30.2	sp|O00571|DDX3X_HUMAN	690	73597	48 (27)	31 (21)	1.98	ATP-dependent RNA helicase DDX3X OS=Homo sapiens OX=9606 GN=DDX3X PE=1 SV=3
30.3	sp|Q92841|DDX17_HUMAN	639	80906	44 (25)	34 (20)	1.49	Probable ATP-dependent RNA helicase DDX17 OS=Homo sapiens OX=9606 GN=DDX17 PE=1 SV=2
30.4	sp|O15523|DDX3Y_HUMAN	417	73564	36 (19)	24 (15)	1.19	ATP-dependent RNA helicase DDX3Y OS=Homo sapiens OX=9606 GN=DDX3Y PE=1 SV=2
31	sp|Q00839|HNRPU_HUMAN	765	91269	60 (31)	30 (20)	1.5	Heterogeneous nuclear ribonucleoprotein U OS=Homo sapiens OX=9606 GN=HNRNPU PE=1 SV=6
32	sp|P19338|NUCL_HUMAN	762	76625	49 (25)	31 (18)	1.52	Nucleolin OS=Homo sapiens OX=9606 GN=NCL PE=1 SV=3
33.1	sp|O14950|ML12B_HUMAN	761	19824	47 (33)	10 (10)	35.51	Myosin regulatory light chain 12B OS=Homo sapiens OX=9606 GN=MYL12B PE=1 SV=2
33.2	sp|P24844|MYL9_HUMAN	553	19871	30 (20)	10 (7)	9.45	Myosin regulatory light polypeptide 9 OS=Homo sapiens OX=9606 GN=MYL9 PE=1 SV=4
34.1	sp|P54136|SYRC_HUMAN	759	76129	54 (33)	39 (26)	2.86	Arginine--tRNA ligase, cytoplasmic OS=Homo sapiens OX=9606 GN=RARS1 PE=1 SV=2
34.2	sp|Q96G46|DUS3L_HUMAN	289	73688	22 (13)	17 (12)	0.76	tRNA-dihydrouridine(47) synthase [NAD(P)(+)]-like OS=Homo sapiens OX=9606 GN=DUS3L PE=1 SV=2
35.1	sp|Q14103|HNRPD_HUMAN	751	38581	57 (33)	19 (15)	6.81	Heterogeneous nuclear ribonucleoprotein D0 OS=Homo sapiens OX=9606 GN=HNRNPD PE=1 SV=1
35.2	sp|O14979|HNRDL_HUMAN	133	46580	14 (7)	11 (6)	0.51	Heterogeneous nuclear ribonucleoprotein D-like OS=Homo sapiens OX=9606 GN=HNRNPDL PE=1 SV=3
35.3	sp|Q99729|ROAA_HUMAN	83	36316	13 (5)	9 (3)	0.42	Heterogeneous nuclear ribonucleoprotein A/B OS=Homo sapiens OX=9606 GN=HNRNPAB PE=1 SV=2
36	sp|Q12904|AIMP1_HUMAN	741	34616	35 (22)	16 (12)	5.82	Aminoacyl tRNA synthase complex-interacting multifunctional protein 1 OS=Homo sapiens OX=9606 GN=AIMP1 PE=1 SV=2
37	sp|Q14258|TRI25_HUMAN	726	72581	42 (25)	26 (19)	1.77	E3 ubiquitin/ISG15 ligase TRIM25 OS=Homo sapiens OX=9606 GN=TRIM25 PE=1 SV=2
38.1	sp|P08670|VIME_HUMAN	721	53676	41 (28)	31 (23)	4.29	Vimentin OS=Homo sapiens OX=9606 GN=VIM PE=1 SV=4
38.2	sp|P04264|K2C1_HUMAN	441	66170	29 (16)	23 (14)	1.17	Keratin, type II cytoskeletal 1 OS=Homo sapiens OX=9606 GN=KRT1 PE=1 SV=6
38.3	sp|P35908|K22E_HUMAN	192	65678	17 (9)	14 (8)	0.55	Keratin, type II cytoskeletal 2 epidermal OS=Homo sapiens OX=9606 GN=KRT2 PE=1 SV=2
38.4	sp|P02538|K2C6A_HUMAN	67	60293	8 (4)	8 (4)	0.24	Keratin, type II cytoskeletal 6A OS=Homo sapiens OX=9606 GN=KRT6A PE=1 SV=3
39.1	sp|Q13283|G3BP1_HUMAN	712	52189	50 (29)	20 (15)	3.62	Ras GTPase-activating protein-binding protein 1 OS=Homo sapiens OX=9606 GN=G3BP1 PE=1 SV=1
39.2	sp|Q9UN86|G3BP2_HUMAN	358	54145	39 (18)	18 (12)	1.89	Ras GTPase-activating protein-binding protein 2 OS=Homo sapiens OX=9606 GN=G3BP2 PE=1 SV=2
40.1	sp|P11940|PABP1_HUMAN	706	70854	53 (31)	33 (24)	2.72	Polyadenylate-binding protein 1 OS=Homo sapiens OX=9606 GN=PABPC1 PE=1 SV=2
40.2	sp|Q13310|PABP4_HUMAN	424	71080	43 (22)	30 (18)	1.58	Polyadenylate-binding protein 4 OS=Homo sapiens OX=9606 GN=PABPC4 PE=1 SV=1
41	sp|Q01844|EWS_HUMAN	691	68721	34 (20)	9 (6)	0.83	RNA-binding protein EWS OS=Homo sapiens OX=9606 GN=EWSR1 PE=1 SV=1
42.1	sp|P35637|FUS_HUMAN	676	53622	46 (31)	13 (12)	2.5	RNA-binding protein FUS OS=Homo sapiens OX=9606 GN=FUS PE=1 SV=1
42.2	sp|Q92804|RBP56_HUMAN	258	62021	25 (15)	10 (8)	0.68	TATA-binding protein-associated factor 2N OS=Homo sapiens OX=9606 GN=TAF15 PE=1 SV=1
43	sp|Q92974|ARHG2_HUMAN	670	112386	54 (27)	41 (24)	1.17	Rho guanine nucleotide exchange factor 2 OS=Homo sapiens OX=9606 GN=ARHGEF2 PE=1 SV=4
44.1	sp|P11142|HSP7C_HUMAN	664	71082	48 (28)	29 (19)	2.24	Heat shock cognate 71 kDa protein OS=Homo sapiens OX=9606 GN=HSPA8 PE=1 SV=1
44.2	sp|P11021|BIP_HUMAN	444	72402	28 (15)	22 (14)	0.95	Endoplasmic reticulum chaperone BiP OS=Homo sapiens OX=9606 GN=HSPA5 PE=1 SV=2
44.3	sp|P34931|HS71L_HUMAN	126	70730	10 (6)	9 (6)	0.31	Heat shock 70 kDa protein 1-like OS=Homo sapiens OX=9606 GN=HSPA1L PE=1 SV=2
44.4	sp|P0DMV8|HS71A_HUMAN	111	70294	9 (6)	8 (6)	0.32	Heat shock 70 kDa protein 1A OS=Homo sapiens OX=9606 GN=HSPA1A PE=1 SV=1
45.1	sp|O95782|AP2A1_HUMAN	659	108561	47 (27)	33 (21)	1.16	AP-2 complex subunit alpha-1 OS=Homo sapiens OX=9606 GN=AP2A1 PE=1 SV=3
45.2	sp|O94973|AP2A2_HUMAN	308	104807	23 (16)	17 (12)	0.64	AP-2 complex subunit alpha-2 OS=Homo sapiens OX=9606 GN=AP2A2 PE=1 SV=2
46	sp|P62753|RS6_HUMAN	655	28834	30 (23)	15 (12)	6.14	40S ribosomal protein S6 OS=Homo sapiens OX=9606 GN=RPS6 PE=1 SV=1
47	sp|P41252|SYIC_HUMAN	655	145718	57 (24)	38 (20)	0.63	Isoleucine--tRNA ligase, cytoplasmic OS=Homo sapiens OX=9606 GN=IARS1 PE=1 SV=2
48.1	sp|O00160|MYO1F_HUMAN	654	125507	70 (37)	48 (28)	1.4	Unconventional myosin-If OS=Homo sapiens OX=9606 GN=MYO1F PE=1 SV=3
48.2	sp|Q12965|MYO1E_HUMAN	340	127552	27 (13)	23 (12)	0.35	Unconventional myosin-Ie OS=Homo sapiens OX=9606 GN=MYO1E PE=1 SV=2
49	sp|O43290|SNUT1_HUMAN	652	90371	38 (21)	28 (16)	1.04	U4/U6.U5 tri-snRNP-associated protein 1 OS=Homo sapiens OX=9606 GN=SART1 PE=1 SV=1
50	sp|Q9HCC0|MCCB_HUMAN	639	61808	36 (24)	24 (18)	2.13	Methylcrotonoyl-CoA carboxylase beta chain, mitochondrial OS=Homo sapiens OX=9606 GN=MCCC2 PE=1 SV=1
51	sp|P46940|IQGA1_HUMAN	633	189761	56 (33)	49 (30)	0.76	Ras GTPase-activating-like protein IQGAP1 OS=Homo sapiens OX=9606 GN=IQGAP1 PE=1 SV=1
52	sp|O60841|IF2P_HUMAN	626	139198	54 (29)	36 (19)	0.96	Eukaryotic translation initiation factor 5B OS=Homo sapiens OX=9606 GN=EIF5B PE=1 SV=4
53.1	sp|Q92945|FUBP2_HUMAN	618	73355	38 (23)	26 (20)	1.62	Far upstream element-binding protein 2 OS=Homo sapiens OX=9606 GN=KHSRP PE=1 SV=4
53.2	sp|Q96I24|FUBP3_HUMAN	293	61944	23 (10)	15 (8)	0.68	Far upstream element-binding protein 3 OS=Homo sapiens OX=9606 GN=FUBP3 PE=1 SV=2
53.3	sp|Q96AE4|FUBP1_HUMAN	219	67690	15 (10)	14 (10)	0.61	Far upstream element-binding protein 1 OS=Homo sapiens OX=9606 GN=FUBP1 PE=1 SV=3
54	sp|P06396|GELS_HUMAN	593	86043	39 (27)	25 (20)	1.64	Gelsolin OS=Homo sapiens OX=9606 GN=GSN PE=1 SV=1
55	sp|P46782|RS5_HUMAN	589	23033	43 (29)	15 (12)	12.11	40S ribosomal protein S5 OS=Homo sapiens OX=9606 GN=RPS5 PE=1 SV=4
56	sp|P62701|RS4X_HUMAN	582	29807	50 (29)	24 (19)	11.62	40S ribosomal protein S4, X isoform OS=Homo sapiens OX=9606 GN=RPS4X PE=1 SV=2
57	sp|P62249|RS16_HUMAN	570	16549	34 (25)	13 (13)	40.48	40S ribosomal protein S16 OS=Homo sapiens OX=9606 GN=RPS16 PE=1 SV=2
58	sp|P20042|IF2B_HUMAN	568	38706	44 (27)	23 (20)	6.15	Eukaryotic translation initiation factor 2 subunit 2 OS=Homo sapiens OX=9606 GN=EIF2S2 PE=1 SV=2
59	sp|Q12905|ILF2_HUMAN	567	43263	30 (21)	16 (12)	2.49	Interleukin enhancer-binding factor 2 OS=Homo sapiens OX=9606 GN=ILF2 PE=1 SV=2
60	sp|P62269|RS18_HUMAN	560	17708	47 (30)	22 (17)	45.05	40S ribosomal protein S18 OS=Homo sapiens OX=9606 GN=RPS18 PE=1 SV=3
61	sp|P23396|RS3_HUMAN	555	26842	40 (27)	21 (17)	9.39	40S ribosomal protein S3 OS=Homo sapiens OX=9606 GN=RPS3 PE=1 SV=2
62	sp|P38646|GRP75_HUMAN	553	73920	28 (20)	23 (18)	1.28	Stress-70 protein, mitochondrial OS=Homo sapiens OX=9606 GN=HSPA9 PE=1 SV=2
63	sp|O00178|GTPB1_HUMAN	545	73035	25 (18)	16 (13)	1.21	GTP-binding protein 1 OS=Homo sapiens OX=9606 GN=GTPBP1 PE=1 SV=3
64	sp|Q15046|SYK_HUMAN	542	68461	53 (27)	33 (22)	2.54	Lysine--tRNA ligase OS=Homo sapiens OX=9606 GN=KARS1 PE=1 SV=3
65	sp|P67809|YBOX1_HUMAN	538	35903	32 (17)	14 (9)	3.12	Y-box-binding protein 1 OS=Homo sapiens OX=9606 GN=YBX1 PE=1 SV=3
66.1	sp|P14868|SYDC_HUMAN	537	57499	33 (23)	28 (19)	2.6	Aspartate--tRNA ligase, cytoplasmic OS=Homo sapiens OX=9606 GN=DARS1 PE=1 SV=2
66.2	sp|Q9UMS4|PRP19_HUMAN	296	55603	36 (19)	17 (11)	1.66	Pre-mRNA-processing factor 19 OS=Homo sapiens OX=9606 GN=PRPF19 PE=1 SV=1
66.3	sp|Q9HAV0|GBB4_HUMAN	54	38284	10 (2)	5 (2)	0.18	Guanine nucleotide-binding protein subunit beta-4 OS=Homo sapiens OX=9606 GN=GNB4 PE=1 SV=3
66.4	sp|Q9BQ67|GRWD1_HUMAN	52	49787	8 (3)	4 (3)	0.21	Glutamate-rich WD repeat-containing protein 1 OS=Homo sapiens OX=9606 GN=GRWD1 PE=1 SV=1
67.1	sp|P08708|RS17_HUMAN	533	15597	53 (26)	11 (10)	40.62	40S ribosomal protein S17 OS=Homo sapiens OX=9606 GN=RPS17 PE=1 SV=2
67.2	sp|Q8WY22|BRI3B_HUMAN	107	27932	6 (3)	4 (2)	0.4	BRI3-binding protein OS=Homo sapiens OX=9606 GN=BRI3BP PE=1 SV=1
67.3	sp|Q8TEA8|DTD1_HUMAN	60	23580	5 (3)	4 (3)	0.49	D-aminoacyl-tRNA deacylase 1 OS=Homo sapiens OX=9606 GN=DTD1 PE=1 SV=2
68.1	sp|Q13428|TCOF_HUMAN	525	152243	41 (21)	31 (18)	0.56	Treacle protein OS=Homo sapiens OX=9606 GN=TCOF1 PE=1 SV=3
68.2	sp|P26368|U2AF2_HUMAN	210	53809	25 (12)	13 (9)	0.81	Splicing factor U2AF 65 kDa subunit OS=Homo sapiens OX=9606 GN=U2AF2 PE=1 SV=4
68.3	sp|P36873|PP1G_HUMAN	73	37701	5 (3)	5 (3)	0.29	Serine/threonine-protein phosphatase PP1-gamma catalytic subunit OS=Homo sapiens OX=9606 GN=PPP1CC PE=1 SV=1
68.4	sp|P62140|PP1B_HUMAN	64	37961	4 (2)	4 (2)	0.18	Serine/threonine-protein phosphatase PP1-beta catalytic subunit OS=Homo sapiens OX=9606 GN=PPP1CB PE=1 SV=3
69	sp|P62979|RS27A_HUMAN	504	18296	24 (18)	9 (7)	11.63	Ubiquitin-40S ribosomal protein S27a OS=Homo sapiens OX=9606 GN=RPS27A PE=1 SV=2
70	sp|P41218|MNDA_HUMAN	494	46092	30 (22)	23 (18)	3.28	Myeloid cell nuclear differentiation antigen OS=Homo sapiens OX=9606 GN=MNDA PE=1 SV=1
71.1	sp|P31943|HNRH1_HUMAN	491	49484	24 (15)	17 (12)	1.47	Heterogeneous nuclear ribonucleoprotein H OS=Homo sapiens OX=9606 GN=HNRNPH1 PE=1 SV=4
71.2	sp|P55795|HNRH2_HUMAN	308	49517	15 (9)	10 (7)	0.79	Heterogeneous nuclear ribonucleoprotein H2 OS=Homo sapiens OX=9606 GN=HNRNPH2 PE=1 SV=1
71.3	sp|P52597|HNRPF_HUMAN	295	45985	18 (11)	11 (8)	1	Heterogeneous nuclear ribonucleoprotein F OS=Homo sapiens OX=9606 GN=HNRNPF PE=1 SV=3
72	sp|P43243|MATR3_HUMAN	484	95078	42 (18)	28 (14)	0.66	Matrin-3 OS=Homo sapiens OX=9606 GN=MATR3 PE=1 SV=2
73.1	sp|P13645|K1C10_HUMAN	480	59020	24 (16)	18 (13)	1.38	Keratin, type I cytoskeletal 10 OS=Homo sapiens OX=9606 GN=KRT10 PE=1 SV=6
73.2	sp|Q14525|KT33B_HUMAN	51	47325	3 (2)	3 (2)	0.14	Keratin, type I cuticular Ha3-II OS=Homo sapiens OX=9606 GN=KRT33B PE=1 SV=3
74	sp|Q9Y6M1|IF2B2_HUMAN	478	66195	22 (14)	17 (10)	0.88	Insulin-like growth factor 2 mRNA-binding protein 2 OS=Homo sapiens OX=9606 GN=IGF2BP2 PE=1 SV=2
75	sp|Q14008|CKAP5_HUMAN	476	227062	44 (25)	38 (23)	0.41	Cytoskeleton-associated protein 5 OS=Homo sapiens OX=9606 GN=CKAP5 PE=1 SV=3
76	sp|P39019|RS19_HUMAN	476	16051	36 (29)	15 (14)	54.34	40S ribosomal protein S19 OS=Homo sapiens OX=9606 GN=RPS19 PE=1 SV=2
77	sp|P11387|TOP1_HUMAN	470	91125	51 (22)	38 (19)	1.03	DNA topoisomerase 1 OS=Homo sapiens OX=9606 GN=TOP1 PE=1 SV=2
78	sp|P35527|K1C9_HUMAN	466	62255	19 (14)	15 (13)	1.06	Keratin, type I cytoskeletal 9 OS=Homo sapiens OX=9606 GN=KRT9 PE=1 SV=3
79	sp|Q9H0A0|NAT10_HUMAN	461	116569	50 (28)	39 (23)	1.17	RNA cytidine acetyltransferase OS=Homo sapiens OX=9606 GN=NAT10 PE=1 SV=2
80	sp|Q7Z2W4|ZCCHV_HUMAN	459	103135	23 (18)	20 (16)	0.75	Zinc finger CCCH-type antiviral protein 1 OS=Homo sapiens OX=9606 GN=ZC3HAV1 PE=1 SV=3
81	sp|Q14444|CAPR1_HUMAN	445	78489	37 (21)	20 (10)	1.01	Caprin-1 OS=Homo sapiens OX=9606 GN=CAPRIN1 PE=1 SV=2
82	sp|Q8NE71|ABCF1_HUMAN	443	96323	31 (18)	23 (14)	0.83	ATP-binding cassette sub-family F member 1 OS=Homo sapiens OX=9606 GN=ABCF1 PE=1 SV=2
83	sp|Q96PU8|QKI_HUMAN	438	37761	20 (17)	14 (11)	2.25	Protein quaking OS=Homo sapiens OX=9606 GN=QKI PE=1 SV=1
84	sp|P62851|RS25_HUMAN	438	13791	24 (16)	12 (8)	10.43	40S ribosomal protein S25 OS=Homo sapiens OX=9606 GN=RPS25 PE=1 SV=1
85	sp|Q16666|IF16_HUMAN	438	88656	41 (23)	26 (15)	1.22	Gamma-interferon-inducible protein 16 OS=Homo sapiens OX=9606 GN=IFI16 PE=1 SV=3
86	sp|P07305|H10_HUMAN	437	20850	28 (18)	10 (8)	5.96	Histone H1.0 OS=Homo sapiens OX=9606 GN=H1-0 PE=1 SV=3
87.1	sp|Q9NYL9|TMOD3_HUMAN	430	39741	35 (19)	19 (14)	3.22	Tropomodulin-3 OS=Homo sapiens OX=9606 GN=TMOD3 PE=1 SV=1
87.2	sp|Q8NBQ5|DHB11_HUMAN	76	33257	12 (3)	7 (3)	0.33	Estradiol 17-beta-dehydrogenase 11 OS=Homo sapiens OX=9606 GN=HSD17B11 PE=1 SV=3
88	sp|P25205|MCM3_HUMAN	422	91551	22 (12)	19 (10)	0.47	DNA replication licensing factor MCM3 OS=Homo sapiens OX=9606 GN=MCM3 PE=1 SV=3
89	sp|P84098|RL19_HUMAN	422	23565	34 (15)	16 (8)	3.32	60S ribosomal protein L19 OS=Homo sapiens OX=9606 GN=RPL19 PE=1 SV=1
90	sp|Q9Y613|FHOD1_HUMAN	415	127328	28 (19)	24 (17)	0.58	FH1/FH2 domain-containing protein 1 OS=Homo sapiens OX=9606 GN=FHOD1 PE=1 SV=3
91.1	sp|P63010|AP2B1_HUMAN	411	105398	40 (21)	33 (19)	0.9	AP-2 complex subunit beta OS=Homo sapiens OX=9606 GN=AP2B1 PE=1 SV=1
91.2	sp|Q10567|AP1B1_HUMAN	179	105482	20 (8)	18 (7)	0.28	AP-1 complex subunit beta-1 OS=Homo sapiens OX=9606 GN=AP1B1 PE=1 SV=2
92.1	sp|O00139|KIF2A_HUMAN	408	80589	26 (18)	22 (16)	1.05	Kinesin-like protein KIF2A OS=Homo sapiens OX=9606 GN=KIF2A PE=1 SV=3
92.2	sp|Q99661|KIF2C_HUMAN	287	82174	20 (10)	18 (10)	0.48	Kinesin-like protein KIF2C OS=Homo sapiens OX=9606 GN=KIF2C PE=1 SV=2
93	sp|P49916|DNLI3_HUMAN	405	114317	33 (16)	24 (13)	0.57	DNA ligase 3 OS=Homo sapiens OX=9606 GN=LIG3 PE=1 SV=2
94	sp|P62081|RS7_HUMAN	403	22113	35 (18)	13 (9)	4.45	40S ribosomal protein S7 OS=Homo sapiens OX=9606 GN=RPS7 PE=1 SV=1
95	sp|P19525|E2AK2_HUMAN	398	62512	41 (17)	25 (14)	1.05	Interferon-induced, double-stranded RNA-activated protein kinase OS=Homo sapiens OX=9606 GN=EIF2AK2 PE=1 SV=2
96.1	sp|P84103|SRSF3_HUMAN	395	19546	28 (14)	11 (8)	4.75	Serine/arginine-rich splicing factor 3 OS=Homo sapiens OX=9606 GN=SRSF3 PE=1 SV=1
96.2	sp|Q16629|SRSF7_HUMAN	67	27578	13 (5)	6 (3)	0.58	Serine/arginine-rich splicing factor 7 OS=Homo sapiens OX=9606 GN=SRSF7 PE=1 SV=1
97	sp|P62263|RS14_HUMAN	394	16434	27 (17)	8 (8)	10.44	40S ribosomal protein S14 OS=Homo sapiens OX=9606 GN=RPS14 PE=1 SV=3
98	sp|P05198|IF2A_HUMAN	392	36374	32 (19)	24 (15)	3.8	Eukaryotic translation initiation factor 2 subunit 1 OS=Homo sapiens OX=9606 GN=EIF2S1 PE=1 SV=3
99.1	sp|P67936|TPM4_HUMAN	391	28619	29 (16)	22 (15)	4.81	Tropomyosin alpha-4 chain OS=Homo sapiens OX=9606 GN=TPM4 PE=1 SV=3
99.2	sp|P06753|TPM3_HUMAN	319	32987	29 (16)	17 (14)	3.22	Tropomyosin alpha-3 chain OS=Homo sapiens OX=9606 GN=TPM3 PE=1 SV=2
99.3	sp|P09493|TPM1_HUMAN	294	32746	23 (11)	14 (10)	1.89	Tropomyosin alpha-1 chain OS=Homo sapiens OX=9606 GN=TPM1 PE=1 SV=2
100	sp|Q8TEQ6|GEMI5_HUMAN	384	170821	36 (12)	29 (11)	0.23	Gem-associated protein 5 OS=Homo sapiens OX=9606 GN=GEMIN5 PE=1 SV=3
101	sp|P62280|RS11_HUMAN	378	18590	38 (23)	18 (12)	11.27	40S ribosomal protein S11 OS=Homo sapiens OX=9606 GN=RPS11 PE=1 SV=3
102.1	sp|P61254|RL26_HUMAN	376	17248	40 (24)	16 (11)	13.75	60S ribosomal protein L26 OS=Homo sapiens OX=9606 GN=RPL26 PE=1 SV=1
102.2	sp|Q9UNX3|RL26L_HUMAN	334	17246	36 (21)	15 (10)	9.3	60S ribosomal protein L26-like 1 OS=Homo sapiens OX=9606 GN=RPL26L1 PE=1 SV=1
102.3	sp|Q02878|RL6_HUMAN	75	32765	5 (4)	5 (4)	0.47	60S ribosomal protein L6 OS=Homo sapiens OX=9606 GN=RPL6 PE=1 SV=3
103	sp|Q86V81|THOC4_HUMAN	374	26872	22 (12)	8 (5)	2.22	THO complex subunit 4 OS=Homo sapiens OX=9606 GN=ALYREF PE=1 SV=3
104	sp|O75534|CSDE1_HUMAN	373	89684	37 (14)	28 (11)	0.65	Cold shock domain-containing protein E1 OS=Homo sapiens OX=9606 GN=CSDE1 PE=1 SV=2
105	sp|Q15149|PLEC_HUMAN	371	533462	84 (18)	74 (18)	0.11	Plectin OS=Homo sapiens OX=9606 GN=PLEC PE=1 SV=3
106	sp|Q9Y295|DRG1_HUMAN	370	40802	21 (13)	16 (11)	1.54	Developmentally-regulated GTP-binding protein 1 OS=Homo sapiens OX=9606 GN=DRG1 PE=1 SV=1
107	sp|Q96CW1|AP2M1_HUMAN	360	49965	29 (16)	19 (12)	1.45	AP-2 complex subunit mu OS=Homo sapiens OX=9606 GN=AP2M1 PE=1 SV=2
108	sp|Q96PK6|RBM14_HUMAN	356	69620	30 (18)	21 (15)	1.19	RNA-binding protein 14 OS=Homo sapiens OX=9606 GN=RBM14 PE=1 SV=2
109	sp|Q14498|RBM39_HUMAN	356	59628	23 (15)	18 (13)	1.01	RNA-binding protein 39 OS=Homo sapiens OX=9606 GN=RBM39 PE=1 SV=2
110	sp|Q9UER7|DAXX_HUMAN	349	82064	25 (13)	18 (11)	0.6	Death domain-associated protein 6 OS=Homo sapiens OX=9606 GN=DAXX PE=1 SV=2
111.1	sp|P08238|HS90B_HUMAN	345	83554	30 (13)	24 (11)	0.59	Heat shock protein HSP 90-beta OS=Homo sapiens OX=9606 GN=HSP90AB1 PE=1 SV=4
111.2	sp|P07900|HS90A_HUMAN	242	85006	16 (9)	15 (8)	0.35	Heat shock protein HSP 90-alpha OS=Homo sapiens OX=9606 GN=HSP90AA1 PE=1 SV=5
111.3	sp|P14625|ENPL_HUMAN	96	92696	12 (3)	9 (2)	0.11	Endoplasmin OS=Homo sapiens OX=9606 GN=HSP90B1 PE=1 SV=1
112	sp|Q92888|ARHG1_HUMAN	341	103056	25 (16)	22 (15)	0.65	Rho guanine nucleotide exchange factor 1 OS=Homo sapiens OX=9606 GN=ARHGEF1 PE=1 SV=2
113	sp|P62829|RL23_HUMAN	340	14970	21 (14)	9 (5)	6.73	60S ribosomal protein L23 OS=Homo sapiens OX=9606 GN=RPL23 PE=1 SV=1
114	sp|P05166|PCCB_HUMAN	338	58806	23 (14)	17 (12)	1.03	Propionyl-CoA carboxylase beta chain, mitochondrial OS=Homo sapiens OX=9606 GN=PCCB PE=1 SV=3
115	sp|P62750|RL23A_HUMAN	337	17684	31 (16)	11 (9)	5.86	60S ribosomal protein L23a OS=Homo sapiens OX=9606 GN=RPL23A PE=1 SV=1
116	sp|P05455|LA_HUMAN	336	46979	25 (15)	22 (14)	1.59	Lupus La protein OS=Homo sapiens OX=9606 GN=SSB PE=1 SV=2
117	sp|P42766|RL35_HUMAN	333	14543	30 (18)	10 (6)	9.11	60S ribosomal protein L35 OS=Homo sapiens OX=9606 GN=RPL35 PE=1 SV=2
118	sp|Q9NX58|LYAR_HUMAN	330	44044	23 (13)	13 (9)	1.38	Cell growth-regulating nucleolar protein OS=Homo sapiens OX=9606 GN=LYAR PE=1 SV=2
119.1	sp|Q8IWR0|Z3H7A_HUMAN	330	112348	36 (18)	29 (16)	0.68	Zinc finger CCCH domain-containing protein 7A OS=Homo sapiens OX=9606 GN=ZC3H7A PE=1 SV=1
119.2	sp|Q9UGR2|Z3H7B_HUMAN	85	111669	3 (2)	3 (2)	0.06	Zinc finger CCCH domain-containing protein 7B OS=Homo sapiens OX=9606 GN=ZC3H7B PE=1 SV=2
120	sp|P55265|DSRAD_HUMAN	326	137178	40 (14)	33 (13)	0.39	Double-stranded RNA-specific adenosine deaminase OS=Homo sapiens OX=9606 GN=ADAR PE=1 SV=4
121	sp|Q86V48|LUZP1_HUMAN	323	120772	26 (14)	24 (14)	0.45	Leucine zipper protein 1 OS=Homo sapiens OX=9606 GN=LUZP1 PE=1 SV=2
122	sp|Q9NVP1|DDX18_HUMAN	320	75702	19 (12)	15 (10)	0.66	ATP-dependent RNA helicase DDX18 OS=Homo sapiens OX=9606 GN=DDX18 PE=1 SV=2
123	sp|P42704|LPPRC_HUMAN	317	159003	34 (11)	32 (11)	0.25	Leucine-rich PPR motif-containing protein, mitochondrial OS=Homo sapiens OX=9606 GN=LRPPRC PE=1 SV=3
124	sp|Q8IY81|SPB1_HUMAN	316	96898	28 (11)	20 (9)	0.44	pre-rRNA 2'-O-ribose RNA methyltransferase FTSJ3 OS=Homo sapiens OX=9606 GN=FTSJ3 PE=1 SV=2
125.1	sp|Q00341|VIGLN_HUMAN	315	141995	37 (13)	33 (12)	0.34	Vigilin OS=Homo sapiens OX=9606 GN=HDLBP PE=1 SV=2
125.2	sp|Q00610|CLH1_HUMAN	128	193260	19 (8)	18 (8)	0.14	Clathrin heavy chain 1 OS=Homo sapiens OX=9606 GN=CLTC PE=1 SV=5
126	sp|Q9BW19|KIFC1_HUMAN	314	74272	30 (16)	24 (16)	1	Kinesin-like protein KIFC1 OS=Homo sapiens OX=9606 GN=KIFC1 PE=1 SV=2
127	sp|P33992|MCM5_HUMAN	313	83031	43 (14)	33 (13)	0.72	DNA replication licensing factor MCM5 OS=Homo sapiens OX=9606 GN=MCM5 PE=1 SV=5
128	sp|P30050|RL12_HUMAN	311	17979	12 (8)	9 (6)	2.96	60S ribosomal protein L12 OS=Homo sapiens OX=9606 GN=RPL12 PE=1 SV=1
129	sp|Q49A26|GLYR1_HUMAN	310	61079	18 (11)	15 (10)	0.78	Putative oxidoreductase GLYR1 OS=Homo sapiens OX=9606 GN=GLYR1 PE=1 SV=4
130	sp|Q9HAU5|RENT2_HUMAN	309	148972	35 (16)	28 (14)	0.41	Regulator of nonsense transcripts 2 OS=Homo sapiens OX=9606 GN=UPF2 PE=1 SV=1
131	sp|Q92522|H1X_HUMAN	308	22474	17 (12)	8 (7)	2.5	Histone H1.10 OS=Homo sapiens OX=9606 GN=H1-10 PE=1 SV=1
132	sp|P62913|RL11_HUMAN	306	20468	23 (13)	11 (7)	3.59	60S ribosomal protein L11 OS=Homo sapiens OX=9606 GN=RPL11 PE=1 SV=2
133	sp|P37108|SRP14_HUMAN	304	14675	18 (10)	8 (6)	4.32	Signal recognition particle 14 kDa protein OS=Homo sapiens OX=9606 GN=SRP14 PE=1 SV=2
134	sp|Q9Y490|TLN1_HUMAN	302	271766	33 (9)	31 (8)	0.11	Talin-1 OS=Homo sapiens OX=9606 GN=TLN1 PE=1 SV=3
135	sp|P62241|RS8_HUMAN	302	24475	13 (10)	8 (7)	2.17	40S ribosomal protein S8 OS=Homo sapiens OX=9606 GN=RPS8 PE=1 SV=2
136	sp|P12956|XRCC6_HUMAN	301	70084	21 (12)	17 (11)	0.73	X-ray repair cross-complementing protein 6 OS=Homo sapiens OX=9606 GN=XRCC6 PE=1 SV=2
137	sp|P47756|CAPZB_HUMAN	300	31616	22 (11)	11 (7)	1.46	F-actin-capping protein subunit beta OS=Homo sapiens OX=9606 GN=CAPZB PE=1 SV=4
138	sp|P39023|RL3_HUMAN	295	46365	30 (15)	19 (12)	1.62	60S ribosomal protein L3 OS=Homo sapiens OX=9606 GN=RPL3 PE=1 SV=2
139	sp|Q01518|CAP1_HUMAN	291	52325	23 (10)	18 (8)	0.84	Adenylyl cyclase-associated protein 1 OS=Homo sapiens OX=9606 GN=CAP1 PE=1 SV=5
140	sp|Q9BWM7|SFXN3_HUMAN	289	35823	12 (11)	9 (9)	1.64	Sideroflexin-3 OS=Homo sapiens OX=9606 GN=SFXN3 PE=1 SV=3
141	sp|Q8WXX5|DNJC9_HUMAN	289	30062	16 (11)	11 (9)	2.17	DnaJ homolog subfamily C member 9 OS=Homo sapiens OX=9606 GN=DNAJC9 PE=1 SV=1
142.1	sp|O95319|CELF2_HUMAN	282	54706	28 (12)	16 (7)	0.79	CUGBP Elav-like family member 2 OS=Homo sapiens OX=9606 GN=CELF2 PE=1 SV=1
142.2	sp|Q92879|CELF1_HUMAN	69	52429	11 (4)	9 (4)	0.28	CUGBP Elav-like family member 1 OS=Homo sapiens OX=9606 GN=CELF1 PE=1 SV=2
143	sp|Q15020|SART3_HUMAN	281	110721	26 (8)	21 (7)	0.26	Squamous cell carcinoma antigen recognized by T-cells 3 OS=Homo sapiens OX=9606 GN=SART3 PE=1 SV=1
144	sp|Q71U36|TBA1A_HUMAN	280	50788	16 (9)	11 (8)	0.65	Tubulin alpha-1A chain OS=Homo sapiens OX=9606 GN=TUBA1A PE=1 SV=1
145	sp|P08621|RU17_HUMAN	279	51583	30 (14)	19 (11)	1.24	U1 small nuclear ribonucleoprotein 70 kDa OS=Homo sapiens OX=9606 GN=SNRNP70 PE=1 SV=2
146	sp|Q5SSJ5|HP1B3_HUMAN	276	61454	20 (12)	14 (10)	0.87	Heterochromatin protein 1-binding protein 3 OS=Homo sapiens OX=9606 GN=HP1BP3 PE=1 SV=1
147	sp|Q9UPT8|ZC3H4_HUMAN	274	140797	20 (10)	15 (9)	0.26	Zinc finger CCCH domain-containing protein 4 OS=Homo sapiens OX=9606 GN=ZC3H4 PE=1 SV=3
148	sp|P78527|PRKDC_HUMAN	273	473749	49 (11)	42 (11)	0.08	DNA-dependent protein kinase catalytic subunit OS=Homo sapiens OX=9606 GN=PRKDC PE=1 SV=3
149	sp|P56182|RRP1_HUMAN	272	53035	25 (15)	18 (10)	1.06	Ribosomal RNA processing protein 1 homolog A OS=Homo sapiens OX=9606 GN=RRP1 PE=1 SV=1
150	sp|P62847|RS24_HUMAN	271	15413	29 (15)	8 (5)	7.92	40S ribosomal protein S24 OS=Homo sapiens OX=9606 GN=RPS24 PE=1 SV=1
151	sp|Q7Z6E9|RBBP6_HUMAN	271	202354	37 (13)	30 (11)	0.23	E3 ubiquitin-protein ligase RBBP6 OS=Homo sapiens OX=9606 GN=RBBP6 PE=1 SV=1
152	sp|O75330|HMMR_HUMAN	269	84448	31 (12)	26 (9)	0.58	Hyaluronan mediated motility receptor OS=Homo sapiens OX=9606 GN=HMMR PE=1 SV=2
153.1	sp|Q96SB4|SRPK1_HUMAN	269	74963	17 (9)	14 (9)	0.47	SRSF protein kinase 1 OS=Homo sapiens OX=9606 GN=SRPK1 PE=1 SV=2
153.2	sp|P78362|SRPK2_HUMAN	97	78219	8 (3)	6 (3)	0.13	SRSF protein kinase 2 OS=Homo sapiens OX=9606 GN=SRPK2 PE=1 SV=3
154	sp|Q05048|CSTF1_HUMAN	268	49125	8 (6)	6 (5)	0.48	Cleavage stimulation factor subunit 1 OS=Homo sapiens OX=9606 GN=CSTF1 PE=1 SV=1
155	sp|Q15637|SF01_HUMAN	267	68514	25 (14)	15 (9)	0.93	Splicing factor 1 OS=Homo sapiens OX=9606 GN=SF1 PE=1 SV=4
156.1	sp|P02545|LMNA_HUMAN	267	74380	22 (13)	21 (13)	0.75	Prelamin-A/C OS=Homo sapiens OX=9606 GN=LMNA PE=1 SV=1
156.2	sp|P20700|LMNB1_HUMAN	79	66653	14 (4)	12 (4)	0.21	Lamin-B1 OS=Homo sapiens OX=9606 GN=LMNB1 PE=1 SV=2
157	sp|Q9BQG0|MBB1A_HUMAN	266	149731	39 (16)	31 (14)	0.35	Myb-binding protein 1A OS=Homo sapiens OX=9606 GN=MYBBP1A PE=1 SV=2
158	sp|P38159|RBMX_HUMAN	263	42306	12 (10)	8 (7)	0.97	RNA-binding motif protein, X chromosome OS=Homo sapiens OX=9606 GN=RBMX PE=1 SV=3
159.1	sp|P15880|RS2_HUMAN	262	31590	29 (15)	20 (12)	2.32	40S ribosomal protein S2 OS=Homo sapiens OX=9606 GN=RPS2 PE=1 SV=2
159.2	sp|Q86UK7|ZN598_HUMAN	130	100400	9 (5)	9 (5)	0.17	E3 ubiquitin-protein ligase ZNF598 OS=Homo sapiens OX=9606 GN=ZNF598 PE=1 SV=1
160	sp|P27635|RL10_HUMAN	256	25044	21 (8)	15 (6)	1.72	60S ribosomal protein L10 OS=Homo sapiens OX=9606 GN=RPL10 PE=1 SV=4
161	sp|Q9P2N5|RBM27_HUMAN	256	119101	28 (11)	21 (11)	0.35	RNA-binding protein 27 OS=Homo sapiens OX=9606 GN=RBM27 PE=1 SV=2
162	sp|O00541|PESC_HUMAN	255	68359	27 (12)	24 (12)	0.76	Pescadillo homolog OS=Homo sapiens OX=9606 GN=PES1 PE=1 SV=1
163.1	sp|P12814|ACTN1_HUMAN	255	103563	18 (12)	17 (12)	0.45	Alpha-actinin-1 OS=Homo sapiens OX=9606 GN=ACTN1 PE=1 SV=2
163.2	sp|O43707|ACTN4_HUMAN	111	105245	17 (6)	16 (6)	0.2	Alpha-actinin-4 OS=Homo sapiens OX=9606 GN=ACTN4 PE=1 SV=2
164	sp|P14618|KPYM_HUMAN	253	58470	20 (7)	17 (7)	0.47	Pyruvate kinase PKM OS=Homo sapiens OX=9606 GN=PKM PE=1 SV=4
165	sp|P06733|ENOA_HUMAN	252	47481	12 (6)	10 (5)	0.5	Alpha-enolase OS=Homo sapiens OX=9606 GN=ENO1 PE=1 SV=2
166	sp|Q8NCA5|FA98A_HUMAN	252	55694	10 (7)	7 (5)	0.49	Protein FAM98A OS=Homo sapiens OX=9606 GN=FAM98A PE=1 SV=2
167	sp|P13010|XRCC5_HUMAN	251	83222	28 (11)	20 (7)	0.42	X-ray repair cross-complementing protein 5 OS=Homo sapiens OX=9606 GN=XRCC5 PE=1 SV=3
168	sp|P78347|GTF2I_HUMAN	251	112859	26 (13)	24 (12)	0.45	General transcription factor II-I OS=Homo sapiens OX=9606 GN=GTF2I PE=1 SV=2
169	sp|P62805|H4_HUMAN	248	11360	14 (9)	8 (7)	7.38	Histone H4 OS=Homo sapiens OX=9606 GN=H4C1 PE=1 SV=2
170	sp|Q08J23|NSUN2_HUMAN	247	87214	27 (10)	21 (9)	0.45	RNA cytosine C(5)-methyltransferase NSUN2 OS=Homo sapiens OX=9606 GN=NSUN2 PE=1 SV=2
171	sp|P08311|CATG_HUMAN	245	29161	22 (10)	12 (5)	1.37	Cathepsin G OS=Homo sapiens OX=9606 GN=CTSG PE=1 SV=2
172	sp|Q92499|DDX1_HUMAN	244	83349	15 (12)	11 (10)	0.59	ATP-dependent RNA helicase DDX1 OS=Homo sapiens OX=9606 GN=DDX1 PE=1 SV=2
173	sp|O95793|STAU1_HUMAN	239	63428	17 (11)	16 (11)	0.74	Double-stranded RNA-binding protein Staufen homolog 1 OS=Homo sapiens OX=9606 GN=STAU1 PE=1 SV=2
174	sp|Q5JTH9|RRP12_HUMAN	239	145037	37 (12)	28 (10)	0.31	RRP12-like protein OS=Homo sapiens OX=9606 GN=RRP12 PE=1 SV=2
175.1	sp|P09429|HMGB1_HUMAN	239	25049	32 (10)	11 (6)	2.49	High mobility group protein B1 OS=Homo sapiens OX=9606 GN=HMGB1 PE=1 SV=3
175.2	sp|P26583|HMGB2_HUMAN	133	24190	17 (7)	11 (5)	1.47	High mobility group protein B2 OS=Homo sapiens OX=9606 GN=HMGB2 PE=1 SV=2
176	sp|Q13155|AIMP2_HUMAN	239	35668	14 (5)	9 (4)	0.56	Aminoacyl tRNA synthase complex-interacting multifunctional protein 2 OS=Homo sapiens OX=9606 GN=AIMP2 PE=1 SV=2
177.1	sp|P51114|FXR1_HUMAN	237	70020	21 (9)	16 (7)	0.51	Fragile X mental retardation syndrome-related protein 1 OS=Homo sapiens OX=9606 GN=FXR1 PE=1 SV=3
177.2	sp|Q06787|FMR1_HUMAN	69	71473	6 (2)	5 (2)	0.09	Synaptic functional regulator FMR1 OS=Homo sapiens OX=9606 GN=FMR1 PE=1 SV=1
178	sp|Q9UKV8|AGO2_HUMAN	236	98400	20 (9)	17 (9)	0.34	Protein argonaute-2 OS=Homo sapiens OX=9606 GN=AGO2 PE=1 SV=3
179	sp|Q9UHB9|SRP68_HUMAN	234	71199	16 (9)	12 (7)	0.5	Signal recognition particle subunit SRP68 OS=Homo sapiens OX=9606 GN=SRP68 PE=1 SV=2
180.1	sp|P48634|PRC2A_HUMAN	234	229180	27 (10)	20 (9)	0.15	Protein PRRC2A OS=Homo sapiens OX=9606 GN=PRRC2A PE=1 SV=3
180.2	sp|Q9Y520|PRC2C_HUMAN	155	317346	49 (13)	41 (11)	0.14	Protein PRRC2C OS=Homo sapiens OX=9606 GN=PRRC2C PE=1 SV=4
181	sp|Q9NXV6|CARF_HUMAN	233	61544	12 (5)	12 (5)	0.3	CDKN2A-interacting protein OS=Homo sapiens OX=9606 GN=CDKN2AIP PE=1 SV=3
182	sp|P62244|RS15A_HUMAN	233	14944	24 (14)	12 (8)	8.48	40S ribosomal protein S15a OS=Homo sapiens OX=9606 GN=RPS15A PE=1 SV=2
183	sp|P60866|RS20_HUMAN	232	13478	14 (9)	7 (5)	5.13	40S ribosomal protein S20 OS=Homo sapiens OX=9606 GN=RPS20 PE=1 SV=1
184	sp|Q9Y3I0|RTCB_HUMAN	232	55688	22 (11)	16 (10)	0.88	RNA-splicing ligase RtcB homolog OS=Homo sapiens OX=9606 GN=RTCB PE=1 SV=1
185	sp|P62888|RL30_HUMAN	232	12947	11 (8)	8 (8)	5.49	60S ribosomal protein L30 OS=Homo sapiens OX=9606 GN=RPL30 PE=1 SV=2
186	sp|Q9Y6X9|MORC2_HUMAN	232	118548	21 (10)	17 (9)	0.31	ATPase MORC2 OS=Homo sapiens OX=9606 GN=MORC2 PE=1 SV=2
187	sp|P62841|RS15_HUMAN	231	17029	37 (14)	10 (5)	6.37	40S ribosomal protein S15 OS=Homo sapiens OX=9606 GN=RPS15 PE=1 SV=2
188	sp|P18621|RL17_HUMAN	230	21611	30 (14)	13 (8)	5.51	60S ribosomal protein L17 OS=Homo sapiens OX=9606 GN=RPL17 PE=1 SV=3
189	sp|Q9UM54|MYO6_HUMAN	229	150965	27 (9)	25 (8)	0.21	Unconventional myosin-VI OS=Homo sapiens OX=9606 GN=MYO6 PE=1 SV=4
190	sp|P26640|SYVC_HUMAN	229	141642	28 (9)	25 (9)	0.23	Valine--tRNA ligase OS=Homo sapiens OX=9606 GN=VARS1 PE=1 SV=4
191	sp|P14317|HCLS1_HUMAN	228	54095	22 (13)	15 (9)	1.16	Hematopoietic lineage cell-specific protein OS=Homo sapiens OX=9606 GN=HCLS1 PE=1 SV=3
192	sp|Q9BU76|MMTA2_HUMAN	225	29679	9 (6)	8 (5)	0.7	Multiple myeloma tumor-associated protein 2 OS=Homo sapiens OX=9606 GN=MMTAG2 PE=1 SV=1
193	sp|Q9H6R4|NOL6_HUMAN	221	128368	26 (8)	20 (8)	0.22	Nucleolar protein 6 OS=Homo sapiens OX=9606 GN=NOL6 PE=1 SV=2
194	sp|P32969|RL9_HUMAN	221	21964	23 (12)	12 (7)	4.5	60S ribosomal protein L9 OS=Homo sapiens OX=9606 GN=RPL9 PE=1 SV=1
195	sp|Q9BXS6|NUSAP_HUMAN	221	49593	10 (9)	9 (8)	0.78	Nucleolar and spindle-associated protein 1 OS=Homo sapiens OX=9606 GN=NUSAP1 PE=1 SV=1
196	sp|P61158|ARP3_HUMAN	220	47797	15 (10)	14 (10)	0.95	Actin-related protein 3 OS=Homo sapiens OX=9606 GN=ACTR3 PE=1 SV=3
197	sp|P62277|RS13_HUMAN	217	17212	18 (10)	11 (8)	4.03	40S ribosomal protein S13 OS=Homo sapiens OX=9606 GN=RPS13 PE=1 SV=2
198	sp|Q96T37|RBM15_HUMAN	216	107352	15 (8)	14 (8)	0.27	RNA-binding protein 15 OS=Homo sapiens OX=9606 GN=RBM15 PE=1 SV=2
199.1	sp|O43143|DHX15_HUMAN	216	91673	29 (11)	24 (10)	0.47	Pre-mRNA-splicing factor ATP-dependent RNA helicase DHX15 OS=Homo sapiens OX=9606 GN=DHX15 PE=1 SV=2
199.2	sp|Q14562|DHX8_HUMAN	32	140082	10 (2)	10 (2)	0.05	ATP-dependent RNA helicase DHX8 OS=Homo sapiens OX=9606 GN=DHX8 PE=1 SV=1
200	sp|P08865|RSSA_HUMAN	215	32947	8 (7)	7 (7)	0.96	40S ribosomal protein SA OS=Homo sapiens OX=9606 GN=RPSA PE=1 SV=4
201	sp|A6NHR9|SMHD1_HUMAN	215	227942	23 (9)	21 (8)	0.14	Structural maintenance of chromosomes flexible hinge domain-containing protein 1 OS=Homo sapiens OX=9606 GN=SMCHD1 PE=1 SV=2
202.1	sp|P05141|ADT2_HUMAN	215	33059	21 (14)	14 (12)	2.47	ADP/ATP translocase 2 OS=Homo sapiens OX=9606 GN=SLC25A5 PE=1 SV=7
202.2	sp|P12236|ADT3_HUMAN	104	33073	17 (10)	11 (8)	1.36	ADP/ATP translocase 3 OS=Homo sapiens OX=9606 GN=SLC25A6 PE=1 SV=4
203	sp|Q9BTC0|DIDO1_HUMAN	213	245434	37 (15)	33 (14)	0.22	Death-inducer obliterator 1 OS=Homo sapiens OX=9606 GN=DIDO1 PE=1 SV=5
204	sp|Q8WU90|ZC3HF_HUMAN	211	48972	19 (9)	15 (7)	0.68	Zinc finger CCCH domain-containing protein 15 OS=Homo sapiens OX=9606 GN=ZC3H15 PE=1 SV=1
205	sp|Q10570|CPSF1_HUMAN	208	162036	13 (7)	13 (7)	0.15	Cleavage and polyadenylation specificity factor subunit 1 OS=Homo sapiens OX=9606 GN=CPSF1 PE=1 SV=2
206	sp|O43660|PLRG1_HUMAN	206	57500	20 (8)	16 (6)	0.56	Pleiotropic regulator 1 OS=Homo sapiens OX=9606 GN=PLRG1 PE=1 SV=1
207.1	sp|Q5VWQ0|RSBN1_HUMAN	206	90928	16 (7)	14 (7)	0.28	Lysine-specific demethylase 9 OS=Homo sapiens OX=9606 GN=RSBN1 PE=1 SV=2
207.2	sp|Q6PCB5|RSBNL_HUMAN	141	95381	16 (6)	15 (6)	0.22	Lysine-specific demethylase RSBN1L OS=Homo sapiens OX=9606 GN=RSBN1L PE=1 SV=2
208	sp|O76094|SRP72_HUMAN	205	75130	16 (7)	13 (7)	0.35	Signal recognition particle subunit SRP72 OS=Homo sapiens OX=9606 GN=SRP72 PE=1 SV=3
209	sp|P52907|CAZA1_HUMAN	204	33073	19 (10)	13 (8)	1.6	F-actin-capping protein subunit alpha-1 OS=Homo sapiens OX=9606 GN=CAPZA1 PE=1 SV=3
210	sp|Q2NL82|TSR1_HUMAN	204	92151	18 (7)	14 (7)	0.28	Pre-rRNA-processing protein TSR1 homolog OS=Homo sapiens OX=9606 GN=TSR1 PE=1 SV=1
211.1	sp|Q7KZI7|MARK2_HUMAN	204	88255	17 (6)	13 (6)	0.24	Serine/threonine-protein kinase MARK2 OS=Homo sapiens OX=9606 GN=MARK2 PE=1 SV=2
211.2	sp|P27448|MARK3_HUMAN	162	84889	19 (8)	15 (7)	0.35	MAP/microtubule affinity-regulating kinase 3 OS=Homo sapiens OX=9606 GN=MARK3 PE=1 SV=5
212	sp|Q9Y5T5|UBP16_HUMAN	204	94936	16 (6)	14 (5)	0.23	Ubiquitin carboxyl-terminal hydrolase 16 OS=Homo sapiens OX=9606 GN=USP16 PE=1 SV=1
213	sp|P25705|ATPA_HUMAN	203	59828	9 (7)	8 (7)	0.45	ATP synthase subunit alpha, mitochondrial OS=Homo sapiens OX=9606 GN=ATP5F1A PE=1 SV=1
214.1	sp|P63104|1433Z_HUMAN	203	27899	11 (7)	9 (7)	1.21	14-3-3 protein zeta/delta OS=Homo sapiens OX=9606 GN=YWHAZ PE=1 SV=1
214.2	sp|P27348|1433T_HUMAN	76	28032	7 (3)	6 (3)	0.4	14-3-3 protein theta OS=Homo sapiens OX=9606 GN=YWHAQ PE=1 SV=1
214.3	sp|P62258|1433E_HUMAN	67	29326	5 (3)	4 (3)	0.38	14-3-3 protein epsilon OS=Homo sapiens OX=9606 GN=YWHAE PE=1 SV=1
214.4	sp|P61981|1433G_HUMAN	64	28456	6 (3)	5 (3)	0.39	14-3-3 protein gamma OS=Homo sapiens OX=9606 GN=YWHAG PE=1 SV=2
215	sp|Q14694|UBP10_HUMAN	202	87707	17 (5)	14 (5)	0.2	Ubiquitin carboxyl-terminal hydrolase 10 OS=Homo sapiens OX=9606 GN=USP10 PE=1 SV=2
216	sp|Q5VTE0|EF1A3_HUMAN	200	50495	19 (11)	12 (7)	0.77	Putative elongation factor 1-alpha-like 3 OS=Homo sapiens OX=9606 GN=EEF1A1P5 PE=5 SV=1
217	sp|P04843|RPN1_HUMAN	200	68641	13 (8)	12 (8)	0.45	Dolichyl-diphosphooligosaccharide--protein glycosyltransferase subunit 1 OS=Homo sapiens OX=9606 GN=RPN1 PE=1 SV=1
218	sp|Q14669|TRIPC_HUMAN	200	222234	25 (6)	21 (6)	0.09	E3 ubiquitin-protein ligase TRIP12 OS=Homo sapiens OX=9606 GN=TRIP12 PE=1 SV=1
219.1	sp|P35268|RL22_HUMAN	198	14835	20 (9)	10 (8)	5.38	60S ribosomal protein L22 OS=Homo sapiens OX=9606 GN=RPL22 PE=1 SV=2
219.2	sp|Q6P5R6|RL22L_HUMAN	63	14598	6 (2)	4 (2)	0.52	60S ribosomal protein L22-like 1 OS=Homo sapiens OX=9606 GN=RPL22L1 PE=1 SV=2
220	sp|Q5SW79|CE170_HUMAN	197	175586	19 (6)	15 (6)	0.12	Centrosomal protein of 170 kDa OS=Homo sapiens OX=9606 GN=CEP170 PE=1 SV=1
221	sp|O75934|SPF27_HUMAN	195	26229	13 (7)	11 (7)	1.31	Pre-mRNA-splicing factor SPF27 OS=Homo sapiens OX=9606 GN=BCAS2 PE=1 SV=1
222	sp|Q8NFW8|NEUA_HUMAN	195	49033	15 (9)	13 (8)	0.8	N-acylneuraminate cytidylyltransferase OS=Homo sapiens OX=9606 GN=CMAS PE=1 SV=2
223	sp|O15143|ARC1B_HUMAN	194	41722	16 (6)	11 (5)	0.58	Actin-related protein 2/3 complex subunit 1B OS=Homo sapiens OX=9606 GN=ARPC1B PE=1 SV=3
224	sp|O43395|PRPF3_HUMAN	191	77652	26 (14)	20 (13)	0.78	U4/U6 small nuclear ribonucleoprotein Prp3 OS=Homo sapiens OX=9606 GN=PRPF3 PE=1 SV=2
225	sp|P62316|SMD2_HUMAN	190	13632	15 (7)	7 (5)	3.77	Small nuclear ribonucleoprotein Sm D2 OS=Homo sapiens OX=9606 GN=SNRPD2 PE=1 SV=1
226.1	sp|Q96PY5|FMNL2_HUMAN	190	123699	18 (8)	17 (7)	0.2	Formin-like protein 2 OS=Homo sapiens OX=9606 GN=FMNL2 PE=1 SV=3
226.2	sp|Q8IVF7|FMNL3_HUMAN	85	118051	11 (4)	11 (4)	0.12	Formin-like protein 3 OS=Homo sapiens OX=9606 GN=FMNL3 PE=1 SV=3
227	sp|P46776|RL27A_HUMAN	188	16665	10 (6)	9 (5)	1.52	60S ribosomal protein L27a OS=Homo sapiens OX=9606 GN=RPL27A PE=1 SV=2
228	sp|P49411|EFTU_HUMAN	186	49852	14 (8)	12 (7)	0.67	Elongation factor Tu, mitochondrial OS=Homo sapiens OX=9606 GN=TUFM PE=1 SV=2
229	sp|P40939|ECHA_HUMAN	185	83688	14 (7)	12 (7)	0.31	Trifunctional enzyme subunit alpha, mitochondrial OS=Homo sapiens OX=9606 GN=HADHA PE=1 SV=2
230	sp|Q07020|RL18_HUMAN	183	21735	5 (4)	4 (4)	0.77	60S ribosomal protein L18 OS=Homo sapiens OX=9606 GN=RPL18 PE=1 SV=2
231	sp|Q9P258|RCC2_HUMAN	183	56790	20 (11)	17 (10)	0.86	Protein RCC2 OS=Homo sapiens OX=9606 GN=RCC2 PE=1 SV=2
232	sp|O15144|ARPC2_HUMAN	182	34426	14 (8)	10 (7)	1.09	Actin-related protein 2/3 complex subunit 2 OS=Homo sapiens OX=9606 GN=ARPC2 PE=1 SV=1
233	sp|Q9UG63|ABCF2_HUMAN	181	71815	12 (8)	10 (7)	0.43	ATP-binding cassette sub-family F member 2 OS=Homo sapiens OX=9606 GN=ABCF2 PE=1 SV=2
234	sp|Q5K651|SAMD9_HUMAN	180	185704	20 (8)	19 (8)	0.15	Sterile alpha motif domain-containing protein 9 OS=Homo sapiens OX=9606 GN=SAMD9 PE=1 SV=1
235	sp|P62318|SMD3_HUMAN	180	14021	8 (6)	5 (4)	2.7	Small nuclear ribonucleoprotein Sm D3 OS=Homo sapiens OX=9606 GN=SNRPD3 PE=1 SV=1
236	sp|Q14331|FRG1_HUMAN	180	29439	12 (6)	10 (5)	0.9	Protein FRG1 OS=Homo sapiens OX=9606 GN=FRG1 PE=1 SV=1
237.1	sp|P07437|TBB5_HUMAN	179	50095	12 (7)	9 (7)	0.56	Tubulin beta chain OS=Homo sapiens OX=9606 GN=TUBB PE=1 SV=2
237.2	sp|P68371|TBB4B_HUMAN	141	50255	12 (7)	9 (7)	0.56	Tubulin beta-4B chain OS=Homo sapiens OX=9606 GN=TUBB4B PE=1 SV=1
237.3	sp|Q9BUF5|TBB6_HUMAN	79	50281	5 (3)	4 (3)	0.21	Tubulin beta-6 chain OS=Homo sapiens OX=9606 GN=TUBB6 PE=1 SV=1
238	sp|Q9Y608|LRRF2_HUMAN	179	82349	15 (7)	12 (7)	0.31	Leucine-rich repeat flightless-interacting protein 2 OS=Homo sapiens OX=9606 GN=LRRFIP2 PE=1 SV=1
239	sp|Q7Z417|NUFP2_HUMAN	177	76132	16 (7)	14 (7)	0.34	Nuclear fragile X mental retardation-interacting protein 2 OS=Homo sapiens OX=9606 GN=NUFIP2 PE=1 SV=1
240	sp|P56192|SYMC_HUMAN	176	102249	19 (8)	15 (8)	0.29	Methionine--tRNA ligase, cytoplasmic OS=Homo sapiens OX=9606 GN=MARS1 PE=1 SV=2
241	sp|P35251|RFC1_HUMAN	176	128688	10 (5)	9 (4)	0.11	Replication factor C subunit 1 OS=Homo sapiens OX=9606 GN=RFC1 PE=1 SV=4
242	sp|Q9H2U1|DHX36_HUMAN	175	115600	22 (9)	18 (8)	0.29	ATP-dependent DNA/RNA helicase DHX36 OS=Homo sapiens OX=9606 GN=DHX36 PE=1 SV=2
243	sp|P26196|DDX6_HUMAN	173	54781	16 (11)	12 (9)	0.9	Probable ATP-dependent RNA helicase DDX6 OS=Homo sapiens OX=9606 GN=DDX6 PE=1 SV=2
244	sp|O15160|RPAC1_HUMAN	172	39453	10 (4)	9 (4)	0.38	DNA-directed RNA polymerases I and III subunit RPAC1 OS=Homo sapiens OX=9606 GN=POLR1C PE=1 SV=1
245	sp|P83731|RL24_HUMAN	172	17882	11 (6)	7 (5)	1.82	60S ribosomal protein L24 OS=Homo sapiens OX=9606 GN=RPL24 PE=1 SV=1
246	sp|Q96EP5|DAZP1_HUMAN	172	43584	15 (9)	10 (7)	0.79	DAZ-associated protein 1 OS=Homo sapiens OX=9606 GN=DAZAP1 PE=1 SV=1
247.1	sp|Q15365|PCBP1_HUMAN	171	37987	12 (5)	10 (5)	0.52	Poly(rC)-binding protein 1 OS=Homo sapiens OX=9606 GN=PCBP1 PE=1 SV=2
247.2	sp|Q15366|PCBP2_HUMAN	153	38955	8 (5)	8 (5)	0.5	Poly(rC)-binding protein 2 OS=Homo sapiens OX=9606 GN=PCBP2 PE=1 SV=1
248	sp|Q01130|SRSF2_HUMAN	171	25461	4 (4)	3 (3)	0.64	Serine/arginine-rich splicing factor 2 OS=Homo sapiens OX=9606 GN=SRSF2 PE=1 SV=4
249	sp|Q8IY17|PLPL6_HUMAN	171	152341	14 (6)	13 (6)	0.14	Patatin-like phospholipase domain-containing protein 6 OS=Homo sapiens OX=9606 GN=PNPLA6 PE=1 SV=3
250	sp|Q86U42|PABP2_HUMAN	170	32843	12 (5)	7 (3)	0.47	Polyadenylate-binding protein 2 OS=Homo sapiens OX=9606 GN=PABPN1 PE=1 SV=3
251	sp|Q7Z7K6|CENPV_HUMAN	169	30383	7 (5)	5 (3)	0.68	Centromere protein V OS=Homo sapiens OX=9606 GN=CENPV PE=1 SV=1
252	sp|P36542|ATPG_HUMAN	168	33032	13 (9)	10 (9)	1.36	ATP synthase subunit gamma, mitochondrial OS=Homo sapiens OX=9606 GN=ATP5F1C PE=1 SV=1
253	sp|Q9UQ80|PA2G4_HUMAN	168	44101	21 (10)	15 (9)	1.06	Proliferation-associated protein 2G4 OS=Homo sapiens OX=9606 GN=PA2G4 PE=1 SV=3
254	sp|Q9NY61|AATF_HUMAN	168	63208	12 (5)	11 (4)	0.29	Protein AATF OS=Homo sapiens OX=9606 GN=AATF PE=1 SV=1
255	sp|P46783|RS10_HUMAN	165	18886	14 (3)	8 (2)	0.64	40S ribosomal protein S10 OS=Homo sapiens OX=9606 GN=RPS10 PE=1 SV=1
256	sp|Q96AG4|LRC59_HUMAN	164	35308	17 (9)	12 (7)	1.05	Leucine-rich repeat-containing protein 59 OS=Homo sapiens OX=9606 GN=LRRC59 PE=1 SV=1
257	sp|P27816|MAP4_HUMAN	164	121443	16 (5)	13 (5)	0.14	Microtubule-associated protein 4 OS=Homo sapiens OX=9606 GN=MAP4 PE=1 SV=3
258	sp|O94804|STK10_HUMAN	163	112749	15 (6)	13 (6)	0.19	Serine/threonine-protein kinase 10 OS=Homo sapiens OX=9606 GN=STK10 PE=1 SV=1
259	sp|P62937|PPIA_HUMAN	163	18229	5 (4)	4 (4)	0.97	Peptidyl-prolyl cis-trans isomerase A OS=Homo sapiens OX=9606 GN=PPIA PE=1 SV=2
260	sp|Q9UHX1|PUF60_HUMAN	162	60009	14 (7)	10 (6)	0.45	Poly(U)-binding-splicing factor PUF60 OS=Homo sapiens OX=9606 GN=PUF60 PE=1 SV=1
261	sp|P29372|3MG_HUMAN	162	33247	9 (5)	8 (4)	0.61	DNA-3-methyladenine glycosylase OS=Homo sapiens OX=9606 GN=MPG PE=1 SV=3
262	sp|Q14643|ITPR1_HUMAN	160	317151	14 (4)	13 (4)	0.04	Inositol 1,4,5-trisphosphate receptor type 1 OS=Homo sapiens OX=9606 GN=ITPR1 PE=1 SV=3
263	sp|Q9UI10|EI2BD_HUMAN	160	58035	6 (4)	6 (4)	0.25	Translation initiation factor eIF-2B subunit delta OS=Homo sapiens OX=9606 GN=EIF2B4 PE=1 SV=2
264	sp|P26373|RL13_HUMAN	160	24304	16 (6)	11 (5)	0.9	60S ribosomal protein L13 OS=Homo sapiens OX=9606 GN=RPL13 PE=1 SV=4
265	sp|P17096|HMGA1_HUMAN	159	11669	7 (5)	2 (2)	1.81	High mobility group protein HMG-I/HMG-Y OS=Homo sapiens OX=9606 GN=HMGA1 PE=1 SV=3
266	sp|Q08379|GOGA2_HUMAN	157	113644	37 (5)	15 (4)	0.15	Golgin subfamily A member 2 OS=Homo sapiens OX=9606 GN=GOLGA2 PE=1 SV=3
267	sp|O43776|SYNC_HUMAN	156	63758	8 (4)	7 (4)	0.22	Asparagine--tRNA ligase, cytoplasmic OS=Homo sapiens OX=9606 GN=NARS1 PE=1 SV=1
268	sp|P23528|COF1_HUMAN	156	18719	11 (7)	8 (5)	2.18	Cofilin-1 OS=Homo sapiens OX=9606 GN=CFL1 PE=1 SV=3
269	sp|P14678|RSMB_HUMAN	156	24765	11 (7)	7 (6)	1.14	Small nuclear ribonucleoprotein-associated proteins B and B' OS=Homo sapiens OX=9606 GN=SNRPB PE=1 SV=2
270	sp|Q96T60|PNKP_HUMAN	155	57554	6 (4)	6 (4)	0.25	Bifunctional polynucleotide phosphatase/kinase OS=Homo sapiens OX=9606 GN=PNKP PE=1 SV=1
271	sp|P46779|RL28_HUMAN	154	15795	16 (9)	10 (7)	3.76	60S ribosomal protein L28 OS=Homo sapiens OX=9606 GN=RPL28 PE=1 SV=3
272	sp|P62266|RS23_HUMAN	153	15969	16 (7)	8 (4)	1.62	40S ribosomal protein S23 OS=Homo sapiens OX=9606 GN=RPS23 PE=1 SV=3
273.1	sp|Q9Y285|SYFA_HUMAN	153	57585	12 (5)	10 (4)	0.25	Phenylalanine--tRNA ligase alpha subunit OS=Homo sapiens OX=9606 GN=FARSA PE=1 SV=3
273.2	sp|Q8WWY3|PRP31_HUMAN	85	55649	3 (3)	3 (3)	0.19	U4/U6 small nuclear ribonucleoprotein Prp31 OS=Homo sapiens OX=9606 GN=PRPF31 PE=1 SV=2
274	sp|Q86VY4|TSYL5_HUMAN	152	45344	8 (5)	8 (5)	0.42	Testis-specific Y-encoded-like protein 5 OS=Homo sapiens OX=9606 GN=TSPYL5 PE=1 SV=2
275	sp|O75643|U520_HUMAN	152	246006	6 (3)	6 (3)	0.04	U5 small nuclear ribonucleoprotein 200 kDa helicase OS=Homo sapiens OX=9606 GN=SNRNP200 PE=1 SV=2
276	sp|Q9H1I8|ASCC2_HUMAN	151	87048	8 (3)	8 (3)	0.12	Activating signal cointegrator 1 complex subunit 2 OS=Homo sapiens OX=9606 GN=ASCC2 PE=1 SV=3
277	sp|Q9NUQ6|SPS2L_HUMAN	151	62204	10 (5)	8 (5)	0.29	SPATS2-like protein OS=Homo sapiens OX=9606 GN=SPATS2L PE=1 SV=2
278	sp|O43175|SERA_HUMAN	151	57356	10 (6)	7 (5)	0.4	D-3-phosphoglycerate dehydrogenase OS=Homo sapiens OX=9606 GN=PHGDH PE=1 SV=4
279	sp|P0DN76|U2AF5_HUMAN	150	28368	8 (6)	6 (4)	0.74	Splicing factor U2AF 35 kDa subunit-like protein OS=Homo sapiens OX=9606 GN=U2AF1L5 PE=1 SV=1
280	sp|P98179|RBM3_HUMAN	150	17160	5 (4)	3 (2)	0.71	RNA-binding protein 3 OS=Homo sapiens OX=9606 GN=RBM3 PE=1 SV=1
281	sp|Q96GQ7|DDX27_HUMAN	149	90292	20 (10)	17 (10)	0.43	Probable ATP-dependent RNA helicase DDX27 OS=Homo sapiens OX=9606 GN=DDX27 PE=1 SV=2
282	sp|Q13823|NOG2_HUMAN	149	83831	6 (3)	6 (3)	0.12	Nucleolar GTP-binding protein 2 OS=Homo sapiens OX=9606 GN=GNL2 PE=1 SV=1
283	sp|Q9BZE4|NOG1_HUMAN	148	74317	15 (8)	14 (8)	0.41	Nucleolar GTP-binding protein 1 OS=Homo sapiens OX=9606 GN=GTPBP4 PE=1 SV=3
284	sp|Q9H0S4|DDX47_HUMAN	148	50900	12 (5)	8 (5)	0.37	Probable ATP-dependent RNA helicase DDX47 OS=Homo sapiens OX=9606 GN=DDX47 PE=1 SV=1
285	sp|Q13523|PRP4B_HUMAN	148	117258	11 (6)	9 (5)	0.18	Serine/threonine-protein kinase PRP4 homolog OS=Homo sapiens OX=9606 GN=PRPF4B PE=1 SV=3
286	sp|Q9Y6K5|OAS3_HUMAN	145	122861	24 (9)	21 (9)	0.27	2'-5'-oligoadenylate synthase 3 OS=Homo sapiens OX=9606 GN=OAS3 PE=1 SV=3
287	sp|Q13895|BYST_HUMAN	145	49798	15 (7)	11 (5)	0.57	Bystin OS=Homo sapiens OX=9606 GN=BYSL PE=1 SV=3
288	sp|Q9BVS4|RIOK2_HUMAN	144	63699	13 (6)	12 (5)	0.35	Serine/threonine-protein kinase RIO2 OS=Homo sapiens OX=9606 GN=RIOK2 PE=1 SV=2
289	sp|P62424|RL7A_HUMAN	144	30148	8 (4)	7 (3)	0.52	60S ribosomal protein L7a OS=Homo sapiens OX=9606 GN=RPL7A PE=1 SV=2
290	sp|Q13574|DGKZ_HUMAN	143	105398	14 (9)	12 (8)	0.32	Diacylglycerol kinase zeta OS=Homo sapiens OX=9606 GN=DGKZ PE=1 SV=4
291	sp|Q52LJ0|FA98B_HUMAN	143	45918	5 (2)	5 (2)	0.15	Protein FAM98B OS=Homo sapiens OX=9606 GN=FAM98B PE=1 SV=2
292	sp|Q9NR50|EI2BG_HUMAN	141	50949	7 (4)	5 (3)	0.28	Translation initiation factor eIF-2B subunit gamma OS=Homo sapiens OX=9606 GN=EIF2B3 PE=1 SV=1
293.1	sp|P0C0S8|H2A1_HUMAN	140	14083	7 (4)	4 (3)	0.91	Histone H2A type 1 OS=Homo sapiens OX=9606 GN=H2AC11 PE=1 SV=2
293.2	sp|P0C0S5|H2AZ_HUMAN	115	13545	7 (4)	4 (3)	0.96	Histone H2A.Z OS=Homo sapiens OX=9606 GN=H2AZ1 PE=1 SV=2
294	sp|P0DP23|CALM1_HUMAN	140	16827	6 (4)	4 (3)	1.08	Calmodulin-1 OS=Homo sapiens OX=9606 GN=CALM1 PE=1 SV=1
295	sp|Q68E01|INT3_HUMAN	140	119533	12 (3)	11 (3)	0.08	Integrator complex subunit 3 OS=Homo sapiens OX=9606 GN=INTS3 PE=1 SV=1
296	sp|Q8TCJ2|STT3B_HUMAN	140	94241	14 (6)	10 (5)	0.19	Dolichyl-diphosphooligosaccharide--protein glycosyltransferase subunit STT3B OS=Homo sapiens OX=9606 GN=STT3B PE=1 SV=1
297	sp|P08240|SRPRA_HUMAN	139	70223	12 (4)	11 (4)	0.2	Signal recognition particle receptor subunit alpha OS=Homo sapiens OX=9606 GN=SRPRA PE=1 SV=2
298	sp|Q9BZI7|REN3B_HUMAN	137	57841	7 (4)	6 (4)	0.25	Regulator of nonsense transcripts 3B OS=Homo sapiens OX=9606 GN=UPF3B PE=1 SV=1
299	sp|O14617|AP3D1_HUMAN	136	131159	14 (3)	13 (3)	0.08	AP-3 complex subunit delta-1 OS=Homo sapiens OX=9606 GN=AP3D1 PE=1 SV=1
300	sp|Q9BYG3|MK67I_HUMAN	135	34372	9 (3)	8 (3)	0.32	MKI67 FHA domain-interacting nucleolar phosphoprotein OS=Homo sapiens OX=9606 GN=NIFK PE=1 SV=1
301	sp|Q7LGA3|HS2ST_HUMAN	135	42140	4 (2)	4 (2)	0.16	Heparan sulfate 2-O-sulfotransferase 1 OS=Homo sapiens OX=9606 GN=HS2ST1 PE=1 SV=1
302	sp|Q3YEC7|RABL6_HUMAN	134	79785	5 (3)	4 (3)	0.13	Rab-like protein 6 OS=Homo sapiens OX=9606 GN=RABL6 PE=1 SV=2
303	sp|Q96SB3|NEB2_HUMAN	134	89451	10 (5)	8 (4)	0.2	Neurabin-2 OS=Homo sapiens OX=9606 GN=PPP1R9B PE=1 SV=3
304	sp|Q9Y2W1|TR150_HUMAN	133	108658	17 (3)	15 (3)	0.09	Thyroid hormone receptor-associated protein 3 OS=Homo sapiens OX=9606 GN=THRAP3 PE=1 SV=2
305	sp|Q9UBU9|NXF1_HUMAN	133	70652	16 (5)	13 (5)	0.25	Nuclear RNA export factor 1 OS=Homo sapiens OX=9606 GN=NXF1 PE=1 SV=1
306	sp|P35659|DEK_HUMAN	133	42933	11 (8)	10 (8)	0.81	Protein DEK OS=Homo sapiens OX=9606 GN=DEK PE=1 SV=1
307	sp|Q96JP5|ZFP91_HUMAN	133	64261	6 (4)	5 (4)	0.22	E3 ubiquitin-protein ligase ZFP91 OS=Homo sapiens OX=9606 GN=ZFP91 PE=1 SV=1
308.1	sp|Q969Q0|RL36L_HUMAN	133	12746	11 (6)	9 (5)	3.16	60S ribosomal protein L36a-like OS=Homo sapiens OX=9606 GN=RPL36AL PE=1 SV=3
308.2	sp|P83881|RL36A_HUMAN	109	12718	11 (6)	9 (5)	3.16	60S ribosomal protein L36a OS=Homo sapiens OX=9606 GN=RPL36A PE=1 SV=2
309	sp|O75607|NPM3_HUMAN	132	19617	2 (2)	1 (1)	0.17	Nucleoplasmin-3 OS=Homo sapiens OX=9606 GN=NPM3 PE=1 SV=3
310	sp|Q9NR56|MBNL1_HUMAN	131	42531	18 (10)	10 (8)	0.82	Muscleblind-like protein 1 OS=Homo sapiens OX=9606 GN=MBNL1 PE=1 SV=2
311	sp|Q96C19|EFHD2_HUMAN	130	26794	13 (7)	10 (6)	1.28	EF-hand domain-containing protein D2 OS=Homo sapiens OX=9606 GN=EFHD2 PE=1 SV=1
312	sp|Q9H0D6|XRN2_HUMAN	130	109426	15 (7)	14 (7)	0.23	5'-3' exoribonuclease 2 OS=Homo sapiens OX=9606 GN=XRN2 PE=1 SV=1
313	sp|Q9UGY1|NOL12_HUMAN	128	24648	6 (4)	5 (3)	0.66	Nucleolar protein 12 OS=Homo sapiens OX=9606 GN=NOL12 PE=1 SV=1
314	sp|Q15650|TRIP4_HUMAN	128	66960	16 (7)	13 (7)	0.4	Activating signal cointegrator 1 OS=Homo sapiens OX=9606 GN=TRIP4 PE=1 SV=4
315	sp|O00182|LEG9_HUMAN	128	39835	12 (5)	9 (5)	0.49	Galectin-9 OS=Homo sapiens OX=9606 GN=LGALS9 PE=1 SV=2
316	sp|Q9BSC4|NOL10_HUMAN	128	80822	11 (6)	10 (5)	0.27	Nucleolar protein 10 OS=Homo sapiens OX=9606 GN=NOL10 PE=1 SV=1
317	sp|Q96I25|SPF45_HUMAN	128	45162	6 (3)	6 (3)	0.24	Splicing factor 45 OS=Homo sapiens OX=9606 GN=RBM17 PE=1 SV=1
318	sp|Q9HB58|SP110_HUMAN	128	79600	11 (5)	11 (5)	0.22	Sp110 nuclear body protein OS=Homo sapiens OX=9606 GN=SP110 PE=1 SV=5
319.1	sp|P98175|RBM10_HUMAN	127	103811	12 (6)	10 (6)	0.2	RNA-binding protein 10 OS=Homo sapiens OX=9606 GN=RBM10 PE=1 SV=3
319.2	sp|P78332|RBM6_HUMAN	70	129192	10 (2)	9 (2)	0.05	RNA-binding protein 6 OS=Homo sapiens OX=9606 GN=RBM6 PE=1 SV=5
320	sp|Q96GA3|LTV1_HUMAN	127	55049	16 (4)	12 (4)	0.26	Protein LTV1 homolog OS=Homo sapiens OX=9606 GN=LTV1 PE=1 SV=1
321	sp|O43663|PRC1_HUMAN	127	72246	11 (6)	11 (6)	0.31	Protein regulator of cytokinesis 1 OS=Homo sapiens OX=9606 GN=PRC1 PE=1 SV=2
322	sp|P07910|HNRPC_HUMAN	126	33707	9 (5)	6 (5)	0.6	Heterogeneous nuclear ribonucleoproteins C1/C2 OS=Homo sapiens OX=9606 GN=HNRNPC PE=1 SV=4
323	sp|Q9Y2X3|NOP58_HUMAN	126	60054	7 (5)	6 (5)	0.31	Nucleolar protein 58 OS=Homo sapiens OX=9606 GN=NOP58 PE=1 SV=1
324	sp|P29692|EF1D_HUMAN	126	31217	5 (4)	5 (4)	0.5	Elongation factor 1-delta OS=Homo sapiens OX=9606 GN=EEF1D PE=1 SV=5
325	sp|O43324|MCA3_HUMAN	125	19855	6 (3)	5 (2)	0.37	Eukaryotic translation elongation factor 1 epsilon-1 OS=Homo sapiens OX=9606 GN=EEF1E1 PE=1 SV=1
326	sp|O00567|NOP56_HUMAN	125	66408	9 (5)	9 (5)	0.27	Nucleolar protein 56 OS=Homo sapiens OX=9606 GN=NOP56 PE=1 SV=4
327	sp|Q9Y3F4|STRAP_HUMAN	125	38756	11 (5)	8 (5)	0.51	Serine-threonine kinase receptor-associated protein OS=Homo sapiens OX=9606 GN=STRAP PE=1 SV=1
328	sp|P09382|LEG1_HUMAN	125	15048	4 (3)	4 (3)	0.84	Galectin-1 OS=Homo sapiens OX=9606 GN=LGALS1 PE=1 SV=2
329	sp|Q8IY21|DDX60_HUMAN	124	199722	22 (6)	20 (6)	0.1	Probable ATP-dependent RNA helicase DDX60 OS=Homo sapiens OX=9606 GN=DDX60 PE=1 SV=3
330	sp|Q96EY4|TMA16_HUMAN	124	24078	10 (6)	8 (6)	1.18	Translation machinery-associated protein 16 OS=Homo sapiens OX=9606 GN=TMA16 PE=1 SV=2
331	sp|Q8WXA9|SREK1_HUMAN	123	59402	8 (3)	6 (3)	0.18	Splicing regulatory glutamine/lysine-rich protein 1 OS=Homo sapiens OX=9606 GN=SREK1 PE=1 SV=1
332.1	sp|Q92608|DOCK2_HUMAN	123	213123	15 (6)	14 (6)	0.1	Dedicator of cytokinesis protein 2 OS=Homo sapiens OX=9606 GN=DOCK2 PE=1 SV=2
332.2	sp|Q9H0J4|QRIC2_HUMAN	38	181228	7 (2)	5 (2)	0.04	Glutamine-rich protein 2 OS=Homo sapiens OX=9606 GN=QRICH2 PE=1 SV=1
333	sp|P04406|G3P_HUMAN	123	36201	6 (5)	5 (5)	0.55	Glyceraldehyde-3-phosphate dehydrogenase OS=Homo sapiens OX=9606 GN=GAPDH PE=1 SV=3
334	sp|Q5F1R6|DJC21_HUMAN	123	62445	6 (2)	6 (2)	0.11	DnaJ homolog subfamily C member 21 OS=Homo sapiens OX=9606 GN=DNAJC21 PE=1 SV=2
335	sp|P46781|RS9_HUMAN	122	22635	19 (10)	13 (8)	2.46	40S ribosomal protein S9 OS=Homo sapiens OX=9606 GN=RPS9 PE=1 SV=3
336	sp|P63173|RL38_HUMAN	121	8270	8 (4)	5 (2)	1.87	60S ribosomal protein L38 OS=Homo sapiens OX=9606 GN=RPL38 PE=1 SV=2
337	sp|P11498|PYC_HUMAN	121	130293	10 (6)	8 (6)	0.16	Pyruvate carboxylase, mitochondrial OS=Homo sapiens OX=9606 GN=PC PE=1 SV=2
338	sp|P13639|EF2_HUMAN	120	96246	11 (4)	10 (3)	0.11	Elongation factor 2 OS=Homo sapiens OX=9606 GN=EEF2 PE=1 SV=4
339	sp|P59998|ARPC4_HUMAN	120	19768	9 (3)	7 (3)	0.6	Actin-related protein 2/3 complex subunit 4 OS=Homo sapiens OX=9606 GN=ARPC4 PE=1 SV=3
340	sp|Q9BWF3|RBM4_HUMAN	120	40688	10 (5)	8 (5)	0.48	RNA-binding protein 4 OS=Homo sapiens OX=9606 GN=RBM4 PE=1 SV=1
341	sp|Q5T3I0|GPTC4_HUMAN	119	50579	10 (4)	10 (4)	0.29	G patch domain-containing protein 4 OS=Homo sapiens OX=9606 GN=GPATCH4 PE=1 SV=2
342	sp|P47914|RL29_HUMAN	119	17798	10 (6)	4 (3)	1.01	60S ribosomal protein L29 OS=Homo sapiens OX=9606 GN=RPL29 PE=1 SV=2
343	sp|O60832|DKC1_HUMAN	118	58094	14 (8)	12 (7)	0.47	H/ACA ribonucleoprotein complex subunit DKC1 OS=Homo sapiens OX=9606 GN=DKC1 PE=1 SV=3
344	sp|Q15717|ELAV1_HUMAN	118	36240	7 (4)	6 (4)	0.42	ELAV-like protein 1 OS=Homo sapiens OX=9606 GN=ELAVL1 PE=1 SV=2
345	sp|Q96EY1|DNJA3_HUMAN	118	53083	6 (3)	6 (3)	0.2	DnaJ homolog subfamily A member 3, mitochondrial OS=Homo sapiens OX=9606 GN=DNAJA3 PE=1 SV=2
346	sp|P42167|LAP2B_HUMAN	118	50696	14 (6)	14 (6)	0.46	Lamina-associated polypeptide 2, isoforms beta/gamma OS=Homo sapiens OX=9606 GN=TMPO PE=1 SV=2
347	sp|Q9H0J9|PAR12_HUMAN	117	80496	6 (5)	5 (4)	0.22	Protein mono-ADP-ribosyltransferase PARP12 OS=Homo sapiens OX=9606 GN=PARP12 PE=1 SV=1
348	sp|P00558|PGK1_HUMAN	116	44985	8 (4)	6 (3)	0.33	Phosphoglycerate kinase 1 OS=Homo sapiens OX=9606 GN=PGK1 PE=1 SV=3
349	sp|Q8NI27|THOC2_HUMAN	116	184541	20 (5)	17 (5)	0.09	THO complex subunit 2 OS=Homo sapiens OX=9606 GN=THOC2 PE=1 SV=2
350	sp|P02768|ALBU_HUMAN	116	71317	10 (5)	8 (3)	0.2	Albumin OS=Homo sapiens OX=9606 GN=ALB PE=1 SV=2
351	sp|O43684|BUB3_HUMAN	116	37587	6 (5)	6 (5)	0.52	Mitotic checkpoint protein BUB3 OS=Homo sapiens OX=9606 GN=BUB3 PE=1 SV=1
352	sp|Q14739|LBR_HUMAN	116	71057	4 (3)	4 (3)	0.15	Delta(14)-sterol reductase LBR OS=Homo sapiens OX=9606 GN=LBR PE=1 SV=2
353	sp|Q9BY77|PDIP3_HUMAN	115	46289	12 (4)	10 (4)	0.32	Polymerase delta-interacting protein 3 OS=Homo sapiens OX=9606 GN=POLDIP3 PE=1 SV=2
354	sp|Q9Y3C1|NOP16_HUMAN	115	21232	7 (5)	5 (4)	1.09	Nucleolar protein 16 OS=Homo sapiens OX=9606 GN=NOP16 PE=1 SV=2
355	sp|Q8IWS0|PHF6_HUMAN	113	42404	14 (7)	12 (7)	0.69	PHD finger protein 6 OS=Homo sapiens OX=9606 GN=PHF6 PE=1 SV=1
356	sp|O75152|ZC11A_HUMAN	113	89931	17 (5)	16 (5)	0.2	Zinc finger CCCH domain-containing protein 11A OS=Homo sapiens OX=9606 GN=ZC3H11A PE=1 SV=3
357.1	sp|Q9Y383|LC7L2_HUMAN	113	46942	12 (7)	11 (7)	0.61	Putative RNA-binding protein Luc7-like 2 OS=Homo sapiens OX=9606 GN=LUC7L2 PE=1 SV=2
357.2	sp|Q9NQ29|LUC7L_HUMAN	57	44100	11 (3)	10 (3)	0.24	Putative RNA-binding protein Luc7-like 1 OS=Homo sapiens OX=9606 GN=LUC7L PE=1 SV=1
358	sp|Q9NR30|DDX21_HUMAN	112	87804	13 (4)	13 (4)	0.16	Nucleolar RNA helicase 2 OS=Homo sapiens OX=9606 GN=DDX21 PE=1 SV=5
359	sp|Q16643|DREB_HUMAN	112	71842	10 (2)	9 (2)	0.09	Drebrin OS=Homo sapiens OX=9606 GN=DBN1 PE=1 SV=4
360	sp|P53814|SMTN_HUMAN	112	99511	7 (4)	7 (4)	0.14	Smoothelin OS=Homo sapiens OX=9606 GN=SMTN PE=1 SV=7
361	sp|Q9NZB2|F120A_HUMAN	112	123008	10 (4)	7 (4)	0.11	Constitutive coactivator of PPAR-gamma-like protein 1 OS=Homo sapiens OX=9606 GN=FAM120A PE=1 SV=2
362	sp|Q9UJV9|DDX41_HUMAN	112	70477	14 (4)	13 (4)	0.2	Probable ATP-dependent RNA helicase DDX41 OS=Homo sapiens OX=9606 GN=DDX41 PE=1 SV=2
363	sp|Q13724|MOGS_HUMAN	112	92032	6 (3)	4 (2)	0.07	Mannosyl-oligosaccharide glucosidase OS=Homo sapiens OX=9606 GN=MOGS PE=1 SV=5
364	sp|P35250|RFC2_HUMAN	111	39588	5 (2)	5 (2)	0.17	Replication factor C subunit 2 OS=Homo sapiens OX=9606 GN=RFC2 PE=1 SV=3
365	sp|O14974|MYPT1_HUMAN	111	115610	6 (2)	5 (2)	0.06	Protein phosphatase 1 regulatory subunit 12A OS=Homo sapiens OX=9606 GN=PPP1R12A PE=1 SV=1
366	sp|P52292|IMA1_HUMAN	111	58168	6 (3)	5 (3)	0.18	Importin subunit alpha-1 OS=Homo sapiens OX=9606 GN=KPNA2 PE=1 SV=1
367	sp|O15446|RPA34_HUMAN	111	55236	16 (3)	13 (3)	0.19	DNA-directed RNA polymerase I subunit RPA34 OS=Homo sapiens OX=9606 GN=POLR1G PE=1 SV=1
368	sp|P48047|ATPO_HUMAN	111	23377	11 (5)	9 (4)	0.95	ATP synthase subunit O, mitochondrial OS=Homo sapiens OX=9606 GN=ATP5PO PE=1 SV=1
369	sp|P10809|CH60_HUMAN	111	61187	8 (2)	8 (2)	0.11	60 kDa heat shock protein, mitochondrial OS=Homo sapiens OX=9606 GN=HSPD1 PE=1 SV=2
370	sp|P07237|PDIA1_HUMAN	111	57480	8 (7)	8 (7)	0.48	Protein disulfide-isomerase OS=Homo sapiens OX=9606 GN=P4HB PE=1 SV=3
371	sp|Q32P44|EMAL3_HUMAN	111	96221	8 (4)	7 (4)	0.14	Echinoderm microtubule-associated protein-like 3 OS=Homo sapiens OX=9606 GN=EML3 PE=1 SV=1
372	sp|Q71DI3|H32_HUMAN	110	15436	18 (7)	9 (4)	1.7	Histone H3.2 OS=Homo sapiens OX=9606 GN=H3C15 PE=1 SV=3
373	sp|Q99575|POP1_HUMAN	109	116346	13 (3)	11 (3)	0.09	Ribonucleases P/MRP protein subunit POP1 OS=Homo sapiens OX=9606 GN=POP1 PE=1 SV=2
374	sp|Q9H089|LSG1_HUMAN	109	75863	9 (4)	8 (4)	0.18	Large subunit GTPase 1 homolog OS=Homo sapiens OX=9606 GN=LSG1 PE=1 SV=2
375	sp|Q9UKF6|CPSF3_HUMAN	108	78120	10 (4)	8 (4)	0.18	Cleavage and polyadenylation specificity factor subunit 3 OS=Homo sapiens OX=9606 GN=CPSF3 PE=1 SV=1
376	sp|P35221|CTNA1_HUMAN	108	100693	7 (2)	7 (2)	0.07	Catenin alpha-1 OS=Homo sapiens OX=9606 GN=CTNNA1 PE=1 SV=1
377	sp|Q8WWM7|ATX2L_HUMAN	108	113589	21 (8)	18 (8)	0.26	Ataxin-2-like protein OS=Homo sapiens OX=9606 GN=ATXN2L PE=1 SV=2
378	sp|Q8N5F7|NKAP_HUMAN	108	47224	3 (2)	3 (2)	0.14	NF-kappa-B-activating protein OS=Homo sapiens OX=9606 GN=NKAP PE=1 SV=1
379	sp|Q8IY67|RAVR1_HUMAN	108	64464	7 (5)	6 (5)	0.28	Ribonucleoprotein PTB-binding 1 OS=Homo sapiens OX=9606 GN=RAVER1 PE=1 SV=1
380.1	sp|Q15393|SF3B3_HUMAN	108	136575	15 (5)	12 (5)	0.13	Splicing factor 3B subunit 3 OS=Homo sapiens OX=9606 GN=SF3B3 PE=1 SV=4
380.2	sp|P20592|MX2_HUMAN	83	82493	11 (5)	10 (4)	0.22	Interferon-induced GTP-binding protein Mx2 OS=Homo sapiens OX=9606 GN=MX2 PE=1 SV=1
380.3	sp|Q9Y2R4|DDX52_HUMAN	44	67798	14 (3)	10 (3)	0.15	Probable ATP-dependent RNA helicase DDX52 OS=Homo sapiens OX=9606 GN=DDX52 PE=1 SV=3
381	sp|Q3MHD2|LSM12_HUMAN	107	21972	2 (2)	2 (2)	0.33	Protein LSM12 homolog OS=Homo sapiens OX=9606 GN=LSM12 PE=1 SV=2
382	sp|O75396|SC22B_HUMAN	107	24806	6 (2)	5 (2)	0.29	Vesicle-trafficking protein SEC22b OS=Homo sapiens OX=9606 GN=SEC22B PE=1 SV=4
383	sp|Q8N1G4|LRC47_HUMAN	107	64004	10 (3)	9 (3)	0.16	Leucine-rich repeat-containing protein 47 OS=Homo sapiens OX=9606 GN=LRRC47 PE=1 SV=1
384	sp|P53621|COPA_HUMAN	107	139797	17 (3)	16 (3)	0.07	Coatomer subunit alpha OS=Homo sapiens OX=9606 GN=COPA PE=1 SV=2
385	sp|Q16630|CPSF6_HUMAN	106	59344	7 (2)	6 (2)	0.11	Cleavage and polyadenylation specificity factor subunit 6 OS=Homo sapiens OX=9606 GN=CPSF6 PE=1 SV=2
386	sp|Q9GZY6|NTAL_HUMAN	106	26819	3 (1)	3 (1)	0.12	Linker for activation of T-cells family member 2 OS=Homo sapiens OX=9606 GN=LAT2 PE=1 SV=1
387	sp|Q7L2E3|DHX30_HUMAN	106	134938	15 (4)	14 (4)	0.1	ATP-dependent RNA helicase DHX30 OS=Homo sapiens OX=9606 GN=DHX30 PE=1 SV=1
388	sp|Q9NRX1|PNO1_HUMAN	106	28078	8 (5)	8 (5)	0.75	RNA-binding protein PNO1 OS=Homo sapiens OX=9606 GN=PNO1 PE=1 SV=1
389	sp|P62314|SMD1_HUMAN	106	13273	4 (3)	3 (2)	0.98	Small nuclear ribonucleoprotein Sm D1 OS=Homo sapiens OX=9606 GN=SNRPD1 PE=1 SV=1
390	sp|Q14966|ZN638_HUMAN	106	221914	21 (5)	21 (5)	0.08	Zinc finger protein 638 OS=Homo sapiens OX=9606 GN=ZNF638 PE=1 SV=2
391	sp|P18887|XRCC1_HUMAN	106	69776	10 (5)	9 (5)	0.26	DNA repair protein XRCC1 OS=Homo sapiens OX=9606 GN=XRCC1 PE=1 SV=2
392	sp|Q9NRC8|SIR7_HUMAN	106	45498	2 (1)	2 (1)	0.07	NAD-dependent protein deacetylase sirtuin-7 OS=Homo sapiens OX=9606 GN=SIRT7 PE=1 SV=1
393	sp|P61353|RL27_HUMAN	104	15788	6 (3)	5 (3)	0.79	60S ribosomal protein L27 OS=Homo sapiens OX=9606 GN=RPL27 PE=1 SV=2
394	sp|Q9NVF7|FBX28_HUMAN	104	41409	6 (2)	6 (2)	0.17	F-box only protein 28 OS=Homo sapiens OX=9606 GN=FBXO28 PE=1 SV=1
395	sp|Q8N163|CCAR2_HUMAN	103	103465	11 (4)	11 (4)	0.13	Cell cycle and apoptosis regulator protein 2 OS=Homo sapiens OX=9606 GN=CCAR2 PE=1 SV=2
396	sp|Q9NSY1|BMP2K_HUMAN	103	129947	11 (2)	11 (2)	0.05	BMP-2-inducible protein kinase OS=Homo sapiens OX=9606 GN=BMP2K PE=1 SV=2
397	sp|Q12797|ASPH_HUMAN	103	86266	12 (4)	10 (4)	0.16	Aspartyl/asparaginyl beta-hydroxylase OS=Homo sapiens OX=9606 GN=ASPH PE=1 SV=3
398	sp|Q96BY6|DOC10_HUMAN	102	251825	16 (4)	16 (4)	0.05	Dedicator of cytokinesis protein 10 OS=Homo sapiens OX=9606 GN=DOCK10 PE=1 SV=3
399	sp|Q9H8G2|CAAP1_HUMAN	101	38971	7 (4)	6 (4)	0.39	Caspase activity and apoptosis inhibitor 1 OS=Homo sapiens OX=9606 GN=CAAP1 PE=1 SV=2
400	sp|Q15369|ELOC_HUMAN	100	12636	3 (2)	3 (2)	0.61	Elongin-C OS=Homo sapiens OX=9606 GN=ELOC PE=1 SV=1
401	sp|Q9Y3U8|RL36_HUMAN	100	12303	4 (3)	4 (3)	1.09	60S ribosomal protein L36 OS=Homo sapiens OX=9606 GN=RPL36 PE=1 SV=3
402	sp|E9PRG8|CK098_HUMAN	100	14225	7 (5)	5 (4)	1.93	Uncharacterized protein C11orf98 OS=Homo sapiens OX=9606 GN=C11orf98 PE=4 SV=2
403	sp|Q9BTD8|RBM42_HUMAN	100	50496	5 (2)	5 (2)	0.13	RNA-binding protein 42 OS=Homo sapiens OX=9606 GN=RBM42 PE=1 SV=1
404	sp|Q02978|M2OM_HUMAN	100	34211	2 (1)	2 (1)	0.1	Mitochondrial 2-oxoglutarate/malate carrier protein OS=Homo sapiens OX=9606 GN=SLC25A11 PE=1 SV=3
405	sp|Q6P2Q9|PRP8_HUMAN	99	274738	17 (4)	14 (4)	0.05	Pre-mRNA-processing-splicing factor 8 OS=Homo sapiens OX=9606 GN=PRPF8 PE=1 SV=2
406	sp|P07355|ANXA2_HUMAN	99	38808	8 (6)	7 (5)	0.63	Annexin A2 OS=Homo sapiens OX=9606 GN=ANXA2 PE=1 SV=2
407	sp|P42677|RS27_HUMAN	99	9797	4 (4)	4 (4)	2.38	40S ribosomal protein S27 OS=Homo sapiens OX=9606 GN=RPS27 PE=1 SV=3
408	sp|Q13243|SRSF5_HUMAN	98	31359	4 (3)	4 (3)	0.35	Serine/arginine-rich splicing factor 5 OS=Homo sapiens OX=9606 GN=SRSF5 PE=1 SV=1
409	sp|P40429|RL13A_HUMAN	98	23619	12 (5)	11 (5)	0.94	60S ribosomal protein L13a OS=Homo sapiens OX=9606 GN=RPL13A PE=1 SV=2
410	sp|O75907|DGAT1_HUMAN	98	55699	4 (3)	4 (3)	0.19	Diacylglycerol O-acyltransferase 1 OS=Homo sapiens OX=9606 GN=DGAT1 PE=1 SV=2
411	sp|Q6WCQ1|MPRIP_HUMAN	97	117260	12 (3)	11 (3)	0.09	Myosin phosphatase Rho-interacting protein OS=Homo sapiens OX=9606 GN=MPRIP PE=1 SV=3
412	sp|O95602|RPA1_HUMAN	96	196683	19 (5)	18 (5)	0.09	DNA-directed RNA polymerase I subunit RPA1 OS=Homo sapiens OX=9606 GN=POLR1A PE=1 SV=2
413	sp|Q13045|FLII_HUMAN	96	146142	13 (4)	10 (4)	0.09	Protein flightless-1 homolog OS=Homo sapiens OX=9606 GN=FLII PE=1 SV=2
414	sp|Q92598|HS105_HUMAN	95	97716	13 (3)	12 (3)	0.1	Heat shock protein 105 kDa OS=Homo sapiens OX=9606 GN=HSPH1 PE=1 SV=1
415	sp|Q12962|TAF10_HUMAN	95	21812	3 (2)	3 (2)	0.33	Transcription initiation factor TFIID subunit 10 OS=Homo sapiens OX=9606 GN=TAF10 PE=1 SV=1
416	sp|Q9NVU7|SDA1_HUMAN	95	80277	13 (4)	12 (4)	0.17	Protein SDA1 homolog OS=Homo sapiens OX=9606 GN=SDAD1 PE=1 SV=3
417	sp|Q14137|BOP1_HUMAN	95	84261	10 (2)	8 (2)	0.08	Ribosome biogenesis protein BOP1 OS=Homo sapiens OX=9606 GN=BOP1 PE=1 SV=2
418	sp|Q5C9Z4|NOM1_HUMAN	94	96768	10 (3)	10 (3)	0.1	Nucleolar MIF4G domain-containing protein 1 OS=Homo sapiens OX=9606 GN=NOM1 PE=1 SV=1
419	sp|Q9NVI7|ATD3A_HUMAN	94	71610	15 (5)	13 (5)	0.25	ATPase family AAA domain-containing protein 3A OS=Homo sapiens OX=9606 GN=ATAD3A PE=1 SV=2
420	sp|P63208|SKP1_HUMAN	94	18817	7 (4)	7 (4)	0.93	S-phase kinase-associated protein 1 OS=Homo sapiens OX=9606 GN=SKP1 PE=1 SV=2
421	sp|E9PAV3|NACAM_HUMAN	93	205979	10 (3)	7 (3)	0.05	Nascent polypeptide-associated complex subunit alpha, muscle-specific form OS=Homo sapiens OX=9606 GN=NACA PE=1 SV=1
422	sp|Q01082|SPTB2_HUMAN	93	275237	16 (3)	16 (3)	0.04	Spectrin beta chain, non-erythrocytic 1 OS=Homo sapiens OX=9606 GN=SPTBN1 PE=1 SV=2
423	sp|P84090|ERH_HUMAN	93	12422	4 (4)	4 (4)	1.65	Enhancer of rudimentary homolog OS=Homo sapiens OX=9606 GN=ERH PE=1 SV=1
424	sp|Q14241|ELOA1_HUMAN	93	90309	8 (3)	7 (2)	0.11	Elongin-A OS=Homo sapiens OX=9606 GN=ELOA PE=1 SV=2
425	sp|P22087|FBRL_HUMAN	93	33877	5 (1)	4 (1)	0.1	rRNA 2'-O-methyltransferase fibrillarin OS=Homo sapiens OX=9606 GN=FBL PE=1 SV=2
426	sp|P38919|IF4A3_HUMAN	92	47126	4 (3)	4 (3)	0.22	Eukaryotic initiation factor 4A-III OS=Homo sapiens OX=9606 GN=EIF4A3 PE=1 SV=4
427	sp|Q01469|FABP5_HUMAN	92	15497	4 (4)	3 (3)	1.2	Fatty acid-binding protein 5 OS=Homo sapiens OX=9606 GN=FABP5 PE=1 SV=3
428	sp|P51858|HDGF_HUMAN	92	26886	5 (4)	4 (4)	0.6	Hepatoma-derived growth factor OS=Homo sapiens OX=9606 GN=HDGF PE=1 SV=1
429	sp|P33240|CSTF2_HUMAN	92	61035	6 (3)	6 (3)	0.17	Cleavage stimulation factor subunit 2 OS=Homo sapiens OX=9606 GN=CSTF2 PE=1 SV=1
430	sp|Q6PI48|SYDM_HUMAN	92	74086	11 (2)	8 (2)	0.09	Aspartate--tRNA ligase, mitochondrial OS=Homo sapiens OX=9606 GN=DARS2 PE=1 SV=1
431	sp|Q9ULJ8|NEB1_HUMAN	92	123552	12 (4)	8 (1)	0.05	Neurabin-1 OS=Homo sapiens OX=9606 GN=PPP1R9A PE=1 SV=2
432	sp|Q9UJA5|TRM6_HUMAN	91	56049	10 (4)	9 (4)	0.26	tRNA (adenine(58)-N(1))-methyltransferase non-catalytic subunit TRM6 OS=Homo sapiens OX=9606 GN=TRMT6 PE=1 SV=1
433	sp|Q8N684|CPSF7_HUMAN	91	52189	9 (3)	9 (3)	0.2	Cleavage and polyadenylation specificity factor subunit 7 OS=Homo sapiens OX=9606 GN=CPSF7 PE=1 SV=1
434	sp|O43824|GTPB6_HUMAN	91	57204	4 (1)	4 (1)	0.06	Putative GTP-binding protein 6 OS=Homo sapiens OX=9606 GN=GTPBP6 PE=2 SV=4
435	sp|Q13573|SNW1_HUMAN	90	61514	16 (4)	12 (4)	0.23	SNW domain-containing protein 1 OS=Homo sapiens OX=9606 GN=SNW1 PE=1 SV=1
436	sp|Q07955|SRSF1_HUMAN	90	27842	11 (4)	8 (3)	0.4	Serine/arginine-rich splicing factor 1 OS=Homo sapiens OX=9606 GN=SRSF1 PE=1 SV=2
437	sp|P49711|CTCF_HUMAN	90	84272	9 (3)	8 (3)	0.12	Transcriptional repressor CTCF OS=Homo sapiens OX=9606 GN=CTCF PE=1 SV=1
438	sp|P06454|PTMA_HUMAN	89	12196	3 (3)	3 (3)	1.1	Prothymosin alpha OS=Homo sapiens OX=9606 GN=PTMA PE=1 SV=2
439	sp|P49458|SRP09_HUMAN	89	10219	6 (3)	5 (3)	1.4	Signal recognition particle 9 kDa protein OS=Homo sapiens OX=9606 GN=SRP9 PE=1 SV=2
440	sp|P62854|RS26_HUMAN	89	13292	9 (5)	4 (4)	2.13	40S ribosomal protein S26 OS=Homo sapiens OX=9606 GN=RPS26 PE=1 SV=3
441	sp|P62910|RL32_HUMAN	88	15964	14 (4)	10 (3)	1.16	60S ribosomal protein L32 OS=Homo sapiens OX=9606 GN=RPL32 PE=1 SV=2
442	sp|Q9NYF8|BCLF1_HUMAN	88	106173	15 (4)	13 (4)	0.13	Bcl-2-associated transcription factor 1 OS=Homo sapiens OX=9606 GN=BCLAF1 PE=1 SV=2
443	sp|Q6DD87|ZN787_HUMAN	88	41429	3 (2)	3 (2)	0.17	Zinc finger protein 787 OS=Homo sapiens OX=9606 GN=ZNF787 PE=1 SV=4
444	sp|Q13435|SF3B2_HUMAN	88	100279	12 (5)	11 (4)	0.17	Splicing factor 3B subunit 2 OS=Homo sapiens OX=9606 GN=SF3B2 PE=1 SV=2
445	sp|Q9BRU9|UTP23_HUMAN	88	28783	9 (2)	7 (2)	0.25	rRNA-processing protein UTP23 homolog OS=Homo sapiens OX=9606 GN=UTP23 PE=1 SV=2
446	sp|O14965|AURKA_HUMAN	87	46180	5 (3)	5 (3)	0.23	Aurora kinase A OS=Homo sapiens OX=9606 GN=AURKA PE=1 SV=2
447	sp|Q9BVP2|GNL3_HUMAN	87	62468	12 (6)	11 (6)	0.36	Guanine nucleotide-binding protein-like 3 OS=Homo sapiens OX=9606 GN=GNL3 PE=1 SV=2
448	sp|Q9ULV4|COR1C_HUMAN	87	53899	9 (5)	9 (5)	0.34	Coronin-1C OS=Homo sapiens OX=9606 GN=CORO1C PE=1 SV=1
449	sp|P06746|DPOLB_HUMAN	87	38325	10 (3)	10 (3)	0.28	DNA polymerase beta OS=Homo sapiens OX=9606 GN=POLB PE=1 SV=3
450	sp|O00442|RTCA_HUMAN	87	39825	4 (2)	4 (2)	0.17	RNA 3'-terminal phosphate cyclase OS=Homo sapiens OX=9606 GN=RTCA PE=1 SV=1
451	sp|Q9UH62|ARMX3_HUMAN	86	42816	5 (2)	5 (2)	0.16	Armadillo repeat-containing X-linked protein 3 OS=Homo sapiens OX=9606 GN=ARMCX3 PE=1 SV=1
452	sp|Q16555|DPYL2_HUMAN	86	62711	11 (4)	10 (4)	0.23	Dihydropyrimidinase-related protein 2 OS=Homo sapiens OX=9606 GN=DPYSL2 PE=1 SV=1
453	sp|P46777|RL5_HUMAN	86	34569	15 (4)	11 (3)	0.44	60S ribosomal protein L5 OS=Homo sapiens OX=9606 GN=RPL5 PE=1 SV=3
454	sp|Q00059|TFAM_HUMAN	86	29306	8 (5)	6 (3)	0.71	Transcription factor A, mitochondrial OS=Homo sapiens OX=9606 GN=TFAM PE=1 SV=1
455	sp|O15479|MAGB2_HUMAN	86	35426	3 (2)	3 (2)	0.2	Melanoma-associated antigen B2 OS=Homo sapiens OX=9606 GN=MAGEB2 PE=1 SV=3
456	sp|P62917|RL8_HUMAN	85	28235	10 (5)	8 (4)	0.75	60S ribosomal protein L8 OS=Homo sapiens OX=9606 GN=RPL8 PE=1 SV=2
457	sp|P08134|RHOC_HUMAN	85	22334	4 (1)	4 (1)	0.15	Rho-related GTP-binding protein RhoC OS=Homo sapiens OX=9606 GN=RHOC PE=1 SV=1
458	sp|O95470|SGPL1_HUMAN	85	64053	8 (5)	8 (5)	0.28	Sphingosine-1-phosphate lyase 1 OS=Homo sapiens OX=9606 GN=SGPL1 PE=1 SV=3
459	sp|O00268|TAF4_HUMAN	84	110332	8 (2)	8 (2)	0.06	Transcription initiation factor TFIID subunit 4 OS=Homo sapiens OX=9606 GN=TAF4 PE=1 SV=2
460	sp|P17987|TCPA_HUMAN	84	60819	8 (3)	8 (3)	0.17	T-complex protein 1 subunit alpha OS=Homo sapiens OX=9606 GN=TCP1 PE=1 SV=1
461	sp|Q8NDX1|PSD4_HUMAN	84	117317	6 (2)	5 (2)	0.06	PH and SEC7 domain-containing protein 4 OS=Homo sapiens OX=9606 GN=PSD4 PE=1 SV=2
462	sp|P18124|RL7_HUMAN	84	29264	7 (3)	6 (3)	0.38	60S ribosomal protein L7 OS=Homo sapiens OX=9606 GN=RPL7 PE=1 SV=1
463	sp|O75369|FLNB_HUMAN	84	280157	4 (2)	4 (2)	0.02	Filamin-B OS=Homo sapiens OX=9606 GN=FLNB PE=1 SV=2
464	sp|P62633|CNBP_HUMAN	83	20704	5 (1)	3 (1)	0.16	Cellular nucleic acid-binding protein OS=Homo sapiens OX=9606 GN=CNBP PE=1 SV=1
465	sp|Q96CT7|CC124_HUMAN	83	25820	12 (2)	8 (2)	0.27	Coiled-coil domain-containing protein 124 OS=Homo sapiens OX=9606 GN=CCDC124 PE=1 SV=1
466	sp|Q15427|SF3B4_HUMAN	82	44414	1 (1)	1 (1)	0.07	Splicing factor 3B subunit 4 OS=Homo sapiens OX=9606 GN=SF3B4 PE=1 SV=1
467	sp|Q9NVJ2|ARL8B_HUMAN	82	21753	2 (2)	2 (2)	0.33	ADP-ribosylation factor-like protein 8B OS=Homo sapiens OX=9606 GN=ARL8B PE=1 SV=1
468	sp|Q702N8|XIRP1_HUMAN	82	199636	30 (5)	27 (5)	0.08	Xin actin-binding repeat-containing protein 1 OS=Homo sapiens OX=9606 GN=XIRP1 PE=1 SV=1
469	sp|Q6UN15|FIP1_HUMAN	82	66601	8 (2)	6 (2)	0.1	Pre-mRNA 3'-end-processing factor FIP1 OS=Homo sapiens OX=9606 GN=FIP1L1 PE=1 SV=1
470	sp|Q96FX7|TRM61_HUMAN	82	31704	4 (2)	4 (2)	0.22	tRNA (adenine(58)-N(1))-methyltransferase catalytic subunit TRMT61A OS=Homo sapiens OX=9606 GN=TRMT61A PE=1 SV=1
471	sp|P31942|HNRH3_HUMAN	82	36960	6 (2)	5 (2)	0.19	Heterogeneous nuclear ribonucleoprotein H3 OS=Homo sapiens OX=9606 GN=HNRNPH3 PE=1 SV=2
472	sp|P51153|RAB13_HUMAN	82	22988	3 (2)	3 (2)	0.31	Ras-related protein Rab-13 OS=Homo sapiens OX=9606 GN=RAB13 PE=1 SV=1
473	sp|P13796|PLSL_HUMAN	82	70814	10 (3)	8 (3)	0.15	Plastin-2 OS=Homo sapiens OX=9606 GN=LCP1 PE=1 SV=6
474	sp|P61313|RL15_HUMAN	81	24245	6 (3)	6 (3)	0.47	60S ribosomal protein L15 OS=Homo sapiens OX=9606 GN=RPL15 PE=1 SV=2
475	sp|O43670|ZN207_HUMAN	81	51002	3 (2)	2 (2)	0.13	BUB3-interacting and GLEBS motif-containing protein ZNF207 OS=Homo sapiens OX=9606 GN=ZNF207 PE=1 SV=1
476	sp|O75940|SPF30_HUMAN	81	26866	7 (4)	5 (4)	0.6	Survival of motor neuron-related-splicing factor 30 OS=Homo sapiens OX=9606 GN=SMNDC1 PE=1 SV=1
477	sp|Q9UL40|ZN346_HUMAN	81	33539	4 (2)	4 (2)	0.21	Zinc finger protein 346 OS=Homo sapiens OX=9606 GN=ZNF346 PE=1 SV=1
478	sp|P36578|RL4_HUMAN	81	47953	12 (4)	12 (4)	0.3	60S ribosomal protein L4 OS=Homo sapiens OX=9606 GN=RPL4 PE=1 SV=5
479	sp|A8CG34|P121C_HUMAN	81	125415	4 (2)	3 (1)	0.05	Nuclear envelope pore membrane protein POM 121C OS=Homo sapiens OX=9606 GN=POM121C PE=1 SV=3
480	sp|Q9UPN3|MACF1_HUMAN	80	843033	42 (2)	38 (2)	0.01	Microtubule-actin cross-linking factor 1, isoforms 1/2/3/5 OS=Homo sapiens OX=9606 GN=MACF1 PE=1 SV=4
481	sp|O75475|PSIP1_HUMAN	80	60181	5 (2)	3 (2)	0.11	PC4 and SFRS1-interacting protein OS=Homo sapiens OX=9606 GN=PSIP1 PE=1 SV=1
482	sp|P63167|DYL1_HUMAN	80	10530	3 (2)	2 (1)	0.76	Dynein light chain 1, cytoplasmic OS=Homo sapiens OX=9606 GN=DYNLL1 PE=1 SV=1
483	sp|P55084|ECHB_HUMAN	80	51547	9 (1)	7 (1)	0.06	Trifunctional enzyme subunit beta, mitochondrial OS=Homo sapiens OX=9606 GN=HADHB PE=1 SV=3
484	sp|Q8IX12|CCAR1_HUMAN	80	133423	12 (2)	10 (2)	0.05	Cell division cycle and apoptosis regulator protein 1 OS=Homo sapiens OX=9606 GN=CCAR1 PE=1 SV=2
485	sp|Q9NP64|NO40_HUMAN	80	27894	7 (2)	5 (2)	0.25	Nucleolar protein of 40 kDa OS=Homo sapiens OX=9606 GN=ZCCHC17 PE=1 SV=1
486	sp|Q9Y3Y2|CHTOP_HUMAN	80	26380	3 (2)	3 (2)	0.27	Chromatin target of PRMT1 protein OS=Homo sapiens OX=9606 GN=CHTOP PE=1 SV=2
487	sp|Q9BUJ2|HNRL1_HUMAN	79	96250	5 (1)	5 (1)	0.03	Heterogeneous nuclear ribonucleoprotein U-like protein 1 OS=Homo sapiens OX=9606 GN=HNRNPUL1 PE=1 SV=2
488	sp|O60762|DPM1_HUMAN	79	29673	4 (3)	4 (3)	0.38	Dolichol-phosphate mannosyltransferase subunit 1 OS=Homo sapiens OX=9606 GN=DPM1 PE=1 SV=1
489	sp|Q9H9Y6|RPA2_HUMAN	79	129799	10 (4)	8 (4)	0.1	DNA-directed RNA polymerase I subunit RPA2 OS=Homo sapiens OX=9606 GN=POLR1B PE=1 SV=2
490	sp|P62834|RAP1A_HUMAN	79	21316	5 (2)	5 (2)	0.34	Ras-related protein Rap-1A OS=Homo sapiens OX=9606 GN=RAP1A PE=1 SV=1
491	sp|P63151|2ABA_HUMAN	78	52173	5 (2)	5 (2)	0.13	Serine/threonine-protein phosphatase 2A 55 kDa regulatory subunit B alpha isoform OS=Homo sapiens OX=9606 GN=PPP2R2A PE=1 SV=1
492	sp|Q9Y4A5|TRRAP_HUMAN	78	441766	12 (1)	10 (1)	0.01	Transformation/transcription domain-associated protein OS=Homo sapiens OX=9606 GN=TRRAP PE=1 SV=3
493	sp|Q8TER5|ARH40_HUMAN	77	166266	12 (3)	12 (3)	0.06	Rho guanine nucleotide exchange factor 40 OS=Homo sapiens OX=9606 GN=ARHGEF40 PE=1 SV=3
494	sp|P24534|EF1B_HUMAN	77	24919	2 (1)	2 (1)	0.13	Elongation factor 1-beta OS=Homo sapiens OX=9606 GN=EEF1B2 PE=1 SV=3
495	sp|Q9Y6N5|SQOR_HUMAN	77	50214	8 (2)	5 (2)	0.14	Sulfide:quinone oxidoreductase, mitochondrial OS=Homo sapiens OX=9606 GN=SQOR PE=1 SV=1
496	sp|O94992|HEXI1_HUMAN	77	40884	3 (1)	3 (1)	0.08	Protein HEXIM1 OS=Homo sapiens OX=9606 GN=HEXIM1 PE=1 SV=1
497	sp|Q53GS9|SNUT2_HUMAN	76	65739	7 (3)	7 (3)	0.16	U4/U6.U5 tri-snRNP-associated protein 2 OS=Homo sapiens OX=9606 GN=USP39 PE=1 SV=2
498	sp|O15511|ARPC5_HUMAN	76	16367	6 (3)	4 (3)	0.76	Actin-related protein 2/3 complex subunit 5 OS=Homo sapiens OX=9606 GN=ARPC5 PE=1 SV=3
499	sp|O75592|MYCB2_HUMAN	76	521463	18 (3)	18 (3)	0.02	E3 ubiquitin-protein ligase MYCBP2 OS=Homo sapiens OX=9606 GN=MYCBP2 PE=1 SV=4
500	sp|Q9NWB6|ARGL1_HUMAN	76	33197	19 (4)	10 (3)	0.33	Arginine and glutamate-rich protein 1 OS=Homo sapiens OX=9606 GN=ARGLU1 PE=1 SV=1
501	sp|Q5VTL8|PR38B_HUMAN	76	64657	10 (2)	9 (2)	0.1	Pre-mRNA-splicing factor 38B OS=Homo sapiens OX=9606 GN=PRPF38B PE=1 SV=1
502	sp|Q9BRZ2|TRI56_HUMAN	75	83147	10 (4)	9 (4)	0.17	E3 ubiquitin-protein ligase TRIM56 OS=Homo sapiens OX=9606 GN=TRIM56 PE=1 SV=3
503	sp|Q8NEJ9|NGDN_HUMAN	75	35872	4 (2)	4 (2)	0.19	Neuroguidin OS=Homo sapiens OX=9606 GN=NGDN PE=1 SV=1
504.1	sp|Q9NVP2|ASF1B_HUMAN	75	22761	4 (2)	3 (2)	0.32	Histone chaperone ASF1B OS=Homo sapiens OX=9606 GN=ASF1B PE=1 SV=1
504.2	sp|Q9Y294|ASF1A_HUMAN	64	23125	6 (3)	6 (3)	0.5	Histone chaperone ASF1A OS=Homo sapiens OX=9606 GN=ASF1A PE=1 SV=1
505	sp|Q14157|UBP2L_HUMAN	75	114579	6 (4)	6 (4)	0.12	Ubiquitin-associated protein 2-like OS=Homo sapiens OX=9606 GN=UBAP2L PE=1 SV=2
506	sp|P60842|IF4A1_HUMAN	74	46353	3 (2)	3 (2)	0.15	Eukaryotic initiation factor 4A-I OS=Homo sapiens OX=9606 GN=EIF4A1 PE=1 SV=1
507	sp|P48730|KC1D_HUMAN	74	47585	14 (2)	4 (2)	0.14	Casein kinase I isoform delta OS=Homo sapiens OX=9606 GN=CSNK1D PE=1 SV=2
508	sp|O96019|ACL6A_HUMAN	74	47944	4 (2)	4 (2)	0.14	Actin-like protein 6A OS=Homo sapiens OX=9606 GN=ACTL6A PE=1 SV=1
509	sp|P08567|PLEK_HUMAN	73	40499	5 (2)	4 (1)	0.17	Pleckstrin OS=Homo sapiens OX=9606 GN=PLEK PE=1 SV=3
510	sp|Q9UNL2|SSRG_HUMAN	73	21067	1 (1)	1 (1)	0.16	Translocon-associated protein subunit gamma OS=Homo sapiens OX=9606 GN=SSR3 PE=1 SV=1
511	sp|Q9NV56|MRGBP_HUMAN	73	22574	2 (1)	2 (1)	0.15	MRG/MORF4L-binding protein OS=Homo sapiens OX=9606 GN=MRGBP PE=1 SV=1
512	sp|Q69YN2|C19L1_HUMAN	73	61322	5 (2)	4 (2)	0.11	CWF19-like protein 1 OS=Homo sapiens OX=9606 GN=CWF19L1 PE=1 SV=2
513	sp|Q12996|CSTF3_HUMAN	73	83325	6 (3)	6 (3)	0.12	Cleavage stimulation factor subunit 3 OS=Homo sapiens OX=9606 GN=CSTF3 PE=1 SV=1
514	sp|Q9NZ01|TECR_HUMAN	72	36410	5 (2)	3 (1)	0.19	Very-long-chain enoyl-CoA reductase OS=Homo sapiens OX=9606 GN=TECR PE=1 SV=1
515	sp|Q9NV31|IMP3_HUMAN	72	21951	2 (2)	2 (2)	0.33	U3 small nucleolar ribonucleoprotein protein IMP3 OS=Homo sapiens OX=9606 GN=IMP3 PE=1 SV=1
516	sp|P62995|TRA2B_HUMAN	72	33760	6 (2)	5 (2)	0.21	Transformer-2 protein homolog beta OS=Homo sapiens OX=9606 GN=TRA2B PE=1 SV=1
517	sp|P56537|IF6_HUMAN	72	27095	2 (1)	2 (1)	0.12	Eukaryotic translation initiation factor 6 OS=Homo sapiens OX=9606 GN=EIF6 PE=1 SV=1
518	sp|Q9NQ50|RM40_HUMAN	72	24475	4 (1)	4 (1)	0.14	39S ribosomal protein L40, mitochondrial OS=Homo sapiens OX=9606 GN=MRPL40 PE=1 SV=1
519	sp|P62906|RL10A_HUMAN	72	24987	7 (2)	6 (2)	0.29	60S ribosomal protein L10a OS=Homo sapiens OX=9606 GN=RPL10A PE=1 SV=2
520	sp|P78371|TCPB_HUMAN	72	57794	4 (1)	4 (1)	0.06	T-complex protein 1 subunit beta OS=Homo sapiens OX=9606 GN=CCT2 PE=1 SV=4
521	sp|Q13838|DX39B_HUMAN	72	49416	8 (1)	7 (1)	0.07	Spliceosome RNA helicase DDX39B OS=Homo sapiens OX=9606 GN=DDX39B PE=1 SV=1
522	sp|Q06330|SUH_HUMAN	72	56343	7 (3)	7 (3)	0.19	Recombining binding protein suppressor of hairless OS=Homo sapiens OX=9606 GN=RBPJ PE=1 SV=3
523	sp|O95707|RPP29_HUMAN	72	25580	3 (2)	3 (2)	0.28	Ribonuclease P protein subunit p29 OS=Homo sapiens OX=9606 GN=POP4 PE=1 SV=2
524	sp|P04792|HSPB1_HUMAN	72	22826	1 (1)	1 (1)	0.15	Heat shock protein beta-1 OS=Homo sapiens OX=9606 GN=HSPB1 PE=1 SV=2
525	sp|P19388|RPAB1_HUMAN	71	24650	3 (1)	3 (1)	0.14	DNA-directed RNA polymerases I, II, and III subunit RPABC1 OS=Homo sapiens OX=9606 GN=POLR2E PE=1 SV=4
526	sp|P48729|KC1A_HUMAN	71	39118	8 (3)	7 (3)	0.28	Casein kinase I isoform alpha OS=Homo sapiens OX=9606 GN=CSNK1A1 PE=1 SV=2
527	sp|P40121|CAPG_HUMAN	71	38760	3 (1)	3 (1)	0.09	Macrophage-capping protein OS=Homo sapiens OX=9606 GN=CAPG PE=1 SV=2
528	sp|Q9BPX5|ARP5L_HUMAN	70	16931	2 (1)	2 (1)	0.2	Actin-related protein 2/3 complex subunit 5-like protein OS=Homo sapiens OX=9606 GN=ARPC5L PE=1 SV=1
529	sp|Q9H0U3|MAGT1_HUMAN	70	38411	6 (3)	3 (2)	0.28	Magnesium transporter protein 1 OS=Homo sapiens OX=9606 GN=MAGT1 PE=1 SV=1
530	sp|P50897|PPT1_HUMAN	70	34627	2 (1)	2 (1)	0.1	Palmitoyl-protein thioesterase 1 OS=Homo sapiens OX=9606 GN=PPT1 PE=1 SV=1
531	sp|Q9H147|TDIF1_HUMAN	70	37275	6 (1)	5 (1)	0.09	Deoxynucleotidyltransferase terminal-interacting protein 1 OS=Homo sapiens OX=9606 GN=DNTTIP1 PE=1 SV=2
532	sp|Q9BRT6|LLPH_HUMAN	70	15329	2 (1)	2 (1)	0.22	Protein LLP homolog OS=Homo sapiens OX=9606 GN=LLPH PE=1 SV=1
533	sp|O95819|M4K4_HUMAN	69	142754	21 (4)	18 (3)	0.07	Mitogen-activated protein kinase kinase kinase kinase 4 OS=Homo sapiens OX=9606 GN=MAP4K4 PE=1 SV=2
534	sp|P50914|RL14_HUMAN	69	23531	4 (1)	4 (1)	0.14	60S ribosomal protein L14 OS=Homo sapiens OX=9606 GN=RPL14 PE=1 SV=4
535	sp|Q14814|MEF2D_HUMAN	69	56131	8 (2)	7 (2)	0.12	Myocyte-specific enhancer factor 2D OS=Homo sapiens OX=9606 GN=MEF2D PE=1 SV=1
536	sp|O94842|TOX4_HUMAN	68	66552	5 (4)	5 (4)	0.21	TOX high mobility group box family member 4 OS=Homo sapiens OX=9606 GN=TOX4 PE=1 SV=1
537	sp|Q9Y4P3|TBL2_HUMAN	68	50393	10 (3)	9 (3)	0.21	Transducin beta-like protein 2 OS=Homo sapiens OX=9606 GN=TBL2 PE=1 SV=1
538	sp|Q92576|PHF3_HUMAN	67	231563	12 (2)	12 (2)	0.03	PHD finger protein 3 OS=Homo sapiens OX=9606 GN=PHF3 PE=1 SV=3
539	sp|Q9NWH9|SLTM_HUMAN	67	117364	9 (1)	9 (1)	0.03	SAFB-like transcription modulator OS=Homo sapiens OX=9606 GN=SLTM PE=1 SV=2
540	sp|O43818|U3IP2_HUMAN	67	52436	5 (1)	4 (1)	0.06	U3 small nucleolar RNA-interacting protein 2 OS=Homo sapiens OX=9606 GN=RRP9 PE=1 SV=1
541	sp|Q14011|CIRBP_HUMAN	67	18637	5 (3)	4 (3)	0.65	Cold-inducible RNA-binding protein OS=Homo sapiens OX=9606 GN=CIRBP PE=1 SV=1
542	sp|Q8IY37|DHX37_HUMAN	67	130547	11 (1)	10 (1)	0.03	Probable ATP-dependent RNA helicase DHX37 OS=Homo sapiens OX=9606 GN=DHX37 PE=1 SV=1
543	sp|O95232|LC7L3_HUMAN	67	51834	2 (2)	2 (2)	0.13	Luc7-like protein 3 OS=Homo sapiens OX=9606 GN=LUC7L3 PE=1 SV=2
544	sp|Q7Z2T5|TRM1L_HUMAN	67	82893	6 (2)	6 (2)	0.08	TRMT1-like protein OS=Homo sapiens OX=9606 GN=TRMT1L PE=1 SV=2
545	sp|Q8WVM0|TFB1M_HUMAN	67	39860	5 (3)	5 (3)	0.27	Dimethyladenosine transferase 1, mitochondrial OS=Homo sapiens OX=9606 GN=TFB1M PE=1 SV=1
546	sp|Q8ND56|LS14A_HUMAN	66	50727	5 (3)	4 (3)	0.21	Protein LSM14 homolog A OS=Homo sapiens OX=9606 GN=LSM14A PE=1 SV=3
547	sp|P04004|VTNC_HUMAN	66	55069	4 (1)	3 (1)	0.06	Vitronectin OS=Homo sapiens OX=9606 GN=VTN PE=1 SV=1
548	sp|P26358|DNMT1_HUMAN	66	185388	15 (3)	14 (3)	0.05	DNA (cytosine-5)-methyltransferase 1 OS=Homo sapiens OX=9606 GN=DNMT1 PE=1 SV=2
549	sp|Q7L7X3|TAOK1_HUMAN	66	116454	13 (2)	13 (2)	0.06	Serine/threonine-protein kinase TAO1 OS=Homo sapiens OX=9606 GN=TAOK1 PE=1 SV=1
550	sp|Q8WTT2|NOC3L_HUMAN	66	92946	10 (3)	8 (3)	0.11	Nucleolar complex protein 3 homolog OS=Homo sapiens OX=9606 GN=NOC3L PE=1 SV=1
551	sp|Q14974|IMB1_HUMAN	66	98420	2 (2)	2 (2)	0.07	Importin subunit beta-1 OS=Homo sapiens OX=9606 GN=KPNB1 PE=1 SV=2
552	sp|P57088|TMM33_HUMAN	66	28302	6 (2)	4 (2)	0.25	Transmembrane protein 33 OS=Homo sapiens OX=9606 GN=TMEM33 PE=1 SV=2
553	sp|Q9BRS2|RIOK1_HUMAN	66	65884	6 (3)	6 (3)	0.16	Serine/threonine-protein kinase RIO1 OS=Homo sapiens OX=9606 GN=RIOK1 PE=1 SV=2
554	sp|Q96KR1|ZFR_HUMAN	66	118079	7 (1)	7 (1)	0.03	Zinc finger RNA-binding protein OS=Homo sapiens OX=9606 GN=ZFR PE=1 SV=2
555	sp|Q9NX24|NHP2_HUMAN	66	17532	3 (1)	2 (1)	0.19	H/ACA ribonucleoprotein complex subunit 2 OS=Homo sapiens OX=9606 GN=NHP2 PE=1 SV=1
556	sp|P49848|TAF6_HUMAN	65	73250	6 (4)	5 (3)	0.19	Transcription initiation factor TFIID subunit 6 OS=Homo sapiens OX=9606 GN=TAF6 PE=1 SV=1
557	sp|Q9Y224|RTRAF_HUMAN	65	28165	10 (3)	8 (2)	0.4	RNA transcription, translation and transport factor protein OS=Homo sapiens OX=9606 GN=RTRAF PE=1 SV=1
558	sp|Q13123|RED_HUMAN	65	65676	5 (2)	5 (2)	0.1	Protein Red OS=Homo sapiens OX=9606 GN=IK PE=1 SV=3
559	sp|Q9H223|EHD4_HUMAN	65	61365	3 (1)	2 (1)	0.05	EH domain-containing protein 4 OS=Homo sapiens OX=9606 GN=EHD4 PE=1 SV=1
560	sp|Q15154|PCM1_HUMAN	65	230057	13 (3)	11 (3)	0.04	Pericentriolar material 1 protein OS=Homo sapiens OX=9606 GN=PCM1 PE=1 SV=5
561	sp|O60524|NEMF_HUMAN	64	123334	16 (3)	14 (3)	0.08	Nuclear export mediator factor NEMF OS=Homo sapiens OX=9606 GN=NEMF PE=1 SV=4
562	sp|Q9Y606|TRUA_HUMAN	64	48010	1 (1)	1 (1)	0.07	tRNA pseudouridine synthase A OS=Homo sapiens OX=9606 GN=PUS1 PE=1 SV=3
563	sp|Q92547|TOPB1_HUMAN	63	172681	5 (2)	5 (2)	0.04	DNA topoisomerase 2-binding protein 1 OS=Homo sapiens OX=9606 GN=TOPBP1 PE=1 SV=3
564	sp|Q9Y265|RUVB1_HUMAN	63	50538	2 (1)	2 (1)	0.07	RuvB-like 1 OS=Homo sapiens OX=9606 GN=RUVBL1 PE=1 SV=1
565	sp|Q6PKG0|LARP1_HUMAN	63	123833	10 (4)	9 (4)	0.11	La-related protein 1 OS=Homo sapiens OX=9606 GN=LARP1 PE=1 SV=2
566	sp|Q9BQ61|TRIR_HUMAN	63	18465	3 (1)	2 (1)	0.18	Telomerase RNA component interacting RNase OS=Homo sapiens OX=9606 GN=TRIR PE=1 SV=1
567	sp|Q02040|AK17A_HUMAN	63	81313	17 (3)	14 (3)	0.13	A-kinase anchor protein 17A OS=Homo sapiens OX=9606 GN=AKAP17A PE=1 SV=2
568	sp|Q9UL54|TAOK2_HUMAN	63	138964	6 (2)	6 (2)	0.05	Serine/threonine-protein kinase TAO2 OS=Homo sapiens OX=9606 GN=TAOK2 PE=1 SV=2
569	sp|P04075|ALDOA_HUMAN	62	39851	7 (1)	4 (1)	0.08	Fructose-bisphosphate aldolase A OS=Homo sapiens OX=9606 GN=ALDOA PE=1 SV=2
570	sp|P41743|KPCI_HUMAN	62	69188	4 (1)	4 (1)	0.05	Protein kinase C iota type OS=Homo sapiens OX=9606 GN=PRKCI PE=1 SV=2
571	sp|P50990|TCPQ_HUMAN	62	60153	4 (1)	3 (1)	0.05	T-complex protein 1 subunit theta OS=Homo sapiens OX=9606 GN=CCT8 PE=1 SV=4
572	sp|O00214|LEG8_HUMAN	62	35957	2 (1)	2 (1)	0.09	Galectin-8 OS=Homo sapiens OX=9606 GN=LGALS8 PE=1 SV=4
573	sp|Q9BZF1|OSBL8_HUMAN	62	101759	5 (1)	5 (1)	0.03	Oxysterol-binding protein-related protein 8 OS=Homo sapiens OX=9606 GN=OSBPL8 PE=1 SV=3
574	sp|Q15050|RRS1_HUMAN	62	41225	10 (1)	8 (1)	0.08	Ribosome biogenesis regulatory protein homolog OS=Homo sapiens OX=9606 GN=RRS1 PE=1 SV=2
575	sp|Q9Y2X9|ZN281_HUMAN	62	97596	2 (1)	2 (1)	0.03	Zinc finger protein 281 OS=Homo sapiens OX=9606 GN=ZNF281 PE=1 SV=1
576	sp|P40925|MDHC_HUMAN	61	36631	5 (1)	4 (1)	0.09	Malate dehydrogenase, cytoplasmic OS=Homo sapiens OX=9606 GN=MDH1 PE=1 SV=4
577	sp|P49591|SYSC_HUMAN	61	59253	7 (2)	5 (2)	0.11	Serine--tRNA ligase, cytoplasmic OS=Homo sapiens OX=9606 GN=SARS1 PE=1 SV=3
578	sp|Q99700|ATX2_HUMAN	61	140823	7 (3)	6 (2)	0.07	Ataxin-2 OS=Homo sapiens OX=9606 GN=ATXN2 PE=1 SV=2
579	sp|O15553|MEFV_HUMAN	61	87359	12 (3)	12 (3)	0.12	Pyrin OS=Homo sapiens OX=9606 GN=MEFV PE=1 SV=1
580	sp|P62826|RAN_HUMAN	61	24579	7 (3)	6 (3)	0.47	GTP-binding nuclear protein Ran OS=Homo sapiens OX=9606 GN=RAN PE=1 SV=3
581	sp|Q9H5P4|PDZD7_HUMAN	60	112196	5 (1)	4 (1)	0.03	PDZ domain-containing protein 7 OS=Homo sapiens OX=9606 GN=PDZD7 PE=1 SV=2
582	sp|P29558|RBMS1_HUMAN	60	44705	3 (1)	2 (1)	0.07	RNA-binding motif, single-stranded-interacting protein 1 OS=Homo sapiens OX=9606 GN=RBMS1 PE=1 SV=3
583	sp|P49327|FAS_HUMAN	60	275877	14 (2)	14 (2)	0.02	Fatty acid synthase OS=Homo sapiens OX=9606 GN=FASN PE=1 SV=3
584	sp|Q9Y333|LSM2_HUMAN	60	10942	1 (1)	1 (1)	0.31	U6 snRNA-associated Sm-like protein LSm2 OS=Homo sapiens OX=9606 GN=LSM2 PE=1 SV=1
585	sp|Q15545|TAF7_HUMAN	60	40348	1 (1)	1 (1)	0.08	Transcription initiation factor TFIID subunit 7 OS=Homo sapiens OX=9606 GN=TAF7 PE=1 SV=1
586	sp|Q8N9N2|ASCC1_HUMAN	60	45994	4 (3)	4 (3)	0.23	Activating signal cointegrator 1 complex subunit 1 OS=Homo sapiens OX=9606 GN=ASCC1 PE=1 SV=1
587	sp|Q00325|MPCP_HUMAN	60	40525	6 (1)	6 (1)	0.08	Phosphate carrier protein, mitochondrial OS=Homo sapiens OX=9606 GN=SLC25A3 PE=1 SV=2
588	sp|O15235|RT12_HUMAN	60	15562	1 (1)	1 (1)	0.22	28S ribosomal protein S12, mitochondrial OS=Homo sapiens OX=9606 GN=MRPS12 PE=1 SV=1
589	sp|Q96FJ2|DYL2_HUMAN	59	10457	1 (1)	1 (1)	0.33	Dynein light chain 2, cytoplasmic OS=Homo sapiens OX=9606 GN=DYNLL2 PE=1 SV=1
590	sp|Q02241|KIF23_HUMAN	59	111016	10 (2)	10 (2)	0.06	Kinesin-like protein KIF23 OS=Homo sapiens OX=9606 GN=KIF23 PE=1 SV=3
591	sp|Q8TDD1|DDX54_HUMAN	59	98819	6 (2)	6 (2)	0.07	ATP-dependent RNA helicase DDX54 OS=Homo sapiens OX=9606 GN=DDX54 PE=1 SV=2
592	sp|P35625|TIMP3_HUMAN	59	24813	1 (1)	1 (1)	0.13	Metalloproteinase inhibitor 3 OS=Homo sapiens OX=9606 GN=TIMP3 PE=1 SV=2
593	sp|Q9P2E5|CHPF2_HUMAN	59	86636	4 (2)	4 (2)	0.08	Chondroitin sulfate glucuronyltransferase OS=Homo sapiens OX=9606 GN=CHPF2 PE=2 SV=2
594	sp|Q96HS1|PGAM5_HUMAN	58	32213	7 (3)	7 (3)	0.34	Serine/threonine-protein phosphatase PGAM5, mitochondrial OS=Homo sapiens OX=9606 GN=PGAM5 PE=1 SV=2
595	sp|O60884|DNJA2_HUMAN	58	46344	2 (1)	2 (1)	0.07	DnaJ homolog subfamily A member 2 OS=Homo sapiens OX=9606 GN=DNAJA2 PE=1 SV=1
596	sp|P09661|RU2A_HUMAN	58	28512	2 (1)	2 (1)	0.12	U2 small nuclear ribonucleoprotein A' OS=Homo sapiens OX=9606 GN=SNRPA1 PE=1 SV=2
597	sp|Q14692|BMS1_HUMAN	58	146571	6 (1)	6 (1)	0.02	Ribosome biogenesis protein BMS1 homolog OS=Homo sapiens OX=9606 GN=BMS1 PE=1 SV=1
598	sp|P21741|MK_HUMAN	58	16145	1 (1)	1 (1)	0.21	Midkine OS=Homo sapiens OX=9606 GN=MDK PE=1 SV=1
599	sp|Q5JSL3|DOC11_HUMAN	58	240142	10 (1)	9 (1)	0.01	Dedicator of cytokinesis protein 11 OS=Homo sapiens OX=9606 GN=DOCK11 PE=1 SV=2
600	sp|Q13459|MYO9B_HUMAN	58	244846	10 (3)	8 (3)	0.04	Unconventional myosin-IXb OS=Homo sapiens OX=9606 GN=MYO9B PE=1 SV=3
601	sp|P55160|NCKPL_HUMAN	57	129554	3 (2)	3 (2)	0.05	Nck-associated protein 1-like OS=Homo sapiens OX=9606 GN=NCKAP1L PE=1 SV=3
602	sp|P29350|PTN6_HUMAN	57	67918	7 (1)	6 (1)	0.05	Tyrosine-protein phosphatase non-receptor type 6 OS=Homo sapiens OX=9606 GN=PTPN6 PE=1 SV=1
603	sp|Q9NS69|TOM22_HUMAN	57	15512	1 (1)	1 (1)	0.22	Mitochondrial import receptor subunit TOM22 homolog OS=Homo sapiens OX=9606 GN=TOMM22 PE=1 SV=3
604	sp|P48444|COPD_HUMAN	57	57630	4 (1)	4 (1)	0.06	Coatomer subunit delta OS=Homo sapiens OX=9606 GN=ARCN1 PE=1 SV=1
605	sp|Q9C0B0|UNK_HUMAN	57	89796	8 (2)	8 (2)	0.07	RING finger protein unkempt homolog OS=Homo sapiens OX=9606 GN=UNK PE=1 SV=2
606	sp|P09543|CN37_HUMAN	57	47948	7 (3)	7 (3)	0.22	2',3'-cyclic-nucleotide 3'-phosphodiesterase OS=Homo sapiens OX=9606 GN=CNP PE=1 SV=2
607	sp|Q14839|CHD4_HUMAN	56	219407	12 (3)	11 (3)	0.05	Chromodomain-helicase-DNA-binding protein 4 OS=Homo sapiens OX=9606 GN=CHD4 PE=1 SV=2
608	sp|P04899|GNAI2_HUMAN	56	40995	1 (1)	1 (1)	0.08	Guanine nucleotide-binding protein G(i) subunit alpha-2 OS=Homo sapiens OX=9606 GN=GNAI2 PE=1 SV=3
609	sp|P63220|RS21_HUMAN	56	9220	2 (1)	2 (1)	0.38	40S ribosomal protein S21 OS=Homo sapiens OX=9606 GN=RPS21 PE=1 SV=1
610	sp|P46778|RL21_HUMAN	56	18610	11 (2)	8 (2)	0.39	60S ribosomal protein L21 OS=Homo sapiens OX=9606 GN=RPL21 PE=1 SV=2
611	sp|P60468|SC61B_HUMAN	56	10025	2 (2)	2 (2)	0.82	Protein transport protein Sec61 subunit beta OS=Homo sapiens OX=9606 GN=SEC61B PE=1 SV=2
612	sp|P23284|PPIB_HUMAN	56	23785	5 (2)	3 (2)	0.3	Peptidyl-prolyl cis-trans isomerase B OS=Homo sapiens OX=9606 GN=PPIB PE=1 SV=2
613	sp|Q9ULX3|NOB1_HUMAN	56	47045	3 (1)	3 (1)	0.07	RNA-binding protein NOB1 OS=Homo sapiens OX=9606 GN=NOB1 PE=1 SV=1
614	sp|Q9P2J5|SYLC_HUMAN	56	135577	8 (2)	8 (2)	0.05	Leucine--tRNA ligase, cytoplasmic OS=Homo sapiens OX=9606 GN=LARS1 PE=1 SV=2
615	sp|Q15269|PWP2_HUMAN	56	103357	2 (1)	2 (1)	0.03	Periodic tryptophan protein 2 homolog OS=Homo sapiens OX=9606 GN=PWP2 PE=2 SV=2
616	sp|Q5HYJ3|FA76B_HUMAN	55	39653	2 (1)	2 (1)	0.08	Protein FAM76B OS=Homo sapiens OX=9606 GN=FAM76B PE=1 SV=3
617	sp|P30101|PDIA3_HUMAN	55	57146	3 (2)	3 (2)	0.12	Protein disulfide-isomerase A3 OS=Homo sapiens OX=9606 GN=PDIA3 PE=1 SV=4
618	sp|O75533|SF3B1_HUMAN	55	146479	9 (3)	9 (3)	0.07	Splicing factor 3B subunit 1 OS=Homo sapiens OX=9606 GN=SF3B1 PE=1 SV=3
619	sp|Q8IZ69|TRM2A_HUMAN	55	69709	10 (2)	9 (2)	0.1	tRNA (uracil-5-)-methyltransferase homolog A OS=Homo sapiens OX=9606 GN=TRMT2A PE=1 SV=2
620	sp|Q9P0K7|RAI14_HUMAN	55	110601	3 (1)	3 (1)	0.03	Ankycorbin OS=Homo sapiens OX=9606 GN=RAI14 PE=1 SV=2
621	sp|Q7Z478|DHX29_HUMAN	55	156222	17 (6)	16 (6)	0.13	ATP-dependent RNA helicase DHX29 OS=Homo sapiens OX=9606 GN=DHX29 PE=1 SV=2
622	sp|Q92979|NEP1_HUMAN	54	26931	2 (1)	2 (1)	0.12	Ribosomal RNA small subunit methyltransferase NEP1 OS=Homo sapiens OX=9606 GN=EMG1 PE=1 SV=4
623	sp|Q9NVN8|GNL3L_HUMAN	54	66216	8 (1)	6 (1)	0.05	Guanine nucleotide-binding protein-like 3-like protein OS=Homo sapiens OX=9606 GN=GNL3L PE=1 SV=1
624	sp|Q8NDD1|CA131_HUMAN	54	32647	4 (2)	4 (2)	0.21	Uncharacterized protein C1orf131 OS=Homo sapiens OX=9606 GN=C1orf131 PE=1 SV=4
625	sp|P21291|CSRP1_HUMAN	53	21409	2 (1)	2 (1)	0.16	Cysteine and glycine-rich protein 1 OS=Homo sapiens OX=9606 GN=CSRP1 PE=1 SV=3
626	sp|P62861|RS30_HUMAN	53	6644	6 (3)	3 (2)	1.36	40S ribosomal protein S30 OS=Homo sapiens OX=9606 GN=FAU PE=1 SV=1
627	sp|P62273|RS29_HUMAN	53	6900	7 (2)	5 (2)	1.3	40S ribosomal protein S29 OS=Homo sapiens OX=9606 GN=RPS29 PE=1 SV=2
628	sp|P46063|RECQ1_HUMAN	53	74436	7 (2)	7 (2)	0.09	ATP-dependent DNA helicase Q1 OS=Homo sapiens OX=9606 GN=RECQL PE=1 SV=3
629	sp|P09012|SNRPA_HUMAN	53	31259	9 (3)	5 (2)	0.35	U1 small nuclear ribonucleoprotein A OS=Homo sapiens OX=9606 GN=SNRPA PE=1 SV=3
630	sp|P00441|SODC_HUMAN	53	16154	2 (1)	2 (1)	0.21	Superoxide dismutase [Cu-Zn] OS=Homo sapiens OX=9606 GN=SOD1 PE=1 SV=2
631	sp|Q15386|UBE3C_HUMAN	53	124927	3 (1)	3 (1)	0.03	Ubiquitin-protein ligase E3C OS=Homo sapiens OX=9606 GN=UBE3C PE=1 SV=3
632	sp|P26641|EF1G_HUMAN	53	50429	3 (2)	3 (2)	0.14	Elongation factor 1-gamma OS=Homo sapiens OX=9606 GN=EEF1G PE=1 SV=3
633	sp|O00299|CLIC1_HUMAN	53	27248	6 (3)	6 (3)	0.41	Chloride intracellular channel protein 1 OS=Homo sapiens OX=9606 GN=CLIC1 PE=1 SV=4
634	sp|Q9UHB7|AFF4_HUMAN	53	127781	2 (1)	1 (1)	0.03	AF4/FMR2 family member 4 OS=Homo sapiens OX=9606 GN=AFF4 PE=1 SV=1
635	sp|P50579|MAP2_HUMAN	53	53713	2 (1)	2 (1)	0.06	Methionine aminopeptidase 2 OS=Homo sapiens OX=9606 GN=METAP2 PE=1 SV=1
636	sp|Q9BX10|GTPB2_HUMAN	52	66468	8 (1)	5 (1)	0.05	GTP-binding protein 2 OS=Homo sapiens OX=9606 GN=GTPBP2 PE=1 SV=1
637	sp|O43709|BUD23_HUMAN	52	32202	4 (2)	3 (2)	0.22	Probable 18S rRNA (guanine-N(7))-methyltransferase OS=Homo sapiens OX=9606 GN=BUD23 PE=1 SV=2
638	sp|A0FGR8|ESYT2_HUMAN	52	102807	4 (2)	3 (2)	0.06	Extended synaptotagmin-2 OS=Homo sapiens OX=9606 GN=ESYT2 PE=1 SV=1
639	sp|Q9NTI5|PDS5B_HUMAN	52	165818	15 (1)	15 (1)	0.02	Sister chromatid cohesion protein PDS5 homolog B OS=Homo sapiens OX=9606 GN=PDS5B PE=1 SV=1
640	sp|O95104|SCAF4_HUMAN	52	126132	4 (1)	4 (1)	0.03	SR-related and CTD-associated factor 4 OS=Homo sapiens OX=9606 GN=SCAF4 PE=1 SV=3
641	sp|Q9UH99|SUN2_HUMAN	52	80490	8 (3)	8 (3)	0.13	SUN domain-containing protein 2 OS=Homo sapiens OX=9606 GN=SUN2 PE=1 SV=3
642	sp|Q9H3P2|NELFA_HUMAN	51	57469	1 (1)	1 (1)	0.06	Negative elongation factor A OS=Homo sapiens OX=9606 GN=NELFA PE=1 SV=3
643	sp|Q9NSQ0|RRP7B_HUMAN	51	12568	5 (2)	3 (2)	0.62	Putative ribosomal RNA-processing protein 7 homolog B OS=Homo sapiens OX=9606 GN=RRP7BP PE=5 SV=1
644	sp|P34932|HSP74_HUMAN	51	95127	5 (2)	5 (2)	0.07	Heat shock 70 kDa protein 4 OS=Homo sapiens OX=9606 GN=HSPA4 PE=1 SV=4
645	sp|P42224|STAT1_HUMAN	51	87850	4 (1)	3 (1)	0.04	Signal transducer and activator of transcription 1-alpha/beta OS=Homo sapiens OX=9606 GN=STAT1 PE=1 SV=2
646	sp|P62899|RL31_HUMAN	51	14454	10 (4)	6 (3)	0.89	60S ribosomal protein L31 OS=Homo sapiens OX=9606 GN=RPL31 PE=1 SV=1
647	sp|P56134|ATPK_HUMAN	51	11025	3 (1)	3 (1)	0.31	ATP synthase subunit f, mitochondrial OS=Homo sapiens OX=9606 GN=ATP5MF PE=1 SV=3
648	sp|Q8IZH2|XRN1_HUMAN	51	195524	9 (2)	9 (2)	0.03	5'-3' exoribonuclease 1 OS=Homo sapiens OX=9606 GN=XRN1 PE=1 SV=1
649	sp|Q99543|DNJC2_HUMAN	51	72465	5 (1)	4 (1)	0.05	DnaJ homolog subfamily C member 2 OS=Homo sapiens OX=9606 GN=DNAJC2 PE=1 SV=4
650	sp|P21127|CD11B_HUMAN	51	92734	5 (2)	5 (2)	0.07	Cyclin-dependent kinase 11B OS=Homo sapiens OX=9606 GN=CDK11B PE=1 SV=4
651	sp|O14929|HAT1_HUMAN	51	49880	1 (1)	1 (1)	0.07	Histone acetyltransferase type B catalytic subunit OS=Homo sapiens OX=9606 GN=HAT1 PE=1 SV=1
652	sp|P28066|PSA5_HUMAN	50	26565	2 (1)	2 (1)	0.13	Proteasome subunit alpha type-5 OS=Homo sapiens OX=9606 GN=PSMA5 PE=1 SV=3
653	sp|Q8IWX8|CHERP_HUMAN	50	104150	4 (1)	4 (1)	0.03	Calcium homeostasis endoplasmic reticulum protein OS=Homo sapiens OX=9606 GN=CHERP PE=1 SV=3
654	sp|Q9H501|ESF1_HUMAN	50	99134	8 (3)	8 (3)	0.1	ESF1 homolog OS=Homo sapiens OX=9606 GN=ESF1 PE=1 SV=1
655	sp|O75683|SURF6_HUMAN	50	41540	9 (2)	6 (2)	0.17	Surfeit locus protein 6 OS=Homo sapiens OX=9606 GN=SURF6 PE=1 SV=3
656	sp|Q9GZL7|WDR12_HUMAN	50	48191	4 (1)	4 (1)	0.07	Ribosome biogenesis protein WDR12 OS=Homo sapiens OX=9606 GN=WDR12 PE=1 SV=2
657	sp|P27824|CALX_HUMAN	50	67982	1 (1)	1 (1)	0.05	Calnexin OS=Homo sapiens OX=9606 GN=CANX PE=1 SV=2
658	sp|Q9BRD0|BUD13_HUMAN	50	70535	3 (2)	3 (2)	0.1	BUD13 homolog OS=Homo sapiens OX=9606 GN=BUD13 PE=1 SV=1
659	sp|Q8TDB6|DTX3L_HUMAN	50	84585	4 (2)	4 (2)	0.08	E3 ubiquitin-protein ligase DTX3L OS=Homo sapiens OX=9606 GN=DTX3L PE=1 SV=1
660	sp|Q96K12|FACR2_HUMAN	50	59856	3 (1)	3 (1)	0.05	Fatty acyl-CoA reductase 2 OS=Homo sapiens OX=9606 GN=FAR2 PE=1 SV=1
661	sp|P10599|THIO_HUMAN	50	12015	2 (1)	2 (1)	0.29	Thioredoxin OS=Homo sapiens OX=9606 GN=TXN PE=1 SV=3
662	sp|P15927|RFA2_HUMAN	50	29342	2 (1)	2 (1)	0.11	Replication protein A 32 kDa subunit OS=Homo sapiens OX=9606 GN=RPA2 PE=1 SV=1
663	sp|Q96GC5|RM48_HUMAN	49	24034	3 (1)	3 (1)	0.14	39S ribosomal protein L48, mitochondrial OS=Homo sapiens OX=9606 GN=MRPL48 PE=1 SV=2
664	sp|Q9NY93|DDX56_HUMAN	49	62007	6 (2)	6 (2)	0.11	Probable ATP-dependent RNA helicase DDX56 OS=Homo sapiens OX=9606 GN=DDX56 PE=1 SV=1
665	sp|Q96QC0|PP1RA_HUMAN	49	99338	14 (5)	13 (5)	0.18	Serine/threonine-protein phosphatase 1 regulatory subunit 10 OS=Homo sapiens OX=9606 GN=PPP1R10 PE=1 SV=1
666	sp|O94906|PRP6_HUMAN	49	107656	10 (1)	7 (1)	0.03	Pre-mRNA-processing factor 6 OS=Homo sapiens OX=9606 GN=PRPF6 PE=1 SV=1
667	sp|P18085|ARF4_HUMAN	49	20612	3 (1)	3 (1)	0.16	ADP-ribosylation factor 4 OS=Homo sapiens OX=9606 GN=ARF4 PE=1 SV=3
668	sp|Q86TB9|PATL1_HUMAN	49	87138	4 (1)	4 (1)	0.04	Protein PAT1 homolog 1 OS=Homo sapiens OX=9606 GN=PATL1 PE=1 SV=2
669	sp|Q14684|RRP1B_HUMAN	49	84774	4 (1)	4 (1)	0.04	Ribosomal RNA processing protein 1 homolog B OS=Homo sapiens OX=9606 GN=RRP1B PE=1 SV=3
670	sp|P21675|TAF1_HUMAN	49	213969	11 (1)	10 (1)	0.02	Transcription initiation factor TFIID subunit 1 OS=Homo sapiens OX=9606 GN=TAF1 PE=1 SV=2
671	sp|O95365|ZBT7A_HUMAN	49	62199	2 (1)	2 (1)	0.05	Zinc finger and BTB domain-containing protein 7A OS=Homo sapiens OX=9606 GN=ZBTB7A PE=1 SV=1
672	sp|Q09028|RBBP4_HUMAN	49	47911	5 (2)	4 (2)	0.14	Histone-binding protein RBBP4 OS=Homo sapiens OX=9606 GN=RBBP4 PE=1 SV=3
673	sp|Q9Y5M8|SRPRB_HUMAN	49	29912	4 (1)	4 (1)	0.11	Signal recognition particle receptor subunit beta OS=Homo sapiens OX=9606 GN=SRPRB PE=1 SV=3
674	sp|P53680|AP2S1_HUMAN	48	17178	3 (1)	3 (1)	0.2	AP-2 complex subunit sigma OS=Homo sapiens OX=9606 GN=AP2S1 PE=1 SV=2
675	sp|Q9GZS1|RPA49_HUMAN	48	47687	10 (2)	9 (2)	0.14	DNA-directed RNA polymerase I subunit RPA49 OS=Homo sapiens OX=9606 GN=POLR1E PE=1 SV=3
676	sp|O00505|IMA4_HUMAN	48	58288	5 (1)	4 (1)	0.06	Importin subunit alpha-4 OS=Homo sapiens OX=9606 GN=KPNA3 PE=1 SV=2
677	sp|Q9NQZ2|SAS10_HUMAN	48	54639	7 (1)	7 (1)	0.06	Something about silencing protein 10 OS=Homo sapiens OX=9606 GN=UTP3 PE=1 SV=1
678	sp|P33897|ABCD1_HUMAN	48	83398	4 (1)	4 (1)	0.04	ATP-binding cassette sub-family D member 1 OS=Homo sapiens OX=9606 GN=ABCD1 PE=1 SV=2
679	sp|Q9Y450|HBS1L_HUMAN	48	75939	3 (1)	3 (1)	0.04	HBS1-like protein OS=Homo sapiens OX=9606 GN=HBS1L PE=1 SV=1
680	sp|P27797|CALR_HUMAN	48	48283	5 (3)	5 (3)	0.22	Calreticulin OS=Homo sapiens OX=9606 GN=CALR PE=1 SV=1
681	sp|Q9Y230|RUVB2_HUMAN	47	51296	8 (2)	8 (2)	0.13	RuvB-like 2 OS=Homo sapiens OX=9606 GN=RUVBL2 PE=1 SV=3
682	sp|Q92900|RENT1_HUMAN	47	125578	6 (2)	5 (1)	0.05	Regulator of nonsense transcripts 1 OS=Homo sapiens OX=9606 GN=UPF1 PE=1 SV=2
683	sp|P49207|RL34_HUMAN	47	13513	3 (1)	2 (1)	0.25	60S ribosomal protein L34 OS=Homo sapiens OX=9606 GN=RPL34 PE=1 SV=3
684	sp|P16885|PLCG2_HUMAN	47	148974	5 (1)	5 (1)	0.02	1-phosphatidylinositol 4,5-bisphosphate phosphodiesterase gamma-2 OS=Homo sapiens OX=9606 GN=PLCG2 PE=1 SV=4
685	sp|Q9P035|HACD3_HUMAN	47	43360	5 (1)	5 (1)	0.08	Very-long-chain (3R)-3-hydroxyacyl-CoA dehydratase 3 OS=Homo sapiens OX=9606 GN=HACD3 PE=1 SV=2
686	sp|Q8WYP5|ELYS_HUMAN	46	254223	5 (1)	4 (1)	0.01	Protein ELYS OS=Homo sapiens OX=9606 GN=AHCTF1 PE=1 SV=3
687	sp|Q9UBS4|DJB11_HUMAN	46	40774	6 (2)	6 (2)	0.17	DnaJ homolog subfamily B member 11 OS=Homo sapiens OX=9606 GN=DNAJB11 PE=1 SV=1
688	sp|Q5VT25|MRCKA_HUMAN	46	199349	7 (1)	6 (1)	0.02	Serine/threonine-protein kinase MRCK alpha OS=Homo sapiens OX=9606 GN=CDC42BPA PE=1 SV=1
689	sp|Q96GM8|TOE1_HUMAN	46	57367	7 (1)	6 (1)	0.06	Target of EGR1 protein 1 OS=Homo sapiens OX=9606 GN=TOE1 PE=1 SV=1
690	sp|P05388|RLA0_HUMAN	46	34423	5 (1)	5 (1)	0.1	60S acidic ribosomal protein P0 OS=Homo sapiens OX=9606 GN=RPLP0 PE=1 SV=1
691	sp|Q6ZNB6|NFXL1_HUMAN	46	107713	2 (1)	2 (1)	0.03	NF-X1-type zinc finger protein NFXL1 OS=Homo sapiens OX=9606 GN=NFXL1 PE=1 SV=2
692	sp|Q96EV2|RBM33_HUMAN	46	130191	12 (3)	12 (3)	0.08	RNA-binding protein 33 OS=Homo sapiens OX=9606 GN=RBM33 PE=1 SV=3
693	sp|P18583|SON_HUMAN	46	264063	6 (1)	5 (1)	0.01	Protein SON OS=Homo sapiens OX=9606 GN=SON PE=1 SV=4
694	sp|Q93009|UBP7_HUMAN	46	129304	4 (1)	3 (1)	0.03	Ubiquitin carboxyl-terminal hydrolase 7 OS=Homo sapiens OX=9606 GN=USP7 PE=1 SV=2
695	sp|Q15631|TSN_HUMAN	46	26281	1 (1)	1 (1)	0.13	Translin OS=Homo sapiens OX=9606 GN=TSN PE=1 SV=1
696	sp|Q9H444|CHM4B_HUMAN	46	24935	2 (1)	2 (1)	0.13	Charged multivesicular body protein 4b OS=Homo sapiens OX=9606 GN=CHMP4B PE=1 SV=1
697	sp|O43172|PRP4_HUMAN	45	59097	5 (1)	4 (1)	0.06	U4/U6 small nuclear ribonucleoprotein Prp4 OS=Homo sapiens OX=9606 GN=PRPF4 PE=1 SV=2
698	sp|Q9C0J8|WDR33_HUMAN	45	146198	13 (1)	10 (1)	0.02	pre-mRNA 3' end processing protein WDR33 OS=Homo sapiens OX=9606 GN=WDR33 PE=1 SV=2
699	sp|Q6P1K8|T2H2L_HUMAN	45	45506	2 (1)	2 (1)	0.07	General transcription factor IIH subunit 2-like protein OS=Homo sapiens OX=9606 GN=GTF2H2C PE=1 SV=1
700	sp|Q96C10|DHX58_HUMAN	45	77477	9 (1)	7 (1)	0.04	Probable ATP-dependent RNA helicase DHX58 OS=Homo sapiens OX=9606 GN=DHX58 PE=1 SV=1
701	sp|Q9P2I0|CPSF2_HUMAN	45	89286	8 (3)	8 (3)	0.11	Cleavage and polyadenylation specificity factor subunit 2 OS=Homo sapiens OX=9606 GN=CPSF2 PE=1 SV=2
702	sp|P39748|FEN1_HUMAN	45	42908	9 (5)	8 (4)	0.45	Flap endonuclease 1 OS=Homo sapiens OX=9606 GN=FEN1 PE=1 SV=1
703	sp|Q9Y6A4|CFA20_HUMAN	45	22931	3 (1)	3 (1)	0.15	Cilia- and flagella-associated protein 20 OS=Homo sapiens OX=9606 GN=CFAP20 PE=1 SV=1
704	sp|Q02543|RL18A_HUMAN	44	21034	3 (1)	3 (1)	0.16	60S ribosomal protein L18a OS=Homo sapiens OX=9606 GN=RPL18A PE=1 SV=2
705	sp|Q9UPP1|PHF8_HUMAN	44	118874	3 (1)	3 (1)	0.03	Histone lysine demethylase PHF8 OS=Homo sapiens OX=9606 GN=PHF8 PE=1 SV=3
706	sp|O00566|MPP10_HUMAN	44	78930	11 (1)	10 (1)	0.04	U3 small nucleolar ribonucleoprotein protein MPP10 OS=Homo sapiens OX=9606 GN=MPHOSPH10 PE=1 SV=2
707	sp|P37802|TAGL2_HUMAN	44	22548	4 (1)	4 (1)	0.15	Transgelin-2 OS=Homo sapiens OX=9606 GN=TAGLN2 PE=1 SV=3
708	sp|Q06587|RING1_HUMAN	44	42973	3 (1)	2 (1)	0.08	E3 ubiquitin-protein ligase RING1 OS=Homo sapiens OX=9606 GN=RING1 PE=1 SV=2
709	sp|Q3B726|RPA43_HUMAN	44	37922	4 (3)	4 (3)	0.29	DNA-directed RNA polymerase I subunit RPA43 OS=Homo sapiens OX=9606 GN=POLR1F PE=1 SV=1
710	sp|P61513|RL37A_HUMAN	44	10497	8 (3)	5 (3)	1.34	60S ribosomal protein L37a OS=Homo sapiens OX=9606 GN=RPL37A PE=1 SV=2
711	sp|Q00403|TF2B_HUMAN	43	35324	5 (1)	4 (1)	0.09	Transcription initiation factor IIB OS=Homo sapiens OX=9606 GN=GTF2B PE=1 SV=1
712	sp|P0C0E4|RB40L_HUMAN	43	31733	4 (1)	4 (1)	0.1	Ras-related protein Rab-40A-like OS=Homo sapiens OX=9606 GN=RAB40AL PE=1 SV=1
713	sp|Q9BX40|LS14B_HUMAN	43	42159	6 (2)	6 (2)	0.16	Protein LSM14 homolog B OS=Homo sapiens OX=9606 GN=LSM14B PE=1 SV=1
714	sp|Q6P1J9|CDC73_HUMAN	43	60653	2 (1)	2 (1)	0.05	Parafibromin OS=Homo sapiens OX=9606 GN=CDC73 PE=1 SV=1
715	sp|P49750|YLPM1_HUMAN	43	241723	10 (1)	8 (1)	0.01	YLP motif-containing protein 1 OS=Homo sapiens OX=9606 GN=YLPM1 PE=1 SV=4
716	sp|Q9H0H5|RGAP1_HUMAN	43	71666	6 (3)	6 (3)	0.14	Rac GTPase-activating protein 1 OS=Homo sapiens OX=9606 GN=RACGAP1 PE=1 SV=1
717	sp|Q96P11|NSUN5_HUMAN	43	47290	6 (1)	5 (1)	0.07	28S rRNA (cytosine-C(5))-methyltransferase OS=Homo sapiens OX=9606 GN=NSUN5 PE=1 SV=2
718	sp|Q8IWY4|SCUB1_HUMAN	43	112971	1 (1)	1 (1)	0.03	Signal peptide, CUB and EGF-like domain-containing protein 1 OS=Homo sapiens OX=9606 GN=SCUBE1 PE=1 SV=3
719	sp|Q14232|EI2BA_HUMAN	43	33976	6 (2)	6 (2)	0.2	Translation initiation factor eIF-2B subunit alpha OS=Homo sapiens OX=9606 GN=EIF2B1 PE=1 SV=1
720	sp|Q99714|HCD2_HUMAN	43	27134	3 (1)	3 (1)	0.12	3-hydroxyacyl-CoA dehydrogenase type-2 OS=Homo sapiens OX=9606 GN=HSD17B10 PE=1 SV=3
721	sp|Q9ULW0|TPX2_HUMAN	42	86227	8 (1)	7 (1)	0.04	Targeting protein for Xklp2 OS=Homo sapiens OX=9606 GN=TPX2 PE=1 SV=2
722	sp|O14641|DVL2_HUMAN	42	79184	4 (1)	3 (1)	0.04	Segment polarity protein dishevelled homolog DVL-2 OS=Homo sapiens OX=9606 GN=DVL2 PE=1 SV=1
723	sp|P17947|SPI1_HUMAN	42	31177	1 (1)	1 (1)	0.11	Transcription factor PU.1 OS=Homo sapiens OX=9606 GN=SPI1 PE=1 SV=2
724	sp|Q9H307|PININ_HUMAN	42	81693	5 (1)	4 (1)	0.04	Pinin OS=Homo sapiens OX=9606 GN=PNN PE=1 SV=5
725	sp|Q969S3|ZN622_HUMAN	42	54808	8 (3)	7 (3)	0.19	Zinc finger protein 622 OS=Homo sapiens OX=9606 GN=ZNF622 PE=1 SV=1
726	sp|Q13769|THOC5_HUMAN	42	79199	4 (1)	4 (1)	0.04	THO complex subunit 5 homolog OS=Homo sapiens OX=9606 GN=THOC5 PE=1 SV=2
727	sp|Q9NS86|LANC2_HUMAN	42	51677	1 (1)	1 (1)	0.06	LanC-like protein 2 OS=Homo sapiens OX=9606 GN=LANCL2 PE=1 SV=1
728	sp|Q9P270|SLAI2_HUMAN	42	62733	9 (2)	7 (2)	0.11	SLAIN motif-containing protein 2 OS=Homo sapiens OX=9606 GN=SLAIN2 PE=1 SV=2
729	sp|P49756|RBM25_HUMAN	42	100467	13 (1)	8 (1)	0.03	RNA-binding protein 25 OS=Homo sapiens OX=9606 GN=RBM25 PE=1 SV=3
730	sp|Q9HBM6|TAF9B_HUMAN	42	27718	4 (2)	4 (2)	0.25	Transcription initiation factor TFIID subunit 9B OS=Homo sapiens OX=9606 GN=TAF9B PE=1 SV=1
731	sp|P51149|RAB7A_HUMAN	42	23760	2 (1)	2 (1)	0.14	Ras-related protein Rab-7a OS=Homo sapiens OX=9606 GN=RAB7A PE=1 SV=1
732	sp|Q9Y5G1|PCDGF_HUMAN	42	101655	3 (1)	3 (1)	0.03	Protocadherin gamma-B3 OS=Homo sapiens OX=9606 GN=PCDHGB3 PE=1 SV=4
733	sp|P69905|HBA_HUMAN	41	15305	2 (1)	1 (1)	0.22	Hemoglobin subunit alpha OS=Homo sapiens OX=9606 GN=HBA1 PE=1 SV=2
734	sp|Q9H6F5|CCD86_HUMAN	41	40325	9 (2)	9 (2)	0.17	Coiled-coil domain-containing protein 86 OS=Homo sapiens OX=9606 GN=CCDC86 PE=1 SV=1
735	sp|Q04837|SSBP_HUMAN	41	17249	4 (1)	4 (1)	0.2	Single-stranded DNA-binding protein, mitochondrial OS=Homo sapiens OX=9606 GN=SSBP1 PE=1 SV=1
736	sp|Q9BQA1|MEP50_HUMAN	41	37442	2 (1)	2 (1)	0.09	Methylosome protein 50 OS=Homo sapiens OX=9606 GN=WDR77 PE=1 SV=1
737	sp|Q8IZP2|ST134_HUMAN	41	27561	1 (1)	1 (1)	0.12	Putative protein FAM10A4 OS=Homo sapiens OX=9606 GN=ST13P4 PE=5 SV=1
738	sp|Q9H6H4|REEP4_HUMAN	41	29547	2 (1)	2 (1)	0.11	Receptor expression-enhancing protein 4 OS=Homo sapiens OX=9606 GN=REEP4 PE=1 SV=1
739	sp|Q9UK45|LSM7_HUMAN	41	11709	2 (1)	1 (1)	0.3	U6 snRNA-associated Sm-like protein LSm7 OS=Homo sapiens OX=9606 GN=LSM7 PE=1 SV=1
740	sp|Q16698|DECR_HUMAN	41	36330	1 (1)	1 (1)	0.09	2,4-dienoyl-CoA reductase [(3E)-enoyl-CoA-producing], mitochondrial OS=Homo sapiens OX=9606 GN=DECR1 PE=1 SV=1
741	sp|Q96KC8|DNJC1_HUMAN	41	64185	6 (1)	6 (1)	0.05	DnaJ homolog subfamily C member 1 OS=Homo sapiens OX=9606 GN=DNAJC1 PE=1 SV=1
742	sp|O75190|DNJB6_HUMAN	41	36122	3 (1)	3 (1)	0.09	DnaJ homolog subfamily B member 6 OS=Homo sapiens OX=9606 GN=DNAJB6 PE=1 SV=2
743	sp|Q12986|NFX1_HUMAN	40	130014	3 (1)	3 (1)	0.03	Transcriptional repressor NF-X1 OS=Homo sapiens OX=9606 GN=NFX1 PE=1 SV=2
744	sp|Q9BWC9|CC106_HUMAN	40	32241	5 (2)	4 (2)	0.22	Coiled-coil domain-containing protein 106 OS=Homo sapiens OX=9606 GN=CCDC106 PE=1 SV=1
745	sp|Q96IX5|ATPMK_HUMAN	40	6510	1 (1)	1 (1)	0.55	ATP synthase membrane subunit K, mitochondrial OS=Homo sapiens OX=9606 GN=ATP5MK PE=1 SV=1
746	sp|A2RTX5|SYTC2_HUMAN	40	93613	3 (1)	3 (1)	0.04	Threonine--tRNA ligase 2, cytoplasmic OS=Homo sapiens OX=9606 GN=TARS3 PE=1 SV=1
747	sp|Q96D71|REPS1_HUMAN	40	86780	11 (2)	9 (2)	0.08	RalBP1-associated Eps domain-containing protein 1 OS=Homo sapiens OX=9606 GN=REPS1 PE=1 SV=3
748	sp|O75367|H2AY_HUMAN	40	39764	3 (1)	3 (1)	0.08	Core histone macro-H2A.1 OS=Homo sapiens OX=9606 GN=MACROH2A1 PE=1 SV=4
749	sp|P49770|EI2BB_HUMAN	40	39193	8 (2)	7 (2)	0.18	Translation initiation factor eIF-2B subunit beta OS=Homo sapiens OX=9606 GN=EIF2B2 PE=1 SV=3
750	sp|Q9NUQ9|CYRIB_HUMAN	40	37010	1 (1)	1 (1)	0.09	CYFIP-related Rac1 interactor B OS=Homo sapiens OX=9606 GN=CYRIB PE=1 SV=1
751	sp|P06576|ATPB_HUMAN	40	56525	5 (1)	5 (1)	0.06	ATP synthase subunit beta, mitochondrial OS=Homo sapiens OX=9606 GN=ATP5F1B PE=1 SV=3
752	sp|P38432|COIL_HUMAN	40	63254	3 (1)	3 (1)	0.05	Coilin OS=Homo sapiens OX=9606 GN=COIL PE=1 SV=1
753	sp|P52566|GDIR2_HUMAN	40	23031	2 (1)	2 (1)	0.15	Rho GDP-dissociation inhibitor 2 OS=Homo sapiens OX=9606 GN=ARHGDIB PE=1 SV=3
754	sp|P41214|EIF2D_HUMAN	40	65293	2 (1)	2 (1)	0.05	Eukaryotic translation initiation factor 2D OS=Homo sapiens OX=9606 GN=EIF2D PE=1 SV=3
755	sp|P53007|TXTP_HUMAN	40	34333	4 (1)	4 (1)	0.1	Tricarboxylate transport protein, mitochondrial OS=Homo sapiens OX=9606 GN=SLC25A1 PE=1 SV=2
756	sp|Q03468|ERCC6_HUMAN	40	169452	8 (1)	7 (1)	0.02	DNA excision repair protein ERCC-6 OS=Homo sapiens OX=9606 GN=ERCC6 PE=1 SV=1
757	sp|Q9GZZ9|UBA5_HUMAN	39	45290	2 (1)	2 (1)	0.07	Ubiquitin-like modifier-activating enzyme 5 OS=Homo sapiens OX=9606 GN=UBA5 PE=1 SV=1
758	sp|P25398|RS12_HUMAN	39	14905	4 (2)	3 (2)	0.51	40S ribosomal protein S12 OS=Homo sapiens OX=9606 GN=RPS12 PE=1 SV=3
759	sp|P11161|EGR2_HUMAN	39	51068	3 (2)	2 (1)	0.06	E3 SUMO-protein ligase EGR2 OS=Homo sapiens OX=9606 GN=EGR2 PE=1 SV=3
760	sp|Q6SJ96|TBPL2_HUMAN	39	41840	2 (1)	2 (1)	0.08	TATA box-binding protein-like 2 OS=Homo sapiens OX=9606 GN=TBPL2 PE=2 SV=1
761	sp|Q9UM00|TMCO1_HUMAN	39	27461	2 (1)	2 (1)	0.12	Calcium load-activated calcium channel OS=Homo sapiens OX=9606 GN=TMCO1 PE=1 SV=2
762	sp|P27708|PYR1_HUMAN	39	245167	4 (1)	4 (1)	0.01	CAD protein OS=Homo sapiens OX=9606 GN=CAD PE=1 SV=3
763	sp|Q01813|PFKAP_HUMAN	39	86454	5 (1)	5 (1)	0.04	ATP-dependent 6-phosphofructokinase, platelet type OS=Homo sapiens OX=9606 GN=PFKP PE=1 SV=2
764	sp|Q6I9Y2|THOC7_HUMAN	39	23956	7 (3)	6 (3)	0.48	THO complex subunit 7 homolog OS=Homo sapiens OX=9606 GN=THOC7 PE=1 SV=3
765	sp|P78344|IF4G2_HUMAN	39	102810	3 (1)	3 (1)	0.03	Eukaryotic translation initiation factor 4 gamma 2 OS=Homo sapiens OX=9606 GN=EIF4G2 PE=1 SV=1
766	sp|P13473|LAMP2_HUMAN	39	45503	1 (1)	1 (1)	0.07	Lysosome-associated membrane glycoprotein 2 OS=Homo sapiens OX=9606 GN=LAMP2 PE=1 SV=2
767	sp|O43148|MCES_HUMAN	39	55494	1 (1)	1 (1)	0.06	mRNA cap guanine-N7 methyltransferase OS=Homo sapiens OX=9606 GN=RNMT PE=1 SV=1
768	sp|Q13501|SQSTM_HUMAN	38	48455	3 (1)	2 (1)	0.07	Sequestosome-1 OS=Homo sapiens OX=9606 GN=SQSTM1 PE=1 SV=1
769	sp|Q99933|BAG1_HUMAN	38	38983	2 (1)	2 (1)	0.08	BAG family molecular chaperone regulator 1 OS=Homo sapiens OX=9606 GN=BAG1 PE=1 SV=4
770	sp|Q8IUF8|RIOX2_HUMAN	38	53109	3 (1)	3 (1)	0.06	Ribosomal oxygenase 2 OS=Homo sapiens OX=9606 GN=RIOX2 PE=1 SV=1
771	sp|Q6P1N0|C2D1A_HUMAN	38	104397	6 (1)	6 (1)	0.03	Coiled-coil and C2 domain-containing protein 1A OS=Homo sapiens OX=9606 GN=CC2D1A PE=1 SV=1
772	sp|P63244|RACK1_HUMAN	38	35511	2 (1)	2 (1)	0.09	Receptor of activated protein C kinase 1 OS=Homo sapiens OX=9606 GN=RACK1 PE=1 SV=3
773	sp|Q9Y3C6|PPIL1_HUMAN	38	18339	2 (2)	2 (2)	0.4	Peptidyl-prolyl cis-trans isomerase-like 1 OS=Homo sapiens OX=9606 GN=PPIL1 PE=1 SV=1
774	sp|P60059|SC61G_HUMAN	38	7793	1 (1)	1 (1)	0.45	Protein transport protein Sec61 subunit gamma OS=Homo sapiens OX=9606 GN=SEC61G PE=1 SV=1
775	sp|P42680|TEC_HUMAN	38	74389	3 (1)	3 (1)	0.04	Tyrosine-protein kinase Tec OS=Homo sapiens OX=9606 GN=TEC PE=1 SV=2
776	sp|Q15058|KIF14_HUMAN	38	187743	17 (1)	14 (1)	0.02	Kinesin-like protein KIF14 OS=Homo sapiens OX=9606 GN=KIF14 PE=1 SV=1
777	sp|Q13303|KCAB2_HUMAN	38	41259	4 (1)	2 (1)	0.08	Voltage-gated potassium channel subunit beta-2 OS=Homo sapiens OX=9606 GN=KCNAB2 PE=1 SV=2
778	sp|Q8NI35|INADL_HUMAN	38	197046	11 (3)	8 (2)	0.03	InaD-like protein OS=Homo sapiens OX=9606 GN=PATJ PE=1 SV=3
779	sp|Q15014|MO4L2_HUMAN	38	32345	7 (2)	7 (2)	0.22	Mortality factor 4-like protein 2 OS=Homo sapiens OX=9606 GN=MORF4L2 PE=1 SV=1
780	sp|O75083|WDR1_HUMAN	37	66836	5 (1)	5 (1)	0.05	WD repeat-containing protein 1 OS=Homo sapiens OX=9606 GN=WDR1 PE=1 SV=4
781	sp|P60002|ELOF1_HUMAN	37	9798	1 (1)	1 (1)	0.36	Transcription elongation factor 1 homolog OS=Homo sapiens OX=9606 GN=ELOF1 PE=1 SV=1
782	sp|Q9UHI8|ATS1_HUMAN	37	107970	4 (1)	4 (1)	0.03	A disintegrin and metalloproteinase with thrombospondin motifs 1 OS=Homo sapiens OX=9606 GN=ADAMTS1 PE=1 SV=4
783	sp|P22061|PIMT_HUMAN	37	24792	1 (1)	1 (1)	0.14	Protein-L-isoaspartate(D-aspartate) O-methyltransferase OS=Homo sapiens OX=9606 GN=PCMT1 PE=1 SV=4
784	sp|Q96FV9|THOC1_HUMAN	37	76360	7 (1)	6 (1)	0.04	THO complex subunit 1 OS=Homo sapiens OX=9606 GN=THOC1 PE=1 SV=1
785	sp|P30153|2AAA_HUMAN	37	66065	6 (1)	6 (1)	0.05	Serine/threonine-protein phosphatase 2A 65 kDa regulatory subunit A alpha isoform OS=Homo sapiens OX=9606 GN=PPP2R1A PE=1 SV=4
786	sp|P40937|RFC5_HUMAN	37	38757	6 (1)	5 (1)	0.09	Replication factor C subunit 5 OS=Homo sapiens OX=9606 GN=RFC5 PE=1 SV=1
787	sp|P20290|BTF3_HUMAN	37	22211	6 (1)	6 (1)	0.15	Transcription factor BTF3 OS=Homo sapiens OX=9606 GN=BTF3 PE=1 SV=1
788	sp|Q8TDW0|LRC8C_HUMAN	37	93359	2 (1)	2 (1)	0.04	Volume-regulated anion channel subunit LRRC8C OS=Homo sapiens OX=9606 GN=LRRC8C PE=1 SV=2
789	sp|Q9HC36|MRM3_HUMAN	37	47276	6 (2)	5 (2)	0.14	rRNA methyltransferase 3, mitochondrial OS=Homo sapiens OX=9606 GN=MRM3 PE=1 SV=2
790	sp|Q13144|EI2BE_HUMAN	37	81071	5 (1)	4 (1)	0.04	Translation initiation factor eIF-2B subunit epsilon OS=Homo sapiens OX=9606 GN=EIF2B5 PE=1 SV=3
791	sp|Q15007|FL2D_HUMAN	36	44388	4 (1)	4 (1)	0.07	Pre-mRNA-splicing regulator WTAP OS=Homo sapiens OX=9606 GN=WTAP PE=1 SV=2
792	sp|Q99735|MGST2_HUMAN	36	16781	2 (1)	2 (1)	0.2	Microsomal glutathione S-transferase 2 OS=Homo sapiens OX=9606 GN=MGST2 PE=1 SV=1
793	sp|P02765|FETUA_HUMAN	36	40114	3 (1)	3 (1)	0.08	Alpha-2-HS-glycoprotein OS=Homo sapiens OX=9606 GN=AHSG PE=1 SV=2
794	sp|Q9H7E9|CH033_HUMAN	36	25319	2 (1)	2 (1)	0.13	UPF0488 protein C8orf33 OS=Homo sapiens OX=9606 GN=C8orf33 PE=1 SV=1
795	sp|Q9NR12|PDLI7_HUMAN	36	50896	6 (2)	5 (2)	0.13	PDZ and LIM domain protein 7 OS=Homo sapiens OX=9606 GN=PDLIM7 PE=1 SV=1
796	sp|P15144|AMPN_HUMAN	36	109870	8 (1)	7 (1)	0.03	Aminopeptidase N OS=Homo sapiens OX=9606 GN=ANPEP PE=1 SV=4
797	sp|Q9P2E3|ZNFX1_HUMAN	36	225102	6 (1)	6 (1)	0.01	NFX1-type zinc finger-containing protein 1 OS=Homo sapiens OX=9606 GN=ZNFX1 PE=2 SV=2
798	sp|Q9H2W6|RM46_HUMAN	36	31799	7 (2)	6 (2)	0.22	39S ribosomal protein L46, mitochondrial OS=Homo sapiens OX=9606 GN=MRPL46 PE=1 SV=1
799	sp|P22314|UBA1_HUMAN	36	118858	4 (1)	4 (1)	0.03	Ubiquitin-like modifier-activating enzyme 1 OS=Homo sapiens OX=9606 GN=UBA1 PE=1 SV=3
800	sp|O75569|PRKRA_HUMAN	36	34839	7 (1)	6 (1)	0.1	Interferon-inducible double-stranded RNA-dependent protein kinase activator A OS=Homo sapiens OX=9606 GN=PRKRA PE=1 SV=1
801	sp|O76041|NEBL_HUMAN	36	116609	3 (1)	3 (1)	0.03	Nebulette OS=Homo sapiens OX=9606 GN=NEBL PE=1 SV=1
802	sp|Q15109|RAGE_HUMAN	35	43118	3 (1)	2 (1)	0.08	Advanced glycosylation end product-specific receptor OS=Homo sapiens OX=9606 GN=AGER PE=1 SV=1
803	sp|Q15029|U5S1_HUMAN	35	110336	1 (1)	1 (1)	0.03	116 kDa U5 small nuclear ribonucleoprotein component OS=Homo sapiens OX=9606 GN=EFTUD2 PE=1 SV=1
804	sp|Q9H6W3|RIOX1_HUMAN	35	71384	4 (1)	4 (1)	0.05	Ribosomal oxygenase 1 OS=Homo sapiens OX=9606 GN=RIOX1 PE=1 SV=2
805	sp|P78316|NOP14_HUMAN	35	98292	7 (2)	6 (2)	0.07	Nucleolar protein 14 OS=Homo sapiens OX=9606 GN=NOP14 PE=1 SV=3
806	sp|Q8NHQ9|DDX55_HUMAN	35	69073	3 (1)	3 (1)	0.05	ATP-dependent RNA helicase DDX55 OS=Homo sapiens OX=9606 GN=DDX55 PE=1 SV=3
807	sp|Q9UNQ2|DIM1_HUMAN	35	35499	11 (2)	9 (2)	0.2	Probable dimethyladenosine transferase OS=Homo sapiens OX=9606 GN=DIMT1 PE=1 SV=1
808	sp|Q14493|SLBP_HUMAN	35	31551	2 (1)	2 (1)	0.11	Histone RNA hairpin-binding protein OS=Homo sapiens OX=9606 GN=SLBP PE=1 SV=1
809	sp|O75400|PR40A_HUMAN	35	109022	5 (1)	5 (1)	0.03	Pre-mRNA-processing factor 40 homolog A OS=Homo sapiens OX=9606 GN=PRPF40A PE=1 SV=2
810	sp|Q59GN2|R39L5_HUMAN	35	6319	8 (3)	3 (1)	1.45	Putative 60S ribosomal protein L39-like 5 OS=Homo sapiens OX=9606 GN=RPL39P5 PE=5 SV=2
811	sp|P51843|NR0B1_HUMAN	34	52995	3 (2)	2 (1)	0.06	Nuclear receptor subfamily 0 group B member 1 OS=Homo sapiens OX=9606 GN=NR0B1 PE=1 SV=2
812	sp|Q9Y483|MTF2_HUMAN	34	68301	4 (1)	4 (1)	0.05	Metal-response element-binding transcription factor 2 OS=Homo sapiens OX=9606 GN=MTF2 PE=1 SV=3
813	sp|Q63ZY3|KANK2_HUMAN	34	91916	6 (1)	5 (1)	0.04	KN motif and ankyrin repeat domain-containing protein 2 OS=Homo sapiens OX=9606 GN=KANK2 PE=1 SV=1
814	sp|Q8IWZ3|ANKH1_HUMAN	34	271286	2 (1)	2 (1)	0.01	Ankyrin repeat and KH domain-containing protein 1 OS=Homo sapiens OX=9606 GN=ANKHD1 PE=1 SV=1
815	sp|Q9P016|THYN1_HUMAN	34	25852	3 (1)	3 (1)	0.13	Thymocyte nuclear protein 1 OS=Homo sapiens OX=9606 GN=THYN1 PE=1 SV=1
816	sp|Q5T5Y3|CAMP1_HUMAN	34	179230	15 (1)	11 (1)	0.02	Calmodulin-regulated spectrin-associated protein 1 OS=Homo sapiens OX=9606 GN=CAMSAP1 PE=1 SV=2
817	sp|P55735|SEC13_HUMAN	34	36031	1 (1)	1 (1)	0.09	Protein SEC13 homolog OS=Homo sapiens OX=9606 GN=SEC13 PE=1 SV=3
818	sp|Q9BY44|EIF2A_HUMAN	34	65519	8 (1)	7 (1)	0.05	Eukaryotic translation initiation factor 2A OS=Homo sapiens OX=9606 GN=EIF2A PE=1 SV=3
819	sp|Q9UDW1|QCR9_HUMAN	34	7304	1 (1)	1 (1)	0.48	Cytochrome b-c1 complex subunit 9 OS=Homo sapiens OX=9606 GN=UQCR10 PE=1 SV=3
820	sp|O00488|ZN593_HUMAN	33	15304	5 (1)	4 (1)	0.22	Zinc finger protein 593 OS=Homo sapiens OX=9606 GN=ZNF593 PE=1 SV=2
821	sp|P43487|RANG_HUMAN	33	23467	1 (1)	1 (1)	0.14	Ran-specific GTPase-activating protein OS=Homo sapiens OX=9606 GN=RANBP1 PE=1 SV=1
822	sp|Q6PJG2|MDEAS_HUMAN	33	115431	5 (1)	5 (1)	0.03	Mitotic deacetylase-associated SANT domain protein OS=Homo sapiens OX=9606 GN=MIDEAS PE=1 SV=2
823	sp|Q96QE5|TEFM_HUMAN	33	41992	3 (1)	3 (1)	0.08	Transcription elongation factor, mitochondrial OS=Homo sapiens OX=9606 GN=TEFM PE=1 SV=1
824	sp|P47974|TISD_HUMAN	33	52000	11 (1)	7 (1)	0.06	mRNA decay activator protein ZFP36L2 OS=Homo sapiens OX=9606 GN=ZFP36L2 PE=1 SV=3
825	sp|P00918|CAH2_HUMAN	33	29285	2 (1)	2 (1)	0.11	Carbonic anhydrase 2 OS=Homo sapiens OX=9606 GN=CA2 PE=1 SV=2
826	sp|Q9UPG8|PLAL2_HUMAN	33	55575	6 (1)	3 (1)	0.06	Zinc finger protein PLAGL2 OS=Homo sapiens OX=9606 GN=PLAGL2 PE=1 SV=1
827	sp|Q92759|TF2H4_HUMAN	33	52324	1 (1)	1 (1)	0.06	General transcription factor IIH subunit 4 OS=Homo sapiens OX=9606 GN=GTF2H4 PE=1 SV=1
828	sp|Q96HE9|PRR11_HUMAN	33	40573	3 (1)	3 (1)	0.08	Proline-rich protein 11 OS=Homo sapiens OX=9606 GN=PRR11 PE=1 SV=1
829	sp|Q9Y6V7|DDX49_HUMAN	32	54819	9 (1)	8 (1)	0.06	Probable ATP-dependent RNA helicase DDX49 OS=Homo sapiens OX=9606 GN=DDX49 PE=1 SV=1
830	sp|O15371|EIF3D_HUMAN	32	64560	6 (1)	6 (1)	0.05	Eukaryotic translation initiation factor 3 subunit D OS=Homo sapiens OX=9606 GN=EIF3D PE=1 SV=1
831	sp|O43293|DAPK3_HUMAN	32	52674	3 (1)	3 (1)	0.06	Death-associated protein kinase 3 OS=Homo sapiens OX=9606 GN=DAPK3 PE=1 SV=1
832	sp|Q15032|R3HD1_HUMAN	32	121305	5 (1)	5 (1)	0.03	R3H domain-containing protein 1 OS=Homo sapiens OX=9606 GN=R3HDM1 PE=1 SV=3
833	sp|Q9H9L3|I20L2_HUMAN	32	39415	3 (1)	3 (1)	0.08	Interferon-stimulated 20 kDa exonuclease-like 2 OS=Homo sapiens OX=9606 GN=ISG20L2 PE=1 SV=1
834	sp|Q8NCF5|NF2IP_HUMAN	32	45960	12 (1)	2 (1)	0.07	NFATC2-interacting protein OS=Homo sapiens OX=9606 GN=NFATC2IP PE=1 SV=1
835	sp|Q8NF50|DOCK8_HUMAN	32	240886	11 (1)	11 (1)	0.01	Dedicator of cytokinesis protein 8 OS=Homo sapiens OX=9606 GN=DOCK8 PE=1 SV=3
836	sp|O75064|DEN4B_HUMAN	32	165739	4 (1)	4 (1)	0.02	DENN domain-containing protein 4B OS=Homo sapiens OX=9606 GN=DENND4B PE=1 SV=4
837	sp|Q6NUK1|SCMC1_HUMAN	32	53548	3 (1)	3 (1)	0.06	Calcium-binding mitochondrial carrier protein SCaMC-1 OS=Homo sapiens OX=9606 GN=SLC25A24 PE=1 SV=2
838	sp|P35249|RFC4_HUMAN	32	40170	5 (1)	4 (1)	0.08	Replication factor C subunit 4 OS=Homo sapiens OX=9606 GN=RFC4 PE=1 SV=2
839	sp|O15335|CHAD_HUMAN	31	40964	3 (1)	1 (1)	0.08	Chondroadherin OS=Homo sapiens OX=9606 GN=CHAD PE=1 SV=2
840	sp|O75844|FACE1_HUMAN	31	55063	1 (1)	1 (1)	0.06	CAAX prenyl protease 1 homolog OS=Homo sapiens OX=9606 GN=ZMPSTE24 PE=1 SV=2
841	sp|Q00577|PURA_HUMAN	31	35003	3 (1)	3 (1)	0.09	Transcriptional activator protein Pur-alpha OS=Homo sapiens OX=9606 GN=PURA PE=1 SV=2
842	sp|Q5SNT2|TM201_HUMAN	31	73444	2 (1)	2 (1)	0.04	Transmembrane protein 201 OS=Homo sapiens OX=9606 GN=TMEM201 PE=1 SV=1
843	sp|Q9UQ35|SRRM2_HUMAN	31	300179	11 (1)	10 (1)	0.01	Serine/arginine repetitive matrix protein 2 OS=Homo sapiens OX=9606 GN=SRRM2 PE=1 SV=2
844	sp|P21108|PRPS3_HUMAN	31	35387	4 (1)	3 (1)	0.09	Ribose-phosphate pyrophosphokinase 3 OS=Homo sapiens OX=9606 GN=PRPS1L1 PE=1 SV=2
845	sp|Q9H239|MMP28_HUMAN	31	59187	3 (1)	3 (1)	0.06	Matrix metalloproteinase-28 OS=Homo sapiens OX=9606 GN=MMP28 PE=1 SV=2
846	sp|P35240|MERL_HUMAN	31	69874	3 (1)	3 (1)	0.05	Merlin OS=Homo sapiens OX=9606 GN=NF2 PE=1 SV=1
847	sp|P53999|TCP4_HUMAN	30	14386	6 (1)	5 (1)	0.24	Activated RNA polymerase II transcriptional coactivator p15 OS=Homo sapiens OX=9606 GN=SUB1 PE=1 SV=3
848	sp|Q8NHM5|KDM2B_HUMAN	30	154969	4 (1)	4 (1)	0.02	Lysine-specific demethylase 2B OS=Homo sapiens OX=9606 GN=KDM2B PE=1 SV=1
849	sp|Q13330|MTA1_HUMAN	30	81420	9 (1)	7 (1)	0.04	Metastasis-associated protein MTA1 OS=Homo sapiens OX=9606 GN=MTA1 PE=1 SV=2
850	sp|Q8IXK0|PHC2_HUMAN	30	91341	3 (1)	2 (1)	0.04	Polyhomeotic-like protein 2 OS=Homo sapiens OX=9606 GN=PHC2 PE=1 SV=1
851	sp|Q9BVI4|NOC4L_HUMAN	30	58830	3 (1)	2 (1)	0.06	Nucleolar complex protein 4 homolog OS=Homo sapiens OX=9606 GN=NOC4L PE=1 SV=1
852	sp|P0DME0|SETLP_HUMAN	30	34861	2 (1)	2 (1)	0.1	Protein SETSIP OS=Homo sapiens OX=9606 GN=SETSIP PE=1 SV=1
853	sp|O43809|CPSF5_HUMAN	30	26268	3 (1)	3 (1)	0.13	Cleavage and polyadenylation specificity factor subunit 5 OS=Homo sapiens OX=9606 GN=NUDT21 PE=1 SV=1
854	sp|Q9ULM0|PKHH1_HUMAN	30	152733	10 (1)	8 (1)	0.02	Pleckstrin homology domain-containing family H member 1 OS=Homo sapiens OX=9606 GN=PLEKHH1 PE=2 SV=2
855	sp|Q8NCU7|C2C4A_HUMAN	30	40346	2 (1)	2 (1)	0.08	C2 calcium-dependent domain-containing protein 4A OS=Homo sapiens OX=9606 GN=C2CD4A PE=2 SV=2
856	sp|P31146|COR1A_HUMAN	30	51678	5 (1)	5 (1)	0.06	Coronin-1A OS=Homo sapiens OX=9606 GN=CORO1A PE=1 SV=4
857	sp|Q7Z333|SETX_HUMAN	29	307022	8 (1)	7 (1)	0.01	Probable helicase senataxin OS=Homo sapiens OX=9606 GN=SETX PE=1 SV=4
858	sp|Q15746|MYLK_HUMAN	29	213320	9 (1)	7 (1)	0.02	Myosin light chain kinase, smooth muscle OS=Homo sapiens OX=9606 GN=MYLK PE=1 SV=4
859	sp|Q92922|SMRC1_HUMAN	29	123303	3 (1)	2 (1)	0.03	SWI/SNF complex subunit SMARCC1 OS=Homo sapiens OX=9606 GN=SMARCC1 PE=1 SV=3
860	sp|O43447|PPIH_HUMAN	28	19481	1 (1)	1 (1)	0.17	Peptidyl-prolyl cis-trans isomerase H OS=Homo sapiens OX=9606 GN=PPIH PE=1 SV=1
861	sp|Q5T280|CI114_HUMAN	28	42496	2 (1)	2 (1)	0.08	Putative methyltransferase C9orf114 OS=Homo sapiens OX=9606 GN=SPOUT1 PE=1 SV=3
862	sp|Q9H7N4|SFR19_HUMAN	28	139814	5 (1)	4 (1)	0.02	Splicing factor, arginine/serine-rich 19 OS=Homo sapiens OX=9606 GN=SCAF1 PE=1 SV=3
863	sp|Q16891|MIC60_HUMAN	27	84026	4 (1)	4 (1)	0.04	MICOS complex subunit MIC60 OS=Homo sapiens OX=9606 GN=IMMT PE=1 SV=1
864	sp|Q13137|CACO2_HUMAN	27	52962	7 (1)	6 (1)	0.06	Calcium-binding and coiled-coil domain-containing protein 2 OS=Homo sapiens OX=9606 GN=CALCOCO2 PE=1 SV=1
865	sp|Q9UL03|INT6_HUMAN	27	100954	6 (1)	6 (1)	0.03	Integrator complex subunit 6 OS=Homo sapiens OX=9606 GN=INTS6 PE=1 SV=1
866	sp|P20160|CAP7_HUMAN	27	27325	4 (1)	4 (1)	0.12	Azurocidin OS=Homo sapiens OX=9606 GN=AZU1 PE=1 SV=3
867	sp|P62310|LSM3_HUMAN	27	11838	1 (1)	1 (1)	0.29	U6 snRNA-associated Sm-like protein LSm3 OS=Homo sapiens OX=9606 GN=LSM3 PE=1 SV=2
868	sp|Q7L576|CYFP1_HUMAN	26	146742	10 (1)	9 (1)	0.02	Cytoplasmic FMR1-interacting protein 1 OS=Homo sapiens OX=9606 GN=CYFIP1 PE=1 SV=1
869	sp|P15153|RAC2_HUMAN	26	21814	4 (1)	3 (1)	0.15	Ras-related C3 botulinum toxin substrate 2 OS=Homo sapiens OX=9606 GN=RAC2 PE=1 SV=1
870	sp|Q8N5C6|SRBD1_HUMAN	26	112960	1 (1)	1 (1)	0.03	S1 RNA-binding domain-containing protein 1 OS=Homo sapiens OX=9606 GN=SRBD1 PE=1 SV=2
871	sp|Q05519|SRS11_HUMAN	26	53624	4 (1)	4 (1)	0.06	Serine/arginine-rich splicing factor 11 OS=Homo sapiens OX=9606 GN=SRSF11 PE=1 SV=1
872	sp|Q9BZ95|NSD3_HUMAN	25	165330	10 (1)	8 (1)	0.02	Histone-lysine N-methyltransferase NSD3 OS=Homo sapiens OX=9606 GN=NSD3 PE=1 SV=1
873	sp|O00422|SAP18_HUMAN	25	17607	1 (1)	1 (1)	0.19	Histone deacetylase complex subunit SAP18 OS=Homo sapiens OX=9606 GN=SAP18 PE=1 SV=1
874	sp|P00403|COX2_HUMAN	25	25719	1 (1)	1 (1)	0.13	Cytochrome c oxidase subunit 2 OS=Homo sapiens OX=9606 GN=MT-CO2 PE=1 SV=1
875	sp|P23193|TCEA1_HUMAN	24	34404	3 (1)	3 (1)	0.1	Transcription elongation factor A protein 1 OS=Homo sapiens OX=9606 GN=TCEA1 PE=1 SV=2
876	sp|O76021|RL1D1_HUMAN	24	55167	8 (1)	7 (1)	0.06	Ribosomal L1 domain-containing protein 1 OS=Homo sapiens OX=9606 GN=RSL1D1 PE=1 SV=3
877	sp|Q66K74|MAP1S_HUMAN	24	113111	2 (1)	2 (1)	0.03	Microtubule-associated protein 1S OS=Homo sapiens OX=9606 GN=MAP1S PE=1 SV=2
878	sp|P60953|CDC42_HUMAN	23	21587	4 (1)	2 (1)	0.16	Cell division control protein 42 homolog OS=Homo sapiens OX=9606 GN=CDC42 PE=1 SV=2
879	sp|P51532|SMCA4_HUMAN	21	185100	12 (1)	11 (1)	0.02	Transcription activator BRG1 OS=Homo sapiens OX=9606 GN=SMARCA4 PE=1 SV=2

## Sheet: Anti-Sense
		Score	Mass	Matches	Sequences	emPAI
1.1	sp|P35579|MYH9_HUMAN	14578	227646	686 (484)	178 (150)	95.09	Myosin-9 OS=Homo sapiens OX=9606 GN=MYH9 PE=1 SV=4
1.2	sp|P35580|MYH10_HUMAN	1919	229827	130 (77)	75 (46)	1.36	Myosin-10 OS=Homo sapiens OX=9606 GN=MYH10 PE=1 SV=3
1.3	sp|P23246|SFPQ_HUMAN	1893	76216	148 (87)	42 (34)	11.52	Splicing factor, proline- and glutamine-rich OS=Homo sapiens OX=9606 GN=SFPQ PE=1 SV=2
1.4	sp|Q15233|NONO_HUMAN	1752	54311	151 (75)	40 (26)	18.01	Non-POU domain-containing octamer-binding protein OS=Homo sapiens OX=9606 GN=NONO PE=1 SV=4
1.5	sp|P26599|PTBP1_HUMAN	1721	57357	107 (75)	29 (24)	21.7	Polypyrimidine tract-binding protein 1 OS=Homo sapiens OX=9606 GN=PTBP1 PE=1 SV=1
1.6	sp|Q08211|DHX9_HUMAN	1594	142181	98 (63)	57 (42)	2.41	ATP-dependent RNA helicase A OS=Homo sapiens OX=9606 GN=DHX9 PE=1 SV=4
1.7	sp|P26038|MOES_HUMAN	1496	67892	108 (57)	47 (35)	9.11	Moesin OS=Homo sapiens OX=9606 GN=MSN PE=1 SV=3
1.8	sp|P35749|MYH11_HUMAN	1381	228054	88 (46)	43 (21)	0.6	Myosin-11 OS=Homo sapiens OX=9606 GN=MYH11 PE=1 SV=3
1.9	sp|Q7Z406|MYH14_HUMAN	917	228701	69 (38)	30 (16)	0.4	Myosin-14 OS=Homo sapiens OX=9606 GN=MYH14 PE=1 SV=2
1.1	sp|Q07666|KHDR1_HUMAN	752	48311	56 (37)	15 (13)	3.28	KH domain-containing, RNA-binding, signal transduction-associated protein 1 OS=Homo sapiens OX=9606 GN=KHDRBS1 PE=1 SV=1
1.11	sp|P54136|SYRC_HUMAN	651	76129	43 (25)	31 (21)	1.75	Arginine--tRNA ligase, cytoplasmic OS=Homo sapiens OX=9606 GN=RARS1 PE=1 SV=2
1.12	sp|Q8WXF1|PSPC1_HUMAN	546	58820	47 (24)	27 (16)	2.5	Paraspeckle component 1 OS=Homo sapiens OX=9606 GN=PSPC1 PE=1 SV=1
1.13	sp|P15311|EZRI_HUMAN	454	69484	52 (27)	28 (19)	1.76	Ezrin OS=Homo sapiens OX=9606 GN=EZR PE=1 SV=4
1.14	sp|O95758|PTBP3_HUMAN	312	59937	21 (11)	13 (8)	0.62	Polypyrimidine tract-binding protein 3 OS=Homo sapiens OX=9606 GN=PTBP3 PE=1 SV=2
1.15	sp|Q96G46|DUS3L_HUMAN	293	73688	16 (10)	14 (9)	0.55	tRNA-dihydrouridine(47) synthase [NAD(P)(+)]-like OS=Homo sapiens OX=9606 GN=DUS3L PE=1 SV=2
1.16	sp|Q6P1X5|TAF2_HUMAN	82	138366	10 (4)	10 (4)	0.1	Transcription initiation factor TFIID subunit 2 OS=Homo sapiens OX=9606 GN=TAF2 PE=1 SV=3
1.17	sp|Q8N9Q2|SR1IP_HUMAN	71	18394	7 (4)	4 (3)	0.96	Protein SREK1IP1 OS=Homo sapiens OX=9606 GN=SREK1IP1 PE=1 SV=1
1.18	sp|P23381|SYWC_HUMAN	49	53474	4 (3)	3 (2)	0.2	Tryptophan--tRNA ligase, cytoplasmic OS=Homo sapiens OX=9606 GN=WARS1 PE=1 SV=2
1.19	sp|Q9NP81|SYSM_HUMAN	47	58702	6 (2)	4 (2)	0.12	Serine--tRNA ligase, mitochondrial OS=Homo sapiens OX=9606 GN=SARS2 PE=1 SV=1
1.2	sp|Q03001|DYST_HUMAN	37	865259	36 (2)	32 (2)	0.01	Dystonin OS=Homo sapiens OX=9606 GN=DST PE=1 SV=4
1.21	sp|Q96Q15|SMG1_HUMAN	32	414347	13 (2)	10 (2)	0.02	Serine/threonine-protein kinase SMG1 OS=Homo sapiens OX=9606 GN=SMG1 PE=1 SV=3
1.22	sp|P28482|MK01_HUMAN	29	41762	4 (2)	4 (2)	0.16	Mitogen-activated protein kinase 1 OS=Homo sapiens OX=9606 GN=MAPK1 PE=1 SV=3
2.1	sp|P63261|ACTG_HUMAN	2991	42108	167 (111)	31 (26)	63.05	Actin, cytoplasmic 2 OS=Homo sapiens OX=9606 GN=ACTG1 PE=1 SV=1
2.2	sp|P60709|ACTB_HUMAN	2898	42052	163 (108)	31 (26)	63.05	Actin, cytoplasmic 1 OS=Homo sapiens OX=9606 GN=ACTB PE=1 SV=1
2.3	sp|P68032|ACTC_HUMAN	804	42334	96 (45)	20 (14)	4.23	Actin, alpha cardiac muscle 1 OS=Homo sapiens OX=9606 GN=ACTC1 PE=1 SV=1
2.4	sp|P05165|PCCA_HUMAN	529	80635	37 (23)	33 (21)	1.5	Propionyl-CoA carboxylase alpha chain, mitochondrial OS=Homo sapiens OX=9606 GN=PCCA PE=1 SV=4
2.5	sp|P61160|ARP2_HUMAN	333	45017	21 (12)	13 (8)	1.18	Actin-related protein 2 OS=Homo sapiens OX=9606 GN=ACTR2 PE=1 SV=1
2.6	sp|Q04637|IF4G1_HUMAN	120	176124	28 (7)	22 (7)	0.14	Eukaryotic translation initiation factor 4 gamma 1 OS=Homo sapiens OX=9606 GN=EIF4G1 PE=1 SV=4
2.7	sp|Q14643|ITPR1_HUMAN	116	317151	14 (4)	13 (4)	0.04	Inositol 1,4,5-trisphosphate receptor type 1 OS=Homo sapiens OX=9606 GN=ITPR1 PE=1 SV=3
2.8	sp|Q5TC82|RC3H1_HUMAN	57	126627	10 (3)	6 (2)	0.05	Roquin-1 OS=Homo sapiens OX=9606 GN=RC3H1 PE=1 SV=1
2.9	sp|Q15349|KS6A2_HUMAN	43	83642	6 (2)	5 (2)	0.08	Ribosomal protein S6 kinase alpha-2 OS=Homo sapiens OX=9606 GN=RPS6KA2 PE=1 SV=2
2.1	sp|P61289|PSME3_HUMAN	36	0	2 (2)	2 (2)	0.25	P61289
2.11	sp|P21817|RYR1_HUMAN	36	0	20 (3)	15 (2)	0.01	P21817
2.12	sp|Q6ZR08|DYH12_HUMAN	32	359792	15 (2)	13 (2)	0.02	Dynein heavy chain 12, axonemal OS=Homo sapiens OX=9606 GN=DNAH12 PE=2 SV=2
3.1	sp|Q7KZF4|SND1_HUMAN	2479	102618	150 (97)	60 (40)	9.55	Staphylococcal nuclease domain-containing protein 1 OS=Homo sapiens OX=9606 GN=SND1 PE=1 SV=1
3.2	sp|P42285|MTREX_HUMAN	61	118756	14 (3)	11 (3)	0.08	Exosome RNA helicase MTR4 OS=Homo sapiens OX=9606 GN=MTREX PE=1 SV=3
4	sp|P52272|HNRPM_HUMAN	2431	77749	126 (95)	46 (42)	11.99	Heterogeneous nuclear ribonucleoprotein M OS=Homo sapiens OX=9606 GN=HNRNPM PE=1 SV=3
5	sp|P09874|PARP1_HUMAN	2167	113811	140 (84)	62 (43)	5.49	Poly [ADP-ribose] polymerase 1 OS=Homo sapiens OX=9606 GN=PARP1 PE=1 SV=4
6	sp|Q86UE4|LYRIC_HUMAN	1937	63856	101 (66)	38 (33)	14.05	Protein LYRIC OS=Homo sapiens OX=9606 GN=MTDH PE=1 SV=2
7	sp|P61978|HNRPK_HUMAN	1701	51230	100 (70)	32 (26)	16.55	Heterogeneous nuclear ribonucleoprotein K OS=Homo sapiens OX=9606 GN=HNRNPK PE=1 SV=1
8.1	sp|P09651|ROA1_HUMAN	1645	38837	95 (65)	20 (17)	23.25	Heterogeneous nuclear ribonucleoprotein A1 OS=Homo sapiens OX=9606 GN=HNRNPA1 PE=1 SV=5
8.2	sp|P22626|ROA2_HUMAN	1553	37464	92 (61)	25 (17)	13.98	Heterogeneous nuclear ribonucleoproteins A2/B1 OS=Homo sapiens OX=9606 GN=HNRNPA2B1 PE=1 SV=2
8.3	sp|P51991|ROA3_HUMAN	816	39799	74 (37)	23 (16)	6.34	Heterogeneous nuclear ribonucleoprotein A3 OS=Homo sapiens OX=9606 GN=HNRNPA3 PE=1 SV=2
8.4	sp|Q13151|ROA0_HUMAN	495	30993	33 (26)	15 (12)	4.11	Heterogeneous nuclear ribonucleoprotein A0 OS=Homo sapiens OX=9606 GN=HNRNPA0 PE=1 SV=1
9.1	sp|Q14103|HNRPD_HUMAN	1611	38581	91 (53)	21 (16)	11.79	Heterogeneous nuclear ribonucleoprotein D0 OS=Homo sapiens OX=9606 GN=HNRNPD PE=1 SV=1
9.2	sp|O14979|HNRDL_HUMAN	173	46580	19 (10)	12 (9)	0.85	Heterogeneous nuclear ribonucleoprotein D-like OS=Homo sapiens OX=9606 GN=HNRNPDL PE=1 SV=3
9.3	sp|Q99729|ROAA_HUMAN	155	36316	14 (7)	9 (5)	0.69	Heterogeneous nuclear ribonucleoprotein A/B OS=Homo sapiens OX=9606 GN=HNRNPAB PE=1 SV=2
9.4	sp|Q15154|PCM1_HUMAN	45	230057	16 (2)	15 (2)	0.03	Pericentriolar material 1 protein OS=Homo sapiens OX=9606 GN=PCM1 PE=1 SV=5
9.5	sp|Q8NEJ9|NGDN_HUMAN	39	35872	3 (2)	3 (2)	0.19	Neuroguidin OS=Homo sapiens OX=9606 GN=NGDN PE=1 SV=1
10.1	sp|O14950|ML12B_HUMAN	1610	19824	73 (52)	10 (10)	30.22	Myosin regulatory light chain 12B OS=Homo sapiens OX=9606 GN=MYL12B PE=1 SV=2
10.2	sp|P24844|MYL9_HUMAN	895	19871	34 (28)	9 (9)	21.84	Myosin regulatory light polypeptide 9 OS=Homo sapiens OX=9606 GN=MYL9 PE=1 SV=4
11	sp|Q9P2E9|RRBP1_HUMAN	1579	152764	83 (55)	55 (39)	2	Ribosome-binding protein 1 OS=Homo sapiens OX=9606 GN=RRBP1 PE=1 SV=5
12	sp|Q92614|MY18A_HUMAN	1430	234168	66 (47)	50 (37)	0.89	Unconventional myosin-XVIIIa OS=Homo sapiens OX=9606 GN=MYO18A PE=1 SV=3
13.1	sp|P14866|HNRPL_HUMAN	1423	64720	74 (53)	29 (23)	6.25	Heterogeneous nuclear ribonucleoprotein L OS=Homo sapiens OX=9606 GN=HNRNPL PE=1 SV=2
13.2	sp|Q8WVV9|HNRLL_HUMAN	162	60900	21 (9)	16 (8)	0.6	Heterogeneous nuclear ribonucleoprotein L-like OS=Homo sapiens OX=9606 GN=HNRNPLL PE=1 SV=1
14	sp|P19338|NUCL_HUMAN	1312	76625	75 (42)	33 (24)	2.24	Nucleolin OS=Homo sapiens OX=9606 GN=NCL PE=1 SV=3
15	sp|P13489|RINI_HUMAN	1272	51766	43 (34)	22 (17)	4.99	Ribonuclease inhibitor OS=Homo sapiens OX=9606 GN=RNH1 PE=1 SV=2
16	sp|Q13085|ACACA_HUMAN	1260	267095	75 (49)	59 (39)	0.81	Acetyl-CoA carboxylase 1 OS=Homo sapiens OX=9606 GN=ACACA PE=1 SV=2
17.1	sp|Q13283|G3BP1_HUMAN	1230	52189	88 (41)	26 (18)	6.55	Ras GTPase-activating protein-binding protein 1 OS=Homo sapiens OX=9606 GN=G3BP1 PE=1 SV=1
17.2	sp|Q9UN86|G3BP2_HUMAN	559	54145	55 (23)	20 (13)	2.66	Ras GTPase-activating protein-binding protein 2 OS=Homo sapiens OX=9606 GN=G3BP2 PE=1 SV=2
18.1	sp|O60506|HNRPQ_HUMAN	1228	69788	89 (58)	30 (24)	5.89	Heterogeneous nuclear ribonucleoprotein Q OS=Homo sapiens OX=9606 GN=SYNCRIP PE=1 SV=2
18.2	sp|O43390|HNRPR_HUMAN	220	71184	24 (14)	16 (10)	0.57	Heterogeneous nuclear ribonucleoprotein R OS=Homo sapiens OX=9606 GN=HNRNPR PE=1 SV=1
19	sp|Q8NC51|PAIRB_HUMAN	1220	44995	84 (49)	27 (15)	4.48	Plasminogen activator inhibitor 1 RNA-binding protein OS=Homo sapiens OX=9606 GN=SERBP1 PE=1 SV=2
20	sp|P60660|MYL6_HUMAN	1180	17090	43 (35)	13 (11)	90.2	Myosin light polypeptide 6 OS=Homo sapiens OX=9606 GN=MYL6 PE=1 SV=2
21.1	sp|O00571|DDX3X_HUMAN	1101	73597	62 (38)	35 (27)	3.41	ATP-dependent RNA helicase DDX3X OS=Homo sapiens OX=9606 GN=DDX3X PE=1 SV=3
21.2	sp|P17844|DDX5_HUMAN	913	69618	67 (42)	35 (23)	2.99	Probable ATP-dependent RNA helicase DDX5 OS=Homo sapiens OX=9606 GN=DDX5 PE=1 SV=1
21.3	sp|Q92841|DDX17_HUMAN	862	80906	58 (36)	33 (24)	1.92	Probable ATP-dependent RNA helicase DDX17 OS=Homo sapiens OX=9606 GN=DDX17 PE=1 SV=2
21.4	sp|O15523|DDX3Y_HUMAN	728	73564	49 (29)	28 (21)	2.11	ATP-dependent RNA helicase DDX3Y OS=Homo sapiens OX=9606 GN=DDX3Y PE=1 SV=2
22	sp|Q01844|EWS_HUMAN	1097	68721	38 (29)	12 (8)	1.43	RNA-binding protein EWS OS=Homo sapiens OX=9606 GN=EWSR1 PE=1 SV=1
23	sp|Q99459|CDC5L_HUMAN	1094	92422	65 (41)	41 (28)	2.89	Cell division cycle 5-like protein OS=Homo sapiens OX=9606 GN=CDC5L PE=1 SV=2
24.1	sp|Q5QNW6|H2B2F_HUMAN	1086	13912	42 (30)	6 (6)	16.42	Histone H2B type 2-F OS=Homo sapiens OX=9606 GN=H2BC18 PE=1 SV=3
24.2	sp|P06899|H2B1J_HUMAN	1071	13896	42 (30)	6 (6)	16.42	Histone H2B type 1-J OS=Homo sapiens OX=9606 GN=H2BC11 PE=1 SV=3
25.1	sp|Q00839|HNRPU_HUMAN	1076	91269	75 (43)	32 (25)	2.32	Heterogeneous nuclear ribonucleoprotein U OS=Homo sapiens OX=9606 GN=HNRNPU PE=1 SV=6
25.2	sp|Q9BUJ2|HNRL1_HUMAN	113	96250	9 (7)	8 (6)	0.22	Heterogeneous nuclear ribonucleoprotein U-like protein 1 OS=Homo sapiens OX=9606 GN=HNRNPUL1 PE=1 SV=2
26	sp|O60841|IF2P_HUMAN	1062	139198	72 (44)	45 (29)	1.59	Eukaryotic translation initiation factor 5B OS=Homo sapiens OX=9606 GN=EIF5B PE=1 SV=4
27	sp|P07814|SYEP_HUMAN	1011	172080	72 (37)	53 (30)	0.93	Bifunctional glutamate/proline--tRNA ligase OS=Homo sapiens OX=9606 GN=EPRS1 PE=1 SV=5
28	sp|Q12906|ILF3_HUMAN	1001	95678	52 (38)	31 (25)	1.84	Interleukin enhancer-binding factor 3 OS=Homo sapiens OX=9606 GN=ILF3 PE=1 SV=3
29	sp|P41091|IF2G_HUMAN	992	51647	61 (41)	30 (22)	8.28	Eukaryotic translation initiation factor 2 subunit 3 OS=Homo sapiens OX=9606 GN=EIF2S3 PE=1 SV=3
30	sp|P46940|IQGA1_HUMAN	987	189761	75 (38)	61 (35)	0.91	Ras GTPase-activating-like protein IQGAP1 OS=Homo sapiens OX=9606 GN=IQGAP1 PE=1 SV=1
31.1	sp|Q00341|VIGLN_HUMAN	978	141995	73 (36)	52 (29)	1.22	Vigilin OS=Homo sapiens OX=9606 GN=HDLBP PE=1 SV=2
31.2	sp|Q00610|CLH1_HUMAN	71	193260	11 (3)	10 (3)	0.05	Clathrin heavy chain 1 OS=Homo sapiens OX=9606 GN=CLTC PE=1 SV=5
32	sp|P35527|K1C9_HUMAN	971	62255	35 (27)	23 (19)	3.01	Keratin, type I cytoskeletal 9 OS=Homo sapiens OX=9606 GN=KRT9 PE=1 SV=3
33.1	sp|P11940|PABP1_HUMAN	964	70854	54 (43)	34 (29)	4.6	Polyadenylate-binding protein 1 OS=Homo sapiens OX=9606 GN=PABPC1 PE=1 SV=2
33.2	sp|Q13310|PABP4_HUMAN	717	71080	47 (35)	30 (24)	3.24	Polyadenylate-binding protein 4 OS=Homo sapiens OX=9606 GN=PABPC4 PE=1 SV=1
34.1	sp|P11142|HSP7C_HUMAN	962	71082	49 (39)	30 (25)	3.65	Heat shock cognate 71 kDa protein OS=Homo sapiens OX=9606 GN=HSPA8 PE=1 SV=1
34.2	sp|P11021|BIP_HUMAN	524	72402	31 (22)	25 (19)	1.65	Endoplasmic reticulum chaperone BiP OS=Homo sapiens OX=9606 GN=HSPA5 PE=1 SV=2
34.3	sp|P34931|HS71L_HUMAN	226	70730	10 (7)	9 (6)	0.37	Heat shock 70 kDa protein 1-like OS=Homo sapiens OX=9606 GN=HSPA1L PE=1 SV=2
34.4	sp|P0DMV8|HS71A_HUMAN	222	70294	11 (8)	10 (7)	0.44	Heat shock 70 kDa protein 1A OS=Homo sapiens OX=9606 GN=HSPA1A PE=1 SV=1
35.1	sp|P35637|FUS_HUMAN	955	53622	52 (36)	13 (12)	2.71	RNA-binding protein FUS OS=Homo sapiens OX=9606 GN=FUS PE=1 SV=1
35.2	sp|Q92804|RBP56_HUMAN	364	62021	29 (20)	10 (10)	1.06	TATA-binding protein-associated factor 2N OS=Homo sapiens OX=9606 GN=TAF15 PE=1 SV=1
36	sp|P61247|RS3A_HUMAN	943	30154	64 (42)	25 (20)	30.46	40S ribosomal protein S3a OS=Homo sapiens OX=9606 GN=RPS3A PE=1 SV=2
37.1	sp|P16401|H15_HUMAN	894	22566	43 (40)	14 (13)	20.12	Histone H1.5 OS=Homo sapiens OX=9606 GN=H1-5 PE=1 SV=3
37.2	sp|P10412|H14_HUMAN	840	21852	38 (32)	13 (12)	14.05	Histone H1.4 OS=Homo sapiens OX=9606 GN=H1-4 PE=1 SV=2
37.3	sp|P16403|H12_HUMAN	810	21352	38 (30)	13 (11)	11.02	Histone H1.2 OS=Homo sapiens OX=9606 GN=H1-2 PE=1 SV=2
37.4	sp|P16402|H13_HUMAN	750	22336	39 (30)	14 (12)	11.42	Histone H1.3 OS=Homo sapiens OX=9606 GN=H1-3 PE=1 SV=2
38	sp|Q92974|ARHG2_HUMAN	870	112386	77 (38)	53 (31)	1.89	Rho guanine nucleotide exchange factor 2 OS=Homo sapiens OX=9606 GN=ARHGEF2 PE=1 SV=4
39	sp|Q9UJF2|NGAP_HUMAN	865	129618	56 (36)	43 (30)	1.39	Ras GTPase-activating protein nGAP OS=Homo sapiens OX=9606 GN=RASAL2 PE=1 SV=2
40	sp|O75534|CSDE1_HUMAN	842	89684	60 (35)	39 (24)	2.27	Cold shock domain-containing protein E1 OS=Homo sapiens OX=9606 GN=CSDE1 PE=1 SV=2
41	sp|Q07065|CKAP4_HUMAN	841	66097	40 (25)	30 (19)	2.37	Cytoskeleton-associated protein 4 OS=Homo sapiens OX=9606 GN=CKAP4 PE=1 SV=2
42.1	sp|O00160|MYO1F_HUMAN	833	125507	72 (44)	48 (36)	1.94	Unconventional myosin-If OS=Homo sapiens OX=9606 GN=MYO1F PE=1 SV=3
42.2	sp|Q12965|MYO1E_HUMAN	426	127552	33 (17)	27 (16)	0.5	Unconventional myosin-Ie OS=Homo sapiens OX=9606 GN=MYO1E PE=1 SV=2
43	sp|P06396|GELS_HUMAN	813	86043	51 (34)	26 (20)	1.96	Gelsolin OS=Homo sapiens OX=9606 GN=GSN PE=1 SV=1
44	sp|O43290|SNUT1_HUMAN	804	90371	33 (19)	25 (14)	0.9	U4/U6.U5 tri-snRNP-associated protein 1 OS=Homo sapiens OX=9606 GN=SART1 PE=1 SV=1
45	sp|P05198|IF2A_HUMAN	789	36374	43 (26)	27 (19)	6.41	Eukaryotic translation initiation factor 2 subunit 1 OS=Homo sapiens OX=9606 GN=EIF2S1 PE=1 SV=3
46	sp|Q86V81|THOC4_HUMAN	777	26872	33 (23)	8 (7)	8.24	THO complex subunit 4 OS=Homo sapiens OX=9606 GN=ALYREF PE=1 SV=3
47	sp|P62701|RS4X_HUMAN	769	29807	50 (30)	24 (18)	13.03	40S ribosomal protein S4, X isoform OS=Homo sapiens OX=9606 GN=RPS4X PE=1 SV=2
48	sp|P41252|SYIC_HUMAN	768	145718	47 (27)	35 (20)	0.82	Isoleucine--tRNA ligase, cytoplasmic OS=Homo sapiens OX=9606 GN=IARS1 PE=1 SV=2
49.1	sp|O95782|AP2A1_HUMAN	765	108561	53 (32)	36 (26)	1.51	AP-2 complex subunit alpha-1 OS=Homo sapiens OX=9606 GN=AP2A1 PE=1 SV=3
49.2	sp|O94973|AP2A2_HUMAN	367	104807	22 (15)	17 (12)	0.59	AP-2 complex subunit alpha-2 OS=Homo sapiens OX=9606 GN=AP2A2 PE=1 SV=2
50	sp|P62269|RS18_HUMAN	715	17708	45 (30)	21 (16)	53.81	40S ribosomal protein S18 OS=Homo sapiens OX=9606 GN=RPS18 PE=1 SV=3
51	sp|Q14444|CAPR1_HUMAN	714	78489	48 (31)	22 (16)	1.67	Caprin-1 OS=Homo sapiens OX=9606 GN=CAPRIN1 PE=1 SV=2
52	sp|P11387|TOP1_HUMAN	694	91125	63 (32)	43 (26)	1.78	DNA topoisomerase 1 OS=Homo sapiens OX=9606 GN=TOP1 PE=1 SV=2
53	sp|P06748|NPM_HUMAN	684	32726	84 (33)	15 (11)	10.18	Nucleophosmin OS=Homo sapiens OX=9606 GN=NPM1 PE=1 SV=2
54	sp|P20042|IF2B_HUMAN	682	38706	54 (32)	25 (21)	7.43	Eukaryotic translation initiation factor 2 subunit 2 OS=Homo sapiens OX=9606 GN=EIF2S2 PE=1 SV=2
55.1	sp|P41218|MNDA_HUMAN	680	46092	39 (26)	28 (18)	4.26	Myeloid cell nuclear differentiation antigen OS=Homo sapiens OX=9606 GN=MNDA PE=1 SV=1
55.2	sp|Q8WY22|BRI3B_HUMAN	134	27932	8 (3)	5 (2)	0.4	BRI3-binding protein OS=Homo sapiens OX=9606 GN=BRI3BP PE=1 SV=1
55.3	sp|P04899|GNAI2_HUMAN	84	40995	5 (4)	5 (4)	0.36	Guanine nucleotide-binding protein G(i) subunit alpha-2 OS=Homo sapiens OX=9606 GN=GNAI2 PE=1 SV=3
55.4	sp|P08754|GNAI3_HUMAN	66	41076	6 (4)	6 (4)	0.36	Guanine nucleotide-binding protein G(i) subunit alpha-3 OS=Homo sapiens OX=9606 GN=GNAI3 PE=1 SV=3
55.5	sp|Q8TEA8|DTD1_HUMAN	53	23580	5 (2)	2 (2)	0.3	D-aminoacyl-tRNA deacylase 1 OS=Homo sapiens OX=9606 GN=DTD1 PE=1 SV=2
55.6	sp|Q8IWN7|RP1L1_HUMAN	32	0	6 (2)	6 (2)	0.02	Q8IWN7
56	sp|Q9HCC0|MCCB_HUMAN	678	61808	36 (23)	25 (17)	1.97	Methylcrotonoyl-CoA carboxylase beta chain, mitochondrial OS=Homo sapiens OX=9606 GN=MCCC2 PE=1 SV=1
57.1	sp|P04264|K2C1_HUMAN	666	66170	35 (25)	29 (23)	2.36	Keratin, type II cytoskeletal 1 OS=Homo sapiens OX=9606 GN=KRT1 PE=1 SV=6
57.2	sp|P08670|VIME_HUMAN	623	53676	37 (22)	26 (17)	2.7	Vimentin OS=Homo sapiens OX=9606 GN=VIM PE=1 SV=4
57.3	sp|P35908|K22E_HUMAN	268	65678	23 (13)	19 (13)	0.89	Keratin, type II cytoskeletal 2 epidermal OS=Homo sapiens OX=9606 GN=KRT2 PE=1 SV=2
57.4	sp|P02538|K2C6A_HUMAN	101	60293	12 (5)	12 (5)	0.3	Keratin, type II cytoskeletal 6A OS=Homo sapiens OX=9606 GN=KRT6A PE=1 SV=3
57.5	sp|P13647|K2C5_HUMAN	82	62568	11 (5)	11 (5)	0.29	Keratin, type II cytoskeletal 5 OS=Homo sapiens OX=9606 GN=KRT5 PE=1 SV=3
58	sp|P12956|XRCC6_HUMAN	663	70084	34 (22)	27 (17)	1.5	X-ray repair cross-complementing protein 6 OS=Homo sapiens OX=9606 GN=XRCC6 PE=1 SV=2
59	sp|O00178|GTPB1_HUMAN	655	73035	34 (21)	19 (14)	1.41	GTP-binding protein 1 OS=Homo sapiens OX=9606 GN=GTPBP1 PE=1 SV=3
60.1	sp|P84103|SRSF3_HUMAN	648	19546	33 (19)	12 (10)	13.92	Serine/arginine-rich splicing factor 3 OS=Homo sapiens OX=9606 GN=SRSF3 PE=1 SV=1
60.2	sp|Q16629|SRSF7_HUMAN	273	27578	24 (9)	10 (6)	1.23	Serine/arginine-rich splicing factor 7 OS=Homo sapiens OX=9606 GN=SRSF7 PE=1 SV=1
61	sp|Q12905|ILF2_HUMAN	643	43263	34 (23)	15 (12)	3.04	Interleukin enhancer-binding factor 2 OS=Homo sapiens OX=9606 GN=ILF2 PE=1 SV=2
62	sp|Q14258|TRI25_HUMAN	632	72581	39 (27)	27 (21)	1.89	E3 ubiquitin/ISG15 ligase TRIM25 OS=Homo sapiens OX=9606 GN=TRIM25 PE=1 SV=2
63	sp|P78347|GTF2I_HUMAN	627	112859	52 (27)	42 (23)	1.1	General transcription factor II-I OS=Homo sapiens OX=9606 GN=GTF2I PE=1 SV=2
64	sp|P23396|RS3_HUMAN	623	26842	42 (32)	23 (21)	19.97	40S ribosomal protein S3 OS=Homo sapiens OX=9606 GN=RPS3 PE=1 SV=2
65	sp|Q92888|ARHG1_HUMAN	621	103056	32 (25)	27 (20)	1.12	Rho guanine nucleotide exchange factor 1 OS=Homo sapiens OX=9606 GN=ARHGEF1 PE=1 SV=2
66.1	sp|Q7Z2W4|ZCCHV_HUMAN	617	103135	28 (20)	23 (18)	0.87	Zinc finger CCCH-type antiviral protein 1 OS=Homo sapiens OX=9606 GN=ZC3HAV1 PE=1 SV=3
66.2	sp|Q9H0J9|PAR12_HUMAN	123	80496	14 (7)	13 (6)	0.32	Protein mono-ADP-ribosyltransferase PARP12 OS=Homo sapiens OX=9606 GN=PARP12 PE=1 SV=1
67	sp|Q96RQ3|MCCA_HUMAN	616	80935	47 (26)	31 (20)	1.49	Methylcrotonoyl-CoA carboxylase subunit alpha, mitochondrial OS=Homo sapiens OX=9606 GN=MCCC1 PE=1 SV=3
68	sp|Q14008|CKAP5_HUMAN	608	227062	57 (31)	50 (29)	0.53	Cytoskeleton-associated protein 5 OS=Homo sapiens OX=9606 GN=CKAP5 PE=1 SV=3
69	sp|Q9Y295|DRG1_HUMAN	604	40802	28 (16)	19 (11)	1.97	Developmentally-regulated GTP-binding protein 1 OS=Homo sapiens OX=9606 GN=DRG1 PE=1 SV=1
70	sp|A6NHR9|SMHD1_HUMAN	599	227942	45 (22)	39 (20)	0.37	Structural maintenance of chromosomes flexible hinge domain-containing protein 1 OS=Homo sapiens OX=9606 GN=SMCHD1 PE=1 SV=2
71	sp|Q8NE71|ABCF1_HUMAN	591	96323	40 (28)	28 (22)	1.55	ATP-binding cassette sub-family F member 1 OS=Homo sapiens OX=9606 GN=ABCF1 PE=1 SV=2
72.1	sp|Q92945|FUBP2_HUMAN	591	73355	34 (19)	24 (13)	1.2	Far upstream element-binding protein 2 OS=Homo sapiens OX=9606 GN=KHSRP PE=1 SV=4
72.2	sp|Q96AE4|FUBP1_HUMAN	359	67690	20 (12)	16 (9)	0.77	Far upstream element-binding protein 1 OS=Homo sapiens OX=9606 GN=FUBP1 PE=1 SV=3
72.3	sp|Q96I24|FUBP3_HUMAN	226	61944	20 (9)	17 (8)	0.59	Far upstream element-binding protein 3 OS=Homo sapiens OX=9606 GN=FUBP3 PE=1 SV=2
73	sp|P47897|SYQ_HUMAN	590	88655	41 (23)	28 (17)	1.14	Glutamine--tRNA ligase OS=Homo sapiens OX=9606 GN=QARS1 PE=1 SV=1
74	sp|Q12904|AIMP1_HUMAN	579	34616	26 (16)	15 (9)	3.32	Aminoacyl tRNA synthase complex-interacting multifunctional protein 1 OS=Homo sapiens OX=9606 GN=AIMP1 PE=1 SV=2
75	sp|P62249|RS16_HUMAN	573	16549	32 (26)	13 (11)	27.58	40S ribosomal protein S16 OS=Homo sapiens OX=9606 GN=RPS16 PE=1 SV=2
76	sp|P13010|XRCC5_HUMAN	561	83222	48 (21)	28 (11)	1.17	X-ray repair cross-complementing protein 5 OS=Homo sapiens OX=9606 GN=XRCC5 PE=1 SV=3
77	sp|P62081|RS7_HUMAN	556	22113	48 (27)	14 (9)	10.05	40S ribosomal protein S7 OS=Homo sapiens OX=9606 GN=RPS7 PE=1 SV=1
78	sp|P08708|RS17_HUMAN	555	15597	42 (27)	10 (9)	49.65	40S ribosomal protein S17 OS=Homo sapiens OX=9606 GN=RPS17 PE=1 SV=2
79.1	sp|P48634|PRC2A_HUMAN	554	229180	37 (21)	27 (19)	0.33	Protein PRRC2A OS=Homo sapiens OX=9606 GN=PRRC2A PE=1 SV=3
79.2	sp|Q9Y520|PRC2C_HUMAN	446	317346	85 (30)	62 (26)	0.36	Protein PRRC2C OS=Homo sapiens OX=9606 GN=PRRC2C PE=1 SV=4
80	sp|Q16666|IF16_HUMAN	553	88656	46 (25)	28 (18)	1.3	Gamma-interferon-inducible protein 16 OS=Homo sapiens OX=9606 GN=IFI16 PE=1 SV=3
81	sp|Q9NYL9|TMOD3_HUMAN	553	39741	38 (20)	19 (13)	3.57	Tropomodulin-3 OS=Homo sapiens OX=9606 GN=TMOD3 PE=1 SV=1
82	sp|Q9Y613|FHOD1_HUMAN	550	127328	40 (24)	31 (20)	0.79	FH1/FH2 domain-containing protein 1 OS=Homo sapiens OX=9606 GN=FHOD1 PE=1 SV=3
83	sp|P78527|PRKDC_HUMAN	547	473749	52 (18)	47 (16)	0.13	DNA-dependent protein kinase catalytic subunit OS=Homo sapiens OX=9606 GN=PRKDC PE=1 SV=3
84	sp|P46782|RS5_HUMAN	546	23033	42 (27)	15 (11)	12.11	40S ribosomal protein S5 OS=Homo sapiens OX=9606 GN=RPS5 PE=1 SV=4
85	sp|P62979|RS27A_HUMAN	545	18296	19 (15)	8 (7)	8	Ubiquitin-40S ribosomal protein S27a OS=Homo sapiens OX=9606 GN=RPS27A PE=1 SV=2
86.1	sp|O43143|DHX15_HUMAN	541	91673	35 (20)	26 (15)	0.82	Pre-mRNA-splicing factor ATP-dependent RNA helicase DHX15 OS=Homo sapiens OX=9606 GN=DHX15 PE=1 SV=2
86.2	sp|Q14562|DHX8_HUMAN	140	140082	14 (6)	13 (6)	0.15	ATP-dependent RNA helicase DHX8 OS=Homo sapiens OX=9606 GN=DHX8 PE=1 SV=1
86.3	sp|O60231|DHX16_HUMAN	41	119874	7 (2)	7 (2)	0.06	Pre-mRNA-splicing factor ATP-dependent RNA helicase DHX16 OS=Homo sapiens OX=9606 GN=DHX16 PE=1 SV=2
87	sp|P38646|GRP75_HUMAN	538	73920	26 (20)	22 (19)	1.38	Stress-70 protein, mitochondrial OS=Homo sapiens OX=9606 GN=HSPA9 PE=1 SV=2
88	sp|Q8N684|CPSF7_HUMAN	528	52189	25 (19)	16 (13)	1.83	Cleavage and polyadenylation specificity factor subunit 7 OS=Homo sapiens OX=9606 GN=CPSF7 PE=1 SV=1
89	sp|Q14498|RBM39_HUMAN	526	59628	25 (18)	20 (14)	1.49	RNA-binding protein 39 OS=Homo sapiens OX=9606 GN=RBM39 PE=1 SV=2
90	sp|P25205|MCM3_HUMAN	518	91551	34 (21)	28 (19)	1.09	DNA replication licensing factor MCM3 OS=Homo sapiens OX=9606 GN=MCM3 PE=1 SV=3
91	sp|P49916|DNLI3_HUMAN	517	114317	33 (20)	26 (17)	0.76	DNA ligase 3 OS=Homo sapiens OX=9606 GN=LIG3 PE=1 SV=2
92.1	sp|P67809|YBOX1_HUMAN	517	35903	30 (16)	15 (9)	2.45	Y-box-binding protein 1 OS=Homo sapiens OX=9606 GN=YBX1 PE=1 SV=3
92.2	sp|P16989|YBOX3_HUMAN	199	40066	14 (7)	8 (5)	0.61	Y-box-binding protein 3 OS=Homo sapiens OX=9606 GN=YBX3 PE=1 SV=4
93	sp|Q9H0A0|NAT10_HUMAN	512	116569	48 (27)	36 (22)	1.11	RNA cytidine acetyltransferase OS=Homo sapiens OX=9606 GN=NAT10 PE=1 SV=2
94	sp|P39019|RS19_HUMAN	507	16051	41 (31)	16 (14)	54.34	40S ribosomal protein S19 OS=Homo sapiens OX=9606 GN=RPS19 PE=1 SV=2
95	sp|Q8N3C0|ASCC3_HUMAN	498	252898	55 (27)	45 (25)	0.41	Activating signal cointegrator 1 complex subunit 3 OS=Homo sapiens OX=9606 GN=ASCC3 PE=1 SV=3
96.1	sp|Q13428|TCOF_HUMAN	498	152243	29 (14)	25 (13)	0.35	Treacle protein OS=Homo sapiens OX=9606 GN=TCOF1 PE=1 SV=3
96.2	sp|P26368|U2AF2_HUMAN	242	53809	21 (13)	13 (10)	0.92	Splicing factor U2AF 65 kDa subunit OS=Homo sapiens OX=9606 GN=U2AF2 PE=1 SV=4
97.1	sp|P31943|HNRH1_HUMAN	497	49484	27 (20)	17 (14)	2.4	Heterogeneous nuclear ribonucleoprotein H OS=Homo sapiens OX=9606 GN=HNRNPH1 PE=1 SV=4
97.2	sp|P55795|HNRH2_HUMAN	314	49517	18 (11)	11 (9)	0.91	Heterogeneous nuclear ribonucleoprotein H2 OS=Homo sapiens OX=9606 GN=HNRNPH2 PE=1 SV=1
97.3	sp|P52597|HNRPF_HUMAN	304	45985	17 (12)	10 (8)	1.3	Heterogeneous nuclear ribonucleoprotein F OS=Homo sapiens OX=9606 GN=HNRNPF PE=1 SV=3
98	sp|P62263|RS14_HUMAN	497	16434	21 (14)	8 (7)	6.86	40S ribosomal protein S14 OS=Homo sapiens OX=9606 GN=RPS14 PE=1 SV=3
99	sp|Q9P258|RCC2_HUMAN	496	56790	24 (17)	19 (12)	1.46	Protein RCC2 OS=Homo sapiens OX=9606 GN=RCC2 PE=1 SV=2
100	sp|Q8NI27|THOC2_HUMAN	495	184541	37 (19)	28 (15)	0.35	THO complex subunit 2 OS=Homo sapiens OX=9606 GN=THOC2 PE=1 SV=2
101	sp|Q9UMS4|PRP19_HUMAN	487	55603	42 (22)	20 (14)	2.35	Pre-mRNA-processing factor 19 OS=Homo sapiens OX=9606 GN=PRPF19 PE=1 SV=1
102.1	sp|P63010|AP2B1_HUMAN	485	105398	42 (20)	31 (17)	0.79	AP-2 complex subunit beta OS=Homo sapiens OX=9606 GN=AP2B1 PE=1 SV=1
102.2	sp|Q10567|AP1B1_HUMAN	178	105482	20 (7)	17 (6)	0.24	AP-1 complex subunit beta-1 OS=Homo sapiens OX=9606 GN=AP1B1 PE=1 SV=2
103	sp|Q9BW19|KIFC1_HUMAN	482	74272	27 (17)	23 (16)	1.09	Kinesin-like protein KIFC1 OS=Homo sapiens OX=9606 GN=KIFC1 PE=1 SV=2
104	sp|O75643|U520_HUMAN	476	246006	24 (13)	22 (12)	0.19	U5 small nuclear ribonucleoprotein 200 kDa helicase OS=Homo sapiens OX=9606 GN=SNRNP200 PE=1 SV=2
105	sp|P26640|SYVC_HUMAN	475	141642	37 (18)	31 (16)	0.51	Valine--tRNA ligase OS=Homo sapiens OX=9606 GN=VARS1 PE=1 SV=4
106	sp|P62753|RS6_HUMAN	474	28834	27 (17)	14 (9)	3.13	40S ribosomal protein S6 OS=Homo sapiens OX=9606 GN=RPS6 PE=1 SV=1
107	sp|P05166|PCCB_HUMAN	468	58806	26 (19)	21 (14)	1.52	Propionyl-CoA carboxylase beta chain, mitochondrial OS=Homo sapiens OX=9606 GN=PCCB PE=1 SV=3
108	sp|Q9BQG0|MBB1A_HUMAN	464	149731	39 (22)	29 (18)	0.51	Myb-binding protein 1A OS=Homo sapiens OX=9606 GN=MYBBP1A PE=1 SV=2
109	sp|P35268|RL22_HUMAN	457	14835	26 (14)	10 (7)	6.84	60S ribosomal protein L22 OS=Homo sapiens OX=9606 GN=RPL22 PE=1 SV=2
110.1	sp|P13645|K1C10_HUMAN	453	59020	24 (18)	17 (14)	1.65	Keratin, type I cytoskeletal 10 OS=Homo sapiens OX=9606 GN=KRT10 PE=1 SV=6
110.2	sp|P02533|K1C14_HUMAN	78	51872	9 (4)	8 (3)	0.28	Keratin, type I cytoskeletal 14 OS=Homo sapiens OX=9606 GN=KRT14 PE=1 SV=4
111	sp|Q92499|DDX1_HUMAN	451	83349	34 (20)	25 (16)	1.08	ATP-dependent RNA helicase DDX1 OS=Homo sapiens OX=9606 GN=DDX1 PE=1 SV=2
112	sp|Q9HAU5|RENT2_HUMAN	446	148972	37 (22)	31 (20)	0.61	Regulator of nonsense transcripts 2 OS=Homo sapiens OX=9606 GN=UPF2 PE=1 SV=1
113	sp|Q9Y3I0|RTCB_HUMAN	444	55688	36 (18)	23 (13)	1.81	RNA-splicing ligase RtcB homolog OS=Homo sapiens OX=9606 GN=RTCB PE=1 SV=1
114.1	sp|P51114|FXR1_HUMAN	443	70020	28 (17)	24 (14)	1.18	Fragile X mental retardation syndrome-related protein 1 OS=Homo sapiens OX=9606 GN=FXR1 PE=1 SV=3
114.2	sp|Q06787|FMR1_HUMAN	118	71473	14 (5)	11 (4)	0.25	Synaptic functional regulator FMR1 OS=Homo sapiens OX=9606 GN=FMR1 PE=1 SV=1
114.3	sp|P51116|FXR2_HUMAN	114	74520	9 (5)	9 (5)	0.24	Fragile X mental retardation syndrome-related protein 2 OS=Homo sapiens OX=9606 GN=FXR2 PE=1 SV=2
115.1	sp|Q15149|PLEC_HUMAN	442	533462	71 (19)	61 (17)	0.12	Plectin OS=Homo sapiens OX=9606 GN=PLEC PE=1 SV=3
115.2	sp|P46783|RS10_HUMAN	290	18886	28 (11)	11 (6)	4.17	40S ribosomal protein S10 OS=Homo sapiens OX=9606 GN=RPS10 PE=1 SV=1
116	sp|Q5SW79|CE170_HUMAN	442	175586	37 (17)	31 (16)	0.37	Centrosomal protein of 170 kDa OS=Homo sapiens OX=9606 GN=CEP170 PE=1 SV=1
117	sp|Q9UER7|DAXX_HUMAN	441	82064	24 (12)	15 (9)	0.6	Death domain-associated protein 6 OS=Homo sapiens OX=9606 GN=DAXX PE=1 SV=2
118	sp|P84098|RL19_HUMAN	427	23565	29 (15)	13 (9)	3.93	60S ribosomal protein L19 OS=Homo sapiens OX=9606 GN=RPL19 PE=1 SV=1
119.1	sp|Q9Y2W1|TR150_HUMAN	426	108658	31 (14)	22 (10)	0.51	Thyroid hormone receptor-associated protein 3 OS=Homo sapiens OX=9606 GN=THRAP3 PE=1 SV=2
119.2	sp|Q9NYF8|BCLF1_HUMAN	263	106173	24 (14)	15 (11)	0.53	Bcl-2-associated transcription factor 1 OS=Homo sapiens OX=9606 GN=BCLAF1 PE=1 SV=2
120	sp|Q9NX58|LYAR_HUMAN	425	44044	27 (17)	16 (12)	2.18	Cell growth-regulating nucleolar protein OS=Homo sapiens OX=9606 GN=LYAR PE=1 SV=2
121.1	sp|P14868|SYDC_HUMAN	424	57499	28 (19)	24 (16)	1.88	Aspartate--tRNA ligase, cytoplasmic OS=Homo sapiens OX=9606 GN=DARS1 PE=1 SV=2
121.2	sp|Q15424|SAFB1_HUMAN	51	103036	11 (2)	11 (2)	0.06	Scaffold attachment factor B1 OS=Homo sapiens OX=9606 GN=SAFB PE=1 SV=4
122.1	sp|O00139|KIF2A_HUMAN	420	80589	27 (16)	27 (16)	0.89	Kinesin-like protein KIF2A OS=Homo sapiens OX=9606 GN=KIF2A PE=1 SV=3
122.2	sp|Q99661|KIF2C_HUMAN	401	82174	27 (15)	22 (14)	0.8	Kinesin-like protein KIF2C OS=Homo sapiens OX=9606 GN=KIF2C PE=1 SV=2
123	sp|Q9UM54|MYO6_HUMAN	418	150965	26 (14)	22 (12)	0.35	Unconventional myosin-VI OS=Homo sapiens OX=9606 GN=MYO6 PE=1 SV=4
124	sp|Q9UPT8|ZC3H4_HUMAN	414	140797	30 (15)	20 (11)	0.38	Zinc finger CCCH domain-containing protein 4 OS=Homo sapiens OX=9606 GN=ZC3H4 PE=1 SV=3
125	sp|Q49A26|GLYR1_HUMAN	413	61079	22 (14)	17 (11)	1.08	Putative oxidoreductase GLYR1 OS=Homo sapiens OX=9606 GN=GLYR1 PE=1 SV=4
126	sp|P19525|E2AK2_HUMAN	413	62512	36 (20)	25 (14)	1.39	Interferon-induced, double-stranded RNA-activated protein kinase OS=Homo sapiens OX=9606 GN=EIF2AK2 PE=1 SV=2
127	sp|Q96PU8|QKI_HUMAN	411	37761	14 (11)	11 (10)	1.32	Protein quaking OS=Homo sapiens OX=9606 GN=QKI PE=1 SV=1
128.1	sp|Q9Y6M1|IF2B2_HUMAN	409	66195	20 (16)	15 (14)	1.17	Insulin-like growth factor 2 mRNA-binding protein 2 OS=Homo sapiens OX=9606 GN=IGF2BP2 PE=1 SV=2
128.2	sp|Q9NZI8|IF2B1_HUMAN	43	63783	8 (2)	5 (2)	0.11	Insulin-like growth factor 2 mRNA-binding protein 1 OS=Homo sapiens OX=9606 GN=IGF2BP1 PE=1 SV=2
129	sp|P38159|RBMX_HUMAN	409	42306	19 (16)	13 (10)	1.87	RNA-binding motif protein, X chromosome OS=Homo sapiens OX=9606 GN=RBMX PE=1 SV=3
130.1	sp|Q9P2N5|RBM27_HUMAN	409	119101	30 (17)	21 (12)	0.58	RNA-binding protein 27 OS=Homo sapiens OX=9606 GN=RBM27 PE=1 SV=2
130.2	sp|Q5T8P6|RBM26_HUMAN	104	113927	17 (7)	15 (7)	0.22	RNA-binding protein 26 OS=Homo sapiens OX=9606 GN=RBM26 PE=1 SV=3
131	sp|Q7Z6E9|RBBP6_HUMAN	407	202354	34 (14)	27 (12)	0.25	E3 ubiquitin-protein ligase RBBP6 OS=Homo sapiens OX=9606 GN=RBBP6 PE=1 SV=1
132	sp|P40939|ECHA_HUMAN	405	83688	27 (15)	22 (13)	0.71	Trifunctional enzyme subunit alpha, mitochondrial OS=Homo sapiens OX=9606 GN=HADHA PE=1 SV=2
133	sp|P05455|LA_HUMAN	404	46979	29 (16)	22 (14)	1.96	Lupus La protein OS=Homo sapiens OX=9606 GN=SSB PE=1 SV=2
134	sp|Q9Y3F4|STRAP_HUMAN	404	38756	25 (19)	18 (16)	3.75	Serine-threonine kinase receptor-associated protein OS=Homo sapiens OX=9606 GN=STRAP PE=1 SV=1
135	sp|Q96AG4|LRC59_HUMAN	402	35308	29 (19)	15 (12)	3.21	Leucine-rich repeat-containing protein 59 OS=Homo sapiens OX=9606 GN=LRRC59 PE=1 SV=1
136	sp|Q9NVP1|DDX18_HUMAN	399	75702	18 (12)	13 (9)	0.66	ATP-dependent RNA helicase DDX18 OS=Homo sapiens OX=9606 GN=DDX18 PE=1 SV=2
137	sp|Q07955|SRSF1_HUMAN	399	27842	26 (19)	15 (12)	2.88	Serine/arginine-rich splicing factor 1 OS=Homo sapiens OX=9606 GN=SRSF1 PE=1 SV=2
138	sp|Q15637|SF01_HUMAN	398	68514	19 (15)	11 (9)	1.02	Splicing factor 1 OS=Homo sapiens OX=9606 GN=SF1 PE=1 SV=4
139	sp|Q86V48|LUZP1_HUMAN	394	120772	27 (19)	23 (18)	0.66	Leucine zipper protein 1 OS=Homo sapiens OX=9606 GN=LUZP1 PE=1 SV=2
140	sp|Q15650|TRIP4_HUMAN	392	66960	27 (14)	21 (13)	0.96	Activating signal cointegrator 1 OS=Homo sapiens OX=9606 GN=TRIP4 PE=1 SV=4
141	sp|P42704|LPPRC_HUMAN	391	159003	41 (17)	36 (17)	0.41	Leucine-rich PPR motif-containing protein, mitochondrial OS=Homo sapiens OX=9606 GN=LRPPRC PE=1 SV=3
142	sp|Q96PK6|RBM14_HUMAN	389	69620	25 (19)	16 (15)	1.4	RNA-binding protein 14 OS=Homo sapiens OX=9606 GN=RBM14 PE=1 SV=2
143	sp|P33992|MCM5_HUMAN	385	83031	44 (19)	32 (16)	1.09	DNA replication licensing factor MCM5 OS=Homo sapiens OX=9606 GN=MCM5 PE=1 SV=5
144.1	sp|Q9UNX3|RL26L_HUMAN	378	17246	34 (24)	13 (11)	20.12	60S ribosomal protein L26-like 1 OS=Homo sapiens OX=9606 GN=RPL26L1 PE=1 SV=1
144.2	sp|P61254|RL26_HUMAN	378	17248	39 (26)	15 (13)	35.17	60S ribosomal protein L26 OS=Homo sapiens OX=9606 GN=RPL26 PE=1 SV=1
144.3	sp|Q02878|RL6_HUMAN	77	32765	6 (4)	6 (4)	0.47	60S ribosomal protein L6 OS=Homo sapiens OX=9606 GN=RPL6 PE=1 SV=3
145.1	sp|P67936|TPM4_HUMAN	377	28619	24 (16)	18 (16)	4.81	Tropomyosin alpha-4 chain OS=Homo sapiens OX=9606 GN=TPM4 PE=1 SV=3
145.2	sp|P06753|TPM3_HUMAN	211	32987	24 (12)	15 (11)	1.87	Tropomyosin alpha-3 chain OS=Homo sapiens OX=9606 GN=TPM3 PE=1 SV=2
146	sp|Q9NXV6|CARF_HUMAN	372	61544	18 (9)	15 (9)	0.6	CDKN2A-interacting protein OS=Homo sapiens OX=9606 GN=CDKN2AIP PE=1 SV=3
147.1	sp|O43660|PLRG1_HUMAN	369	57500	24 (16)	18 (12)	1.44	Pleiotropic regulator 1 OS=Homo sapiens OX=9606 GN=PLRG1 PE=1 SV=1
147.2	sp|P62879|GBB2_HUMAN	57	38048	5 (2)	3 (2)	0.18	Guanine nucleotide-binding protein G(I)/G(S)/G(T) subunit beta-2 OS=Homo sapiens OX=9606 GN=GNB2 PE=1 SV=3
147.3	sp|Q96J01|THOC3_HUMAN	45	39431	7 (4)	7 (4)	0.38	THO complex subunit 3 OS=Homo sapiens OX=9606 GN=THOC3 PE=1 SV=1
148	sp|Q13435|SF3B2_HUMAN	357	100279	35 (14)	27 (12)	0.57	Splicing factor 3B subunit 2 OS=Homo sapiens OX=9606 GN=SF3B2 PE=1 SV=2
149	sp|Q9BTC0|DIDO1_HUMAN	353	245434	39 (17)	37 (17)	0.25	Death-inducer obliterator 1 OS=Homo sapiens OX=9606 GN=DIDO1 PE=1 SV=5
150	sp|P14317|HCLS1_HUMAN	352	54095	18 (13)	14 (9)	1.03	Hematopoietic lineage cell-specific protein OS=Homo sapiens OX=9606 GN=HCLS1 PE=1 SV=3
151	sp|Q92522|H1X_HUMAN	347	22474	20 (13)	8 (7)	3.63	Histone H1.10 OS=Homo sapiens OX=9606 GN=H1-10 PE=1 SV=1
152	sp|P39023|RL3_HUMAN	346	46365	33 (16)	20 (12)	2	60S ribosomal protein L3 OS=Homo sapiens OX=9606 GN=RPL3 PE=1 SV=2
153.1	sp|P12814|ACTN1_HUMAN	345	103563	26 (16)	25 (16)	0.65	Alpha-actinin-1 OS=Homo sapiens OX=9606 GN=ACTN1 PE=1 SV=2
153.2	sp|O43707|ACTN4_HUMAN	275	105245	20 (13)	17 (12)	0.49	Alpha-actinin-4 OS=Homo sapiens OX=9606 GN=ACTN4 PE=1 SV=2
154	sp|Q7Z417|NUFP2_HUMAN	344	76132	22 (14)	18 (11)	0.73	Nuclear fragile X mental retardation-interacting protein 2 OS=Homo sapiens OX=9606 GN=NUFIP2 PE=1 SV=1
155	sp|P62841|RS15_HUMAN	344	17029	44 (17)	8 (4)	7.84	40S ribosomal protein S15 OS=Homo sapiens OX=9606 GN=RPS15 PE=1 SV=2
156	sp|Q7Z478|DHX29_HUMAN	342	156222	32 (18)	28 (17)	0.45	ATP-dependent RNA helicase DHX29 OS=Homo sapiens OX=9606 GN=DHX29 PE=1 SV=2
157.1	sp|P08238|HS90B_HUMAN	335	83554	23 (11)	17 (9)	0.47	Heat shock protein HSP 90-beta OS=Homo sapiens OX=9606 GN=HSP90AB1 PE=1 SV=4
157.2	sp|P07900|HS90A_HUMAN	184	85006	11 (6)	10 (5)	0.21	Heat shock protein HSP 90-alpha OS=Homo sapiens OX=9606 GN=HSP90AA1 PE=1 SV=5
157.3	sp|P14625|ENPL_HUMAN	120	92696	12 (3)	7 (2)	0.11	Endoplasmin OS=Homo sapiens OX=9606 GN=HSP90B1 PE=1 SV=1
158	sp|P47756|CAPZB_HUMAN	335	31616	20 (12)	11 (8)	2	F-actin-capping protein subunit beta OS=Homo sapiens OX=9606 GN=CAPZB PE=1 SV=4
159	sp|O43395|PRPF3_HUMAN	332	77652	27 (18)	22 (15)	1.11	U4/U6 small nuclear ribonucleoprotein Prp3 OS=Homo sapiens OX=9606 GN=PRPF3 PE=1 SV=2
160	sp|P37108|SRP14_HUMAN	332	14675	15 (11)	8 (7)	7.07	Signal recognition particle 14 kDa protein OS=Homo sapiens OX=9606 GN=SRP14 PE=1 SV=2
161	sp|P62750|RL23A_HUMAN	331	17684	25 (15)	13 (9)	4.76	60S ribosomal protein L23a OS=Homo sapiens OX=9606 GN=RPL23A PE=1 SV=1
162	sp|Q96CW1|AP2M1_HUMAN	330	49965	30 (16)	19 (13)	1.61	AP-2 complex subunit mu OS=Homo sapiens OX=9606 GN=AP2M1 PE=1 SV=2
163	sp|Q08J23|NSUN2_HUMAN	328	87214	35 (17)	30 (16)	0.87	RNA cytosine C(5)-methyltransferase NSUN2 OS=Homo sapiens OX=9606 GN=NSUN2 PE=1 SV=2
164	sp|P07305|H10_HUMAN	327	20850	20 (16)	8 (7)	4.16	Histone H1.0 OS=Homo sapiens OX=9606 GN=H1-0 PE=1 SV=3
165	sp|P62851|RS25_HUMAN	326	13791	19 (12)	9 (5)	4.88	40S ribosomal protein S25 OS=Homo sapiens OX=9606 GN=RPS25 PE=1 SV=1
166	sp|Q14157|UBP2L_HUMAN	324	114579	17 (14)	13 (11)	0.48	Ubiquitin-associated protein 2-like OS=Homo sapiens OX=9606 GN=UBAP2L PE=1 SV=2
167	sp|Q16630|CPSF6_HUMAN	323	59344	19 (12)	14 (8)	0.91	Cleavage and polyadenylation specificity factor subunit 6 OS=Homo sapiens OX=9606 GN=CPSF6 PE=1 SV=2
168.1	sp|Q9UKV8|AGO2_HUMAN	320	98400	22 (17)	19 (15)	0.69	Protein argonaute-2 OS=Homo sapiens OX=9606 GN=AGO2 PE=1 SV=3
168.2	sp|Q9UL18|AGO1_HUMAN	184	98293	16 (11)	15 (10)	0.39	Protein argonaute-1 OS=Homo sapiens OX=9606 GN=AGO1 PE=1 SV=3
169	sp|Q96T37|RBM15_HUMAN	318	107352	25 (13)	22 (12)	0.48	RNA-binding protein 15 OS=Homo sapiens OX=9606 GN=RBM15 PE=1 SV=2
170	sp|P42167|LAP2B_HUMAN	310	50696	27 (15)	18 (13)	1.57	Lamina-associated polypeptide 2, isoforms beta/gamma OS=Homo sapiens OX=9606 GN=TMPO PE=1 SV=2
171	sp|Q9UHB9|SRP68_HUMAN	307	71199	19 (12)	14 (9)	0.64	Signal recognition particle subunit SRP68 OS=Homo sapiens OX=9606 GN=SRP68 PE=1 SV=2
172	sp|P62280|RS11_HUMAN	306	18590	31 (18)	18 (11)	9.38	40S ribosomal protein S11 OS=Homo sapiens OX=9606 GN=RPS11 PE=1 SV=3
173	sp|P08311|CATG_HUMAN	306	29161	23 (13)	9 (5)	1.64	Cathepsin G OS=Homo sapiens OX=9606 GN=CTSG PE=1 SV=2
174	sp|Q9Y608|LRRF2_HUMAN	303	82349	14 (8)	11 (7)	0.37	Leucine-rich repeat flightless-interacting protein 2 OS=Homo sapiens OX=9606 GN=LRRFIP2 PE=1 SV=1
175	sp|P42766|RL35_HUMAN	302	14543	25 (14)	10 (6)	7.19	60S ribosomal protein L35 OS=Homo sapiens OX=9606 GN=RPL35 PE=1 SV=2
176	sp|P56192|SYMC_HUMAN	302	102249	16 (8)	13 (8)	0.29	Methionine--tRNA ligase, cytoplasmic OS=Homo sapiens OX=9606 GN=MARS1 PE=1 SV=2
177	sp|Q8IX12|CCAR1_HUMAN	300	133423	28 (15)	23 (14)	0.44	Cell division cycle and apoptosis regulator protein 1 OS=Homo sapiens OX=9606 GN=CCAR1 PE=1 SV=2
178	sp|P30050|RL12_HUMAN	298	17979	11 (9)	8 (6)	3.7	60S ribosomal protein L12 OS=Homo sapiens OX=9606 GN=RPL12 PE=1 SV=1
179	sp|Q71U36|TBA1A_HUMAN	297	50788	16 (10)	12 (9)	0.76	Tubulin alpha-1A chain OS=Homo sapiens OX=9606 GN=TUBA1A PE=1 SV=1
180.1	sp|Q15393|SF3B3_HUMAN	297	136575	30 (14)	25 (12)	0.39	Splicing factor 3B subunit 3 OS=Homo sapiens OX=9606 GN=SF3B3 PE=1 SV=4
180.2	sp|P20592|MX2_HUMAN	115	82493	16 (7)	14 (6)	0.31	Interferon-induced GTP-binding protein Mx2 OS=Homo sapiens OX=9606 GN=MX2 PE=1 SV=1
180.3	sp|Q9Y2R4|DDX52_HUMAN	68	67798	14 (3)	6 (3)	0.15	Probable ATP-dependent RNA helicase DDX52 OS=Homo sapiens OX=9606 GN=DDX52 PE=1 SV=3
181	sp|P02545|LMNA_HUMAN	296	74380	19 (12)	17 (10)	0.68	Prelamin-A/C OS=Homo sapiens OX=9606 GN=LMNA PE=1 SV=1
182	sp|Q9BXS6|NUSAP_HUMAN	295	49593	13 (10)	9 (7)	0.78	Nucleolar and spindle-associated protein 1 OS=Homo sapiens OX=9606 GN=NUSAP1 PE=1 SV=1
183	sp|O14617|AP3D1_HUMAN	293	131159	19 (8)	17 (8)	0.22	AP-3 complex subunit delta-1 OS=Homo sapiens OX=9606 GN=AP3D1 PE=1 SV=1
184	sp|Q8WU90|ZC3HF_HUMAN	293	48972	16 (11)	12 (9)	0.92	Zinc finger CCCH domain-containing protein 15 OS=Homo sapiens OX=9606 GN=ZC3H15 PE=1 SV=1
185	sp|Q14694|UBP10_HUMAN	292	87707	18 (12)	17 (12)	0.55	Ubiquitin carboxyl-terminal hydrolase 10 OS=Homo sapiens OX=9606 GN=USP10 PE=1 SV=2
186	sp|Q8WWM7|ATX2L_HUMAN	290	113589	34 (12)	22 (10)	0.37	Ataxin-2-like protein OS=Homo sapiens OX=9606 GN=ATXN2L PE=1 SV=2
187.1	sp|Q7KZI7|MARK2_HUMAN	288	88255	22 (9)	18 (7)	0.39	Serine/threonine-protein kinase MARK2 OS=Homo sapiens OX=9606 GN=MARK2 PE=1 SV=2
187.2	sp|P27448|MARK3_HUMAN	275	84889	21 (10)	19 (9)	0.46	MAP/microtubule affinity-regulating kinase 3 OS=Homo sapiens OX=9606 GN=MARK3 PE=1 SV=5
188.1	sp|P08865|RSSA_HUMAN	287	32947	9 (7)	9 (7)	0.96	40S ribosomal protein SA OS=Homo sapiens OX=9606 GN=RPSA PE=1 SV=4
188.2	sp|Q14669|TRIPC_HUMAN	208	222234	25 (9)	24 (9)	0.14	E3 ubiquitin-protein ligase TRIP12 OS=Homo sapiens OX=9606 GN=TRIP12 PE=1 SV=1
189.1	sp|P09429|HMGB1_HUMAN	287	25049	29 (14)	11 (7)	3.48	High mobility group protein B1 OS=Homo sapiens OX=9606 GN=HMGB1 PE=1 SV=3
189.2	sp|P26583|HMGB2_HUMAN	277	24190	18 (8)	12 (7)	1.82	High mobility group protein B2 OS=Homo sapiens OX=9606 GN=HMGB2 PE=1 SV=2
190	sp|Q08379|GOGA2_HUMAN	285	113644	43 (9)	22 (9)	0.29	Golgin subfamily A member 2 OS=Homo sapiens OX=9606 GN=GOLGA2 PE=1 SV=3
191	sp|P27635|RL10_HUMAN	281	25044	20 (10)	12 (7)	2.49	60S ribosomal protein L10 OS=Homo sapiens OX=9606 GN=RPL10 PE=1 SV=4
192	sp|Q5SSJ5|HP1B3_HUMAN	280	61454	26 (15)	15 (11)	0.97	Heterochromatin protein 1-binding protein 3 OS=Homo sapiens OX=9606 GN=HP1BP3 PE=1 SV=1
193	sp|O75330|HMMR_HUMAN	280	84448	26 (10)	21 (8)	0.46	Hyaluronan mediated motility receptor OS=Homo sapiens OX=9606 GN=HMMR PE=1 SV=2
194	sp|Q15020|SART3_HUMAN	279	110721	21 (8)	17 (6)	0.26	Squamous cell carcinoma antigen recognized by T-cells 3 OS=Homo sapiens OX=9606 GN=SART3 PE=1 SV=1
195	sp|Q01518|CAP1_HUMAN	275	52325	21 (10)	16 (9)	0.84	Adenylyl cyclase-associated protein 1 OS=Homo sapiens OX=9606 GN=CAP1 PE=1 SV=5
196	sp|P43243|MATR3_HUMAN	275	95078	26 (11)	19 (9)	0.45	Matrin-3 OS=Homo sapiens OX=9606 GN=MATR3 PE=1 SV=2
197	sp|Q2NL82|TSR1_HUMAN	275	92151	20 (10)	17 (8)	0.42	Pre-rRNA-processing protein TSR1 homolog OS=Homo sapiens OX=9606 GN=TSR1 PE=1 SV=1
198	sp|Q5JTH9|RRP12_HUMAN	274	145037	40 (17)	34 (16)	0.46	RRP12-like protein OS=Homo sapiens OX=9606 GN=RRP12 PE=1 SV=2
199	sp|P32969|RL9_HUMAN	273	21964	26 (14)	13 (8)	5.33	60S ribosomal protein L9 OS=Homo sapiens OX=9606 GN=RPL9 PE=1 SV=1
200	sp|P62888|RL30_HUMAN	273	12947	10 (8)	8 (7)	5.49	60S ribosomal protein L30 OS=Homo sapiens OX=9606 GN=RPL30 PE=1 SV=2
201	sp|O15143|ARC1B_HUMAN	272	41722	13 (7)	11 (6)	0.7	Actin-related protein 2/3 complex subunit 1B OS=Homo sapiens OX=9606 GN=ARPC1B PE=1 SV=3
202	sp|P62847|RS24_HUMAN	271	15413	24 (13)	10 (7)	9.88	40S ribosomal protein S24 OS=Homo sapiens OX=9606 GN=RPS24 PE=1 SV=1
203	sp|Q8IY81|SPB1_HUMAN	269	96898	31 (10)	23 (9)	0.39	pre-rRNA 2'-O-ribose RNA methyltransferase FTSJ3 OS=Homo sapiens OX=9606 GN=FTSJ3 PE=1 SV=2
204	sp|Q5VWQ0|RSBN1_HUMAN	268	90928	18 (9)	18 (9)	0.38	Lysine-specific demethylase 9 OS=Homo sapiens OX=9606 GN=RSBN1 PE=1 SV=2
205	sp|P26196|DDX6_HUMAN	267	54781	24 (15)	16 (10)	1.4	Probable ATP-dependent RNA helicase DDX6 OS=Homo sapiens OX=9606 GN=DDX6 PE=1 SV=2
206.1	sp|P15880|RS2_HUMAN	266	31590	22 (17)	16 (13)	3.05	40S ribosomal protein S2 OS=Homo sapiens OX=9606 GN=RPS2 PE=1 SV=2
206.2	sp|Q86UK7|ZN598_HUMAN	155	100400	16 (7)	15 (6)	0.21	E3 ubiquitin-protein ligase ZNF598 OS=Homo sapiens OX=9606 GN=ZNF598 PE=1 SV=1
207	sp|P14618|KPYM_HUMAN	266	58470	19 (8)	16 (8)	0.55	Pyruvate kinase PKM OS=Homo sapiens OX=9606 GN=PKM PE=1 SV=4
208	sp|P35659|DEK_HUMAN	264	42933	16 (9)	14 (8)	0.95	Protein DEK OS=Homo sapiens OX=9606 GN=DEK PE=1 SV=1
209	sp|Q69YN2|C19L1_HUMAN	264	61322	13 (6)	12 (5)	0.37	CWF19-like protein 1 OS=Homo sapiens OX=9606 GN=CWF19L1 PE=1 SV=2
210	sp|P62829|RL23_HUMAN	263	14970	23 (13)	8 (6)	10.63	60S ribosomal protein L23 OS=Homo sapiens OX=9606 GN=RPL23 PE=1 SV=1
211	sp|Q9UHX1|PUF60_HUMAN	261	60009	16 (9)	13 (9)	0.62	Poly(U)-binding-splicing factor PUF60 OS=Homo sapiens OX=9606 GN=PUF60 PE=1 SV=1
212.1	sp|Q8NCA5|FA98A_HUMAN	259	55694	13 (6)	9 (5)	0.41	Protein FAM98A OS=Homo sapiens OX=9606 GN=FAM98A PE=1 SV=2
212.2	sp|Q52LJ0|FA98B_HUMAN	118	45918	13 (4)	10 (4)	0.32	Protein FAM98B OS=Homo sapiens OX=9606 GN=FAM98B PE=1 SV=2
213	sp|Q15046|SYK_HUMAN	258	68461	20 (13)	16 (12)	0.84	Lysine--tRNA ligase OS=Homo sapiens OX=9606 GN=KARS1 PE=1 SV=3
214	sp|P08240|SRPRA_HUMAN	258	70223	13 (8)	12 (7)	0.38	Signal recognition particle receptor subunit alpha OS=Homo sapiens OX=9606 GN=SRPRA PE=1 SV=2
215	sp|Q9UBU9|NXF1_HUMAN	255	70652	21 (11)	16 (10)	0.57	Nuclear RNA export factor 1 OS=Homo sapiens OX=9606 GN=NXF1 PE=1 SV=1
216.1	sp|Q8IWR0|Z3H7A_HUMAN	254	112348	26 (12)	23 (11)	0.41	Zinc finger CCCH domain-containing protein 7A OS=Homo sapiens OX=9606 GN=ZC3H7A PE=1 SV=1
216.2	sp|Q9UGR2|Z3H7B_HUMAN	117	111669	5 (2)	5 (2)	0.06	Zinc finger CCCH domain-containing protein 7B OS=Homo sapiens OX=9606 GN=ZC3H7B PE=1 SV=2
217	sp|P08621|RU17_HUMAN	254	51583	21 (13)	16 (11)	1.24	U1 small nuclear ribonucleoprotein 70 kDa OS=Homo sapiens OX=9606 GN=SNRNP70 PE=1 SV=2
218	sp|P13639|EF2_HUMAN	253	96246	13 (6)	12 (6)	0.22	Elongation factor 2 OS=Homo sapiens OX=9606 GN=EEF2 PE=1 SV=4
219	sp|Q96EV2|RBM33_HUMAN	252	130191	21 (9)	16 (7)	0.25	RNA-binding protein 33 OS=Homo sapiens OX=9606 GN=RBM33 PE=1 SV=3
220	sp|P35251|RFC1_HUMAN	250	128688	14 (8)	13 (7)	0.19	Replication factor C subunit 1 OS=Homo sapiens OX=9606 GN=RFC1 PE=1 SV=4
221	sp|Q13573|SNW1_HUMAN	248	61514	23 (9)	15 (7)	0.6	SNW domain-containing protein 1 OS=Homo sapiens OX=9606 GN=SNW1 PE=1 SV=1
222	sp|P29372|3MG_HUMAN	248	33247	10 (6)	8 (5)	0.77	DNA-3-methyladenine glycosylase OS=Homo sapiens OX=9606 GN=MPG PE=1 SV=3
223	sp|Q9Y285|SYFA_HUMAN	247	57585	14 (5)	11 (5)	0.32	Phenylalanine--tRNA ligase alpha subunit OS=Homo sapiens OX=9606 GN=FARSA PE=1 SV=3
224	sp|Q9Y6X9|MORC2_HUMAN	247	118548	22 (9)	18 (8)	0.28	ATPase MORC2 OS=Homo sapiens OX=9606 GN=MORC2 PE=1 SV=2
225	sp|Q9Y490|TLN1_HUMAN	246	271766	28 (10)	26 (9)	0.13	Talin-1 OS=Homo sapiens OX=9606 GN=TLN1 PE=1 SV=3
226	sp|P60866|RS20_HUMAN	244	13478	16 (9)	7 (5)	5.13	40S ribosomal protein S20 OS=Homo sapiens OX=9606 GN=RPS20 PE=1 SV=1
227	sp|Q14966|ZN638_HUMAN	244	221914	23 (12)	22 (11)	0.19	Zinc finger protein 638 OS=Homo sapiens OX=9606 GN=ZNF638 PE=1 SV=2
228	sp|P62244|RS15A_HUMAN	244	14944	17 (13)	11 (8)	8.48	40S ribosomal protein S15a OS=Homo sapiens OX=9606 GN=RPS15A PE=1 SV=2
229	sp|Q8NFW8|NEUA_HUMAN	243	49033	14 (11)	12 (9)	1.05	N-acylneuraminate cytidylyltransferase OS=Homo sapiens OX=9606 GN=CMAS PE=1 SV=2
230.1	sp|Q15365|PCBP1_HUMAN	243	37987	14 (8)	11 (8)	0.95	Poly(rC)-binding protein 1 OS=Homo sapiens OX=9606 GN=PCBP1 PE=1 SV=2
230.2	sp|Q15366|PCBP2_HUMAN	134	38955	9 (7)	8 (7)	0.77	Poly(rC)-binding protein 2 OS=Homo sapiens OX=9606 GN=PCBP2 PE=1 SV=1
231	sp|P98175|RBM10_HUMAN	242	103811	17 (9)	15 (8)	0.32	RNA-binding protein 10 OS=Homo sapiens OX=9606 GN=RBM10 PE=1 SV=3
232	sp|P61158|ARP3_HUMAN	242	47797	17 (12)	13 (10)	1.08	Actin-related protein 3 OS=Homo sapiens OX=9606 GN=ACTR3 PE=1 SV=3
233	sp|Q10570|CPSF1_HUMAN	242	162036	16 (11)	16 (11)	0.25	Cleavage and polyadenylation specificity factor subunit 1 OS=Homo sapiens OX=9606 GN=CPSF1 PE=1 SV=2
234	sp|P0DN76|U2AF5_HUMAN	241	28368	10 (6)	5 (3)	0.56	Splicing factor U2AF 35 kDa subunit-like protein OS=Homo sapiens OX=9606 GN=U2AF1L5 PE=1 SV=1
235	sp|Q6PKG0|LARP1_HUMAN	240	123833	20 (6)	17 (6)	0.17	La-related protein 1 OS=Homo sapiens OX=9606 GN=LARP1 PE=1 SV=2
236	sp|P17096|HMGA1_HUMAN	240	11669	7 (7)	2 (2)	1.81	High mobility group protein HMG-I/HMG-Y OS=Homo sapiens OX=9606 GN=HMGA1 PE=1 SV=3
237	sp|Q9UQ80|PA2G4_HUMAN	239	44101	22 (12)	16 (11)	1.38	Proliferation-associated protein 2G4 OS=Homo sapiens OX=9606 GN=PA2G4 PE=1 SV=3
238	sp|Q13574|DGKZ_HUMAN	237	105398	12 (10)	10 (8)	0.36	Diacylglycerol kinase zeta OS=Homo sapiens OX=9606 GN=DGKZ PE=1 SV=4
239	sp|P14678|RSMB_HUMAN	233	24765	9 (8)	7 (7)	1.43	Small nuclear ribonucleoprotein-associated proteins B and B' OS=Homo sapiens OX=9606 GN=SNRPB PE=1 SV=2
240	sp|P62913|RL11_HUMAN	233	20468	18 (10)	9 (6)	2.38	60S ribosomal protein L11 OS=Homo sapiens OX=9606 GN=RPL11 PE=1 SV=2
241	sp|Q01130|SRSF2_HUMAN	232	25461	11 (5)	7 (4)	0.64	Serine/arginine-rich splicing factor 2 OS=Homo sapiens OX=9606 GN=SRSF2 PE=1 SV=4
242	sp|O95319|CELF2_HUMAN	231	54706	15 (8)	10 (6)	0.6	CUGBP Elav-like family member 2 OS=Homo sapiens OX=9606 GN=CELF2 PE=1 SV=1
243	sp|O75934|SPF27_HUMAN	230	26229	19 (10)	13 (9)	2.32	Pre-mRNA-splicing factor SPF27 OS=Homo sapiens OX=9606 GN=BCAS2 PE=1 SV=1
244	sp|Q96BY6|DOC10_HUMAN	230	251825	20 (7)	18 (7)	0.09	Dedicator of cytokinesis protein 10 OS=Homo sapiens OX=9606 GN=DOCK10 PE=1 SV=3
245	sp|Q9BYG3|MK67I_HUMAN	230	34372	11 (6)	10 (6)	0.74	MKI67 FHA domain-interacting nucleolar phosphoprotein OS=Homo sapiens OX=9606 GN=NIFK PE=1 SV=1
246	sp|Q14331|FRG1_HUMAN	229	29439	11 (7)	9 (6)	1.12	Protein FRG1 OS=Homo sapiens OX=9606 GN=FRG1 PE=1 SV=1
247	sp|Q9BWM7|SFXN3_HUMAN	229	35823	16 (10)	12 (9)	1.42	Sideroflexin-3 OS=Homo sapiens OX=9606 GN=SFXN3 PE=1 SV=3
248	sp|P49757|NUMB_HUMAN	228	71444	19 (12)	16 (11)	0.71	Protein numb homolog OS=Homo sapiens OX=9606 GN=NUMB PE=1 SV=2
249	sp|Q6P2Q9|PRP8_HUMAN	228	274738	31 (10)	29 (10)	0.13	Pre-mRNA-processing-splicing factor 8 OS=Homo sapiens OX=9606 GN=PRPF8 PE=1 SV=2
250	sp|O95793|STAU1_HUMAN	228	63428	17 (8)	13 (8)	0.5	Double-stranded RNA-binding protein Staufen homolog 1 OS=Homo sapiens OX=9606 GN=STAU1 PE=1 SV=2
251	sp|Q9Y224|RTRAF_HUMAN	227	28165	16 (11)	13 (8)	2.42	RNA transcription, translation and transport factor protein OS=Homo sapiens OX=9606 GN=RTRAF PE=1 SV=1
252	sp|Q8TEQ6|GEMI5_HUMAN	226	170821	28 (9)	21 (9)	0.19	Gem-associated protein 5 OS=Homo sapiens OX=9606 GN=GEMIN5 PE=1 SV=3
253	sp|P55084|ECHB_HUMAN	224	51547	16 (8)	13 (8)	0.64	Trifunctional enzyme subunit beta, mitochondrial OS=Homo sapiens OX=9606 GN=HADHB PE=1 SV=3
254	sp|P98179|RBM3_HUMAN	224	17160	7 (5)	3 (2)	1.05	RNA-binding protein 3 OS=Homo sapiens OX=9606 GN=RBM3 PE=1 SV=1
255	sp|P23528|COF1_HUMAN	223	18719	14 (11)	8 (7)	3.42	Cofilin-1 OS=Homo sapiens OX=9606 GN=CFL1 PE=1 SV=3
256	sp|P06733|ENOA_HUMAN	222	47481	12 (7)	10 (6)	0.6	Alpha-enolase OS=Homo sapiens OX=9606 GN=ENO1 PE=1 SV=2
257	sp|P55265|DSRAD_HUMAN	215	137178	29 (8)	23 (8)	0.21	Double-stranded RNA-specific adenosine deaminase OS=Homo sapiens OX=9606 GN=ADAR PE=1 SV=4
258	sp|Q3YEC7|RABL6_HUMAN	215	79785	8 (5)	8 (5)	0.22	Rab-like protein 6 OS=Homo sapiens OX=9606 GN=RABL6 PE=1 SV=2
259	sp|P48047|ATPO_HUMAN	214	23377	10 (6)	9 (6)	1.23	ATP synthase subunit O, mitochondrial OS=Homo sapiens OX=9606 GN=ATP5PO PE=1 SV=1
260	sp|P62318|SMD3_HUMAN	213	14021	10 (7)	5 (4)	3.61	Small nuclear ribonucleoprotein Sm D3 OS=Homo sapiens OX=9606 GN=SNRPD3 PE=1 SV=1
261	sp|P04843|RPN1_HUMAN	213	68641	17 (9)	15 (9)	0.52	Dolichyl-diphosphooligosaccharide--protein glycosyltransferase subunit 1 OS=Homo sapiens OX=9606 GN=RPN1 PE=1 SV=1
262	sp|P62277|RS13_HUMAN	213	17212	16 (9)	11 (8)	4.03	40S ribosomal protein S13 OS=Homo sapiens OX=9606 GN=RPS13 PE=1 SV=2
263	sp|Q6PI48|SYDM_HUMAN	212	74086	17 (9)	16 (9)	0.48	Aspartate--tRNA ligase, mitochondrial OS=Homo sapiens OX=9606 GN=DARS2 PE=1 SV=1
264	sp|P36542|ATPG_HUMAN	212	33032	16 (11)	12 (9)	1.6	ATP synthase subunit gamma, mitochondrial OS=Homo sapiens OX=9606 GN=ATP5F1C PE=1 SV=1
265	sp|P18621|RL17_HUMAN	211	21611	30 (10)	14 (8)	3.23	60S ribosomal protein L17 OS=Homo sapiens OX=9606 GN=RPL17 PE=1 SV=3
266	sp|P62241|RS8_HUMAN	209	24475	11 (7)	9 (6)	1.46	40S ribosomal protein S8 OS=Homo sapiens OX=9606 GN=RPS8 PE=1 SV=2
267	sp|O75533|SF3B1_HUMAN	207	146479	26 (10)	22 (10)	0.25	Splicing factor 3B subunit 1 OS=Homo sapiens OX=9606 GN=SF3B1 PE=1 SV=3
268	sp|O75152|ZC11A_HUMAN	206	89931	19 (7)	17 (7)	0.28	Zinc finger CCCH domain-containing protein 11A OS=Homo sapiens OX=9606 GN=ZC3H11A PE=1 SV=3
269.1	sp|Q13247|SRSF6_HUMAN	206	39677	20 (12)	15 (9)	1.62	Serine/arginine-rich splicing factor 6 OS=Homo sapiens OX=9606 GN=SRSF6 PE=1 SV=2
269.2	sp|Q13243|SRSF5_HUMAN	118	31359	7 (5)	7 (5)	0.65	Serine/arginine-rich splicing factor 5 OS=Homo sapiens OX=9606 GN=SRSF5 PE=1 SV=1
269.3	sp|Q08170|SRSF4_HUMAN	58	56759	8 (3)	7 (3)	0.18	Serine/arginine-rich splicing factor 4 OS=Homo sapiens OX=9606 GN=SRSF4 PE=1 SV=2
270	sp|Q9UI10|EI2BD_HUMAN	205	58035	11 (5)	11 (5)	0.32	Translation initiation factor eIF-2B subunit delta OS=Homo sapiens OX=9606 GN=EIF2B4 PE=1 SV=2
271	sp|Q86U42|PABP2_HUMAN	204	32843	7 (6)	4 (3)	0.47	Polyadenylate-binding protein 2 OS=Homo sapiens OX=9606 GN=PABPN1 PE=1 SV=3
272	sp|Q96C19|EFHD2_HUMAN	203	26794	14 (8)	11 (6)	1.56	EF-hand domain-containing protein D2 OS=Homo sapiens OX=9606 GN=EFHD2 PE=1 SV=1
273	sp|O43663|PRC1_HUMAN	203	72246	14 (8)	12 (7)	0.43	Protein regulator of cytokinesis 1 OS=Homo sapiens OX=9606 GN=PRC1 PE=1 SV=2
274	sp|P09661|RU2A_HUMAN	203	28512	8 (5)	7 (4)	0.74	U2 small nuclear ribonucleoprotein A' OS=Homo sapiens OX=9606 GN=SNRPA1 PE=1 SV=2
275	sp|Q96GQ7|DDX27_HUMAN	202	90292	23 (14)	23 (14)	0.65	Probable ATP-dependent RNA helicase DDX27 OS=Homo sapiens OX=9606 GN=DDX27 PE=1 SV=2
276	sp|Q9H2U1|DHX36_HUMAN	201	115600	15 (7)	13 (6)	0.22	ATP-dependent DNA/RNA helicase DHX36 OS=Homo sapiens OX=9606 GN=DHX36 PE=1 SV=2
277	sp|Q969S3|ZN622_HUMAN	197	54808	12 (4)	11 (4)	0.26	Zinc finger protein 622 OS=Homo sapiens OX=9606 GN=ZNF622 PE=1 SV=1
278	sp|Q9NR30|DDX21_HUMAN	197	87804	11 (6)	10 (6)	0.25	Nucleolar RNA helicase 2 OS=Homo sapiens OX=9606 GN=DDX21 PE=1 SV=5
279	sp|O00541|PESC_HUMAN	196	68359	26 (10)	22 (10)	0.6	Pescadillo homolog OS=Homo sapiens OX=9606 GN=PES1 PE=1 SV=1
280	sp|P26373|RL13_HUMAN	196	24304	17 (8)	10 (5)	0.9	60S ribosomal protein L13 OS=Homo sapiens OX=9606 GN=RPL13 PE=1 SV=4
281	sp|Q04837|SSBP_HUMAN	196	17249	12 (7)	8 (5)	2.51	Single-stranded DNA-binding protein, mitochondrial OS=Homo sapiens OX=9606 GN=SSBP1 PE=1 SV=1
282	sp|P62805|H4_HUMAN	195	11360	15 (8)	9 (7)	7.38	Histone H4 OS=Homo sapiens OX=9606 GN=H4C1 PE=1 SV=2
283	sp|P53621|COPA_HUMAN	195	139797	19 (8)	18 (7)	0.2	Coatomer subunit alpha OS=Homo sapiens OX=9606 GN=COPA PE=1 SV=2
284	sp|Q96P11|NSUN5_HUMAN	194	47290	14 (6)	11 (5)	0.5	28S rRNA (cytosine-C(5))-methyltransferase OS=Homo sapiens OX=9606 GN=NSUN5 PE=1 SV=2
285	sp|Q9Y4A5|TRRAP_HUMAN	193	441766	17 (4)	17 (4)	0.03	Transformation/transcription domain-associated protein OS=Homo sapiens OX=9606 GN=TRRAP PE=1 SV=3
286.1	sp|Q96SB4|SRPK1_HUMAN	192	74963	17 (9)	15 (8)	0.47	SRSF protein kinase 1 OS=Homo sapiens OX=9606 GN=SRPK1 PE=1 SV=2
286.2	sp|P78362|SRPK2_HUMAN	68	78219	12 (4)	9 (4)	0.18	SRSF protein kinase 2 OS=Homo sapiens OX=9606 GN=SRPK2 PE=1 SV=3
287	sp|Q9NY61|AATF_HUMAN	191	63208	13 (5)	12 (5)	0.29	Protein AATF OS=Homo sapiens OX=9606 GN=AATF PE=1 SV=1
288	sp|P59998|ARPC4_HUMAN	190	19768	11 (7)	9 (6)	1.57	Actin-related protein 2/3 complex subunit 4 OS=Homo sapiens OX=9606 GN=ARPC4 PE=1 SV=3
289	sp|P62424|RL7A_HUMAN	190	30148	11 (6)	9 (5)	0.87	60S ribosomal protein L7a OS=Homo sapiens OX=9606 GN=RPL7A PE=1 SV=2
290	sp|Q6UN15|FIP1_HUMAN	190	66601	12 (6)	8 (5)	0.33	Pre-mRNA 3'-end-processing factor FIP1 OS=Homo sapiens OX=9606 GN=FIP1L1 PE=1 SV=1
291.1	sp|Q92608|DOCK2_HUMAN	190	213123	21 (9)	21 (9)	0.15	Dedicator of cytokinesis protein 2 OS=Homo sapiens OX=9606 GN=DOCK2 PE=1 SV=2
291.2	sp|Q9H0J4|QRIC2_HUMAN	43	181228	9 (2)	7 (2)	0.04	Glutamine-rich protein 2 OS=Homo sapiens OX=9606 GN=QRICH2 PE=1 SV=1
292.1	sp|P0C0S8|H2A1_HUMAN	189	14083	9 (7)	4 (4)	2.67	Histone H2A type 1 OS=Homo sapiens OX=9606 GN=H2AC11 PE=1 SV=2
292.2	sp|P04908|H2A1B_HUMAN	127	14127	8 (6)	4 (4)	1.95	Histone H2A type 1-B/E OS=Homo sapiens OX=9606 GN=H2AC4 PE=1 SV=2
292.3	sp|P0C0S5|H2AZ_HUMAN	126	13545	11 (5)	5 (3)	1.46	Histone H2A.Z OS=Homo sapiens OX=9606 GN=H2AZ1 PE=1 SV=2
293	sp|Q96EP5|DAZP1_HUMAN	189	43584	19 (9)	12 (8)	0.79	DAZ-associated protein 1 OS=Homo sapiens OX=9606 GN=DAZAP1 PE=1 SV=1
294	sp|Q9Y6K5|OAS3_HUMAN	189	122861	24 (11)	19 (11)	0.33	2'-5'-oligoadenylate synthase 3 OS=Homo sapiens OX=9606 GN=OAS3 PE=1 SV=3
295	sp|P27816|MAP4_HUMAN	189	121443	27 (9)	25 (9)	0.27	Microtubule-associated protein 4 OS=Homo sapiens OX=9606 GN=MAP4 PE=1 SV=3
296	sp|P07355|ANXA2_HUMAN	187	38808	9 (5)	7 (4)	0.5	Annexin A2 OS=Homo sapiens OX=9606 GN=ANXA2 PE=1 SV=2
297	sp|Q8WXX5|DNJC9_HUMAN	187	30062	15 (8)	10 (7)	1.31	DnaJ homolog subfamily C member 9 OS=Homo sapiens OX=9606 GN=DNAJC9 PE=1 SV=1
298	sp|O95232|LC7L3_HUMAN	186	51834	5 (5)	5 (5)	0.36	Luc7-like protein 3 OS=Homo sapiens OX=9606 GN=LUC7L3 PE=1 SV=2
299	sp|Q07020|RL18_HUMAN	184	21735	6 (4)	5 (4)	0.77	60S ribosomal protein L18 OS=Homo sapiens OX=9606 GN=RPL18 PE=1 SV=2
300	sp|Q8IWX8|CHERP_HUMAN	184	104150	15 (9)	13 (7)	0.32	Calcium homeostasis endoplasmic reticulum protein OS=Homo sapiens OX=9606 GN=CHERP PE=1 SV=3
301	sp|Q96I25|SPF45_HUMAN	183	45162	11 (6)	9 (6)	0.53	Splicing factor 45 OS=Homo sapiens OX=9606 GN=RBM17 PE=1 SV=1
302	sp|P46063|RECQ1_HUMAN	183	74436	17 (6)	15 (6)	0.3	ATP-dependent DNA helicase Q1 OS=Homo sapiens OX=9606 GN=RECQL PE=1 SV=3
303	sp|O94804|STK10_HUMAN	181	112749	12 (6)	11 (5)	0.19	Serine/threonine-protein kinase 10 OS=Homo sapiens OX=9606 GN=STK10 PE=1 SV=1
304	sp|E9PAV3|NACAM_HUMAN	181	205979	10 (3)	7 (3)	0.05	Nascent polypeptide-associated complex subunit alpha, muscle-specific form OS=Homo sapiens OX=9606 GN=NACA PE=1 SV=1
305	sp|Q96T60|PNKP_HUMAN	181	57554	10 (6)	10 (6)	0.4	Bifunctional polynucleotide phosphatase/kinase OS=Homo sapiens OX=9606 GN=PNKP PE=1 SV=1
306	sp|P83731|RL24_HUMAN	180	17882	12 (6)	8 (5)	1.38	60S ribosomal protein L24 OS=Homo sapiens OX=9606 GN=RPL24 PE=1 SV=1
307	sp|O00182|LEG9_HUMAN	179	39835	12 (9)	10 (8)	1.05	Galectin-9 OS=Homo sapiens OX=9606 GN=LGALS9 PE=1 SV=2
308	sp|Q9H1I8|ASCC2_HUMAN	179	87048	16 (6)	14 (6)	0.25	Activating signal cointegrator 1 complex subunit 2 OS=Homo sapiens OX=9606 GN=ASCC2 PE=1 SV=3
309	sp|Q5VTE0|EF1A3_HUMAN	179	50495	17 (12)	15 (10)	1.14	Putative elongation factor 1-alpha-like 3 OS=Homo sapiens OX=9606 GN=EEF1A1P5 PE=5 SV=1
310	sp|Q7LGA3|HS2ST_HUMAN	178	42140	6 (3)	6 (3)	0.25	Heparan sulfate 2-O-sulfotransferase 1 OS=Homo sapiens OX=9606 GN=HS2ST1 PE=1 SV=1
311	sp|Q9BQ67|GRWD1_HUMAN	177	49787	14 (5)	10 (5)	0.38	Glutamate-rich WD repeat-containing protein 1 OS=Homo sapiens OX=9606 GN=GRWD1 PE=1 SV=1
312	sp|Q9H0D6|XRN2_HUMAN	177	109426	19 (9)	18 (9)	0.3	5'-3' exoribonuclease 2 OS=Homo sapiens OX=9606 GN=XRN2 PE=1 SV=1
313	sp|O76094|SRP72_HUMAN	177	75130	17 (9)	15 (8)	0.47	Signal recognition particle subunit SRP72 OS=Homo sapiens OX=9606 GN=SRP72 PE=1 SV=3
314	sp|Q9NRX1|PNO1_HUMAN	176	28078	14 (7)	11 (7)	1.19	RNA-binding protein PNO1 OS=Homo sapiens OX=9606 GN=PNO1 PE=1 SV=1
315	sp|O60524|NEMF_HUMAN	174	123334	19 (8)	18 (7)	0.23	Nuclear export mediator factor NEMF OS=Homo sapiens OX=9606 GN=NEMF PE=1 SV=4
316.1	sp|P63104|1433Z_HUMAN	173	27899	10 (4)	8 (4)	0.57	14-3-3 protein zeta/delta OS=Homo sapiens OX=9606 GN=YWHAZ PE=1 SV=1
316.2	sp|P27348|1433T_HUMAN	100	28032	8 (2)	6 (2)	0.25	14-3-3 protein theta OS=Homo sapiens OX=9606 GN=YWHAQ PE=1 SV=1
316.3	sp|Q04917|1433F_HUMAN	56	28372	6 (2)	5 (2)	0.25	14-3-3 protein eta OS=Homo sapiens OX=9606 GN=YWHAH PE=1 SV=4
316.4	sp|P62258|1433E_HUMAN	52	29326	5 (2)	4 (2)	0.24	14-3-3 protein epsilon OS=Homo sapiens OX=9606 GN=YWHAE PE=1 SV=1
317	sp|Q96CT7|CC124_HUMAN	172	25820	18 (7)	10 (6)	1.34	Coiled-coil domain-containing protein 124 OS=Homo sapiens OX=9606 GN=CCDC124 PE=1 SV=1
318	sp|Q5K651|SAMD9_HUMAN	172	185704	29 (5)	26 (5)	0.09	Sterile alpha motif domain-containing protein 9 OS=Homo sapiens OX=9606 GN=SAMD9 PE=1 SV=1
319	sp|P62937|PPIA_HUMAN	172	18229	6 (6)	4 (4)	1.77	Peptidyl-prolyl cis-trans isomerase A OS=Homo sapiens OX=9606 GN=PPIA PE=1 SV=2
320	sp|P56182|RRP1_HUMAN	172	53035	18 (9)	14 (9)	0.72	Ribosomal RNA processing protein 1 homolog A OS=Homo sapiens OX=9606 GN=RRP1 PE=1 SV=1
321	sp|Q9NUQ6|SPS2L_HUMAN	171	62204	11 (4)	8 (4)	0.23	SPATS2-like protein OS=Homo sapiens OX=9606 GN=SPATS2L PE=1 SV=2
322	sp|Q12797|ASPH_HUMAN	170	86266	21 (9)	16 (9)	0.4	Aspartyl/asparaginyl beta-hydroxylase OS=Homo sapiens OX=9606 GN=ASPH PE=1 SV=3
323	sp|Q9BU76|MMTA2_HUMAN	169	29679	5 (4)	5 (4)	0.53	Multiple myeloma tumor-associated protein 2 OS=Homo sapiens OX=9606 GN=MMTAG2 PE=1 SV=1
324.1	sp|Q9NQ29|LUC7L_HUMAN	169	44100	13 (4)	9 (4)	0.34	Putative RNA-binding protein Luc7-like 1 OS=Homo sapiens OX=9606 GN=LUC7L PE=1 SV=1
324.2	sp|Q9Y383|LC7L2_HUMAN	105	46942	11 (5)	10 (5)	0.4	Putative RNA-binding protein Luc7-like 2 OS=Homo sapiens OX=9606 GN=LUC7L2 PE=1 SV=2
325	sp|Q13838|DX39B_HUMAN	169	49416	17 (7)	15 (7)	0.57	Spliceosome RNA helicase DDX39B OS=Homo sapiens OX=9606 GN=DDX39B PE=1 SV=1
326	sp|O95602|RPA1_HUMAN	168	196683	19 (7)	17 (7)	0.12	DNA-directed RNA polymerase I subunit RPA1 OS=Homo sapiens OX=9606 GN=POLR1A PE=1 SV=2
327	sp|Q8TCJ2|STT3B_HUMAN	168	94241	13 (6)	10 (5)	0.19	Dolichyl-diphosphooligosaccharide--protein glycosyltransferase subunit STT3B OS=Homo sapiens OX=9606 GN=STT3B PE=1 SV=1
328	sp|Q86VY4|TSYL5_HUMAN	166	45344	7 (5)	6 (4)	0.42	Testis-specific Y-encoded-like protein 5 OS=Homo sapiens OX=9606 GN=TSPYL5 PE=1 SV=2
329	sp|Q69YN4|VIR_HUMAN	166	203552	13 (6)	11 (6)	0.1	Protein virilizer homolog OS=Homo sapiens OX=9606 GN=VIRMA PE=1 SV=2
330	sp|Q9BY77|PDIP3_HUMAN	166	46289	10 (7)	9 (7)	0.62	Polymerase delta-interacting protein 3 OS=Homo sapiens OX=9606 GN=POLDIP3 PE=1 SV=2
331	sp|Q6WCQ1|MPRIP_HUMAN	166	117260	13 (5)	11 (4)	0.15	Myosin phosphatase Rho-interacting protein OS=Homo sapiens OX=9606 GN=MPRIP PE=1 SV=3
332	sp|P22087|FBRL_HUMAN	166	33877	11 (4)	9 (3)	0.45	rRNA 2'-O-methyltransferase fibrillarin OS=Homo sapiens OX=9606 GN=FBL PE=1 SV=2
333	sp|Q13724|MOGS_HUMAN	164	92032	13 (6)	12 (5)	0.19	Mannosyl-oligosaccharide glucosidase OS=Homo sapiens OX=9606 GN=MOGS PE=1 SV=5
334	sp|P62314|SMD1_HUMAN	163	13273	8 (5)	3 (3)	2.13	Small nuclear ribonucleoprotein Sm D1 OS=Homo sapiens OX=9606 GN=SNRPD1 PE=1 SV=1
335	sp|O15144|ARPC2_HUMAN	162	34426	14 (9)	9 (7)	1.29	Actin-related protein 2/3 complex subunit 2 OS=Homo sapiens OX=9606 GN=ARPC2 PE=1 SV=1
336	sp|Q32P44|EMAL3_HUMAN	162	96221	12 (5)	10 (5)	0.18	Echinoderm microtubule-associated protein-like 3 OS=Homo sapiens OX=9606 GN=EML3 PE=1 SV=1
337	sp|P84090|ERH_HUMAN	162	12422	9 (7)	7 (5)	3.31	Enhancer of rudimentary homolog OS=Homo sapiens OX=9606 GN=ERH PE=1 SV=1
338	sp|P62266|RS23_HUMAN	162	15969	12 (8)	7 (5)	2.17	40S ribosomal protein S23 OS=Homo sapiens OX=9606 GN=RPS23 PE=1 SV=3
339	sp|Q13523|PRP4B_HUMAN	161	117258	15 (6)	11 (5)	0.18	Serine/threonine-protein kinase PRP4 homolog OS=Homo sapiens OX=9606 GN=PRPF4B PE=1 SV=3
340	sp|Q9UJA5|TRM6_HUMAN	161	56049	13 (7)	11 (6)	0.49	tRNA (adenine(58)-N(1))-methyltransferase non-catalytic subunit TRM6 OS=Homo sapiens OX=9606 GN=TRMT6 PE=1 SV=1
341	sp|O15160|RPAC1_HUMAN	160	39453	8 (5)	8 (5)	0.5	DNA-directed RNA polymerases I and III subunit RPAC1 OS=Homo sapiens OX=9606 GN=POLR1C PE=1 SV=1
342	sp|Q5VTL8|PR38B_HUMAN	158	64657	15 (8)	13 (8)	0.49	Pre-mRNA-splicing factor 38B OS=Homo sapiens OX=9606 GN=PRPF38B PE=1 SV=1
343	sp|P0DP23|CALM1_HUMAN	158	16827	7 (5)	4 (3)	1.49	Calmodulin-1 OS=Homo sapiens OX=9606 GN=CALM1 PE=1 SV=1
344	sp|Q9BX40|LS14B_HUMAN	155	42159	5 (4)	5 (4)	0.35	Protein LSM14 homolog B OS=Homo sapiens OX=9606 GN=LSM14B PE=1 SV=1
345.1	sp|P07437|TBB5_HUMAN	154	50095	15 (9)	12 (8)	0.78	Tubulin beta chain OS=Homo sapiens OX=9606 GN=TUBB PE=1 SV=2
345.2	sp|P68371|TBB4B_HUMAN	132	50255	15 (8)	12 (7)	0.66	Tubulin beta-4B chain OS=Homo sapiens OX=9606 GN=TUBB4B PE=1 SV=1
345.3	sp|Q9BUF5|TBB6_HUMAN	64	50281	3 (2)	3 (2)	0.14	Tubulin beta-6 chain OS=Homo sapiens OX=9606 GN=TUBB6 PE=1 SV=1
346	sp|P52907|CAZA1_HUMAN	154	33073	13 (7)	11 (6)	0.95	F-actin-capping protein subunit alpha-1 OS=Homo sapiens OX=9606 GN=CAPZA1 PE=1 SV=3
347.1	sp|O15511|ARPC5_HUMAN	153	16367	10 (7)	7 (7)	2.75	Actin-related protein 2/3 complex subunit 5 OS=Homo sapiens OX=9606 GN=ARPC5 PE=1 SV=3
347.2	sp|Q9BPX5|ARP5L_HUMAN	80	16931	5 (2)	4 (2)	0.44	Actin-related protein 2/3 complex subunit 5-like protein OS=Homo sapiens OX=9606 GN=ARPC5L PE=1 SV=1
348	sp|P62316|SMD2_HUMAN	152	13632	12 (8)	7 (6)	3.77	Small nuclear ribonucleoprotein Sm D2 OS=Homo sapiens OX=9606 GN=SNRPD2 PE=1 SV=1
349	sp|P18887|XRCC1_HUMAN	152	69776	14 (8)	12 (8)	0.44	DNA repair protein XRCC1 OS=Homo sapiens OX=9606 GN=XRCC1 PE=1 SV=2
350	sp|O43809|CPSF5_HUMAN	152	26268	12 (6)	11 (5)	1.05	Cleavage and polyadenylation specificity factor subunit 5 OS=Homo sapiens OX=9606 GN=NUDT21 PE=1 SV=1
351	sp|Q969Q0|RL36L_HUMAN	151	12746	9 (4)	7 (3)	1.59	60S ribosomal protein L36a-like OS=Homo sapiens OX=9606 GN=RPL36AL PE=1 SV=3
352	sp|Q8IY21|DDX60_HUMAN	151	199722	18 (4)	15 (4)	0.07	Probable ATP-dependent RNA helicase DDX60 OS=Homo sapiens OX=9606 GN=DDX60 PE=1 SV=3
353	sp|Q15014|MO4L2_HUMAN	150	32345	7 (5)	6 (4)	0.63	Mortality factor 4-like protein 2 OS=Homo sapiens OX=9606 GN=MORF4L2 PE=1 SV=1
354	sp|P02768|ALBU_HUMAN	149	71317	9 (5)	6 (3)	0.2	Albumin OS=Homo sapiens OX=9606 GN=ALB PE=1 SV=2
355	sp|Q96EY4|TMA16_HUMAN	147	24078	7 (4)	6 (3)	0.68	Translation machinery-associated protein 16 OS=Homo sapiens OX=9606 GN=TMA16 PE=1 SV=2
356	sp|Q8WXA9|SREK1_HUMAN	146	59402	5 (3)	4 (3)	0.18	Splicing regulatory glutamine/lysine-rich protein 1 OS=Homo sapiens OX=9606 GN=SREK1 PE=1 SV=1
357	sp|O43776|SYNC_HUMAN	145	63758	11 (4)	10 (4)	0.22	Asparagine--tRNA ligase, cytoplasmic OS=Homo sapiens OX=9606 GN=NARS1 PE=1 SV=1
358	sp|P46776|RL27A_HUMAN	145	16665	10 (6)	8 (5)	1.52	60S ribosomal protein L27a OS=Homo sapiens OX=9606 GN=RPL27A PE=1 SV=2
359	sp|Q13155|AIMP2_HUMAN	144	35668	8 (2)	4 (1)	0.19	Aminoacyl tRNA synthase complex-interacting multifunctional protein 2 OS=Homo sapiens OX=9606 GN=AIMP2 PE=1 SV=2
360	sp|Q96JP5|ZFP91_HUMAN	144	64261	7 (5)	7 (5)	0.28	E3 ubiquitin-protein ligase ZFP91 OS=Homo sapiens OX=9606 GN=ZFP91 PE=1 SV=1
361	sp|Q9BZI7|REN3B_HUMAN	144	57841	10 (6)	10 (6)	0.39	Regulator of nonsense transcripts 3B OS=Homo sapiens OX=9606 GN=UPF3B PE=1 SV=1
362	sp|P04406|G3P_HUMAN	143	36201	7 (5)	7 (5)	0.55	Glyceraldehyde-3-phosphate dehydrogenase OS=Homo sapiens OX=9606 GN=GAPDH PE=1 SV=3
363	sp|Q7Z2T5|TRM1L_HUMAN	143	82893	10 (4)	9 (4)	0.17	TRMT1-like protein OS=Homo sapiens OX=9606 GN=TRMT1L PE=1 SV=2
364	sp|Q02241|KIF23_HUMAN	142	111016	11 (5)	11 (5)	0.16	Kinesin-like protein KIF23 OS=Homo sapiens OX=9606 GN=KIF23 PE=1 SV=3
365	sp|O15347|HMGB3_HUMAN	142	23137	9 (5)	8 (5)	0.97	High mobility group protein B3 OS=Homo sapiens OX=9606 GN=HMGB3 PE=1 SV=4
366	sp|Q9H0S4|DDX47_HUMAN	142	50900	9 (6)	7 (5)	0.46	Probable ATP-dependent RNA helicase DDX47 OS=Homo sapiens OX=9606 GN=DDX47 PE=1 SV=1
367	sp|P62633|CNBP_HUMAN	140	20704	6 (3)	4 (3)	0.57	Cellular nucleic acid-binding protein OS=Homo sapiens OX=9606 GN=CNBP PE=1 SV=1
368	sp|P29692|EF1D_HUMAN	140	31217	7 (5)	7 (5)	0.66	Elongation factor 1-delta OS=Homo sapiens OX=9606 GN=EEF1D PE=1 SV=5
369	sp|Q9H147|TDIF1_HUMAN	139	37275	6 (3)	5 (3)	0.29	Deoxynucleotidyltransferase terminal-interacting protein 1 OS=Homo sapiens OX=9606 GN=DNTTIP1 PE=1 SV=2
370.1	sp|P05141|ADT2_HUMAN	139	33059	16 (9)	12 (8)	1.36	ADP/ATP translocase 2 OS=Homo sapiens OX=9606 GN=SLC25A5 PE=1 SV=7
370.2	sp|P12236|ADT3_HUMAN	63	33073	11 (4)	8 (4)	0.47	ADP/ATP translocase 3 OS=Homo sapiens OX=9606 GN=SLC25A6 PE=1 SV=4
371.1	sp|Q9NVI7|ATD3A_HUMAN	138	71610	12 (5)	11 (5)	0.25	ATPase family AAA domain-containing protein 3A OS=Homo sapiens OX=9606 GN=ATAD3A PE=1 SV=2
371.2	sp|Q5T9A4|ATD3B_HUMAN	114	73098	10 (5)	9 (5)	0.25	ATPase family AAA domain-containing protein 3B OS=Homo sapiens OX=9606 GN=ATAD3B PE=1 SV=1
372	sp|O95819|M4K4_HUMAN	138	142754	24 (7)	20 (6)	0.15	Mitogen-activated protein kinase kinase kinase kinase 4 OS=Homo sapiens OX=9606 GN=MAP4K4 PE=1 SV=2
373	sp|O75607|NPM3_HUMAN	136	19617	2 (2)	1 (1)	0.17	Nucleoplasmin-3 OS=Homo sapiens OX=9606 GN=NPM3 PE=1 SV=3
374	sp|P11498|PYC_HUMAN	136	130293	10 (7)	9 (7)	0.19	Pyruvate carboxylase, mitochondrial OS=Homo sapiens OX=9606 GN=PC PE=1 SV=2
375	sp|Q96SB3|NEB2_HUMAN	136	89451	19 (4)	15 (4)	0.15	Neurabin-2 OS=Homo sapiens OX=9606 GN=PPP1R9B PE=1 SV=3
376	sp|O94776|MTA2_HUMAN	136	75717	7 (3)	5 (3)	0.14	Metastasis-associated protein MTA2 OS=Homo sapiens OX=9606 GN=MTA2 PE=1 SV=1
377	sp|P46779|RL28_HUMAN	135	15795	14 (9)	11 (9)	4.78	60S ribosomal protein L28 OS=Homo sapiens OX=9606 GN=RPL28 PE=1 SV=3
378	sp|P10809|CH60_HUMAN	134	61187	4 (4)	4 (4)	0.23	60 kDa heat shock protein, mitochondrial OS=Homo sapiens OX=9606 GN=HSPD1 PE=1 SV=2
379	sp|Q9ULV4|COR1C_HUMAN	134	53899	13 (7)	11 (6)	0.51	Coronin-1C OS=Homo sapiens OX=9606 GN=CORO1C PE=1 SV=1
380	sp|P49458|SRP09_HUMAN	133	10219	7 (5)	5 (5)	3.31	Signal recognition particle 9 kDa protein OS=Homo sapiens OX=9606 GN=SRP9 PE=1 SV=2
381	sp|O43175|SERA_HUMAN	133	57356	12 (8)	10 (7)	0.56	D-3-phosphoglycerate dehydrogenase OS=Homo sapiens OX=9606 GN=PHGDH PE=1 SV=4
382	sp|Q9NZB2|F120A_HUMAN	133	123008	16 (4)	12 (4)	0.11	Constitutive coactivator of PPAR-gamma-like protein 1 OS=Homo sapiens OX=9606 GN=FAM120A PE=1 SV=2
383	sp|Q9H6R4|NOL6_HUMAN	132	128368	13 (4)	10 (4)	0.11	Nucleolar protein 6 OS=Homo sapiens OX=9606 GN=NOL6 PE=1 SV=2
384.1	sp|P62995|TRA2B_HUMAN	132	33760	12 (7)	8 (5)	0.76	Transformer-2 protein homolog beta OS=Homo sapiens OX=9606 GN=TRA2B PE=1 SV=1
384.2	sp|Q13595|TRA2A_HUMAN	117	32726	3 (2)	3 (2)	0.21	Transformer-2 protein homolog alpha OS=Homo sapiens OX=9606 GN=TRA2A PE=1 SV=1
385	sp|P27694|RFA1_HUMAN	131	68723	17 (6)	13 (6)	0.32	Replication protein A 70 kDa DNA-binding subunit OS=Homo sapiens OX=9606 GN=RPA1 PE=1 SV=2
386	sp|Q9Y2X3|NOP58_HUMAN	131	60054	7 (6)	6 (5)	0.38	Nucleolar protein 58 OS=Homo sapiens OX=9606 GN=NOP58 PE=1 SV=1
387	sp|Q5T3I0|GPTC4_HUMAN	129	50579	13 (5)	10 (5)	0.37	G patch domain-containing protein 4 OS=Homo sapiens OX=9606 GN=GPATCH4 PE=1 SV=2
388	sp|Q9BTD8|RBM42_HUMAN	129	50496	5 (3)	5 (3)	0.21	RNA-binding protein 42 OS=Homo sapiens OX=9606 GN=RBM42 PE=1 SV=1
389	sp|Q14011|CIRBP_HUMAN	128	18637	9 (6)	5 (5)	1.71	Cold-inducible RNA-binding protein OS=Homo sapiens OX=9606 GN=CIRBP PE=1 SV=1
390	sp|P20700|LMNB1_HUMAN	128	66653	13 (6)	11 (6)	0.33	Lamin-B1 OS=Homo sapiens OX=9606 GN=LMNB1 PE=1 SV=2
391	sp|P13796|PLSL_HUMAN	128	70814	9 (5)	9 (5)	0.25	Plastin-2 OS=Homo sapiens OX=9606 GN=LCP1 PE=1 SV=6
392	sp|O43684|BUB3_HUMAN	128	37587	10 (6)	10 (6)	0.66	Mitotic checkpoint protein BUB3 OS=Homo sapiens OX=9606 GN=BUB3 PE=1 SV=1
393	sp|Q92615|LAR4B_HUMAN	127	80902	10 (3)	9 (3)	0.13	La-related protein 4B OS=Homo sapiens OX=9606 GN=LARP4B PE=1 SV=3
394	sp|Q15369|ELOC_HUMAN	127	12636	2 (2)	2 (2)	0.61	Elongin-C OS=Homo sapiens OX=9606 GN=ELOC PE=1 SV=1
395.1	sp|Q9Y294|ASF1A_HUMAN	126	23125	8 (5)	8 (5)	0.97	Histone chaperone ASF1A OS=Homo sapiens OX=9606 GN=ASF1A PE=1 SV=1
395.2	sp|Q9NVP2|ASF1B_HUMAN	108	22761	3 (3)	2 (2)	0.51	Histone chaperone ASF1B OS=Homo sapiens OX=9606 GN=ASF1B PE=1 SV=1
396	sp|P49848|TAF6_HUMAN	125	73250	12 (5)	11 (5)	0.24	Transcription initiation factor TFIID subunit 6 OS=Homo sapiens OX=9606 GN=TAF6 PE=1 SV=1
397	sp|Q96TA2|YMEL1_HUMAN	125	86686	8 (3)	7 (3)	0.12	ATP-dependent zinc metalloprotease YME1L1 OS=Homo sapiens OX=9606 GN=YME1L1 PE=1 SV=2
398	sp|Q14839|CHD4_HUMAN	125	219407	22 (9)	20 (8)	0.14	Chromodomain-helicase-DNA-binding protein 4 OS=Homo sapiens OX=9606 GN=CHD4 PE=1 SV=2
399	sp|Q969G3|SMCE1_HUMAN	124	46678	3 (2)	2 (2)	0.15	SWI/SNF-related matrix-associated actin-dependent regulator of chromatin subfamily E member 1 OS=Homo sapiens OX=9606 GN=SMARCE1 PE=1 SV=2
400	sp|Q15029|U5S1_HUMAN	124	110336	12 (4)	12 (4)	0.12	116 kDa U5 small nuclear ribonucleoprotein component OS=Homo sapiens OX=9606 GN=EFTUD2 PE=1 SV=1
401	sp|Q9BRP8|PYM1_HUMAN	124	22642	9 (4)	7 (4)	0.74	Partner of Y14 and mago OS=Homo sapiens OX=9606 GN=PYM1 PE=1 SV=1
402	sp|P35249|RFC4_HUMAN	124	40170	9 (5)	8 (4)	0.49	Replication factor C subunit 4 OS=Homo sapiens OX=9606 GN=RFC4 PE=1 SV=2
403	sp|Q13895|BYST_HUMAN	123	49798	14 (5)	10 (5)	0.38	Bystin OS=Homo sapiens OX=9606 GN=BYSL PE=1 SV=3
404	sp|Q9UK59|DBR1_HUMAN	123	62144	12 (5)	10 (5)	0.29	Lariat debranching enzyme OS=Homo sapiens OX=9606 GN=DBR1 PE=1 SV=2
405	sp|Q92547|TOPB1_HUMAN	123	172681	9 (3)	6 (3)	0.06	DNA topoisomerase 2-binding protein 1 OS=Homo sapiens OX=9606 GN=TOPBP1 PE=1 SV=3
406	sp|Q99700|ATX2_HUMAN	122	140823	15 (5)	12 (4)	0.12	Ataxin-2 OS=Homo sapiens OX=9606 GN=ATXN2 PE=1 SV=2
407	sp|Q13823|NOG2_HUMAN	121	83831	6 (2)	6 (2)	0.08	Nucleolar GTP-binding protein 2 OS=Homo sapiens OX=9606 GN=GNL2 PE=1 SV=1
408	sp|P53680|AP2S1_HUMAN	121	17178	4 (3)	4 (3)	0.71	AP-2 complex subunit sigma OS=Homo sapiens OX=9606 GN=AP2S1 PE=1 SV=2
409	sp|P33176|KINH_HUMAN	120	110358	10 (4)	8 (4)	0.12	Kinesin-1 heavy chain OS=Homo sapiens OX=9606 GN=KIF5B PE=1 SV=1
410	sp|Q53GS9|SNUT2_HUMAN	119	65739	8 (5)	7 (4)	0.28	U4/U6.U5 tri-snRNP-associated protein 2 OS=Homo sapiens OX=9606 GN=USP39 PE=1 SV=2
411	sp|Q8IZ69|TRM2A_HUMAN	119	69709	9 (4)	9 (4)	0.2	tRNA (uracil-5-)-methyltransferase homolog A OS=Homo sapiens OX=9606 GN=TRMT2A PE=1 SV=2
412	sp|Q9HB58|SP110_HUMAN	118	79600	4 (3)	4 (3)	0.13	Sp110 nuclear body protein OS=Homo sapiens OX=9606 GN=SP110 PE=1 SV=5
413	sp|P61513|RL37A_HUMAN	118	10497	5 (4)	4 (3)	2.11	60S ribosomal protein L37a OS=Homo sapiens OX=9606 GN=RPL37A PE=1 SV=2
414	sp|Q9BVS4|RIOK2_HUMAN	118	63699	6 (3)	5 (3)	0.16	Serine/threonine-protein kinase RIO2 OS=Homo sapiens OX=9606 GN=RIOK2 PE=1 SV=2
415	sp|O15446|RPA34_HUMAN	117	55236	9 (4)	8 (4)	0.26	DNA-directed RNA polymerase I subunit RPA34 OS=Homo sapiens OX=9606 GN=POLR1G PE=1 SV=1
416	sp|Q9NTI5|PDS5B_HUMAN	117	165818	26 (5)	24 (5)	0.1	Sister chromatid cohesion protein PDS5 homolog B OS=Homo sapiens OX=9606 GN=PDS5B PE=1 SV=1
417	sp|Q9NSY1|BMP2K_HUMAN	116	129947	14 (6)	13 (6)	0.16	BMP-2-inducible protein kinase OS=Homo sapiens OX=9606 GN=BMP2K PE=1 SV=2
418	sp|O00442|RTCA_HUMAN	116	39825	12 (3)	9 (2)	0.27	RNA 3'-terminal phosphate cyclase OS=Homo sapiens OX=9606 GN=RTCA PE=1 SV=1
419.1	sp|Q96PY5|FMNL2_HUMAN	116	123699	12 (5)	11 (4)	0.11	Formin-like protein 2 OS=Homo sapiens OX=9606 GN=FMNL2 PE=1 SV=3
419.2	sp|Q8IVF7|FMNL3_HUMAN	78	118051	8 (4)	8 (4)	0.12	Formin-like protein 3 OS=Homo sapiens OX=9606 GN=FMNL3 PE=1 SV=3
420	sp|Q9UKF6|CPSF3_HUMAN	116	78120	12 (5)	10 (4)	0.23	Cleavage and polyadenylation specificity factor subunit 3 OS=Homo sapiens OX=9606 GN=CPSF3 PE=1 SV=1
421	sp|Q9Y5T5|UBP16_HUMAN	116	94936	14 (3)	11 (3)	0.11	Ubiquitin carboxyl-terminal hydrolase 16 OS=Homo sapiens OX=9606 GN=USP16 PE=1 SV=1
422	sp|P06746|DPOLB_HUMAN	116	38325	8 (3)	7 (2)	0.28	DNA polymerase beta OS=Homo sapiens OX=9606 GN=POLB PE=1 SV=3
423	sp|O75940|SPF30_HUMAN	115	26866	6 (3)	5 (3)	0.42	Survival of motor neuron-related-splicing factor 30 OS=Homo sapiens OX=9606 GN=SMNDC1 PE=1 SV=1
424	sp|Q14241|ELOA1_HUMAN	115	90309	16 (3)	13 (3)	0.11	Elongin-A OS=Homo sapiens OX=9606 GN=ELOA PE=1 SV=2
425	sp|O75494|SRS10_HUMAN	115	31339	9 (5)	7 (4)	0.66	Serine/arginine-rich splicing factor 10 OS=Homo sapiens OX=9606 GN=SRSF10 PE=1 SV=1
426	sp|Q6DD87|ZN787_HUMAN	115	41429	5 (4)	3 (2)	0.36	Zinc finger protein 787 OS=Homo sapiens OX=9606 GN=ZNF787 PE=1 SV=4
427	sp|Q5F1R6|DJC21_HUMAN	114	62445	5 (2)	5 (2)	0.11	DnaJ homolog subfamily C member 21 OS=Homo sapiens OX=9606 GN=DNAJC21 PE=1 SV=2
428.1	sp|O95104|SCAF4_HUMAN	114	126132	6 (3)	5 (2)	0.05	SR-related and CTD-associated factor 4 OS=Homo sapiens OX=9606 GN=SCAF4 PE=1 SV=3
428.2	sp|Q9UPN6|SCAF8_HUMAN	96	140775	8 (3)	7 (2)	0.05	SR-related and CTD-associated factor 8 OS=Homo sapiens OX=9606 GN=SCAF8 PE=1 SV=1
429	sp|P40429|RL13A_HUMAN	114	23619	12 (4)	10 (4)	0.7	60S ribosomal protein L13a OS=Homo sapiens OX=9606 GN=RPL13A PE=1 SV=2
430	sp|Q9NV31|IMP3_HUMAN	114	21951	4 (2)	4 (2)	0.33	U3 small nucleolar ribonucleoprotein protein IMP3 OS=Homo sapiens OX=9606 GN=IMP3 PE=1 SV=1
431	sp|O60832|DKC1_HUMAN	114	58094	16 (8)	13 (8)	0.55	H/ACA ribonucleoprotein complex subunit DKC1 OS=Homo sapiens OX=9606 GN=DKC1 PE=1 SV=3
432	sp|Q96FV9|THOC1_HUMAN	114	76360	14 (3)	13 (3)	0.13	THO complex subunit 1 OS=Homo sapiens OX=9606 GN=THOC1 PE=1 SV=1
433	sp|P46781|RS9_HUMAN	114	22635	17 (9)	15 (9)	2.46	40S ribosomal protein S9 OS=Homo sapiens OX=9606 GN=RPS9 PE=1 SV=3
434	sp|P63173|RL38_HUMAN	114	8270	7 (4)	3 (2)	1.87	60S ribosomal protein L38 OS=Homo sapiens OX=9606 GN=RPL38 PE=1 SV=2
435	sp|O00567|NOP56_HUMAN	112	66408	7 (4)	7 (4)	0.21	Nucleolar protein 56 OS=Homo sapiens OX=9606 GN=NOP56 PE=1 SV=4
436	sp|P31942|HNRH3_HUMAN	110	36960	8 (2)	6 (2)	0.19	Heterogeneous nuclear ribonucleoprotein H3 OS=Homo sapiens OX=9606 GN=HNRNPH3 PE=1 SV=2
437	sp|P09382|LEG1_HUMAN	110	15048	7 (3)	5 (3)	0.84	Galectin-1 OS=Homo sapiens OX=9606 GN=LGALS1 PE=1 SV=2
438	sp|O95470|SGPL1_HUMAN	110	64053	10 (3)	8 (3)	0.16	Sphingosine-1-phosphate lyase 1 OS=Homo sapiens OX=9606 GN=SGPL1 PE=1 SV=3
439	sp|Q8IYB3|SRRM1_HUMAN	110	102331	5 (2)	5 (2)	0.06	Serine/arginine repetitive matrix protein 1 OS=Homo sapiens OX=9606 GN=SRRM1 PE=1 SV=2
440	sp|Q6PGN9|PSRC1_HUMAN	109	38887	6 (3)	6 (3)	0.28	Proline/serine-rich coiled-coil protein 1 OS=Homo sapiens OX=9606 GN=PSRC1 PE=1 SV=1
441	sp|Q9Y6N5|SQOR_HUMAN	108	50214	5 (3)	4 (2)	0.21	Sulfide:quinone oxidoreductase, mitochondrial OS=Homo sapiens OX=9606 GN=SQOR PE=1 SV=1
442	sp|Q9UH99|SUN2_HUMAN	107	80490	7 (3)	7 (3)	0.13	SUN domain-containing protein 2 OS=Homo sapiens OX=9606 GN=SUN2 PE=1 SV=3
443	sp|O75400|PR40A_HUMAN	107	109022	7 (4)	6 (3)	0.13	Pre-mRNA-processing factor 40 homolog A OS=Homo sapiens OX=9606 GN=PRPF40A PE=1 SV=2
444	sp|Q9C0B0|UNK_HUMAN	107	89796	5 (3)	5 (3)	0.11	RING finger protein unkempt homolog OS=Homo sapiens OX=9606 GN=UNK PE=1 SV=2
445	sp|Q16643|DREB_HUMAN	106	71842	9 (4)	7 (4)	0.2	Drebrin OS=Homo sapiens OX=9606 GN=DBN1 PE=1 SV=4
446	sp|Q9UHB6|LIMA1_HUMAN	106	85630	6 (2)	6 (2)	0.08	LIM domain and actin-binding protein 1 OS=Homo sapiens OX=9606 GN=LIMA1 PE=1 SV=1
447	sp|Q01804|OTUD4_HUMAN	106	124823	9 (3)	7 (3)	0.08	OTU domain-containing protein 4 OS=Homo sapiens OX=9606 GN=OTUD4 PE=1 SV=4
448	sp|P47914|RL29_HUMAN	106	17798	6 (5)	3 (3)	1.01	60S ribosomal protein L29 OS=Homo sapiens OX=9606 GN=RPL29 PE=1 SV=2
449	sp|Q16555|DPYL2_HUMAN	106	62711	8 (5)	8 (5)	0.29	Dihydropyrimidinase-related protein 2 OS=Homo sapiens OX=9606 GN=DPYSL2 PE=1 SV=1
450	sp|Q9NW64|RBM22_HUMAN	105	47607	8 (2)	7 (2)	0.14	Pre-mRNA-splicing factor RBM22 OS=Homo sapiens OX=9606 GN=RBM22 PE=1 SV=1
451	sp|Q9NR56|MBNL1_HUMAN	105	42531	17 (9)	11 (8)	0.96	Muscleblind-like protein 1 OS=Homo sapiens OX=9606 GN=MBNL1 PE=1 SV=2
452	sp|Q00059|TFAM_HUMAN	104	29306	15 (6)	11 (5)	0.91	Transcription factor A, mitochondrial OS=Homo sapiens OX=9606 GN=TFAM PE=1 SV=1
453	sp|P46777|RL5_HUMAN	104	34569	18 (4)	15 (4)	0.44	60S ribosomal protein L5 OS=Homo sapiens OX=9606 GN=RPL5 PE=1 SV=3
454	sp|Q702N8|XIRP1_HUMAN	104	199636	23 (5)	22 (5)	0.08	Xin actin-binding repeat-containing protein 1 OS=Homo sapiens OX=9606 GN=XIRP1 PE=1 SV=1
455	sp|P53999|TCP4_HUMAN	104	14386	7 (4)	7 (4)	1.33	Activated RNA polymerase II transcriptional coactivator p15 OS=Homo sapiens OX=9606 GN=SUB1 PE=1 SV=3
456	sp|P78332|RBM6_HUMAN	103	129192	14 (4)	13 (4)	0.11	RNA-binding protein 6 OS=Homo sapiens OX=9606 GN=RBM6 PE=1 SV=5
457	sp|Q13045|FLII_HUMAN	103	146142	18 (8)	15 (7)	0.17	Protein flightless-1 homolog OS=Homo sapiens OX=9606 GN=FLII PE=1 SV=2
458	sp|P00558|PGK1_HUMAN	103	44985	10 (3)	8 (3)	0.24	Phosphoglycerate kinase 1 OS=Homo sapiens OX=9606 GN=PGK1 PE=1 SV=3
459	sp|Q5T5Y3|CAMP1_HUMAN	103	179230	16 (4)	14 (4)	0.07	Calmodulin-regulated spectrin-associated protein 1 OS=Homo sapiens OX=9606 GN=CAMSAP1 PE=1 SV=2
460	sp|Q9Y3C1|NOP16_HUMAN	102	21232	3 (2)	2 (2)	0.34	Nucleolar protein 16 OS=Homo sapiens OX=9606 GN=NOP16 PE=1 SV=2
461	sp|Q6P5R6|RL22L_HUMAN	102	14598	5 (2)	3 (1)	0.52	60S ribosomal protein L22-like 1 OS=Homo sapiens OX=9606 GN=RPL22L1 PE=1 SV=2
462	sp|Q71DI3|H32_HUMAN	102	15436	13 (6)	7 (3)	1.22	Histone H3.2 OS=Homo sapiens OX=9606 GN=H3C15 PE=1 SV=3
463	sp|Q9NZ01|TECR_HUMAN	102	36410	5 (3)	4 (2)	0.3	Very-long-chain enoyl-CoA reductase OS=Homo sapiens OX=9606 GN=TECR PE=1 SV=1
464	sp|Q14974|IMB1_HUMAN	102	98420	5 (3)	5 (3)	0.1	Importin subunit beta-1 OS=Homo sapiens OX=9606 GN=KPNB1 PE=1 SV=2
465	sp|Q9Y4P3|TBL2_HUMAN	101	50393	14 (4)	11 (4)	0.29	Transducin beta-like protein 2 OS=Homo sapiens OX=9606 GN=TBL2 PE=1 SV=1
466.1	sp|Q8IWZ3|ANKH1_HUMAN	101	271286	8 (3)	8 (3)	0.04	Ankyrin repeat and KH domain-containing protein 1 OS=Homo sapiens OX=9606 GN=ANKHD1 PE=1 SV=1
466.2	sp|O75179|ANR17_HUMAN	78	275970	11 (2)	10 (2)	0.02	Ankyrin repeat domain-containing protein 17 OS=Homo sapiens OX=9606 GN=ANKRD17 PE=1 SV=3
467	sp|P52292|IMA1_HUMAN	101	58168	4 (2)	3 (2)	0.12	Importin subunit alpha-1 OS=Homo sapiens OX=9606 GN=KPNA2 PE=1 SV=1
468	sp|Q13769|THOC5_HUMAN	101	79199	5 (3)	5 (3)	0.13	THO complex subunit 5 homolog OS=Homo sapiens OX=9606 GN=THOC5 PE=1 SV=2
469	sp|P08579|RU2B_HUMAN	101	25470	7 (2)	6 (2)	0.28	U2 small nuclear ribonucleoprotein B'' OS=Homo sapiens OX=9606 GN=SNRPB2 PE=1 SV=1
470	sp|P26358|DNMT1_HUMAN	101	185388	25 (6)	24 (6)	0.11	DNA (cytosine-5)-methyltransferase 1 OS=Homo sapiens OX=9606 GN=DNMT1 PE=1 SV=2
471	sp|P49411|EFTU_HUMAN	101	49852	8 (4)	8 (4)	0.29	Elongation factor Tu, mitochondrial OS=Homo sapiens OX=9606 GN=TUFM PE=1 SV=2
472	sp|O94842|TOX4_HUMAN	101	66552	8 (5)	6 (5)	0.27	TOX high mobility group box family member 4 OS=Homo sapiens OX=9606 GN=TOX4 PE=1 SV=1
473	sp|Q13148|TADBP_HUMAN	100	45053	5 (1)	5 (1)	0.07	TAR DNA-binding protein 43 OS=Homo sapiens OX=9606 GN=TARDBP PE=1 SV=1
474	sp|Q05048|CSTF1_HUMAN	100	49125	2 (2)	2 (2)	0.14	Cleavage stimulation factor subunit 1 OS=Homo sapiens OX=9606 GN=CSTF1 PE=1 SV=1
475	sp|P40121|CAPG_HUMAN	100	38760	3 (2)	2 (2)	0.18	Macrophage-capping protein OS=Homo sapiens OX=9606 GN=CAPG PE=1 SV=2
476	sp|Q01813|PFKAP_HUMAN	100	86454	3 (2)	3 (2)	0.08	ATP-dependent 6-phosphofructokinase, platelet type OS=Homo sapiens OX=9606 GN=PFKP PE=1 SV=2
477	sp|Q9UNL2|SSRG_HUMAN	100	21067	1 (1)	1 (1)	0.16	Translocon-associated protein subunit gamma OS=Homo sapiens OX=9606 GN=SSR3 PE=1 SV=1
478	sp|P30153|2AAA_HUMAN	100	66065	6 (3)	6 (3)	0.16	Serine/threonine-protein phosphatase 2A 65 kDa regulatory subunit A alpha isoform OS=Homo sapiens OX=9606 GN=PPP2R1A PE=1 SV=4
479	sp|Q9NVF7|FBX28_HUMAN	99	41409	8 (2)	7 (2)	0.17	F-box only protein 28 OS=Homo sapiens OX=9606 GN=FBXO28 PE=1 SV=1
480	sp|P53582|MAP11_HUMAN	98	44100	2 (1)	2 (1)	0.07	Methionine aminopeptidase 1 OS=Homo sapiens OX=9606 GN=METAP1 PE=1 SV=2
481	sp|Q9UNQ2|DIM1_HUMAN	98	35499	15 (6)	14 (5)	0.71	Probable dimethyladenosine transferase OS=Homo sapiens OX=9606 GN=DIMT1 PE=1 SV=1
482	sp|P48729|KC1A_HUMAN	98	39118	9 (3)	7 (3)	0.28	Casein kinase I isoform alpha OS=Homo sapiens OX=9606 GN=CSNK1A1 PE=1 SV=2
483	sp|Q9P270|SLAI2_HUMAN	98	62733	12 (5)	11 (5)	0.29	SLAIN motif-containing protein 2 OS=Homo sapiens OX=9606 GN=SLAIN2 PE=1 SV=2
484	sp|Q9NQ50|RM40_HUMAN	98	24475	6 (3)	6 (3)	0.47	39S ribosomal protein L40, mitochondrial OS=Homo sapiens OX=9606 GN=MRPL40 PE=1 SV=1
485	sp|Q9H8G2|CAAP1_HUMAN	97	38971	4 (2)	3 (2)	0.18	Caspase activity and apoptosis inhibitor 1 OS=Homo sapiens OX=9606 GN=CAAP1 PE=1 SV=2
486	sp|O95295|SNAPN_HUMAN	97	14922	3 (1)	2 (1)	0.23	SNARE-associated protein Snapin OS=Homo sapiens OX=9606 GN=SNAPIN PE=1 SV=1
487	sp|Q9BSC4|NOL10_HUMAN	97	80822	8 (3)	7 (3)	0.13	Nucleolar protein 10 OS=Homo sapiens OX=9606 GN=NOL10 PE=1 SV=1
488	sp|Q96GC5|RM48_HUMAN	96	24034	5 (2)	4 (2)	0.3	39S ribosomal protein L48, mitochondrial OS=Homo sapiens OX=9606 GN=MRPL48 PE=1 SV=2
489	sp|P04844|RPN2_HUMAN	95	69355	7 (4)	7 (4)	0.2	Dolichyl-diphosphooligosaccharide--protein glycosyltransferase subunit 2 OS=Homo sapiens OX=9606 GN=RPN2 PE=1 SV=3
490	sp|P53814|SMTN_HUMAN	95	99511	5 (3)	5 (3)	0.1	Smoothelin OS=Homo sapiens OX=9606 GN=SMTN PE=1 SV=7
491	sp|O43324|MCA3_HUMAN	95	19855	5 (3)	3 (2)	0.37	Eukaryotic translation elongation factor 1 epsilon-1 OS=Homo sapiens OX=9606 GN=EEF1E1 PE=1 SV=1
492	sp|P62910|RL32_HUMAN	94	15964	12 (4)	10 (4)	1.16	60S ribosomal protein L32 OS=Homo sapiens OX=9606 GN=RPL32 PE=1 SV=2
493	sp|P63244|RACK1_HUMAN	94	35511	5 (2)	4 (2)	0.2	Receptor of activated protein C kinase 1 OS=Homo sapiens OX=9606 GN=RACK1 PE=1 SV=3
494	sp|O00299|CLIC1_HUMAN	94	27248	7 (5)	7 (5)	0.78	Chloride intracellular channel protein 1 OS=Homo sapiens OX=9606 GN=CLIC1 PE=1 SV=4
495	sp|Q9UL03|INT6_HUMAN	94	100954	5 (3)	5 (3)	0.1	Integrator complex subunit 6 OS=Homo sapiens OX=9606 GN=INTS6 PE=1 SV=1
496	sp|Q9BVP2|GNL3_HUMAN	94	62468	10 (5)	9 (5)	0.29	Guanine nucleotide-binding protein-like 3 OS=Homo sapiens OX=9606 GN=GNL3 PE=1 SV=2
497	sp|P48730|KC1D_HUMAN	93	47585	11 (2)	5 (2)	0.14	Casein kinase I isoform delta OS=Homo sapiens OX=9606 GN=CSNK1D PE=1 SV=2
498	sp|Q96EY1|DNJA3_HUMAN	93	53083	6 (5)	5 (4)	0.35	DnaJ homolog subfamily A member 3, mitochondrial OS=Homo sapiens OX=9606 GN=DNAJA3 PE=1 SV=2
499	sp|Q8IWS0|PHF6_HUMAN	93	42404	12 (6)	11 (6)	0.57	PHD finger protein 6 OS=Homo sapiens OX=9606 GN=PHF6 PE=1 SV=1
500	sp|O14974|MYPT1_HUMAN	93	115610	10 (5)	9 (5)	0.15	Protein phosphatase 1 regulatory subunit 12A OS=Homo sapiens OX=9606 GN=PPP1R12A PE=1 SV=1
501	sp|Q9GZY6|NTAL_HUMAN	93	26819	2 (1)	2 (1)	0.12	Linker for activation of T-cells family member 2 OS=Homo sapiens OX=9606 GN=LAT2 PE=1 SV=1
502	sp|P56537|IF6_HUMAN	93	27095	3 (2)	3 (2)	0.26	Eukaryotic translation initiation factor 6 OS=Homo sapiens OX=9606 GN=EIF6 PE=1 SV=1
503	sp|Q15554|TERF2_HUMAN	92	59728	4 (2)	4 (2)	0.11	Telomeric repeat-binding factor 2 OS=Homo sapiens OX=9606 GN=TERF2 PE=1 SV=3
504	sp|P35221|CTNA1_HUMAN	92	100693	7 (2)	6 (2)	0.07	Catenin alpha-1 OS=Homo sapiens OX=9606 GN=CTNNA1 PE=1 SV=1
505	sp|Q8N1G2|CMTR1_HUMAN	92	96172	12 (3)	12 (3)	0.11	Cap-specific mRNA (nucleoside-2'-O-)-methyltransferase 1 OS=Homo sapiens OX=9606 GN=CMTR1 PE=1 SV=1
506	sp|P62854|RS26_HUMAN	92	13292	10 (5)	5 (4)	2.13	40S ribosomal protein S26 OS=Homo sapiens OX=9606 GN=RPS26 PE=1 SV=3
507	sp|P50552|VASP_HUMAN	92	39976	5 (3)	5 (3)	0.27	Vasodilator-stimulated phosphoprotein OS=Homo sapiens OX=9606 GN=VASP PE=1 SV=3
508	sp|Q96C10|DHX58_HUMAN	92	77477	9 (2)	9 (2)	0.09	Probable ATP-dependent RNA helicase DHX58 OS=Homo sapiens OX=9606 GN=DHX58 PE=1 SV=1
509	sp|Q8IZH2|XRN1_HUMAN	92	195524	19 (6)	16 (6)	0.1	5'-3' exoribonuclease 1 OS=Homo sapiens OX=9606 GN=XRN1 PE=1 SV=1
510	sp|O43670|ZN207_HUMAN	92	51002	3 (2)	2 (2)	0.13	BUB3-interacting and GLEBS motif-containing protein ZNF207 OS=Homo sapiens OX=9606 GN=ZNF207 PE=1 SV=1
511	sp|Q86W42|THOC6_HUMAN	92	38081	8 (3)	5 (3)	0.28	THO complex subunit 6 homolog OS=Homo sapiens OX=9606 GN=THOC6 PE=1 SV=1
512	sp|Q01469|FABP5_HUMAN	91	15497	5 (3)	4 (2)	0.81	Fatty acid-binding protein 5 OS=Homo sapiens OX=9606 GN=FABP5 PE=1 SV=3
513	sp|Q96GA3|LTV1_HUMAN	91	55049	13 (5)	9 (4)	0.34	Protein LTV1 homolog OS=Homo sapiens OX=9606 GN=LTV1 PE=1 SV=1
514	sp|O43824|GTPB6_HUMAN	91	57204	3 (1)	3 (1)	0.06	Putative GTP-binding protein 6 OS=Homo sapiens OX=9606 GN=GTPBP6 PE=2 SV=4
515	sp|Q9UPQ9|TNR6B_HUMAN	91	194739	11 (3)	8 (3)	0.05	Trinucleotide repeat-containing gene 6B protein OS=Homo sapiens OX=9606 GN=TNRC6B PE=1 SV=4
516	sp|Q9UG63|ABCF2_HUMAN	90	71815	13 (5)	10 (5)	0.25	ATP-binding cassette sub-family F member 2 OS=Homo sapiens OX=9606 GN=ABCF2 PE=1 SV=2
517	sp|Q12986|NFX1_HUMAN	90	130014	7 (2)	6 (2)	0.05	Transcriptional repressor NF-X1 OS=Homo sapiens OX=9606 GN=NFX1 PE=1 SV=2
518	sp|Q9H2W6|RM46_HUMAN	90	31799	8 (2)	7 (2)	0.22	39S ribosomal protein L46, mitochondrial OS=Homo sapiens OX=9606 GN=MRPL46 PE=1 SV=1
519	sp|Q9H0G5|NSRP1_HUMAN	89	66578	4 (3)	3 (2)	0.16	Nuclear speckle splicing regulatory protein 1 OS=Homo sapiens OX=9606 GN=NSRP1 PE=1 SV=1
520	sp|Q14739|LBR_HUMAN	88	71057	4 (2)	4 (2)	0.09	Delta(14)-sterol reductase LBR OS=Homo sapiens OX=9606 GN=LBR PE=1 SV=2
521	sp|P25398|RS12_HUMAN	88	14905	4 (3)	3 (2)	0.85	40S ribosomal protein S12 OS=Homo sapiens OX=9606 GN=RPS12 PE=1 SV=3
522	sp|O75907|DGAT1_HUMAN	88	55699	4 (1)	4 (1)	0.06	Diacylglycerol O-acyltransferase 1 OS=Homo sapiens OX=9606 GN=DGAT1 PE=1 SV=2
523	sp|P07237|PDIA1_HUMAN	88	57480	8 (4)	8 (4)	0.25	Protein disulfide-isomerase OS=Homo sapiens OX=9606 GN=P4HB PE=1 SV=3
524	sp|Q9UGY1|NOL12_HUMAN	88	24648	4 (4)	2 (2)	0.66	Nucleolar protein 12 OS=Homo sapiens OX=9606 GN=NOL12 PE=1 SV=1
525	sp|P63220|RS21_HUMAN	88	9220	3 (2)	2 (2)	0.9	40S ribosomal protein S21 OS=Homo sapiens OX=9606 GN=RPS21 PE=1 SV=1
526	sp|Q02978|M2OM_HUMAN	88	34211	6 (1)	6 (1)	0.1	Mitochondrial 2-oxoglutarate/malate carrier protein OS=Homo sapiens OX=9606 GN=SLC25A11 PE=1 SV=3
527	sp|Q9BWF3|RBM4_HUMAN	87	40688	6 (3)	5 (3)	0.26	RNA-binding protein 4 OS=Homo sapiens OX=9606 GN=RBM4 PE=1 SV=1
528	sp|P08567|PLEK_HUMAN	87	40499	5 (3)	5 (3)	0.27	Pleckstrin OS=Homo sapiens OX=9606 GN=PLEK PE=1 SV=3
529	sp|O60762|DPM1_HUMAN	87	29673	3 (1)	3 (1)	0.11	Dolichol-phosphate mannosyltransferase subunit 1 OS=Homo sapiens OX=9606 GN=DPM1 PE=1 SV=1
530	sp|Q9NQT4|EXOS5_HUMAN	87	25746	2 (2)	2 (2)	0.28	Exosome complex component RRP46 OS=Homo sapiens OX=9606 GN=EXOSC5 PE=1 SV=1
531	sp|Q7Z7K6|CENPV_HUMAN	87	30383	5 (3)	4 (3)	0.37	Centromere protein V OS=Homo sapiens OX=9606 GN=CENPV PE=1 SV=1
532	sp|Q02040|AK17A_HUMAN	87	81313	15 (4)	13 (4)	0.17	A-kinase anchor protein 17A OS=Homo sapiens OX=9606 GN=AKAP17A PE=1 SV=2
533	sp|P05204|HMGN2_HUMAN	87	9387	6 (5)	2 (1)	0.87	Non-histone chromosomal protein HMG-17 OS=Homo sapiens OX=9606 GN=HMGN2 PE=1 SV=3
534	sp|O75396|SC22B_HUMAN	86	24806	6 (2)	5 (2)	0.29	Vesicle-trafficking protein SEC22b OS=Homo sapiens OX=9606 GN=SEC22B PE=1 SV=4
535	sp|O15042|SR140_HUMAN	86	118675	18 (4)	16 (4)	0.11	U2 snRNP-associated SURP motif-containing protein OS=Homo sapiens OX=9606 GN=U2SURP PE=1 SV=2
536	sp|O15479|MAGB2_HUMAN	86	35426	2 (2)	2 (2)	0.2	Melanoma-associated antigen B2 OS=Homo sapiens OX=9606 GN=MAGEB2 PE=1 SV=3
537	sp|P04004|VTNC_HUMAN	86	55069	3 (1)	2 (1)	0.06	Vitronectin OS=Homo sapiens OX=9606 GN=VTN PE=1 SV=1
538	sp|P49770|EI2BB_HUMAN	86	39193	8 (3)	7 (3)	0.28	Translation initiation factor eIF-2B subunit beta OS=Homo sapiens OX=9606 GN=EIF2B2 PE=1 SV=3
539	sp|P61353|RL27_HUMAN	86	15788	6 (3)	5 (3)	0.79	60S ribosomal protein L27 OS=Homo sapiens OX=9606 GN=RPL27 PE=1 SV=2
540	sp|P63151|2ABA_HUMAN	85	52173	6 (3)	6 (3)	0.2	Serine/threonine-protein phosphatase 2A 55 kDa regulatory subunit B alpha isoform OS=Homo sapiens OX=9606 GN=PPP2R2A PE=1 SV=1
541	sp|Q9NZC9|SMAL1_HUMAN	85	106442	5 (1)	5 (1)	0.03	SWI/SNF-related matrix-associated actin-dependent regulator of chromatin subfamily A-like protein 1 OS=Homo sapiens OX=9606 GN=SMARCAL1 PE=1 SV=1
542	sp|Q13459|MYO9B_HUMAN	85	244846	14 (4)	12 (4)	0.05	Unconventional myosin-IXb OS=Homo sapiens OX=9606 GN=MYO9B PE=1 SV=3
543	sp|Q8IY17|PLPL6_HUMAN	84	152341	6 (2)	6 (2)	0.04	Patatin-like phospholipase domain-containing protein 6 OS=Homo sapiens OX=9606 GN=PNPLA6 PE=1 SV=3
544	sp|P02765|FETUA_HUMAN	83	40114	3 (2)	2 (1)	0.17	Alpha-2-HS-glycoprotein OS=Homo sapiens OX=9606 GN=AHSG PE=1 SV=2
545	sp|Q6PCB5|RSBNL_HUMAN	83	95381	8 (2)	8 (2)	0.07	Lysine-specific demethylase RSBN1L OS=Homo sapiens OX=9606 GN=RSBN1L PE=1 SV=2
546	sp|Q92598|HS105_HUMAN	83	97716	8 (2)	8 (2)	0.07	Heat shock protein 105 kDa OS=Homo sapiens OX=9606 GN=HSPH1 PE=1 SV=1
547	sp|Q13427|PPIG_HUMAN	83	89077	6 (2)	6 (2)	0.07	Peptidyl-prolyl cis-trans isomerase G OS=Homo sapiens OX=9606 GN=PPIG PE=1 SV=2
548	sp|Q14807|KIF22_HUMAN	83	73616	11 (3)	10 (3)	0.14	Kinesin-like protein KIF22 OS=Homo sapiens OX=9606 GN=KIF22 PE=1 SV=5
549	sp|Q9GZS1|RPA49_HUMAN	83	47687	12 (3)	12 (3)	0.22	DNA-directed RNA polymerase I subunit RPA49 OS=Homo sapiens OX=9606 GN=POLR1E PE=1 SV=3
550	sp|Q9P2J5|SYLC_HUMAN	82	135577	6 (3)	6 (3)	0.07	Leucine--tRNA ligase, cytoplasmic OS=Homo sapiens OX=9606 GN=LARS1 PE=1 SV=2
551	sp|Q9UJV9|DDX41_HUMAN	82	70477	14 (3)	12 (3)	0.15	Probable ATP-dependent RNA helicase DDX41 OS=Homo sapiens OX=9606 GN=DDX41 PE=1 SV=2
552	sp|O95639|CPSF4_HUMAN	82	31261	6 (3)	6 (3)	0.35	Cleavage and polyadenylation specificity factor subunit 4 OS=Homo sapiens OX=9606 GN=CPSF4 PE=1 SV=1
553	sp|Q6I9Y2|THOC7_HUMAN	82	23956	8 (4)	8 (4)	0.69	THO complex subunit 7 homolog OS=Homo sapiens OX=9606 GN=THOC7 PE=1 SV=3
554	sp|Q96FX7|TRM61_HUMAN	82	31704	7 (4)	6 (4)	0.49	tRNA (adenine(58)-N(1))-methyltransferase catalytic subunit TRMT61A OS=Homo sapiens OX=9606 GN=TRMT61A PE=1 SV=1
555	sp|Q14684|RRP1B_HUMAN	82	84774	7 (1)	6 (1)	0.04	Ribosomal RNA processing protein 1 homolog B OS=Homo sapiens OX=9606 GN=RRP1B PE=1 SV=3
556	sp|Q92785|REQU_HUMAN	81	45268	1 (1)	1 (1)	0.07	Zinc finger protein ubi-d4 OS=Homo sapiens OX=9606 GN=DPF2 PE=1 SV=2
557	sp|Q8WWY3|PRP31_HUMAN	81	55649	7 (3)	5 (3)	0.19	U4/U6 small nuclear ribonucleoprotein Prp31 OS=Homo sapiens OX=9606 GN=PRPF31 PE=1 SV=2
558	sp|Q29RF7|PDS5A_HUMAN	81	152274	10 (2)	10 (2)	0.04	Sister chromatid cohesion protein PDS5 homolog A OS=Homo sapiens OX=9606 GN=PDS5A PE=1 SV=1
559	sp|O43491|E41L2_HUMAN	80	113032	5 (2)	5 (2)	0.06	Band 4.1-like protein 2 OS=Homo sapiens OX=9606 GN=EPB41L2 PE=1 SV=1
560	sp|Q15269|PWP2_HUMAN	80	103357	3 (1)	3 (1)	0.03	Periodic tryptophan protein 2 homolog OS=Homo sapiens OX=9606 GN=PWP2 PE=2 SV=2
561	sp|P60842|IF4A1_HUMAN	80	46353	10 (2)	9 (2)	0.15	Eukaryotic initiation factor 4A-I OS=Homo sapiens OX=9606 GN=EIF4A1 PE=1 SV=1
562	sp|Q9NR50|EI2BG_HUMAN	80	50949	9 (4)	8 (4)	0.28	Translation initiation factor eIF-2B subunit gamma OS=Homo sapiens OX=9606 GN=EIF2B3 PE=1 SV=1
563	sp|Q92879|CELF1_HUMAN	80	52429	5 (1)	5 (1)	0.06	CUGBP Elav-like family member 1 OS=Homo sapiens OX=9606 GN=CELF1 PE=1 SV=2
564	sp|P39748|FEN1_HUMAN	80	42908	5 (3)	5 (3)	0.25	Flap endonuclease 1 OS=Homo sapiens OX=9606 GN=FEN1 PE=1 SV=1
565	sp|Q13123|RED_HUMAN	79	65676	8 (3)	8 (3)	0.16	Protein Red OS=Homo sapiens OX=9606 GN=IK PE=1 SV=3
566	sp|P78371|TCPB_HUMAN	79	57794	3 (2)	3 (2)	0.12	T-complex protein 1 subunit beta OS=Homo sapiens OX=9606 GN=CCT2 PE=1 SV=4
567	sp|Q7LDG7|GRP2_HUMAN	79	70060	2 (1)	2 (1)	0.05	RAS guanyl-releasing protein 2 OS=Homo sapiens OX=9606 GN=RASGRP2 PE=1 SV=1
568	sp|Q9Y2L1|RRP44_HUMAN	79	110017	11 (3)	8 (3)	0.09	Exosome complex exonuclease RRP44 OS=Homo sapiens OX=9606 GN=DIS3 PE=1 SV=2
569	sp|O43172|PRP4_HUMAN	79	59097	7 (4)	6 (3)	0.24	U4/U6 small nuclear ribonucleoprotein Prp4 OS=Homo sapiens OX=9606 GN=PRPF4 PE=1 SV=2
570	sp|O15371|EIF3D_HUMAN	78	64560	7 (3)	7 (3)	0.16	Eukaryotic translation initiation factor 3 subunit D OS=Homo sapiens OX=9606 GN=EIF3D PE=1 SV=1
571	sp|Q7L2E3|DHX30_HUMAN	78	134938	12 (3)	11 (3)	0.07	ATP-dependent RNA helicase DHX30 OS=Homo sapiens OX=9606 GN=DHX30 PE=1 SV=1
572	sp|P62273|RS29_HUMAN	78	6900	7 (3)	5 (2)	2.49	40S ribosomal protein S29 OS=Homo sapiens OX=9606 GN=RPS29 PE=1 SV=2
573	sp|P30101|PDIA3_HUMAN	78	57146	7 (2)	7 (2)	0.12	Protein disulfide-isomerase A3 OS=Homo sapiens OX=9606 GN=PDIA3 PE=1 SV=4
574	sp|Q9BRZ2|TRI56_HUMAN	78	83147	7 (4)	6 (3)	0.17	E3 ubiquitin-protein ligase TRIM56 OS=Homo sapiens OX=9606 GN=TRIM56 PE=1 SV=3
575	sp|E9PRG8|CK098_HUMAN	78	14225	8 (4)	6 (3)	1.36	Uncharacterized protein C11orf98 OS=Homo sapiens OX=9606 GN=C11orf98 PE=4 SV=2
576	sp|Q9H089|LSG1_HUMAN	78	75863	5 (2)	5 (2)	0.09	Large subunit GTPase 1 homolog OS=Homo sapiens OX=9606 GN=LSG1 PE=1 SV=2
577	sp|P06400|RB_HUMAN	78	106947	7 (2)	7 (2)	0.06	Retinoblastoma-associated protein OS=Homo sapiens OX=9606 GN=RB1 PE=1 SV=2
578	sp|Q5T6F2|UBAP2_HUMAN	78	117614	3 (1)	3 (1)	0.03	Ubiquitin-associated protein 2 OS=Homo sapiens OX=9606 GN=UBAP2 PE=1 SV=1
579	sp|P51659|DHB4_HUMAN	78	80092	9 (2)	9 (2)	0.08	Peroxisomal multifunctional enzyme type 2 OS=Homo sapiens OX=9606 GN=HSD17B4 PE=1 SV=3
580	sp|Q2M296|MTHSD_HUMAN	77	42488	4 (3)	4 (3)	0.25	Methenyltetrahydrofolate synthase domain-containing protein OS=Homo sapiens OX=9606 GN=MTHFSD PE=1 SV=2
581	sp|Q8ND56|LS14A_HUMAN	77	50727	8 (3)	6 (3)	0.21	Protein LSM14 homolog A OS=Homo sapiens OX=9606 GN=LSM14A PE=1 SV=3
582	sp|O00214|LEG8_HUMAN	77	35957	2 (1)	2 (1)	0.09	Galectin-8 OS=Homo sapiens OX=9606 GN=LGALS8 PE=1 SV=4
583	sp|P62917|RL8_HUMAN	77	28235	5 (3)	4 (3)	0.4	60S ribosomal protein L8 OS=Homo sapiens OX=9606 GN=RPL8 PE=1 SV=2
584	sp|Q96QC0|PP1RA_HUMAN	77	99338	21 (8)	17 (7)	0.3	Serine/threonine-protein phosphatase 1 regulatory subunit 10 OS=Homo sapiens OX=9606 GN=PPP1R10 PE=1 SV=1
585	sp|P63208|SKP1_HUMAN	77	18817	7 (2)	7 (2)	0.39	S-phase kinase-associated protein 1 OS=Homo sapiens OX=9606 GN=SKP1 PE=1 SV=2
586	sp|Q9ULX3|NOB1_HUMAN	77	47045	6 (2)	5 (2)	0.15	RNA-binding protein NOB1 OS=Homo sapiens OX=9606 GN=NOB1 PE=1 SV=1
587	sp|Q06330|SUH_HUMAN	76	56343	4 (3)	4 (3)	0.19	Recombining binding protein suppressor of hairless OS=Homo sapiens OX=9606 GN=RBPJ PE=1 SV=3
588	sp|P19388|RPAB1_HUMAN	76	24650	4 (3)	3 (3)	0.46	DNA-directed RNA polymerases I, II, and III subunit RPABC1 OS=Homo sapiens OX=9606 GN=POLR2E PE=1 SV=4
589	sp|Q9NX24|NHP2_HUMAN	76	17532	3 (2)	3 (2)	0.42	H/ACA ribonucleoprotein complex subunit 2 OS=Homo sapiens OX=9606 GN=NHP2 PE=1 SV=1
590	sp|O75369|FLNB_HUMAN	76	280157	8 (2)	8 (2)	0.02	Filamin-B OS=Homo sapiens OX=9606 GN=FLNB PE=1 SV=2
591	sp|Q9UI30|TR112_HUMAN	76	14304	6 (2)	6 (2)	0.53	Multifunctional methyltransferase subunit TRM112-like protein OS=Homo sapiens OX=9606 GN=TRMT112 PE=1 SV=1
592	sp|Q6P1L8|RM14_HUMAN	76	16165	1 (1)	1 (1)	0.21	39S ribosomal protein L14, mitochondrial OS=Homo sapiens OX=9606 GN=MRPL14 PE=1 SV=1
593	sp|O00303|EIF3F_HUMAN	76	37654	3 (3)	3 (3)	0.29	Eukaryotic translation initiation factor 3 subunit F OS=Homo sapiens OX=9606 GN=EIF3F PE=1 SV=1
594	sp|Q9C0J8|WDR33_HUMAN	76	146198	20 (3)	16 (3)	0.07	pre-mRNA 3' end processing protein WDR33 OS=Homo sapiens OX=9606 GN=WDR33 PE=1 SV=2
595	sp|Q14683|SMC1A_HUMAN	75	143771	16 (1)	13 (1)	0.02	Structural maintenance of chromosomes protein 1A OS=Homo sapiens OX=9606 GN=SMC1A PE=1 SV=2
596	sp|P15927|RFA2_HUMAN	75	29342	4 (2)	3 (2)	0.24	Replication protein A 32 kDa subunit OS=Homo sapiens OX=9606 GN=RPA2 PE=1 SV=1
597	sp|Q9H0U3|MAGT1_HUMAN	75	38411	4 (2)	2 (2)	0.18	Magnesium transporter protein 1 OS=Homo sapiens OX=9606 GN=MAGT1 PE=1 SV=1
598	sp|Q14137|BOP1_HUMAN	75	84261	7 (1)	5 (1)	0.04	Ribosome biogenesis protein BOP1 OS=Homo sapiens OX=9606 GN=BOP1 PE=1 SV=2
599	sp|Q8NDX1|PSD4_HUMAN	74	117317	5 (2)	4 (2)	0.06	PH and SEC7 domain-containing protein 4 OS=Homo sapiens OX=9606 GN=PSD4 PE=1 SV=2
600	sp|Q5M775|CYTSB_HUMAN	74	119197	12 (3)	10 (3)	0.08	Cytospin-B OS=Homo sapiens OX=9606 GN=SPECC1 PE=1 SV=1
601	sp|Q9NRC8|SIR7_HUMAN	74	45498	1 (1)	1 (1)	0.07	NAD-dependent protein deacetylase sirtuin-7 OS=Homo sapiens OX=9606 GN=SIRT7 PE=1 SV=1
602	sp|Q96FJ2|DYL2_HUMAN	74	10457	1 (1)	1 (1)	0.33	Dynein light chain 2, cytoplasmic OS=Homo sapiens OX=9606 GN=DYNLL2 PE=1 SV=1
603	sp|P48382|RFX5_HUMAN	74	65682	3 (2)	3 (2)	0.1	DNA-binding protein RFX5 OS=Homo sapiens OX=9606 GN=RFX5 PE=1 SV=1
604	sp|P07910|HNRPC_HUMAN	74	33707	7 (2)	5 (2)	0.21	Heterogeneous nuclear ribonucleoproteins C1/C2 OS=Homo sapiens OX=9606 GN=HNRNPC PE=1 SV=4
605	sp|Q9UH62|ARMX3_HUMAN	73	42816	5 (1)	5 (1)	0.08	Armadillo repeat-containing X-linked protein 3 OS=Homo sapiens OX=9606 GN=ARMCX3 PE=1 SV=1
606	sp|Q9UNS2|CSN3_HUMAN	73	48412	6 (1)	5 (1)	0.07	COP9 signalosome complex subunit 3 OS=Homo sapiens OX=9606 GN=COPS3 PE=1 SV=3
607	sp|Q9NV56|MRGBP_HUMAN	72	22574	2 (2)	2 (2)	0.32	MRG/MORF4L-binding protein OS=Homo sapiens OX=9606 GN=MRGBP PE=1 SV=1
608	sp|Q9UL40|ZN346_HUMAN	72	33539	3 (2)	3 (2)	0.21	Zinc finger protein 346 OS=Homo sapiens OX=9606 GN=ZNF346 PE=1 SV=1
609	sp|P56134|ATPK_HUMAN	72	11025	1 (1)	1 (1)	0.31	ATP synthase subunit f, mitochondrial OS=Homo sapiens OX=9606 GN=ATP5MF PE=1 SV=3
610	sp|P63167|DYL1_HUMAN	72	10530	2 (1)	2 (1)	0.33	Dynein light chain 1, cytoplasmic OS=Homo sapiens OX=9606 GN=DYNLL1 PE=1 SV=1
611	sp|P60953|CDC42_HUMAN	72	21587	9 (2)	5 (2)	0.34	Cell division control protein 42 homolog OS=Homo sapiens OX=9606 GN=CDC42 PE=1 SV=2
612	sp|Q92900|RENT1_HUMAN	71	125578	8 (5)	7 (4)	0.14	Regulator of nonsense transcripts 1 OS=Homo sapiens OX=9606 GN=UPF1 PE=1 SV=2
613	sp|P62899|RL31_HUMAN	71	14454	8 (4)	5 (3)	0.89	60S ribosomal protein L31 OS=Homo sapiens OX=9606 GN=RPL31 PE=1 SV=1
614	sp|P40937|RFC5_HUMAN	71	38757	3 (1)	3 (1)	0.09	Replication factor C subunit 5 OS=Homo sapiens OX=9606 GN=RFC5 PE=1 SV=1
615	sp|Q9BZE4|NOG1_HUMAN	71	74317	8 (4)	8 (4)	0.19	Nucleolar GTP-binding protein 1 OS=Homo sapiens OX=9606 GN=GTPBP4 PE=1 SV=3
616	sp|Q9BPZ3|PAIP2_HUMAN	70	15032	4 (2)	3 (1)	0.51	Polyadenylate-binding protein-interacting protein 2 OS=Homo sapiens OX=9606 GN=PAIP2 PE=1 SV=1
617	sp|Q92572|AP3S1_HUMAN	70	21946	2 (2)	2 (2)	0.33	AP-3 complex subunit sigma-1 OS=Homo sapiens OX=9606 GN=AP3S1 PE=1 SV=1
618	sp|O15116|LSM1_HUMAN	70	15170	4 (2)	3 (2)	0.5	U6 snRNA-associated Sm-like protein LSm1 OS=Homo sapiens OX=9606 GN=LSM1 PE=1 SV=1
619	sp|Q9NQT5|EXOS3_HUMAN	70	30010	3 (1)	3 (1)	0.11	Exosome complex component RRP40 OS=Homo sapiens OX=9606 GN=EXOSC3 PE=1 SV=3
620	sp|O95365|ZBT7A_HUMAN	69	62199	3 (2)	3 (2)	0.11	Zinc finger and BTB domain-containing protein 7A OS=Homo sapiens OX=9606 GN=ZBTB7A PE=1 SV=1
621	sp|A8MWD9|RUXGL_HUMAN	69	8595	3 (1)	3 (1)	0.41	Putative small nuclear ribonucleoprotein G-like protein 15 OS=Homo sapiens OX=9606 GN=SNRPGP15 PE=5 SV=2
622	sp|Q15545|TAF7_HUMAN	69	40348	5 (2)	5 (2)	0.17	Transcription initiation factor TFIID subunit 7 OS=Homo sapiens OX=9606 GN=TAF7 PE=1 SV=1
623	sp|P37802|TAGL2_HUMAN	69	22548	3 (1)	3 (1)	0.15	Transgelin-2 OS=Homo sapiens OX=9606 GN=TAGLN2 PE=1 SV=3
624	sp|Q8IXQ6|PARP9_HUMAN	69	97308	3 (1)	3 (1)	0.03	Protein mono-ADP-ribosyltransferase PARP9 OS=Homo sapiens OX=9606 GN=PARP9 PE=1 SV=2
625	sp|A0FGR8|ESYT2_HUMAN	69	102807	3 (2)	3 (2)	0.06	Extended synaptotagmin-2 OS=Homo sapiens OX=9606 GN=ESYT2 PE=1 SV=1
626	sp|P49711|CTCF_HUMAN	68	84272	9 (3)	8 (3)	0.12	Transcriptional repressor CTCF OS=Homo sapiens OX=9606 GN=CTCF PE=1 SV=1
627	sp|Q8WTT2|NOC3L_HUMAN	68	92946	15 (2)	13 (2)	0.07	Nucleolar complex protein 3 homolog OS=Homo sapiens OX=9606 GN=NOC3L PE=1 SV=1
628	sp|Q14152|EIF3A_HUMAN	68	166867	12 (4)	11 (4)	0.08	Eukaryotic translation initiation factor 3 subunit A OS=Homo sapiens OX=9606 GN=EIF3A PE=1 SV=1
629	sp|A8CG34|P121C_HUMAN	68	125415	2 (2)	2 (2)	0.05	Nuclear envelope pore membrane protein POM 121C OS=Homo sapiens OX=9606 GN=POM121C PE=1 SV=3
630	sp|Q96A35|RM24_HUMAN	68	25013	1 (1)	1 (1)	0.13	39S ribosomal protein L24, mitochondrial OS=Homo sapiens OX=9606 GN=MRPL24 PE=1 SV=1
631	sp|P38919|IF4A3_HUMAN	68	47126	4 (2)	4 (2)	0.14	Eukaryotic initiation factor 4A-III OS=Homo sapiens OX=9606 GN=EIF4A3 PE=1 SV=4
632	sp|P36578|RL4_HUMAN	68	47953	10 (2)	10 (2)	0.14	60S ribosomal protein L4 OS=Homo sapiens OX=9606 GN=RPL4 PE=1 SV=5
633	sp|Q3MHD2|LSM12_HUMAN	68	21972	1 (1)	1 (1)	0.15	Protein LSM12 homolog OS=Homo sapiens OX=9606 GN=LSM12 PE=1 SV=2
634	sp|P51531|SMCA2_HUMAN	67	181794	6 (2)	5 (2)	0.04	Probable global transcription activator SNF2L2 OS=Homo sapiens OX=9606 GN=SMARCA2 PE=1 SV=2
635	sp|O14965|AURKA_HUMAN	67	46180	5 (4)	5 (4)	0.32	Aurora kinase A OS=Homo sapiens OX=9606 GN=AURKA PE=1 SV=2
636	sp|P24928|RPB1_HUMAN	67	218408	25 (2)	23 (2)	0.03	DNA-directed RNA polymerase II subunit RPB1 OS=Homo sapiens OX=9606 GN=POLR2A PE=1 SV=2
637	sp|P60468|SC61B_HUMAN	67	10025	2 (2)	2 (2)	0.82	Protein transport protein Sec61 subunit beta OS=Homo sapiens OX=9606 GN=SEC61B PE=1 SV=2
638	sp|Q96PZ0|PUS7_HUMAN	67	75330	4 (1)	4 (1)	0.04	Pseudouridylate synthase 7 homolog OS=Homo sapiens OX=9606 GN=PUS7 PE=1 SV=2
639	sp|P98171|RHG04_HUMAN	67	105816	2 (1)	2 (1)	0.03	Rho GTPase-activating protein 4 OS=Homo sapiens OX=9606 GN=ARHGAP4 PE=1 SV=2
640	sp|Q13557|KCC2D_HUMAN	67	56961	8 (3)	6 (3)	0.18	Calcium/calmodulin-dependent protein kinase type II subunit delta OS=Homo sapiens OX=9606 GN=CAMK2D PE=1 SV=3
641	sp|P04075|ALDOA_HUMAN	67	39851	6 (2)	3 (2)	0.17	Fructose-bisphosphate aldolase A OS=Homo sapiens OX=9606 GN=ALDOA PE=1 SV=2
642	sp|Q8N5A5|ZGPAT_HUMAN	67	57780	5 (1)	5 (1)	0.06	Zinc finger CCCH-type with G patch domain-containing protein OS=Homo sapiens OX=9606 GN=ZGPAT PE=1 SV=3
643	sp|Q9H3P2|NELFA_HUMAN	66	57469	2 (1)	2 (1)	0.06	Negative elongation factor A OS=Homo sapiens OX=9606 GN=NELFA PE=1 SV=3
644	sp|Q9Y3Y2|CHTOP_HUMAN	66	26380	5 (1)	5 (1)	0.13	Chromatin target of PRMT1 protein OS=Homo sapiens OX=9606 GN=CHTOP PE=1 SV=2
645	sp|Q9NVU7|SDA1_HUMAN	66	80277	12 (2)	12 (2)	0.08	Protein SDA1 homolog OS=Homo sapiens OX=9606 GN=SDAD1 PE=1 SV=3
646	sp|Q9P2I0|CPSF2_HUMAN	66	89286	6 (2)	6 (2)	0.07	Cleavage and polyadenylation specificity factor subunit 2 OS=Homo sapiens OX=9606 GN=CPSF2 PE=1 SV=2
647	sp|P25705|ATPA_HUMAN	66	59828	8 (3)	8 (3)	0.17	ATP synthase subunit alpha, mitochondrial OS=Homo sapiens OX=9606 GN=ATP5F1A PE=1 SV=1
648	sp|Q9Y265|RUVB1_HUMAN	66	50538	2 (1)	2 (1)	0.07	RuvB-like 1 OS=Homo sapiens OX=9606 GN=RUVBL1 PE=1 SV=1
649	sp|Q7L7X3|TAOK1_HUMAN	66	116454	8 (3)	7 (3)	0.09	Serine/threonine-protein kinase TAO1 OS=Homo sapiens OX=9606 GN=TAOK1 PE=1 SV=1
650	sp|P57088|TMM33_HUMAN	66	28302	6 (2)	5 (2)	0.25	Transmembrane protein 33 OS=Homo sapiens OX=9606 GN=TMEM33 PE=1 SV=2
651	sp|Q6P1N0|C2D1A_HUMAN	66	104397	12 (2)	12 (2)	0.06	Coiled-coil and C2 domain-containing protein 1A OS=Homo sapiens OX=9606 GN=CC2D1A PE=1 SV=1
652	sp|O75122|CLAP2_HUMAN	66	141775	7 (3)	7 (3)	0.07	CLIP-associating protein 2 OS=Homo sapiens OX=9606 GN=CLASP2 PE=1 SV=3
653	sp|Q15058|KIF14_HUMAN	66	187743	27 (4)	20 (4)	0.07	Kinesin-like protein KIF14 OS=Homo sapiens OX=9606 GN=KIF14 PE=1 SV=1
654	sp|P20290|BTF3_HUMAN	66	22211	7 (2)	6 (2)	0.32	Transcription factor BTF3 OS=Homo sapiens OX=9606 GN=BTF3 PE=1 SV=1
655	sp|Q15024|EXOS7_HUMAN	66	32428	4 (1)	4 (1)	0.1	Exosome complex component RRP42 OS=Homo sapiens OX=9606 GN=EXOSC7 PE=1 SV=3
656	sp|Q15631|TSN_HUMAN	65	26281	2 (2)	1 (1)	0.27	Translin OS=Homo sapiens OX=9606 GN=TSN PE=1 SV=1
657	sp|Q8IY67|RAVR1_HUMAN	65	64464	6 (2)	4 (2)	0.1	Ribonucleoprotein PTB-binding 1 OS=Homo sapiens OX=9606 GN=RAVER1 PE=1 SV=1
658	sp|Q9NWB6|ARGL1_HUMAN	65	33197	17 (4)	10 (3)	0.46	Arginine and glutamate-rich protein 1 OS=Homo sapiens OX=9606 GN=ARGLU1 PE=1 SV=1
659	sp|P50914|RL14_HUMAN	65	23531	4 (1)	4 (1)	0.14	60S ribosomal protein L14 OS=Homo sapiens OX=9606 GN=RPL14 PE=1 SV=4
660	sp|Q8WUA2|PPIL4_HUMAN	65	57703	3 (2)	3 (2)	0.12	Peptidyl-prolyl cis-trans isomerase-like 4 OS=Homo sapiens OX=9606 GN=PPIL4 PE=1 SV=1
661	sp|P15144|AMPN_HUMAN	65	109870	11 (3)	10 (3)	0.09	Aminopeptidase N OS=Homo sapiens OX=9606 GN=ANPEP PE=1 SV=4
662	sp|P60002|ELOF1_HUMAN	65	9798	2 (2)	1 (1)	0.84	Transcription elongation factor 1 homolog OS=Homo sapiens OX=9606 GN=ELOF1 PE=1 SV=1
663	sp|Q9Y5Q8|TF3C5_HUMAN	65	59989	3 (1)	2 (1)	0.05	General transcription factor 3C polypeptide 5 OS=Homo sapiens OX=9606 GN=GTF3C5 PE=1 SV=2
664	sp|Q8N9N2|ASCC1_HUMAN	65	45994	5 (3)	4 (2)	0.23	Activating signal cointegrator 1 complex subunit 1 OS=Homo sapiens OX=9606 GN=ASCC1 PE=1 SV=1
665	sp|P55209|NP1L1_HUMAN	64	45631	2 (1)	2 (1)	0.07	Nucleosome assembly protein 1-like 1 OS=Homo sapiens OX=9606 GN=NAP1L1 PE=1 SV=1
666	sp|Q9BZ95|NSD3_HUMAN	64	165330	10 (2)	9 (2)	0.04	Histone-lysine N-methyltransferase NSD3 OS=Homo sapiens OX=9606 GN=NSD3 PE=1 SV=1
667	sp|P57772|SELB_HUMAN	64	65890	5 (2)	5 (2)	0.1	Selenocysteine-specific elongation factor OS=Homo sapiens OX=9606 GN=EEFSEC PE=1 SV=4
668	sp|Q15717|ELAV1_HUMAN	64	36240	3 (1)	3 (1)	0.09	ELAV-like protein 1 OS=Homo sapiens OX=9606 GN=ELAVL1 PE=1 SV=2
669	sp|O94906|PRP6_HUMAN	63	107656	13 (1)	10 (1)	0.03	Pre-mRNA-processing factor 6 OS=Homo sapiens OX=9606 GN=PRPF6 PE=1 SV=1
670	sp|P52294|IMA5_HUMAN	63	60925	4 (1)	4 (1)	0.05	Importin subunit alpha-5 OS=Homo sapiens OX=9606 GN=KPNA1 PE=1 SV=3
671	sp|Q9BWE0|REPI1_HUMAN	63	65530	3 (1)	3 (1)	0.05	Replication initiator 1 OS=Homo sapiens OX=9606 GN=REPIN1 PE=1 SV=1
672	sp|Q8NBQ5|DHB11_HUMAN	63	33257	8 (1)	6 (1)	0.1	Estradiol 17-beta-dehydrogenase 11 OS=Homo sapiens OX=9606 GN=HSD17B11 PE=1 SV=3
673	sp|P09543|CN37_HUMAN	63	47948	9 (3)	9 (3)	0.22	2',3'-cyclic-nucleotide 3'-phosphodiesterase OS=Homo sapiens OX=9606 GN=CNP PE=1 SV=2
674	sp|Q9NP64|NO40_HUMAN	63	27894	4 (2)	3 (2)	0.25	Nucleolar protein of 40 kDa OS=Homo sapiens OX=9606 GN=ZCCHC17 PE=1 SV=1
675	sp|O96019|ACL6A_HUMAN	63	47944	4 (2)	4 (2)	0.14	Actin-like protein 6A OS=Homo sapiens OX=9606 GN=ACTL6A PE=1 SV=1
676	sp|P04792|HSPB1_HUMAN	63	22826	3 (1)	2 (1)	0.15	Heat shock protein beta-1 OS=Homo sapiens OX=9606 GN=HSPB1 PE=1 SV=2
677	sp|Q9NUQ9|CYRIB_HUMAN	63	37010	1 (1)	1 (1)	0.09	CYFIP-related Rac1 interactor B OS=Homo sapiens OX=9606 GN=CYRIB PE=1 SV=1
678	sp|P46778|RL21_HUMAN	63	18610	13 (3)	8 (2)	0.65	60S ribosomal protein L21 OS=Homo sapiens OX=9606 GN=RPL21 PE=1 SV=2
679	sp|P23588|IF4B_HUMAN	62	69167	4 (2)	4 (2)	0.1	Eukaryotic translation initiation factor 4B OS=Homo sapiens OX=9606 GN=EIF4B PE=1 SV=2
680	sp|P08134|RHOC_HUMAN	62	22334	4 (1)	4 (1)	0.15	Rho-related GTP-binding protein RhoC OS=Homo sapiens OX=9606 GN=RHOC PE=1 SV=1
681	sp|P48444|COPD_HUMAN	62	57630	2 (1)	2 (1)	0.06	Coatomer subunit delta OS=Homo sapiens OX=9606 GN=ARCN1 PE=1 SV=1
682	sp|Q96KR1|ZFR_HUMAN	62	118079	8 (2)	7 (2)	0.06	Zinc finger RNA-binding protein OS=Homo sapiens OX=9606 GN=ZFR PE=1 SV=2
683	sp|B5ME19|EIFCL_HUMAN	62	106091	8 (4)	7 (4)	0.13	Eukaryotic translation initiation factor 3 subunit C-like protein OS=Homo sapiens OX=9606 GN=EIF3CL PE=1 SV=1
684	sp|Q8TDB6|DTX3L_HUMAN	62	84585	5 (2)	4 (2)	0.08	E3 ubiquitin-protein ligase DTX3L OS=Homo sapiens OX=9606 GN=DTX3L PE=1 SV=1
685	sp|P18754|RCC1_HUMAN	62	45397	1 (1)	1 (1)	0.07	Regulator of chromosome condensation OS=Homo sapiens OX=9606 GN=RCC1 PE=1 SV=1
686	sp|Q15459|SF3A1_HUMAN	61	88888	10 (3)	10 (3)	0.11	Splicing factor 3A subunit 1 OS=Homo sapiens OX=9606 GN=SF3A1 PE=1 SV=1
687	sp|Q0VDF9|HSP7E_HUMAN	61	55444	6 (4)	6 (4)	0.26	Heat shock 70 kDa protein 14 OS=Homo sapiens OX=9606 GN=HSPA14 PE=1 SV=1
688	sp|P62826|RAN_HUMAN	61	24579	9 (2)	8 (2)	0.29	GTP-binding nuclear protein Ran OS=Homo sapiens OX=9606 GN=RAN PE=1 SV=3
689	sp|Q9NWU5|RM22_HUMAN	61	23797	4 (1)	4 (1)	0.14	39S ribosomal protein L22, mitochondrial OS=Homo sapiens OX=9606 GN=MRPL22 PE=1 SV=1
690	sp|Q15084|PDIA6_HUMAN	61	48490	2 (1)	2 (1)	0.07	Protein disulfide-isomerase A6 OS=Homo sapiens OX=9606 GN=PDIA6 PE=1 SV=1
691	sp|O15235|RT12_HUMAN	61	15562	1 (1)	1 (1)	0.22	28S ribosomal protein S12, mitochondrial OS=Homo sapiens OX=9606 GN=MRPS12 PE=1 SV=1
692	sp|Q96HQ2|C2AIL_HUMAN	61	13244	2 (1)	2 (1)	0.26	CDKN2AIP N-terminal-like protein OS=Homo sapiens OX=9606 GN=CDKN2AIPNL PE=1 SV=1
693	sp|Q9Y262|EIF3L_HUMAN	61	66912	3 (2)	3 (2)	0.1	Eukaryotic translation initiation factor 3 subunit L OS=Homo sapiens OX=9606 GN=EIF3L PE=1 SV=1
694	sp|Q06587|RING1_HUMAN	61	42973	5 (3)	4 (3)	0.25	E3 ubiquitin-protein ligase RING1 OS=Homo sapiens OX=9606 GN=RING1 PE=1 SV=2
695	sp|Q9Y606|TRUA_HUMAN	61	48010	1 (1)	1 (1)	0.07	tRNA pseudouridine synthase A OS=Homo sapiens OX=9606 GN=PUS1 PE=1 SV=3
696	sp|Q71RC2|LARP4_HUMAN	61	81230	3 (1)	3 (1)	0.04	La-related protein 4 OS=Homo sapiens OX=9606 GN=LARP4 PE=1 SV=3
697	sp|P61204|ARF3_HUMAN	60	20645	4 (2)	4 (2)	0.35	ADP-ribosylation factor 3 OS=Homo sapiens OX=9606 GN=ARF3 PE=1 SV=2
698	sp|Q9NQZ2|SAS10_HUMAN	60	54639	4 (1)	4 (1)	0.06	Something about silencing protein 10 OS=Homo sapiens OX=9606 GN=UTP3 PE=1 SV=1
699	sp|Q9Y6A4|CFA20_HUMAN	60	22931	2 (1)	2 (1)	0.15	Cilia- and flagella-associated protein 20 OS=Homo sapiens OX=9606 GN=CFAP20 PE=1 SV=1
700	sp|Q9Y314|NOSIP_HUMAN	59	33664	3 (1)	2 (1)	0.1	Nitric oxide synthase-interacting protein OS=Homo sapiens OX=9606 GN=NOSIP PE=1 SV=1
701	sp|P62834|RAP1A_HUMAN	59	21316	6 (3)	5 (3)	0.55	Ras-related protein Rap-1A OS=Homo sapiens OX=9606 GN=RAP1A PE=1 SV=1
702	sp|Q9BY44|EIF2A_HUMAN	59	65519	15 (3)	12 (3)	0.16	Eukaryotic translation initiation factor 2A OS=Homo sapiens OX=9606 GN=EIF2A PE=1 SV=3
703	sp|Q9NXR8|ING3_HUMAN	59	47226	4 (1)	3 (1)	0.07	Inhibitor of growth protein 3 OS=Homo sapiens OX=9606 GN=ING3 PE=1 SV=2
704	sp|O60884|DNJA2_HUMAN	59	46344	2 (1)	2 (1)	0.07	DnaJ homolog subfamily A member 2 OS=Homo sapiens OX=9606 GN=DNAJA2 PE=1 SV=1
705.1	sp|P36873|PP1G_HUMAN	59	37701	3 (2)	3 (2)	0.18	Serine/threonine-protein phosphatase PP1-gamma catalytic subunit OS=Homo sapiens OX=9606 GN=PPP1CC PE=1 SV=1
705.2	sp|P62140|PP1B_HUMAN	44	37961	3 (2)	3 (2)	0.18	Serine/threonine-protein phosphatase PP1-beta catalytic subunit OS=Homo sapiens OX=9606 GN=PPP1CB PE=1 SV=3
706	sp|Q8TER5|ARH40_HUMAN	59	166266	5 (2)	5 (2)	0.04	Rho guanine nucleotide exchange factor 40 OS=Homo sapiens OX=9606 GN=ARHGEF40 PE=1 SV=3
707	sp|Q92619|HMHA1_HUMAN	58	125848	5 (2)	5 (2)	0.05	Rho GTPase-activating protein 45 OS=Homo sapiens OX=9606 GN=ARHGAP45 PE=1 SV=2
708	sp|P05114|HMGN1_HUMAN	58	10653	2 (1)	2 (1)	0.32	Non-histone chromosomal protein HMG-14 OS=Homo sapiens OX=9606 GN=HMGN1 PE=1 SV=3
709	sp|Q9Y5V0|ZN706_HUMAN	58	8606	8 (1)	6 (1)	0.4	Zinc finger protein 706 OS=Homo sapiens OX=9606 GN=ZNF706 PE=1 SV=1
710	sp|Q9NVN8|GNL3L_HUMAN	58	66216	6 (2)	5 (2)	0.1	Guanine nucleotide-binding protein-like 3-like protein OS=Homo sapiens OX=9606 GN=GNL3L PE=1 SV=1
711	sp|Q96D71|REPS1_HUMAN	58	86780	12 (4)	9 (3)	0.16	RalBP1-associated Eps domain-containing protein 1 OS=Homo sapiens OX=9606 GN=REPS1 PE=1 SV=3
712	sp|Q9UBB9|TFP11_HUMAN	58	97158	7 (1)	7 (1)	0.03	Tuftelin-interacting protein 11 OS=Homo sapiens OX=9606 GN=TFIP11 PE=1 SV=1
713	sp|Q9Y3U8|RL36_HUMAN	58	12303	2 (1)	2 (1)	0.28	60S ribosomal protein L36 OS=Homo sapiens OX=9606 GN=RPL36 PE=1 SV=3
714	sp|O75844|FACE1_HUMAN	58	55063	1 (1)	1 (1)	0.06	CAAX prenyl protease 1 homolog OS=Homo sapiens OX=9606 GN=ZMPSTE24 PE=1 SV=2
715	sp|Q9BZJ0|CRNL1_HUMAN	58	100902	5 (1)	5 (1)	0.03	Crooked neck-like protein 1 OS=Homo sapiens OX=9606 GN=CRNKL1 PE=1 SV=4
716	sp|P60228|EIF3E_HUMAN	57	52587	4 (2)	3 (1)	0.13	Eukaryotic translation initiation factor 3 subunit E OS=Homo sapiens OX=9606 GN=EIF3E PE=1 SV=1
717	sp|Q99986|VRK1_HUMAN	57	45790	5 (2)	5 (2)	0.15	Serine/threonine-protein kinase VRK1 OS=Homo sapiens OX=9606 GN=VRK1 PE=1 SV=1
718	sp|Q9NUL7|DDX28_HUMAN	57	59773	4 (3)	4 (3)	0.17	Probable ATP-dependent RNA helicase DDX28 OS=Homo sapiens OX=9606 GN=DDX28 PE=1 SV=2
719	sp|Q96K12|FACR2_HUMAN	57	59856	4 (1)	3 (1)	0.05	Fatty acyl-CoA reductase 2 OS=Homo sapiens OX=9606 GN=FAR2 PE=1 SV=1
720	sp|Q9H0H5|RGAP1_HUMAN	57	71666	5 (3)	5 (3)	0.14	Rac GTPase-activating protein 1 OS=Homo sapiens OX=9606 GN=RACGAP1 PE=1 SV=1
721	sp|O43615|TIM44_HUMAN	57	51666	4 (1)	3 (1)	0.06	Mitochondrial import inner membrane translocase subunit TIM44 OS=Homo sapiens OX=9606 GN=TIMM44 PE=1 SV=2
722	sp|Q96QP1|ALPK1_HUMAN	57	140200	3 (1)	2 (1)	0.02	Alpha-protein kinase 1 OS=Homo sapiens OX=9606 GN=ALPK1 PE=1 SV=3
723	sp|Q9H336|CRLD1_HUMAN	56	58277	1 (1)	1 (1)	0.06	Cysteine-rich secretory protein LCCL domain-containing 1 OS=Homo sapiens OX=9606 GN=CRISPLD1 PE=2 SV=1
724	sp|P41743|KPCI_HUMAN	56	69188	4 (1)	4 (1)	0.05	Protein kinase C iota type OS=Homo sapiens OX=9606 GN=PRKCI PE=1 SV=2
725	sp|Q1KMD3|HNRL2_HUMAN	56	85622	10 (2)	7 (2)	0.08	Heterogeneous nuclear ribonucleoprotein U-like protein 2 OS=Homo sapiens OX=9606 GN=HNRNPUL2 PE=1 SV=1
726	sp|Q96T88|UHRF1_HUMAN	56	91297	7 (3)	6 (3)	0.11	E3 ubiquitin-protein ligase UHRF1 OS=Homo sapiens OX=9606 GN=UHRF1 PE=1 SV=1
727	sp|P50990|TCPQ_HUMAN	56	60153	5 (1)	5 (1)	0.05	T-complex protein 1 subunit theta OS=Homo sapiens OX=9606 GN=CCT8 PE=1 SV=4
728	sp|P07737|PROF1_HUMAN	56	15216	1 (1)	1 (1)	0.22	Profilin-1 OS=Homo sapiens OX=9606 GN=PFN1 PE=1 SV=2
729	sp|Q9BZF1|OSBL8_HUMAN	56	101759	6 (1)	6 (1)	0.03	Oxysterol-binding protein-related protein 8 OS=Homo sapiens OX=9606 GN=OSBPL8 PE=1 SV=3
730	sp|Q8WUB8|PHF10_HUMAN	55	57041	5 (1)	4 (1)	0.06	PHD finger protein 10 OS=Homo sapiens OX=9606 GN=PHF10 PE=1 SV=3
731	sp|P00441|SODC_HUMAN	55	16154	1 (1)	1 (1)	0.21	Superoxide dismutase [Cu-Zn] OS=Homo sapiens OX=9606 GN=SOD1 PE=1 SV=2
732	sp|P21108|PRPS3_HUMAN	55	35387	4 (2)	4 (2)	0.2	Ribose-phosphate pyrophosphokinase 3 OS=Homo sapiens OX=9606 GN=PRPS1L1 PE=1 SV=2
733	sp|P62861|RS30_HUMAN	55	6644	6 (4)	3 (3)	2.62	40S ribosomal protein S30 OS=Homo sapiens OX=9606 GN=FAU PE=1 SV=1
734	sp|P24534|EF1B_HUMAN	55	24919	5 (2)	5 (2)	0.29	Elongation factor 1-beta OS=Homo sapiens OX=9606 GN=EEF1B2 PE=1 SV=3
735	sp|Q92620|PRP16_HUMAN	55	141270	5 (1)	5 (1)	0.02	Pre-mRNA-splicing factor ATP-dependent RNA helicase PRP16 OS=Homo sapiens OX=9606 GN=DHX38 PE=1 SV=2
736	sp|P61313|RL15_HUMAN	55	24245	5 (2)	5 (2)	0.3	60S ribosomal protein L15 OS=Homo sapiens OX=9606 GN=RPL15 PE=1 SV=2
737	sp|P78344|IF4G2_HUMAN	55	102810	11 (4)	10 (3)	0.1	Eukaryotic translation initiation factor 4 gamma 2 OS=Homo sapiens OX=9606 GN=EIF4G2 PE=1 SV=1
738	sp|Q9NWH9|SLTM_HUMAN	54	117364	9 (1)	6 (1)	0.03	SAFB-like transcription modulator OS=Homo sapiens OX=9606 GN=SLTM PE=1 SV=2
739	sp|P30041|PRDX6_HUMAN	54	25133	2 (1)	2 (1)	0.13	Peroxiredoxin-6 OS=Homo sapiens OX=9606 GN=PRDX6 PE=1 SV=3
740	sp|Q14692|BMS1_HUMAN	54	146571	5 (1)	5 (1)	0.02	Ribosome biogenesis protein BMS1 homolog OS=Homo sapiens OX=9606 GN=BMS1 PE=1 SV=1
741	sp|P09012|SNRPA_HUMAN	54	31259	6 (3)	5 (3)	0.35	U1 small nuclear ribonucleoprotein A OS=Homo sapiens OX=9606 GN=SNRPA PE=1 SV=3
742	sp|P42224|STAT1_HUMAN	54	87850	4 (1)	4 (1)	0.04	Signal transducer and activator of transcription 1-alpha/beta OS=Homo sapiens OX=9606 GN=STAT1 PE=1 SV=2
743	sp|P17987|TCPA_HUMAN	54	60819	6 (3)	5 (3)	0.17	T-complex protein 1 subunit alpha OS=Homo sapiens OX=9606 GN=TCP1 PE=1 SV=1
744	sp|Q9UBS4|DJB11_HUMAN	54	40774	5 (2)	5 (2)	0.17	DnaJ homolog subfamily B member 11 OS=Homo sapiens OX=9606 GN=DNAJB11 PE=1 SV=1
745	sp|Q9Y6E2|BZW2_HUMAN	54	48360	3 (1)	3 (1)	0.07	Basic leucine zipper and W2 domain-containing protein 2 OS=Homo sapiens OX=9606 GN=BZW2 PE=1 SV=1
746	sp|Q9H2K0|IF3M_HUMAN	54	31877	9 (3)	5 (3)	0.35	Translation initiation factor IF-3, mitochondrial OS=Homo sapiens OX=9606 GN=MTIF3 PE=1 SV=4
747	sp|P49591|SYSC_HUMAN	54	59253	6 (2)	5 (2)	0.11	Serine--tRNA ligase, cytoplasmic OS=Homo sapiens OX=9606 GN=SARS1 PE=1 SV=3
748	sp|Q9NZM5|NOP53_HUMAN	54	54470	6 (2)	6 (2)	0.12	Ribosome biogenesis protein NOP53 OS=Homo sapiens OX=9606 GN=NOP53 PE=1 SV=2
749	sp|Q6STE5|SMRD3_HUMAN	54	55210	7 (1)	5 (1)	0.06	SWI/SNF-related matrix-associated actin-dependent regulator of chromatin subfamily D member 3 OS=Homo sapiens OX=9606 GN=SMARCD3 PE=1 SV=1
750	sp|Q13303|KCAB2_HUMAN	54	41259	9 (3)	7 (2)	0.26	Voltage-gated potassium channel subunit beta-2 OS=Homo sapiens OX=9606 GN=KCNAB2 PE=1 SV=2
751	sp|Q9Y6V7|DDX49_HUMAN	54	54819	12 (2)	9 (2)	0.12	Probable ATP-dependent RNA helicase DDX49 OS=Homo sapiens OX=9606 GN=DDX49 PE=1 SV=1
752	sp|Q9UHB7|AFF4_HUMAN	54	127781	4 (1)	4 (1)	0.03	AF4/FMR2 family member 4 OS=Homo sapiens OX=9606 GN=AFF4 PE=1 SV=1
753	sp|Q14814|MEF2D_HUMAN	53	56131	2 (1)	2 (1)	0.06	Myocyte-specific enhancer factor 2D OS=Homo sapiens OX=9606 GN=MEF2D PE=1 SV=1
754	sp|Q15386|UBE3C_HUMAN	53	124927	5 (1)	4 (1)	0.03	Ubiquitin-protein ligase E3C OS=Homo sapiens OX=9606 GN=UBE3C PE=1 SV=3
755	sp|Q02880|TOP2B_HUMAN	53	184122	3 (1)	3 (1)	0.02	DNA topoisomerase 2-beta OS=Homo sapiens OX=9606 GN=TOP2B PE=1 SV=3
756	sp|Q8NI36|WDR36_HUMAN	53	106282	5 (1)	5 (1)	0.03	WD repeat-containing protein 36 OS=Homo sapiens OX=9606 GN=WDR36 PE=1 SV=1
757	sp|Q9BQ61|TRIR_HUMAN	53	18465	5 (1)	3 (1)	0.18	Telomerase RNA component interacting RNase OS=Homo sapiens OX=9606 GN=TRIR PE=1 SV=1
758	sp|Q13144|EI2BE_HUMAN	53	81071	4 (2)	4 (2)	0.08	Translation initiation factor eIF-2B subunit epsilon OS=Homo sapiens OX=9606 GN=EIF2B5 PE=1 SV=3
759	sp|Q9NX20|RM16_HUMAN	53	28488	4 (2)	3 (2)	0.25	39S ribosomal protein L16, mitochondrial OS=Homo sapiens OX=9606 GN=MRPL16 PE=1 SV=1
760	sp|Q92576|PHF3_HUMAN	53	231563	16 (2)	16 (2)	0.03	PHD finger protein 3 OS=Homo sapiens OX=9606 GN=PHF3 PE=1 SV=3
761	sp|Q15050|RRS1_HUMAN	53	41225	6 (2)	4 (1)	0.17	Ribosome biogenesis regulatory protein homolog OS=Homo sapiens OX=9606 GN=RRS1 PE=1 SV=2
762	sp|Q9H5P4|PDZD7_HUMAN	52	112196	7 (1)	6 (1)	0.03	PDZ domain-containing protein 7 OS=Homo sapiens OX=9606 GN=PDZD7 PE=1 SV=2
763	sp|P06454|PTMA_HUMAN	52	12196	2 (2)	2 (2)	0.64	Prothymosin alpha OS=Homo sapiens OX=9606 GN=PTMA PE=1 SV=2
764.1	sp|Q92922|SMRC1_HUMAN	52	123303	6 (3)	6 (3)	0.08	SWI/SNF complex subunit SMARCC1 OS=Homo sapiens OX=9606 GN=SMARCC1 PE=1 SV=3
764.2	sp|Q8TAQ2|SMRC2_HUMAN	51	133196	5 (2)	5 (2)	0.05	SWI/SNF complex subunit SMARCC2 OS=Homo sapiens OX=9606 GN=SMARCC2 PE=1 SV=1
765	sp|Q9Y333|LSM2_HUMAN	52	10942	1 (1)	1 (1)	0.31	U6 snRNA-associated Sm-like protein LSm2 OS=Homo sapiens OX=9606 GN=LSM2 PE=1 SV=1
766	sp|Q9BRS2|RIOK1_HUMAN	52	65884	6 (1)	4 (1)	0.05	Serine/threonine-protein kinase RIO1 OS=Homo sapiens OX=9606 GN=RIOK1 PE=1 SV=2
767	sp|Q96HS1|PGAM5_HUMAN	52	32213	6 (2)	6 (2)	0.22	Serine/threonine-protein phosphatase PGAM5, mitochondrial OS=Homo sapiens OX=9606 GN=PGAM5 PE=1 SV=2
768	sp|P27797|CALR_HUMAN	51	48283	3 (2)	3 (2)	0.14	Calreticulin OS=Homo sapiens OX=9606 GN=CALR PE=1 SV=1
769	sp|Q96A33|CCD47_HUMAN	51	56123	3 (2)	3 (2)	0.12	PAT complex subunit CCDC47 OS=Homo sapiens OX=9606 GN=CCDC47 PE=1 SV=1
770	sp|O43148|MCES_HUMAN	51	55494	6 (2)	6 (2)	0.12	mRNA cap guanine-N7 methyltransferase OS=Homo sapiens OX=9606 GN=RNMT PE=1 SV=1
771	sp|Q96L91|EP400_HUMAN	51	344702	7 (2)	7 (2)	0.02	E1A-binding protein p400 OS=Homo sapiens OX=9606 GN=EP400 PE=1 SV=4
772	sp|P55884|EIF3B_HUMAN	51	92823	7 (2)	7 (2)	0.07	Eukaryotic translation initiation factor 3 subunit B OS=Homo sapiens OX=9606 GN=EIF3B PE=1 SV=3
773	sp|P34932|HSP74_HUMAN	51	95127	3 (2)	3 (2)	0.07	Heat shock 70 kDa protein 4 OS=Homo sapiens OX=9606 GN=HSPA4 PE=1 SV=4
774	sp|P23284|PPIB_HUMAN	51	23785	6 (1)	4 (1)	0.14	Peptidyl-prolyl cis-trans isomerase B OS=Homo sapiens OX=9606 GN=PPIB PE=1 SV=2
775	sp|P40925|MDHC_HUMAN	51	36631	3 (2)	3 (2)	0.19	Malate dehydrogenase, cytoplasmic OS=Homo sapiens OX=9606 GN=MDH1 PE=1 SV=4
776	sp|Q6Y7W6|GGYF2_HUMAN	50	150320	5 (1)	5 (1)	0.02	GRB10-interacting GYF protein 2 OS=Homo sapiens OX=9606 GN=GIGYF2 PE=1 SV=1
777	sp|Q92896|GSLG1_HUMAN	50	138341	9 (2)	9 (2)	0.05	Golgi apparatus protein 1 OS=Homo sapiens OX=9606 GN=GLG1 PE=1 SV=2
778	sp|Q16698|DECR_HUMAN	50	36330	1 (1)	1 (1)	0.09	2,4-dienoyl-CoA reductase [(3E)-enoyl-CoA-producing], mitochondrial OS=Homo sapiens OX=9606 GN=DECR1 PE=1 SV=1
779	sp|Q9BXP5|SRRT_HUMAN	50	101060	5 (2)	5 (2)	0.07	Serrate RNA effector molecule homolog OS=Homo sapiens OX=9606 GN=SRRT PE=1 SV=1
780	sp|P40227|TCPZ_HUMAN	50	58444	9 (2)	9 (2)	0.12	T-complex protein 1 subunit zeta OS=Homo sapiens OX=9606 GN=CCT6A PE=1 SV=3
781	sp|Q5C9Z4|NOM1_HUMAN	50	96768	4 (1)	4 (1)	0.03	Nucleolar MIF4G domain-containing protein 1 OS=Homo sapiens OX=9606 GN=NOM1 PE=1 SV=1
782	sp|Q96GM8|TOE1_HUMAN	50	57367	8 (1)	6 (1)	0.06	Target of EGR1 protein 1 OS=Homo sapiens OX=9606 GN=TOE1 PE=1 SV=1
783	sp|P35625|TIMP3_HUMAN	50	24813	1 (1)	1 (1)	0.13	Metalloproteinase inhibitor 3 OS=Homo sapiens OX=9606 GN=TIMP3 PE=1 SV=2
784	sp|Q99598|TSNAX_HUMAN	49	33206	1 (1)	1 (1)	0.1	Translin-associated protein X OS=Homo sapiens OX=9606 GN=TSNAX PE=1 SV=1
785	sp|Q00403|TF2B_HUMAN	49	35324	3 (1)	2 (1)	0.09	Transcription initiation factor IIB OS=Homo sapiens OX=9606 GN=GTF2B PE=1 SV=1
786	sp|P21291|CSRP1_HUMAN	49	21409	4 (2)	3 (2)	0.34	Cysteine and glycine-rich protein 1 OS=Homo sapiens OX=9606 GN=CSRP1 PE=1 SV=3
787	sp|P49790|NU153_HUMAN	49	155440	4 (2)	4 (2)	0.04	Nuclear pore complex protein Nup153 OS=Homo sapiens OX=9606 GN=NUP153 PE=1 SV=2
788	sp|P10599|THIO_HUMAN	49	12015	1 (1)	1 (1)	0.29	Thioredoxin OS=Homo sapiens OX=9606 GN=TXN PE=1 SV=3
789	sp|Q9NPD3|EXOS4_HUMAN	49	26652	3 (2)	3 (2)	0.27	Exosome complex component RRP41 OS=Homo sapiens OX=9606 GN=EXOSC4 PE=1 SV=3
790	sp|Q68E01|INT3_HUMAN	49	119533	7 (1)	7 (1)	0.03	Integrator complex subunit 3 OS=Homo sapiens OX=9606 GN=INTS3 PE=1 SV=1
791	sp|Q13547|HDAC1_HUMAN	49	55638	5 (1)	5 (1)	0.06	Histone deacetylase 1 OS=Homo sapiens OX=9606 GN=HDAC1 PE=1 SV=1
792	sp|O14579|COPE_HUMAN	49	34688	6 (3)	5 (3)	0.31	Coatomer subunit epsilon OS=Homo sapiens OX=9606 GN=COPE PE=1 SV=3
793	sp|Q9BQ70|TCF25_HUMAN	49	77246	6 (1)	6 (1)	0.04	Transcription factor 25 OS=Homo sapiens OX=9606 GN=TCF25 PE=1 SV=1
794	sp|Q9BVJ6|UT14A_HUMAN	49	88095	3 (1)	3 (1)	0.04	U3 small nucleolar RNA-associated protein 14 homolog A OS=Homo sapiens OX=9606 GN=UTP14A PE=1 SV=1
795	sp|Q9GZR2|REXO4_HUMAN	49	46871	4 (1)	3 (1)	0.07	RNA exonuclease 4 OS=Homo sapiens OX=9606 GN=REXO4 PE=1 SV=2
796	sp|Q92665|RT31_HUMAN	49	45405	3 (1)	3 (1)	0.07	28S ribosomal protein S31, mitochondrial OS=Homo sapiens OX=9606 GN=MRPS31 PE=1 SV=3
797	sp|P55010|IF5_HUMAN	49	49648	5 (1)	5 (1)	0.07	Eukaryotic translation initiation factor 5 OS=Homo sapiens OX=9606 GN=EIF5 PE=1 SV=2
798	sp|Q8IY37|DHX37_HUMAN	49	130547	11 (1)	7 (1)	0.03	Probable ATP-dependent RNA helicase DHX37 OS=Homo sapiens OX=9606 GN=DHX37 PE=1 SV=1
799	sp|Q13185|CBX3_HUMAN	49	20969	5 (1)	5 (1)	0.16	Chromobox protein homolog 3 OS=Homo sapiens OX=9606 GN=CBX3 PE=1 SV=4
800	sp|Q8WXI9|P66B_HUMAN	48	65562	6 (1)	6 (1)	0.05	Transcriptional repressor p66-beta OS=Homo sapiens OX=9606 GN=GATAD2B PE=1 SV=1
801	sp|Q12874|SF3A3_HUMAN	48	59154	5 (1)	5 (1)	0.06	Splicing factor 3A subunit 3 OS=Homo sapiens OX=9606 GN=SF3A3 PE=1 SV=1
802	sp|Q9H6F5|CCD86_HUMAN	48	40325	7 (3)	7 (3)	0.27	Coiled-coil domain-containing protein 86 OS=Homo sapiens OX=9606 GN=CCDC86 PE=1 SV=1
803	sp|P48651|PTSS1_HUMAN	48	56175	4 (2)	4 (2)	0.12	Phosphatidylserine synthase 1 OS=Homo sapiens OX=9606 GN=PTDSS1 PE=1 SV=1
804	sp|Q96KC8|DNJC1_HUMAN	48	64185	9 (2)	9 (2)	0.11	DnaJ homolog subfamily C member 1 OS=Homo sapiens OX=9606 GN=DNAJC1 PE=1 SV=1
805	sp|P49750|YLPM1_HUMAN	48	241723	8 (1)	8 (1)	0.01	YLP motif-containing protein 1 OS=Homo sapiens OX=9606 GN=YLPM1 PE=1 SV=4
806	sp|P49327|FAS_HUMAN	48	275877	9 (2)	8 (2)	0.02	Fatty acid synthase OS=Homo sapiens OX=9606 GN=FASN PE=1 SV=3
807	sp|O43818|U3IP2_HUMAN	47	52436	7 (4)	7 (4)	0.28	U3 small nucleolar RNA-interacting protein 2 OS=Homo sapiens OX=9606 GN=RRP9 PE=1 SV=1
808	sp|Q5HYJ3|FA76B_HUMAN	47	39653	5 (2)	5 (2)	0.17	Protein FAM76B OS=Homo sapiens OX=9606 GN=FAM76B PE=1 SV=3
809	sp|O15145|ARPC3_HUMAN	47	20761	6 (3)	5 (2)	0.35	Actin-related protein 2/3 complex subunit 3 OS=Homo sapiens OX=9606 GN=ARPC3 PE=1 SV=3
810	sp|Q9BYJ9|YTHD1_HUMAN	47	61007	6 (1)	6 (1)	0.05	YTH domain-containing family protein 1 OS=Homo sapiens OX=9606 GN=YTHDF1 PE=1 SV=1
811	sp|P35250|RFC2_HUMAN	47	39588	4 (1)	4 (1)	0.08	Replication factor C subunit 2 OS=Homo sapiens OX=9606 GN=RFC2 PE=1 SV=3
812	sp|O75190|DNJB6_HUMAN	47	36122	3 (1)	3 (1)	0.09	DnaJ homolog subfamily B member 6 OS=Homo sapiens OX=9606 GN=DNAJB6 PE=1 SV=2
813	sp|Q9H7N4|SFR19_HUMAN	47	139814	4 (2)	4 (2)	0.05	Splicing factor, arginine/serine-rich 19 OS=Homo sapiens OX=9606 GN=SCAF1 PE=1 SV=3
814	sp|P62906|RL10A_HUMAN	47	24987	5 (2)	5 (2)	0.29	60S ribosomal protein L10a OS=Homo sapiens OX=9606 GN=RPL10A PE=1 SV=2
815	sp|P60059|SC61G_HUMAN	47	7793	1 (1)	1 (1)	0.45	Protein transport protein Sec61 subunit gamma OS=Homo sapiens OX=9606 GN=SEC61G PE=1 SV=1
816	sp|Q12996|CSTF3_HUMAN	46	83325	3 (2)	3 (2)	0.08	Cleavage stimulation factor subunit 3 OS=Homo sapiens OX=9606 GN=CSTF3 PE=1 SV=1
817	sp|O43447|PPIH_HUMAN	46	19481	3 (1)	3 (1)	0.17	Peptidyl-prolyl cis-trans isomerase H OS=Homo sapiens OX=9606 GN=PPIH PE=1 SV=1
818	sp|P18583|SON_HUMAN	46	264063	6 (1)	4 (1)	0.01	Protein SON OS=Homo sapiens OX=9606 GN=SON PE=1 SV=4
819	sp|Q92686|NEUG_HUMAN	46	7785	2 (1)	2 (1)	0.45	Neurogranin OS=Homo sapiens OX=9606 GN=NRGN PE=1 SV=1
820	sp|Q15007|FL2D_HUMAN	46	44388	5 (2)	5 (2)	0.15	Pre-mRNA-splicing regulator WTAP OS=Homo sapiens OX=9606 GN=WTAP PE=1 SV=2
821	sp|Q99575|POP1_HUMAN	46	116346	16 (2)	15 (2)	0.06	Ribonucleases P/MRP protein subunit POP1 OS=Homo sapiens OX=9606 GN=POP1 PE=1 SV=2
822	sp|Q9HCU5|PREB_HUMAN	46	46010	4 (2)	4 (2)	0.15	Prolactin regulatory element-binding protein OS=Homo sapiens OX=9606 GN=PREB PE=1 SV=2
823	sp|Q3KQU3|MA7D1_HUMAN	45	93106	7 (1)	7 (1)	0.04	MAP7 domain-containing protein 1 OS=Homo sapiens OX=9606 GN=MAP7D1 PE=1 SV=1
824	sp|P50991|TCPD_HUMAN	45	58401	8 (2)	5 (2)	0.12	T-complex protein 1 subunit delta OS=Homo sapiens OX=9606 GN=CCT4 PE=1 SV=4
825	sp|P49368|TCPG_HUMAN	45	61066	10 (1)	6 (1)	0.05	T-complex protein 1 subunit gamma OS=Homo sapiens OX=9606 GN=CCT3 PE=1 SV=4
826	sp|Q92979|NEP1_HUMAN	45	26931	2 (1)	2 (1)	0.12	Ribosomal RNA small subunit methyltransferase NEP1 OS=Homo sapiens OX=9606 GN=EMG1 PE=1 SV=4
827	sp|Q12789|TF3C1_HUMAN	45	241062	7 (2)	7 (2)	0.03	General transcription factor 3C polypeptide 1 OS=Homo sapiens OX=9606 GN=GTF3C1 PE=1 SV=4
828	sp|Q9Y230|RUVB2_HUMAN	45	51296	5 (1)	5 (1)	0.06	RuvB-like 2 OS=Homo sapiens OX=9606 GN=RUVBL2 PE=1 SV=3
829	sp|Q9BQA1|MEP50_HUMAN	44	37442	1 (1)	1 (1)	0.09	Methylosome protein 50 OS=Homo sapiens OX=9606 GN=WDR77 PE=1 SV=1
830	sp|Q8NCF5|NF2IP_HUMAN	44	45960	12 (2)	5 (2)	0.15	NFATC2-interacting protein OS=Homo sapiens OX=9606 GN=NFATC2IP PE=1 SV=1
831	sp|Q8N1G4|LRC47_HUMAN	44	64004	8 (3)	8 (3)	0.16	Leucine-rich repeat-containing protein 47 OS=Homo sapiens OX=9606 GN=LRRC47 PE=1 SV=1
832	sp|P33991|MCM4_HUMAN	44	97068	5 (1)	4 (1)	0.03	DNA replication licensing factor MCM4 OS=Homo sapiens OX=9606 GN=MCM4 PE=1 SV=5
833	sp|O94851|MICA2_HUMAN	44	128092	5 (1)	5 (1)	0.03	[F-actin]-monooxygenase MICAL2 OS=Homo sapiens OX=9606 GN=MICAL2 PE=1 SV=1
834	sp|P61221|ABCE1_HUMAN	44	68240	5 (3)	3 (2)	0.15	ATP-binding cassette sub-family E member 1 OS=Homo sapiens OX=9606 GN=ABCE1 PE=1 SV=1
835	sp|Q96JM3|CHAP1_HUMAN	44	90012	2 (1)	2 (1)	0.04	Chromosome alignment-maintaining phosphoprotein 1 OS=Homo sapiens OX=9606 GN=CHAMP1 PE=1 SV=2
836	sp|P13196|HEM1_HUMAN	44	71391	2 (1)	2 (1)	0.05	5-aminolevulinate synthase, nonspecific, mitochondrial OS=Homo sapiens OX=9606 GN=ALAS1 PE=1 SV=2
837	sp|Q92759|TF2H4_HUMAN	44	52324	2 (1)	2 (1)	0.06	General transcription factor IIH subunit 4 OS=Homo sapiens OX=9606 GN=GTF2H4 PE=1 SV=1
838	sp|Q8NFZ5|TNIP2_HUMAN	43	49240	3 (1)	2 (1)	0.07	TNFAIP3-interacting protein 2 OS=Homo sapiens OX=9606 GN=TNIP2 PE=1 SV=1
839	sp|Q9UBB5|MBD2_HUMAN	43	43570	2 (1)	2 (1)	0.08	Methyl-CpG-binding domain protein 2 OS=Homo sapiens OX=9606 GN=MBD2 PE=1 SV=1
840	sp|P17947|SPI1_HUMAN	43	31177	2 (1)	2 (1)	0.11	Transcription factor PU.1 OS=Homo sapiens OX=9606 GN=SPI1 PE=1 SV=2
841	sp|Q9P016|THYN1_HUMAN	43	25852	5 (2)	5 (2)	0.27	Thymocyte nuclear protein 1 OS=Homo sapiens OX=9606 GN=THYN1 PE=1 SV=1
842	sp|O00308|WWP2_HUMAN	43	99420	6 (1)	5 (1)	0.03	NEDD4-like E3 ubiquitin-protein ligase WWP2 OS=Homo sapiens OX=9606 GN=WWP2 PE=1 SV=2
843	sp|Q9UHI8|ATS1_HUMAN	43	107970	4 (1)	4 (1)	0.03	A disintegrin and metalloproteinase with thrombospondin motifs 1 OS=Homo sapiens OX=9606 GN=ADAMTS1 PE=1 SV=4
844	sp|Q9P1Y6|PHRF1_HUMAN	43	180268	4 (1)	3 (1)	0.02	PHD and RING finger domain-containing protein 1 OS=Homo sapiens OX=9606 GN=PHRF1 PE=1 SV=3
845	sp|Q96DH6|MSI2H_HUMAN	43	35345	5 (1)	4 (1)	0.09	RNA-binding protein Musashi homolog 2 OS=Homo sapiens OX=9606 GN=MSI2 PE=1 SV=1
846	sp|Q8WWH5|TRUB1_HUMAN	43	37515	2 (1)	2 (1)	0.09	Probable tRNA pseudouridine synthase 1 OS=Homo sapiens OX=9606 GN=TRUB1 PE=1 SV=1
847	sp|Q9BYD2|RM09_HUMAN	43	30395	2 (1)	2 (1)	0.11	39S ribosomal protein L9, mitochondrial OS=Homo sapiens OX=9606 GN=MRPL9 PE=1 SV=2
848	sp|P22314|UBA1_HUMAN	43	118858	4 (1)	4 (1)	0.03	Ubiquitin-like modifier-activating enzyme 1 OS=Homo sapiens OX=9606 GN=UBA1 PE=1 SV=3
849	sp|Q9Y3C6|PPIL1_HUMAN	43	18339	1 (1)	1 (1)	0.18	Peptidyl-prolyl cis-trans isomerase-like 1 OS=Homo sapiens OX=9606 GN=PPIL1 PE=1 SV=1
850	sp|Q9UPP1|PHF8_HUMAN	43	118874	5 (1)	4 (1)	0.03	Histone lysine demethylase PHF8 OS=Homo sapiens OX=9606 GN=PHF8 PE=1 SV=3
851	sp|Q99714|HCD2_HUMAN	42	27134	5 (1)	4 (1)	0.12	3-hydroxyacyl-CoA dehydrogenase type-2 OS=Homo sapiens OX=9606 GN=HSD17B10 PE=1 SV=3
852	sp|Q9NXH9|TRM1_HUMAN	42	73386	6 (1)	6 (1)	0.04	tRNA (guanine(26)-N(2))-dimethyltransferase OS=Homo sapiens OX=9606 GN=TRMT1 PE=1 SV=1
853	sp|Q9UK45|LSM7_HUMAN	42	11709	2 (1)	1 (1)	0.3	U6 snRNA-associated Sm-like protein LSm7 OS=Homo sapiens OX=9606 GN=LSM7 PE=1 SV=1
854	sp|Q9NYB0|TE2IP_HUMAN	42	44404	5 (1)	5 (1)	0.07	Telomeric repeat-binding factor 2-interacting protein 1 OS=Homo sapiens OX=9606 GN=TERF2IP PE=1 SV=1
855	sp|P51858|HDGF_HUMAN	42	26886	2 (1)	2 (1)	0.12	Hepatoma-derived growth factor OS=Homo sapiens OX=9606 GN=HDGF PE=1 SV=1
856	sp|Q6P1J9|CDC73_HUMAN	42	60653	4 (2)	4 (2)	0.11	Parafibromin OS=Homo sapiens OX=9606 GN=CDC73 PE=1 SV=1
857	sp|Q9Y5M8|SRPRB_HUMAN	42	29912	4 (2)	4 (2)	0.24	Signal recognition particle receptor subunit beta OS=Homo sapiens OX=9606 GN=SRPRB PE=1 SV=3
858	sp|O14802|RPC1_HUMAN	42	157537	5 (1)	5 (1)	0.02	DNA-directed RNA polymerase III subunit RPC1 OS=Homo sapiens OX=9606 GN=POLR3A PE=1 SV=2
859	sp|Q9UQE7|SMC3_HUMAN	42	141853	7 (1)	6 (1)	0.02	Structural maintenance of chromosomes protein 3 OS=Homo sapiens OX=9606 GN=SMC3 PE=1 SV=2
860	sp|O15553|MEFV_HUMAN	42	87359	7 (1)	6 (1)	0.04	Pyrin OS=Homo sapiens OX=9606 GN=MEFV PE=1 SV=1
861	sp|Q6P1K8|T2H2L_HUMAN	42	45506	2 (1)	2 (1)	0.07	General transcription factor IIH subunit 2-like protein OS=Homo sapiens OX=9606 GN=GTF2H2C PE=1 SV=1
862	sp|P30876|RPB2_HUMAN	42	135236	8 (1)	7 (1)	0.02	DNA-directed RNA polymerase II subunit RPB2 OS=Homo sapiens OX=9606 GN=POLR2B PE=1 SV=1
863	sp|Q9BXJ9|NAA15_HUMAN	41	102462	5 (1)	5 (1)	0.03	N-alpha-acetyltransferase 15, NatA auxiliary subunit OS=Homo sapiens OX=9606 GN=NAA15 PE=1 SV=1
864	sp|Q9NVJ2|ARL8B_HUMAN	41	21753	2 (1)	2 (1)	0.15	ADP-ribosylation factor-like protein 8B OS=Homo sapiens OX=9606 GN=ARL8B PE=1 SV=1
865	sp|Q9HBM6|TAF9B_HUMAN	41	27718	2 (2)	2 (2)	0.25	Transcription initiation factor TFIID subunit 9B OS=Homo sapiens OX=9606 GN=TAF9B PE=1 SV=1
866	sp|P47974|TISD_HUMAN	41	52000	8 (2)	7 (2)	0.13	mRNA decay activator protein ZFP36L2 OS=Homo sapiens OX=9606 GN=ZFP36L2 PE=1 SV=3
867	sp|Q9BUL9|RPP25_HUMAN	41	20791	3 (1)	3 (1)	0.16	Ribonuclease P protein subunit p25 OS=Homo sapiens OX=9606 GN=RPP25 PE=1 SV=1
868	sp|P78346|RPP30_HUMAN	41	29702	6 (2)	4 (2)	0.24	Ribonuclease P protein subunit p30 OS=Homo sapiens OX=9606 GN=RPP30 PE=1 SV=1
869	sp|Q9UM00|TMCO1_HUMAN	41	27461	2 (1)	2 (1)	0.12	Calcium load-activated calcium channel OS=Homo sapiens OX=9606 GN=TMCO1 PE=1 SV=2
870	sp|P33316|DUT_HUMAN	41	26832	3 (1)	2 (1)	0.12	Deoxyuridine 5'-triphosphate nucleotidohydrolase, mitochondrial OS=Homo sapiens OX=9606 GN=DUT PE=1 SV=4
871	sp|Q32MZ4|LRRF1_HUMAN	41	89826	6 (1)	5 (1)	0.04	Leucine-rich repeat flightless-interacting protein 1 OS=Homo sapiens OX=9606 GN=LRRFIP1 PE=1 SV=2
872	sp|Q9BXM0|PRAX_HUMAN	41	155149	6 (1)	6 (1)	0.02	Periaxin OS=Homo sapiens OX=9606 GN=PRX PE=1 SV=2
873	sp|Q05519|SRS11_HUMAN	41	53624	9 (3)	6 (3)	0.2	Serine/arginine-rich splicing factor 11 OS=Homo sapiens OX=9606 GN=SRSF11 PE=1 SV=1
874	sp|O60306|AQR_HUMAN	40	172270	11 (1)	10 (1)	0.02	RNA helicase aquarius OS=Homo sapiens OX=9606 GN=AQR PE=1 SV=4
875	sp|O75821|EIF3G_HUMAN	40	35874	2 (1)	2 (1)	0.09	Eukaryotic translation initiation factor 3 subunit G OS=Homo sapiens OX=9606 GN=EIF3G PE=1 SV=2
876	sp|P13861|KAP2_HUMAN	40	45832	2 (1)	2 (1)	0.07	cAMP-dependent protein kinase type II-alpha regulatory subunit OS=Homo sapiens OX=9606 GN=PRKAR2A PE=1 SV=2
877	sp|O95573|ACSL3_HUMAN	40	81338	2 (1)	2 (1)	0.04	Long-chain-fatty-acid--CoA ligase 3 OS=Homo sapiens OX=9606 GN=ACSL3 PE=1 SV=3
878	sp|O14602|IF1AY_HUMAN	40	16546	4 (1)	3 (1)	0.2	Eukaryotic translation initiation factor 1A, Y-chromosomal OS=Homo sapiens OX=9606 GN=EIF1AY PE=1 SV=4
879	sp|Q9NY12|GAR1_HUMAN	40	22505	5 (2)	4 (2)	0.32	H/ACA ribonucleoprotein complex subunit 1 OS=Homo sapiens OX=9606 GN=GAR1 PE=1 SV=1
880	sp|Q15109|RAGE_HUMAN	40	43118	3 (1)	2 (1)	0.08	Advanced glycosylation end product-specific receptor OS=Homo sapiens OX=9606 GN=AGER PE=1 SV=1
881	sp|Q6MZM0|HPHL1_HUMAN	40	132545	5 (1)	4 (1)	0.02	Ferroxidase HEPHL1 OS=Homo sapiens OX=9606 GN=HEPHL1 PE=1 SV=2
882	sp|Q02543|RL18A_HUMAN	40	21034	6 (1)	5 (1)	0.16	60S ribosomal protein L18a OS=Homo sapiens OX=9606 GN=RPL18A PE=1 SV=2
883	sp|P50579|MAP2_HUMAN	40	53713	4 (1)	4 (1)	0.06	Methionine aminopeptidase 2 OS=Homo sapiens OX=9606 GN=METAP2 PE=1 SV=1
884	sp|Q9H7E9|CH033_HUMAN	39	25319	1 (1)	1 (1)	0.13	UPF0488 protein C8orf33 OS=Homo sapiens OX=9606 GN=C8orf33 PE=1 SV=1
885	sp|Q8WVM0|TFB1M_HUMAN	39	39860	3 (2)	3 (2)	0.17	Dimethyladenosine transferase 1, mitochondrial OS=Homo sapiens OX=9606 GN=TFB1M PE=1 SV=1
886	sp|P50750|CDK9_HUMAN	39	43149	6 (1)	5 (1)	0.08	Cyclin-dependent kinase 9 OS=Homo sapiens OX=9606 GN=CDK9 PE=1 SV=3
887	sp|Q6NUK4|REEP3_HUMAN	39	29245	1 (1)	1 (1)	0.11	Receptor expression-enhancing protein 3 OS=Homo sapiens OX=9606 GN=REEP3 PE=1 SV=1
888	sp|O95248|MTMR5_HUMAN	39	210422	8 (1)	7 (1)	0.02	Myotubularin-related protein 5 OS=Homo sapiens OX=9606 GN=SBF1 PE=1 SV=4
889	sp|P27708|PYR1_HUMAN	39	245167	4 (1)	4 (1)	0.01	CAD protein OS=Homo sapiens OX=9606 GN=CAD PE=1 SV=3
890	sp|Q9UET6|TRM7_HUMAN	39	36683	1 (1)	1 (1)	0.09	Putative tRNA (cytidine(32)/guanosine(34)-2'-O)-methyltransferase OS=Homo sapiens OX=9606 GN=FTSJ1 PE=1 SV=2
891	sp|Q86TB9|PATL1_HUMAN	39	87138	5 (1)	5 (1)	0.04	Protein PAT1 homolog 1 OS=Homo sapiens OX=9606 GN=PATL1 PE=1 SV=2
892	sp|Q59GN2|R39L5_HUMAN	39	6319	6 (3)	2 (1)	2.85	Putative 60S ribosomal protein L39-like 5 OS=Homo sapiens OX=9606 GN=RPL39P5 PE=5 SV=2
893	sp|P11166|GTR1_HUMAN	39	54391	1 (1)	1 (1)	0.06	Solute carrier family 2, facilitated glucose transporter member 1 OS=Homo sapiens OX=9606 GN=SLC2A1 PE=1 SV=2
894	sp|Q99442|SEC62_HUMAN	39	46175	1 (1)	1 (1)	0.07	Translocation protein SEC62 OS=Homo sapiens OX=9606 GN=SEC62 PE=1 SV=1
895	sp|O75592|MYCB2_HUMAN	39	521463	25 (1)	23 (1)	0.01	E3 ubiquitin-protein ligase MYCBP2 OS=Homo sapiens OX=9606 GN=MYCBP2 PE=1 SV=4
896	sp|P06576|ATPB_HUMAN	39	56525	3 (1)	3 (1)	0.06	ATP synthase subunit beta, mitochondrial OS=Homo sapiens OX=9606 GN=ATP5F1B PE=1 SV=3
897	sp|Q9NSI2|F207A_HUMAN	39	25441	3 (1)	3 (1)	0.13	Protein FAM207A OS=Homo sapiens OX=9606 GN=FAM207A PE=1 SV=2
898	sp|Q8IZQ5|SELH_HUMAN	39	13503	1 (1)	1 (1)	0.25	Selenoprotein H OS=Homo sapiens OX=9606 GN=SELENOH PE=1 SV=2
899	sp|P30419|NMT1_HUMAN	38	57112	6 (2)	6 (2)	0.12	Glycylpeptide N-tetradecanoyltransferase 1 OS=Homo sapiens OX=9606 GN=NMT1 PE=1 SV=2
900	sp|Q8NDD1|CA131_HUMAN	38	32647	3 (1)	3 (1)	0.1	Uncharacterized protein C1orf131 OS=Homo sapiens OX=9606 GN=C1orf131 PE=1 SV=4
901	sp|P24666|PPAC_HUMAN	38	18487	3 (1)	3 (1)	0.18	Low molecular weight phosphotyrosine protein phosphatase OS=Homo sapiens OX=9606 GN=ACP1 PE=1 SV=3
902	sp|Q7L0Y3|TM10C_HUMAN	38	47602	4 (1)	4 (1)	0.07	tRNA methyltransferase 10 homolog C OS=Homo sapiens OX=9606 GN=TRMT10C PE=1 SV=2
903	sp|P42680|TEC_HUMAN	38	74389	2 (1)	2 (1)	0.04	Tyrosine-protein kinase Tec OS=Homo sapiens OX=9606 GN=TEC PE=1 SV=2
904	sp|P00918|CAH2_HUMAN	38	29285	2 (1)	2 (1)	0.11	Carbonic anhydrase 2 OS=Homo sapiens OX=9606 GN=CA2 PE=1 SV=2
905	sp|Q99543|DNJC2_HUMAN	38	72465	7 (1)	6 (1)	0.05	DnaJ homolog subfamily C member 2 OS=Homo sapiens OX=9606 GN=DNAJC2 PE=1 SV=4
906	sp|P47813|IF1AX_HUMAN	38	16564	4 (1)	3 (1)	0.2	Eukaryotic translation initiation factor 1A, X-chromosomal OS=Homo sapiens OX=9606 GN=EIF1AX PE=1 SV=2
907	sp|Q9NR12|PDLI7_HUMAN	38	50896	4 (2)	4 (2)	0.13	PDZ and LIM domain protein 7 OS=Homo sapiens OX=9606 GN=PDLIM7 PE=1 SV=1
908	sp|Q9BRD0|BUD13_HUMAN	38	70535	3 (1)	2 (1)	0.05	BUD13 homolog OS=Homo sapiens OX=9606 GN=BUD13 PE=1 SV=1
909	sp|P49841|GSK3B_HUMAN	38	47228	2 (1)	2 (1)	0.07	Glycogen synthase kinase-3 beta OS=Homo sapiens OX=9606 GN=GSK3B PE=1 SV=2
910	sp|Q8TBZ6|TM10A_HUMAN	38	39979	4 (1)	4 (1)	0.08	tRNA methyltransferase 10 homolog A OS=Homo sapiens OX=9606 GN=TRMT10A PE=1 SV=1
911	sp|Q6UXN9|WDR82_HUMAN	38	35456	8 (1)	5 (1)	0.09	WD repeat-containing protein 82 OS=Homo sapiens OX=9606 GN=WDR82 PE=1 SV=1
912	sp|Q9ULV3|CIZ1_HUMAN	38	101066	1 (1)	1 (1)	0.03	Cip1-interacting zinc finger protein OS=Homo sapiens OX=9606 GN=CIZ1 PE=1 SV=2
913	sp|Q86Y07|VRK2_HUMAN	38	58560	1 (1)	1 (1)	0.06	Serine/threonine-protein kinase VRK2 OS=Homo sapiens OX=9606 GN=VRK2 PE=1 SV=3
914	sp|P35244|RFA3_HUMAN	38	13674	1 (1)	1 (1)	0.25	Replication protein A 14 kDa subunit OS=Homo sapiens OX=9606 GN=RPA3 PE=1 SV=1
915	sp|O75367|H2AY_HUMAN	37	39764	3 (1)	2 (1)	0.08	Core histone macro-H2A.1 OS=Homo sapiens OX=9606 GN=MACROH2A1 PE=1 SV=4
916	sp|Q9Y4Z0|LSM4_HUMAN	37	15511	6 (2)	4 (2)	0.48	U6 snRNA-associated Sm-like protein LSm4 OS=Homo sapiens OX=9606 GN=LSM4 PE=1 SV=1
917	sp|P22061|PIMT_HUMAN	37	24792	2 (1)	2 (1)	0.14	Protein-L-isoaspartate(D-aspartate) O-methyltransferase OS=Homo sapiens OX=9606 GN=PCMT1 PE=1 SV=4
918	sp|Q9Y3Z3|SAMH1_HUMAN	37	72896	5 (1)	5 (1)	0.05	Deoxynucleoside triphosphate triphosphohydrolase SAMHD1 OS=Homo sapiens OX=9606 GN=SAMHD1 PE=1 SV=2
919	sp|Q9Y483|MTF2_HUMAN	37	68301	2 (1)	2 (1)	0.05	Metal-response element-binding transcription factor 2 OS=Homo sapiens OX=9606 GN=MTF2 PE=1 SV=3
920	sp|Q13206|DDX10_HUMAN	37	101168	4 (1)	3 (1)	0.03	Probable ATP-dependent RNA helicase DDX10 OS=Homo sapiens OX=9606 GN=DDX10 PE=1 SV=2
921	sp|Q9BVI4|NOC4L_HUMAN	37	58830	4 (2)	3 (2)	0.11	Nucleolar complex protein 4 homolog OS=Homo sapiens OX=9606 GN=NOC4L PE=1 SV=1
922	sp|Q9H6W3|RIOX1_HUMAN	37	71384	4 (1)	2 (1)	0.05	Ribosomal oxygenase 1 OS=Homo sapiens OX=9606 GN=RIOX1 PE=1 SV=2
923	sp|O15260|SURF4_HUMAN	37	30602	2 (1)	2 (1)	0.11	Surfeit locus protein 4 OS=Homo sapiens OX=9606 GN=SURF4 PE=1 SV=3
924	sp|Q96C36|P5CR2_HUMAN	37	33958	8 (1)	5 (1)	0.1	Pyrroline-5-carboxylate reductase 2 OS=Homo sapiens OX=9606 GN=PYCR2 PE=1 SV=1
925	sp|Q9NS86|LANC2_HUMAN	36	51677	3 (1)	3 (1)	0.06	LanC-like protein 2 OS=Homo sapiens OX=9606 GN=LANCL2 PE=1 SV=1
926	sp|O00566|MPP10_HUMAN	36	78930	7 (1)	7 (1)	0.04	U3 small nucleolar ribonucleoprotein protein MPP10 OS=Homo sapiens OX=9606 GN=MPHOSPH10 PE=1 SV=2
927	sp|P29350|PTN6_HUMAN	36	67918	7 (1)	7 (1)	0.05	Tyrosine-protein phosphatase non-receptor type 6 OS=Homo sapiens OX=9606 GN=PTPN6 PE=1 SV=1
928	sp|Q09028|RBBP4_HUMAN	36	47911	4 (1)	4 (1)	0.07	Histone-binding protein RBBP4 OS=Homo sapiens OX=9606 GN=RBBP4 PE=1 SV=3
929	sp|P21127|CD11B_HUMAN	36	92734	5 (1)	5 (1)	0.04	Cyclin-dependent kinase 11B OS=Homo sapiens OX=9606 GN=CDK11B PE=1 SV=4
930	sp|Q14566|MCM6_HUMAN	36	93801	3 (1)	3 (1)	0.03	DNA replication licensing factor MCM6 OS=Homo sapiens OX=9606 GN=MCM6 PE=1 SV=1
931	sp|P55735|SEC13_HUMAN	36	36031	1 (1)	1 (1)	0.09	Protein SEC13 homolog OS=Homo sapiens OX=9606 GN=SEC13 PE=1 SV=3
932	sp|Q96PM9|Z385A_HUMAN	36	40771	8 (1)	2 (1)	0.08	Zinc finger protein 385A OS=Homo sapiens OX=9606 GN=ZNF385A PE=1 SV=2
933	sp|P26641|EF1G_HUMAN	36	50429	5 (1)	5 (1)	0.07	Elongation factor 1-gamma OS=Homo sapiens OX=9606 GN=EEF1G PE=1 SV=3
934	sp|Q9BT17|MTG1_HUMAN	36	37612	2 (1)	2 (1)	0.09	Mitochondrial ribosome-associated GTPase 1 OS=Homo sapiens OX=9606 GN=MTG1 PE=1 SV=2
935	sp|Q8NHS2|AATC2_HUMAN	36	47845	3 (1)	1 (1)	0.07	Putative aspartate aminotransferase, cytoplasmic 2 OS=Homo sapiens OX=9606 GN=GOT1L1 PE=2 SV=2
936	sp|Q8NF50|DOCK8_HUMAN	36	240886	9 (1)	9 (1)	0.01	Dedicator of cytokinesis protein 8 OS=Homo sapiens OX=9606 GN=DOCK8 PE=1 SV=3
937	sp|Q9BX10|GTPB2_HUMAN	36	66468	5 (1)	3 (1)	0.05	GTP-binding protein 2 OS=Homo sapiens OX=9606 GN=GTPBP2 PE=1 SV=1
938	sp|P15153|RAC2_HUMAN	36	21814	5 (3)	5 (3)	0.53	Ras-related C3 botulinum toxin substrate 2 OS=Homo sapiens OX=9606 GN=RAC2 PE=1 SV=1
939	sp|Q9BRU9|UTP23_HUMAN	36	28783	4 (1)	3 (1)	0.12	rRNA-processing protein UTP23 homolog OS=Homo sapiens OX=9606 GN=UTP23 PE=1 SV=2
940	sp|Q9UHK0|NUFP1_HUMAN	36	56663	2 (1)	2 (1)	0.06	Nuclear fragile X mental retardation-interacting protein 1 OS=Homo sapiens OX=9606 GN=NUFIP1 PE=1 SV=2
941	sp|Q96HE9|PRR11_HUMAN	35	40573	3 (1)	3 (1)	0.08	Proline-rich protein 11 OS=Homo sapiens OX=9606 GN=PRR11 PE=1 SV=1
942	sp|Q9Y4H2|IRS2_HUMAN	35	138446	1 (1)	1 (1)	0.02	Insulin receptor substrate 2 OS=Homo sapiens OX=9606 GN=IRS2 PE=1 SV=2
943	sp|Q6ZUT1|NKAP1_HUMAN	35	34089	3 (1)	3 (1)	0.1	Uncharacterized protein NKAPD1 OS=Homo sapiens OX=9606 GN=NKAPD1 PE=1 SV=2
944	sp|Q9BUQ8|DDX23_HUMAN	35	95866	9 (2)	8 (2)	0.07	Probable ATP-dependent RNA helicase DDX23 OS=Homo sapiens OX=9606 GN=DDX23 PE=1 SV=3
945	sp|Q12834|CDC20_HUMAN	35	55088	3 (1)	3 (1)	0.06	Cell division cycle protein 20 homolog OS=Homo sapiens OX=9606 GN=CDC20 PE=1 SV=2
946	sp|Q96EK4|THA11_HUMAN	35	34776	2 (1)	2 (1)	0.1	THAP domain-containing protein 11 OS=Homo sapiens OX=9606 GN=THAP11 PE=1 SV=2
947	sp|Q8TDD1|DDX54_HUMAN	35	98819	5 (1)	5 (1)	0.03	ATP-dependent RNA helicase DDX54 OS=Homo sapiens OX=9606 GN=DDX54 PE=1 SV=2
948	sp|Q7RTV0|PHF5A_HUMAN	35	13138	5 (1)	5 (1)	0.26	PHD finger-like domain-containing protein 5A OS=Homo sapiens OX=9606 GN=PHF5A PE=1 SV=1
949	sp|O43583|DENR_HUMAN	35	22477	1 (1)	1 (1)	0.15	Density-regulated protein OS=Homo sapiens OX=9606 GN=DENR PE=1 SV=2
950	sp|Q9H8H2|DDX31_HUMAN	35	94770	1 (1)	1 (1)	0.03	Probable ATP-dependent RNA helicase DDX31 OS=Homo sapiens OX=9606 GN=DDX31 PE=1 SV=2
951	sp|P38432|COIL_HUMAN	35	63254	5 (1)	5 (1)	0.05	Coilin OS=Homo sapiens OX=9606 GN=COIL PE=1 SV=1
952	sp|Q9UPN3|MACF1_HUMAN	35	843033	48 (1)	41 (1)		Microtubule-actin cross-linking factor 1, isoforms 1/2/3/5 OS=Homo sapiens OX=9606 GN=MACF1 PE=1 SV=4
953	sp|P31146|COR1A_HUMAN	35	51678	7 (1)	6 (1)	0.06	Coronin-1A OS=Homo sapiens OX=9606 GN=CORO1A PE=1 SV=4
954	sp|O43709|BUD23_HUMAN	35	32202	3 (1)	2 (1)	0.1	Probable 18S rRNA (guanine-N(7))-methyltransferase OS=Homo sapiens OX=9606 GN=BUD23 PE=1 SV=2
955	sp|Q9UN71|PCDGG_HUMAN	35	100606	2 (1)	2 (1)	0.03	Protocadherin gamma-B4 OS=Homo sapiens OX=9606 GN=PCDHGB4 PE=2 SV=1
956	sp|Q14186|TFDP1_HUMAN	35	45328	1 (1)	1 (1)	0.07	Transcription factor Dp-1 OS=Homo sapiens OX=9606 GN=TFDP1 PE=1 SV=1
957	sp|Q5VUA4|ZN318_HUMAN	34	252612	13 (1)	12 (1)	0.01	Zinc finger protein 318 OS=Homo sapiens OX=9606 GN=ZNF318 PE=1 SV=2
958	sp|Q12792|TWF1_HUMAN	34	40429	3 (1)	3 (1)	0.08	Twinfilin-1 OS=Homo sapiens OX=9606 GN=TWF1 PE=1 SV=3
959	sp|Q9UBU8|MO4L1_HUMAN	34	41562	2 (1)	2 (1)	0.08	Mortality factor 4-like protein 1 OS=Homo sapiens OX=9606 GN=MORF4L1 PE=1 SV=2
960	sp|P46821|MAP1B_HUMAN	34	271665	9 (1)	9 (1)	0.01	Microtubule-associated protein 1B OS=Homo sapiens OX=9606 GN=MAP1B PE=1 SV=2
961	sp|Q06889|EGR3_HUMAN	34	43099	1 (1)	1 (1)	0.08	Early growth response protein 3 OS=Homo sapiens OX=9606 GN=EGR3 PE=2 SV=1
962	sp|P20160|CAP7_HUMAN	34	27325	4 (2)	4 (2)	0.26	Azurocidin OS=Homo sapiens OX=9606 GN=AZU1 PE=1 SV=3
963	sp|Q66K74|MAP1S_HUMAN	34	113111	2 (1)	2 (1)	0.03	Microtubule-associated protein 1S OS=Homo sapiens OX=9606 GN=MAP1S PE=1 SV=2
964	sp|Q6NUQ4|TM214_HUMAN	34	77957	3 (2)	3 (2)	0.09	Transmembrane protein 214 OS=Homo sapiens OX=9606 GN=TMEM214 PE=1 SV=2
965	sp|Q14980|NUMA1_HUMAN	34	239199	27 (1)	22 (1)	0.01	Nuclear mitotic apparatus protein 1 OS=Homo sapiens OX=9606 GN=NUMA1 PE=1 SV=2
966	sp|Q8IWC1|MA7D3_HUMAN	34	98710	7 (1)	7 (1)	0.03	MAP7 domain-containing protein 3 OS=Homo sapiens OX=9606 GN=MAP7D3 PE=1 SV=2
967	sp|Q13136|LIPA1_HUMAN	34	136265	9 (1)	9 (1)	0.02	Liprin-alpha-1 OS=Homo sapiens OX=9606 GN=PPFIA1 PE=1 SV=1
968	sp|P12270|TPR_HUMAN	33	267530	21 (1)	21 (1)	0.01	Nucleoprotein TPR OS=Homo sapiens OX=9606 GN=TPR PE=1 SV=3
969	sp|Q13137|CACO2_HUMAN	33	52962	8 (1)	7 (1)	0.06	Calcium-binding and coiled-coil domain-containing protein 2 OS=Homo sapiens OX=9606 GN=CALCOCO2 PE=1 SV=1
970	sp|O00161|SNP23_HUMAN	33	23682	1 (1)	1 (1)	0.14	Synaptosomal-associated protein 23 OS=Homo sapiens OX=9606 GN=SNAP23 PE=1 SV=1
971	sp|O43293|DAPK3_HUMAN	33	52674	6 (2)	6 (2)	0.13	Death-associated protein kinase 3 OS=Homo sapiens OX=9606 GN=DAPK3 PE=1 SV=1
972	sp|Q6NUK1|SCMC1_HUMAN	33	53548	1 (1)	1 (1)	0.06	Calcium-binding mitochondrial carrier protein SCaMC-1 OS=Homo sapiens OX=9606 GN=SLC25A24 PE=1 SV=2
973	sp|Q09666|AHNK_HUMAN	33	629213	18 (2)	16 (2)	0.01	Neuroblast differentiation-associated protein AHNAK OS=Homo sapiens OX=9606 GN=AHNAK PE=1 SV=2
974	sp|O75475|PSIP1_HUMAN	33	60181	6 (2)	4 (2)	0.11	PC4 and SFRS1-interacting protein OS=Homo sapiens OX=9606 GN=PSIP1 PE=1 SV=1
975	sp|Q13868|EXOS2_HUMAN	33	32996	2 (1)	2 (1)	0.1	Exosome complex component RRP4 OS=Homo sapiens OX=9606 GN=EXOSC2 PE=1 SV=2
976	sp|Q99832|TCPH_HUMAN	33	59842	3 (1)	3 (1)	0.05	T-complex protein 1 subunit eta OS=Homo sapiens OX=9606 GN=CCT7 PE=1 SV=2
977	sp|Q8WYP5|ELYS_HUMAN	33	254223	6 (1)	5 (1)	0.01	Protein ELYS OS=Homo sapiens OX=9606 GN=AHCTF1 PE=1 SV=3
978	sp|Q9UNP9|PPIE_HUMAN	32	33695	2 (1)	2 (1)	0.1	Peptidyl-prolyl cis-trans isomerase E OS=Homo sapiens OX=9606 GN=PPIE PE=1 SV=1
979	sp|Q9Y5B6|PAXB1_HUMAN	32	105195	5 (1)	5 (1)	0.03	PAX3- and PAX7-binding protein 1 OS=Homo sapiens OX=9606 GN=PAXBP1 PE=1 SV=2
980	sp|Q8NB16|MLKL_HUMAN	32	55015	6 (1)	6 (1)	0.06	Mixed lineage kinase domain-like protein OS=Homo sapiens OX=9606 GN=MLKL PE=1 SV=1
981	sp|Q9HC52|CBX8_HUMAN	32	43483	6 (1)	4 (1)	0.08	Chromobox protein homolog 8 OS=Homo sapiens OX=9606 GN=CBX8 PE=1 SV=3
982	sp|Q9NTJ3|SMC4_HUMAN	32	147775	12 (1)	9 (1)	0.02	Structural maintenance of chromosomes protein 4 OS=Homo sapiens OX=9606 GN=SMC4 PE=1 SV=2
983	sp|Q3B726|RPA43_HUMAN	32	37922	2 (1)	2 (1)	0.09	DNA-directed RNA polymerase I subunit RPA43 OS=Homo sapiens OX=9606 GN=POLR1F PE=1 SV=1
984	sp|P21675|TAF1_HUMAN	32	213969	17 (1)	14 (1)	0.02	Transcription initiation factor TFIID subunit 1 OS=Homo sapiens OX=9606 GN=TAF1 PE=1 SV=2
985	sp|Q2TAY7|SMU1_HUMAN	32	58134	4 (1)	3 (1)	0.06	WD40 repeat-containing protein SMU1 OS=Homo sapiens OX=9606 GN=SMU1 PE=1 SV=2
986	sp|P23786|CPT2_HUMAN	32	74244	3 (1)	3 (1)	0.04	Carnitine O-palmitoyltransferase 2, mitochondrial OS=Homo sapiens OX=9606 GN=CPT2 PE=1 SV=2
987	sp|Q7Z6I6|RHG30_HUMAN	32	119649	4 (1)	3 (1)	0.03	Rho GTPase-activating protein 30 OS=Homo sapiens OX=9606 GN=ARHGAP30 PE=1 SV=3
988	sp|Q9NSQ0|RRP7B_HUMAN	31	12568	5 (1)	3 (1)	0.27	Putative ribosomal RNA-processing protein 7 homolog B OS=Homo sapiens OX=9606 GN=RRP7BP PE=5 SV=1
989	sp|P19484|TFEB_HUMAN	31	52889	4 (1)	4 (1)	0.06	Transcription factor EB OS=Homo sapiens OX=9606 GN=TFEB PE=1 SV=3
990	sp|O60678|ANM3_HUMAN	31	60549	2 (1)	2 (1)	0.05	Protein arginine N-methyltransferase 3 OS=Homo sapiens OX=9606 GN=PRMT3 PE=1 SV=4
991	sp|Q9Y4Y9|LSM5_HUMAN	31	9988	3 (1)	1 (1)	0.35	U6 snRNA-associated Sm-like protein LSm5 OS=Homo sapiens OX=9606 GN=LSM5 PE=1 SV=3
992	sp|Q76L83|ASXL2_HUMAN	31	155036	8 (1)	7 (1)	0.02	Putative Polycomb group protein ASXL2 OS=Homo sapiens OX=9606 GN=ASXL2 PE=1 SV=1
993	sp|P34897|GLYM_HUMAN	31	56414	2 (1)	2 (1)	0.06	Serine hydroxymethyltransferase, mitochondrial OS=Homo sapiens OX=9606 GN=SHMT2 PE=1 SV=3
994	sp|P18124|RL7_HUMAN	30	29264	6 (1)	4 (1)	0.11	60S ribosomal protein L7 OS=Homo sapiens OX=9606 GN=RPL7 PE=1 SV=1
995	sp|Q96F07|CYFP2_HUMAN	30	150298	12 (1)	11 (1)	0.02	Cytoplasmic FMR1-interacting protein 2 OS=Homo sapiens OX=9606 GN=CYFIP2 PE=1 SV=2
996	sp|O15335|CHAD_HUMAN	30	40964	4 (1)	1 (1)	0.08	Chondroadherin OS=Homo sapiens OX=9606 GN=CHAD PE=1 SV=2
997	sp|Q96G21|IMP4_HUMAN	30	33850	1 (1)	1 (1)	0.1	U3 small nucleolar ribonucleoprotein protein IMP4 OS=Homo sapiens OX=9606 GN=IMP4 PE=1 SV=1
998	sp|Q15139|KPCD1_HUMAN	30	0	3 (1)	2 (1)	0.03	Q15139
999	sp|P62875|RPAB5_HUMAN	30	7868	1 (1)	1 (1)	0.45	DNA-directed RNA polymerases I, II, and III subunit RPABC5 OS=Homo sapiens OX=9606 GN=POLR2L PE=1 SV=1
1000	sp|Q92989|CLP1_HUMAN	30	48071	3 (1)	3 (1)	0.07	Polyribonucleotide 5'-hydroxyl-kinase Clp1 OS=Homo sapiens OX=9606 GN=CLP1 PE=1 SV=1
1001	sp|Q9UBX3|DIC_HUMAN	29	31718	5 (1)	5 (1)	0.1	Mitochondrial dicarboxylate carrier OS=Homo sapiens OX=9606 GN=SLC25A10 PE=1 SV=2
1002	sp|Q5JSL3|DOC11_HUMAN	29	240142	9 (1)	9 (1)	0.01	Dedicator of cytokinesis protein 11 OS=Homo sapiens OX=9606 GN=DOCK11 PE=1 SV=2
1003	sp|O95707|RPP29_HUMAN	29	25580	3 (1)	3 (1)	0.13	Ribonuclease P protein subunit p29 OS=Homo sapiens OX=9606 GN=POP4 PE=1 SV=2
1004	sp|Q3T8J9|GON4L_HUMAN	29	250461	9 (1)	9 (1)	0.01	GON-4-like protein OS=Homo sapiens OX=9606 GN=GON4L PE=1 SV=1
1005	sp|P42677|RS27_HUMAN	28	9797	2 (1)	2 (1)	0.36	40S ribosomal protein S27 OS=Homo sapiens OX=9606 GN=RPS27 PE=1 SV=3
1006	sp|Q96BK5|PINX1_HUMAN	28	37183	3 (1)	3 (1)	0.09	PIN2/TERF1-interacting telomerase inhibitor 1 OS=Homo sapiens OX=9606 GN=PINX1 PE=1 SV=2
1007	sp|P39656|OST48_HUMAN	28	50940	5 (1)	5 (1)	0.06	Dolichyl-diphosphooligosaccharide--protein glycosyltransferase 48 kDa subunit OS=Homo sapiens OX=9606 GN=DDOST PE=1 SV=4
1008	sp|Q96C34|RUND1_HUMAN	28	68114	6 (1)	6 (1)	0.05	RUN domain-containing protein 1 OS=Homo sapiens OX=9606 GN=RUNDC1 PE=1 SV=3
1009	sp|P33993|MCM7_HUMAN	28	81884	9 (1)	8 (1)	0.04	DNA replication licensing factor MCM7 OS=Homo sapiens OX=9606 GN=MCM7 PE=1 SV=4
1010	sp|Q9HCE1|MOV10_HUMAN	28	114512	4 (1)	4 (1)	0.03	Helicase MOV-10 OS=Homo sapiens OX=9606 GN=MOV10 PE=1 SV=2
1011	sp|Q15370|ELOB_HUMAN	27	13239	1 (1)	1 (1)	0.26	Elongin-B OS=Homo sapiens OX=9606 GN=ELOB PE=1 SV=1
1012	sp|P00403|COX2_HUMAN	27	25719	1 (1)	1 (1)	0.13	Cytochrome c oxidase subunit 2 OS=Homo sapiens OX=9606 GN=MT-CO2 PE=1 SV=1
1013	sp|Q93009|UBP7_HUMAN	27	129304	4 (1)	4 (1)	0.03	Ubiquitin carboxyl-terminal hydrolase 7 OS=Homo sapiens OX=9606 GN=USP7 PE=1 SV=2
1014	sp|P62310|LSM3_HUMAN	27	11838	2 (1)	2 (1)	0.29	U6 snRNA-associated Sm-like protein LSm3 OS=Homo sapiens OX=9606 GN=LSM3 PE=1 SV=2
1015	sp|P16885|PLCG2_HUMAN	27	148974	5 (1)	5 (1)	0.02	1-phosphatidylinositol 4,5-bisphosphate phosphodiesterase gamma-2 OS=Homo sapiens OX=9606 GN=PLCG2 PE=1 SV=4
1016	sp|Q9UNX4|WDR3_HUMAN	26	107115	5 (1)	5 (1)	0.03	WD repeat-containing protein 3 OS=Homo sapiens OX=9606 GN=WDR3 PE=1 SV=1
1017	sp|Q9Y6M4|KC1G3_HUMAN	26	51755	2 (1)	2 (1)	0.06	Casein kinase I isoform gamma-3 OS=Homo sapiens OX=9606 GN=CSNK1G3 PE=1 SV=2
1018	sp|Q9ULW0|TPX2_HUMAN	26	86227	10 (1)	9 (1)	0.04	Targeting protein for Xklp2 OS=Homo sapiens OX=9606 GN=TPX2 PE=1 SV=2
1019	sp|Q7Z333|SETX_HUMAN	26	307022	14 (1)	11 (1)	0.01	Probable helicase senataxin OS=Homo sapiens OX=9606 GN=SETX PE=1 SV=4
1020	sp|Q8IV48|ERI1_HUMAN	25	40494	7 (1)	4 (1)	0.08	3'-5' exoribonuclease 1 OS=Homo sapiens OX=9606 GN=ERI1 PE=1 SV=3
1021	sp|O75569|PRKRA_HUMAN	25	34839	10 (1)	8 (1)	0.1	Interferon-inducible double-stranded RNA-dependent protein kinase activator A OS=Homo sapiens OX=9606 GN=PRKRA PE=1 SV=1
1022	sp|P02741|CRP_HUMAN	25	25194	1 (1)	1 (1)	0.13	C-reactive protein OS=Homo sapiens OX=9606 GN=CRP PE=1 SV=1
1023	sp|Q9BZ29|DOCK9_HUMAN	24	238519	6 (1)	6 (1)	0.01	Dedicator of cytokinesis protein 9 OS=Homo sapiens OX=9606 GN=DOCK9 PE=1 SV=2
1024	sp|O76021|RL1D1_HUMAN	24	55167	9 (1)	8 (1)	0.06	Ribosomal L1 domain-containing protein 1 OS=Homo sapiens OX=9606 GN=RSL1D1 PE=1 SV=3
1025	sp|P28289|TMOD1_HUMAN	24	40658	5 (1)	3 (1)	0.08	Tropomodulin-1 OS=Homo sapiens OX=9606 GN=TMOD1 PE=1 SV=1
1026	sp|O95466|FMNL1_HUMAN	23	122518	10 (1)	9 (1)	0.03	Formin-like protein 1 OS=Homo sapiens OX=9606 GN=FMNL1 PE=1 SV=3
1027	sp|Q8WUU5|GATD1_HUMAN	23	29015	1 (1)	1 (1)	0.11	GATA zinc finger domain-containing protein 1 OS=Homo sapiens OX=9606 GN=GATAD1 PE=1 SV=1
1028	sp|Q96Q89|KI20B_HUMAN	23	211868	11 (1)	10 (1)	0.02	Kinesin-like protein KIF20B OS=Homo sapiens OX=9606 GN=KIF20B PE=1 SV=3
1029	sp|Q99933|BAG1_HUMAN	23	38983	3 (1)	3 (1)	0.08	BAG family molecular chaperone regulator 1 OS=Homo sapiens OX=9606 GN=BAG1 PE=1 SV=4
1030	sp|O95985|TOP3B_HUMAN	23	98538	2 (1)	2 (1)	0.03	DNA topoisomerase 3-beta-1 OS=Homo sapiens OX=9606 GN=TOP3B PE=1 SV=1
1031	sp|Q92918|M4K1_HUMAN	22	0	5 (1)	4 (1)	0.04	Q92918
1032	sp|Q00325|MPCP_HUMAN	21	40525	5 (1)	4 (1)	0.08	Phosphate carrier protein, mitochondrial OS=Homo sapiens OX=9606 GN=SLC25A3 PE=1 SV=2
1033	sp|P41250|GARS_HUMAN	21	83854	8 (1)	6 (1)	0.04	Glycine--tRNA ligase OS=Homo sapiens OX=9606 GN=GARS1 PE=1 SV=3
1034	sp|Q92624|APBP2_HUMAN	21	0	3 (1)	3 (1)	0.05	Q92624

## Sheet: Sense+Ra
		Score	Mass	Matches	Sequences	emPAI
1.1	sp|P35579|MYH9_HUMAN	12461	227646	604 (433)	177 (151)	73.39	Myosin-9 OS=Homo sapiens OX=9606 GN=MYH9 PE=1 SV=4
1.2	sp|P35580|MYH10_HUMAN	1507	229827	116 (65)	63 (42)	1.14	Myosin-10 OS=Homo sapiens OX=9606 GN=MYH10 PE=1 SV=3
1.3	sp|P35749|MYH11_HUMAN	1006	228054	83 (41)	40 (19)	0.51	Myosin-11 OS=Homo sapiens OX=9606 GN=MYH11 PE=1 SV=3
1.4	sp|Q07666|KHDR1_HUMAN	789	48311	58 (42)	15 (13)	3.28	KH domain-containing, RNA-binding, signal transduction-associated protein 1 OS=Homo sapiens OX=9606 GN=KHDRBS1 PE=1 SV=1
1.5	sp|Q6P1X5|TAF2_HUMAN	81	138366	11 (5)	10 (5)	0.12	Transcription initiation factor TFIID subunit 2 OS=Homo sapiens OX=9606 GN=TAF2 PE=1 SV=3
1.6	sp|Q8N9Q2|SR1IP_HUMAN	64	18394	7 (3)	4 (2)	0.66	Protein SREK1IP1 OS=Homo sapiens OX=9606 GN=SREK1IP1 PE=1 SV=1
2	sp|P52272|HNRPM_HUMAN	2483	77749	139 (92)	49 (43)	11.99	Heterogeneous nuclear ribonucleoprotein M OS=Homo sapiens OX=9606 GN=HNRNPM PE=1 SV=3
3.1	sp|Q7KZF4|SND1_HUMAN	2407	102618	151 (94)	66 (46)	9.22	Staphylococcal nuclease domain-containing protein 1 OS=Homo sapiens OX=9606 GN=SND1 PE=1 SV=1
3.2	sp|P42285|MTREX_HUMAN	35	118756	13 (2)	10 (2)	0.06	Exosome RNA helicase MTR4 OS=Homo sapiens OX=9606 GN=MTREX PE=1 SV=3
4.1	sp|P63261|ACTG_HUMAN	2282	42108	129 (90)	33 (28)	50.05	Actin, cytoplasmic 2 OS=Homo sapiens OX=9606 GN=ACTG1 PE=1 SV=1
4.2	sp|P60709|ACTB_HUMAN	2191	42052	127 (88)	34 (29)	54.06	Actin, cytoplasmic 1 OS=Homo sapiens OX=9606 GN=ACTB PE=1 SV=1
4.3	sp|P62736|ACTA_HUMAN	783	42381	79 (45)	20 (18)	6.59	Actin, aortic smooth muscle OS=Homo sapiens OX=9606 GN=ACTA2 PE=1 SV=1
4.4	sp|P05165|PCCA_HUMAN	498	80635	33 (21)	29 (21)	1.31	Propionyl-CoA carboxylase alpha chain, mitochondrial OS=Homo sapiens OX=9606 GN=PCCA PE=1 SV=4
4.5	sp|P61160|ARP2_HUMAN	158	45017	20 (10)	14 (8)	0.89	Actin-related protein 2 OS=Homo sapiens OX=9606 GN=ACTR2 PE=1 SV=1
4.6	sp|Q86UE8|TLK2_HUMAN	43	88405	6 (2)	6 (2)	0.08	Serine/threonine-protein kinase tousled-like 2 OS=Homo sapiens OX=9606 GN=TLK2 PE=1 SV=2
4.7	sp|P61289|PSME3_HUMAN	34	29602	6 (2)	6 (2)	0.24	Proteasome activator complex subunit 3 OS=Homo sapiens OX=9606 GN=PSME3 PE=1 SV=1
5.1	sp|Q15233|NONO_HUMAN	2030	54311	169 (92)	38 (31)	33.26	Non-POU domain-containing octamer-binding protein OS=Homo sapiens OX=9606 GN=NONO PE=1 SV=4
5.2	sp|P23246|SFPQ_HUMAN	1709	76216	142 (84)	42 (30)	8.32	Splicing factor, proline- and glutamine-rich OS=Homo sapiens OX=9606 GN=SFPQ PE=1 SV=2
5.3	sp|Q8WXF1|PSPC1_HUMAN	462	58820	47 (24)	27 (19)	2.14	Paraspeckle component 1 OS=Homo sapiens OX=9606 GN=PSPC1 PE=1 SV=1
6	sp|Q86UE4|LYRIC_HUMAN	1935	63856	93 (70)	36 (30)	11.95	Protein LYRIC OS=Homo sapiens OX=9606 GN=MTDH PE=1 SV=2
7	sp|P09874|PARP1_HUMAN	1831	113811	132 (75)	62 (47)	4.96	Poly [ADP-ribose] polymerase 1 OS=Homo sapiens OX=9606 GN=PARP1 PE=1 SV=4
8.1	sp|P26038|MOES_HUMAN	1703	67892	129 (72)	53 (37)	18.59	Moesin OS=Homo sapiens OX=9606 GN=MSN PE=1 SV=3
8.2	sp|P41091|IF2G_HUMAN	964	51647	59 (40)	30 (22)	6.71	Eukaryotic translation initiation factor 2 subunit 3 OS=Homo sapiens OX=9606 GN=EIF2S3 PE=1 SV=3
8.3	sp|P04264|K2C1_HUMAN	806	66170	41 (29)	28 (22)	2.53	Keratin, type II cytoskeletal 1 OS=Homo sapiens OX=9606 GN=KRT1 PE=1 SV=6
8.4	sp|O00160|MYO1F_HUMAN	656	125507	63 (34)	39 (25)	1.22	Unconventional myosin-If OS=Homo sapiens OX=9606 GN=MYO1F PE=1 SV=3
8.5	sp|P08670|VIME_HUMAN	536	53676	35 (22)	26 (16)	2.7	Vimentin OS=Homo sapiens OX=9606 GN=VIM PE=1 SV=4
8.6	sp|P15311|EZRI_HUMAN	397	69484	63 (29)	36 (20)	2.17	Ezrin OS=Homo sapiens OX=9606 GN=EZR PE=1 SV=4
8.7	sp|P35908|K22E_HUMAN	387	65678	35 (20)	23 (17)	1.53	Keratin, type II cytoskeletal 2 epidermal OS=Homo sapiens OX=9606 GN=KRT2 PE=1 SV=2
8.8	sp|Q96AE4|FUBP1_HUMAN	321	67690	19 (15)	14 (12)	0.85	Far upstream element-binding protein 1 OS=Homo sapiens OX=9606 GN=FUBP1 PE=1 SV=3
8.9	sp|Q12965|MYO1E_HUMAN	281	127552	30 (15)	23 (14)	0.43	Unconventional myosin-Ie OS=Homo sapiens OX=9606 GN=MYO1E PE=1 SV=2
8.1	sp|Q8IZH2|XRN1_HUMAN	223	195524	29 (15)	26 (15)	0.28	5'-3' exoribonuclease 1 OS=Homo sapiens OX=9606 GN=XRN1 PE=1 SV=1
8.11	sp|Q96I24|FUBP3_HUMAN	206	61944	17 (8)	14 (7)	0.44	Far upstream element-binding protein 3 OS=Homo sapiens OX=9606 GN=FUBP3 PE=1 SV=2
8.12	sp|P02538|K2C6A_HUMAN	126	60293	13 (7)	13 (7)	0.45	Keratin, type II cytoskeletal 6A OS=Homo sapiens OX=9606 GN=KRT6A PE=1 SV=3
8.13	sp|P13647|K2C5_HUMAN	111	62568	13 (8)	13 (8)	0.51	Keratin, type II cytoskeletal 5 OS=Homo sapiens OX=9606 GN=KRT5 PE=1 SV=3
8.14	sp|Q9NWH9|SLTM_HUMAN	86	117364	7 (2)	5 (2)	0.06	SAFB-like transcription modulator OS=Homo sapiens OX=9606 GN=SLTM PE=1 SV=2
8.15	sp|Q02241|KIF23_HUMAN	53	111016	12 (2)	11 (2)	0.06	Kinesin-like protein KIF23 OS=Homo sapiens OX=9606 GN=KIF23 PE=1 SV=3
9	sp|Q9P2E9|RRBP1_HUMAN	1619	152764	80 (61)	60 (46)	2.48	Ribosome-binding protein 1 OS=Homo sapiens OX=9606 GN=RRBP1 PE=1 SV=5
10	sp|Q08211|DHX9_HUMAN	1511	142181	90 (57)	54 (36)	2.04	ATP-dependent RNA helicase A OS=Homo sapiens OX=9606 GN=DHX9 PE=1 SV=4
11	sp|P61978|HNRPK_HUMAN	1498	51230	91 (62)	28 (26)	11.08	Heterogeneous nuclear ribonucleoprotein K OS=Homo sapiens OX=9606 GN=HNRNPK PE=1 SV=1
12.1	sp|P09651|ROA1_HUMAN	1424	38837	92 (56)	21 (18)	13.85	Heterogeneous nuclear ribonucleoprotein A1 OS=Homo sapiens OX=9606 GN=HNRNPA1 PE=1 SV=5
12.2	sp|P22626|ROA2_HUMAN	1200	37464	75 (49)	25 (19)	12.77	Heterogeneous nuclear ribonucleoproteins A2/B1 OS=Homo sapiens OX=9606 GN=HNRNPA2B1 PE=1 SV=2
12.3	sp|P51991|ROA3_HUMAN	459	39799	48 (24)	21 (14)	3.2	Heterogeneous nuclear ribonucleoprotein A3 OS=Homo sapiens OX=9606 GN=HNRNPA3 PE=1 SV=2
12.4	sp|Q13151|ROA0_HUMAN	412	30993	27 (19)	15 (11)	3.17	Heterogeneous nuclear ribonucleoprotein A0 OS=Homo sapiens OX=9606 GN=HNRNPA0 PE=1 SV=1
13	sp|P19338|NUCL_HUMAN	1252	76625	75 (43)	33 (25)	2.83	Nucleolin OS=Homo sapiens OX=9606 GN=NCL PE=1 SV=3
14	sp|P13489|RINI_HUMAN	1249	51766	40 (35)	22 (18)	5.38	Ribonuclease inhibitor OS=Homo sapiens OX=9606 GN=RNH1 PE=1 SV=2
15	sp|Q8NC51|PAIRB_HUMAN	1166	44995	90 (48)	28 (16)	5.78	Plasminogen activator inhibitor 1 RNA-binding protein OS=Homo sapiens OX=9606 GN=SERBP1 PE=1 SV=2
16.1	sp|P26599|PTBP1_HUMAN	1116	57357	81 (54)	29 (21)	10.63	Polypyrimidine tract-binding protein 1 OS=Homo sapiens OX=9606 GN=PTBP1 PE=1 SV=1
16.2	sp|O95758|PTBP3_HUMAN	190	59937	19 (9)	10 (6)	0.45	Polypyrimidine tract-binding protein 3 OS=Homo sapiens OX=9606 GN=PTBP3 PE=1 SV=2
17.1	sp|O60506|HNRPQ_HUMAN	1052	69788	86 (53)	30 (24)	4.23	Heterogeneous nuclear ribonucleoprotein Q OS=Homo sapiens OX=9606 GN=SYNCRIP PE=1 SV=2
17.2	sp|O43390|HNRPR_HUMAN	261	71184	24 (16)	16 (11)	0.64	Heterogeneous nuclear ribonucleoprotein R OS=Homo sapiens OX=9606 GN=HNRNPR PE=1 SV=1
18.1	sp|P35637|FUS_HUMAN	1038	53622	56 (39)	14 (13)	3.44	RNA-binding protein FUS OS=Homo sapiens OX=9606 GN=FUS PE=1 SV=1
18.2	sp|Q92804|RBP56_HUMAN	320	62021	25 (15)	11 (9)	0.76	TATA-binding protein-associated factor 2N OS=Homo sapiens OX=9606 GN=TAF15 PE=1 SV=1
19.1	sp|O00571|DDX3X_HUMAN	1029	73597	62 (33)	38 (22)	2.54	ATP-dependent RNA helicase DDX3X OS=Homo sapiens OX=9606 GN=DDX3X PE=1 SV=3
19.2	sp|P17844|DDX5_HUMAN	852	69618	66 (36)	36 (22)	2.64	Probable ATP-dependent RNA helicase DDX5 OS=Homo sapiens OX=9606 GN=DDX5 PE=1 SV=1
19.3	sp|Q92841|DDX17_HUMAN	711	80906	52 (29)	32 (21)	1.59	Probable ATP-dependent RNA helicase DDX17 OS=Homo sapiens OX=9606 GN=DDX17 PE=1 SV=2
19.4	sp|O15523|DDX3Y_HUMAN	643	73564	51 (26)	33 (18)	1.85	ATP-dependent RNA helicase DDX3Y OS=Homo sapiens OX=9606 GN=DDX3Y PE=1 SV=2
20.1	sp|Q13085|ACACA_HUMAN	1023	267095	74 (47)	60 (41)	0.77	Acetyl-CoA carboxylase 1 OS=Homo sapiens OX=9606 GN=ACACA PE=1 SV=2
20.2	sp|P49757|NUMB_HUMAN	353	71444	21 (16)	16 (15)	1.05	Protein numb homolog OS=Homo sapiens OX=9606 GN=NUMB PE=1 SV=2
20.3	sp|Q8IWI9|MGAP_HUMAN	33	338118	17 (2)	8 (2)	0.02	MAX gene-associated protein OS=Homo sapiens OX=9606 GN=MGA PE=1 SV=4
21	sp|Q5QNW6|H2B2F_HUMAN	1011	13912	46 (34)	8 (6)	26.04	Histone H2B type 2-F OS=Homo sapiens OX=9606 GN=H2BC18 PE=1 SV=3
22.1	sp|Q13283|G3BP1_HUMAN	1006	52189	83 (43)	22 (19)	7.53	Ras GTPase-activating protein-binding protein 1 OS=Homo sapiens OX=9606 GN=G3BP1 PE=1 SV=1
22.2	sp|Q9UN86|G3BP2_HUMAN	593	54145	44 (26)	18 (14)	3.12	Ras GTPase-activating protein-binding protein 2 OS=Homo sapiens OX=9606 GN=G3BP2 PE=1 SV=2
23.1	sp|P14866|HNRPL_HUMAN	998	64720	64 (40)	29 (20)	3.42	Heterogeneous nuclear ribonucleoprotein L OS=Homo sapiens OX=9606 GN=HNRNPL PE=1 SV=2
23.2	sp|Q9H0D6|XRN2_HUMAN	201	109426	26 (8)	23 (8)	0.27	5'-3' exoribonuclease 2 OS=Homo sapiens OX=9606 GN=XRN2 PE=1 SV=1
23.3	sp|Q8WVV9|HNRLL_HUMAN	156	60900	21 (8)	15 (7)	0.52	Heterogeneous nuclear ribonucleoprotein L-like OS=Homo sapiens OX=9606 GN=HNRNPLL PE=1 SV=1
24.1	sp|Q00839|HNRPU_HUMAN	982	91269	67 (40)	32 (22)	2.44	Heterogeneous nuclear ribonucleoprotein U OS=Homo sapiens OX=9606 GN=HNRNPU PE=1 SV=6
24.2	sp|Q9BUJ2|HNRL1_HUMAN	158	96250	13 (8)	10 (7)	0.31	Heterogeneous nuclear ribonucleoprotein U-like protein 1 OS=Homo sapiens OX=9606 GN=HNRNPUL1 PE=1 SV=2
25	sp|P07814|SYEP_HUMAN	957	172080	77 (39)	56 (32)	0.97	Bifunctional glutamate/proline--tRNA ligase OS=Homo sapiens OX=9606 GN=EPRS1 PE=1 SV=5
26	sp|Q99459|CDC5L_HUMAN	950	92422	62 (36)	43 (27)	2.27	Cell division cycle 5-like protein OS=Homo sapiens OX=9606 GN=CDC5L PE=1 SV=2
27	sp|Q01844|EWS_HUMAN	947	68721	37 (26)	10 (8)	1.32	RNA-binding protein EWS OS=Homo sapiens OX=9606 GN=EWSR1 PE=1 SV=1
28	sp|P46940|IQGA1_HUMAN	932	189761	66 (40)	55 (36)	0.94	Ras GTPase-activating-like protein IQGAP1 OS=Homo sapiens OX=9606 GN=IQGAP1 PE=1 SV=1
29	sp|Q92614|MY18A_HUMAN	922	234168	57 (33)	49 (30)	0.58	Unconventional myosin-XVIIIa OS=Homo sapiens OX=9606 GN=MYO18A PE=1 SV=3
30.1	sp|P60660|MYL6_HUMAN	909	17090	32 (26)	12 (10)	24.77	Myosin light polypeptide 6 OS=Homo sapiens OX=9606 GN=MYL6 PE=1 SV=2
30.2	sp|P14649|MYL6B_HUMAN	301	22864	9 (9)	4 (4)	1.27	Myosin light chain 6B OS=Homo sapiens OX=9606 GN=MYL6B PE=1 SV=1
31	sp|Q07065|CKAP4_HUMAN	895	66097	39 (23)	30 (17)	2.05	Cytoskeleton-associated protein 4 OS=Homo sapiens OX=9606 GN=CKAP4 PE=1 SV=2
32.1	sp|P16401|H15_HUMAN	888	22566	43 (40)	15 (14)	26.87	Histone H1.5 OS=Homo sapiens OX=9606 GN=H1-5 PE=1 SV=3
32.2	sp|P10412|H14_HUMAN	787	21852	35 (29)	14 (13)	12.05	Histone H1.4 OS=Homo sapiens OX=9606 GN=H1-4 PE=1 SV=2
32.3	sp|P16403|H12_HUMAN	775	21352	35 (28)	14 (12)	11.02	Histone H1.2 OS=Homo sapiens OX=9606 GN=H1-2 PE=1 SV=2
32.4	sp|P16402|H13_HUMAN	766	22336	36 (26)	15 (13)	9.8	Histone H1.3 OS=Homo sapiens OX=9606 GN=H1-3 PE=1 SV=2
33	sp|O60841|IF2P_HUMAN	857	139198	70 (42)	44 (30)	1.41	Eukaryotic translation initiation factor 5B OS=Homo sapiens OX=9606 GN=EIF5B PE=1 SV=4
34.1	sp|P11940|PABP1_HUMAN	837	70854	61 (42)	34 (28)	3.88	Polyadenylate-binding protein 1 OS=Homo sapiens OX=9606 GN=PABPC1 PE=1 SV=2
34.2	sp|Q13310|PABP4_HUMAN	593	71080	45 (30)	29 (21)	2.54	Polyadenylate-binding protein 4 OS=Homo sapiens OX=9606 GN=PABPC4 PE=1 SV=1
35	sp|O75534|CSDE1_HUMAN	836	89684	63 (33)	43 (24)	2.15	Cold shock domain-containing protein E1 OS=Homo sapiens OX=9606 GN=CSDE1 PE=1 SV=2
36.1	sp|Q14103|HNRPD_HUMAN	833	38581	76 (32)	23 (15)	5.1	Heterogeneous nuclear ribonucleoprotein D0 OS=Homo sapiens OX=9606 GN=HNRNPD PE=1 SV=1
36.2	sp|Q99729|ROAA_HUMAN	168	36316	13 (8)	9 (5)	0.69	Heterogeneous nuclear ribonucleoprotein A/B OS=Homo sapiens OX=9606 GN=HNRNPAB PE=1 SV=2
36.3	sp|O14979|HNRDL_HUMAN	157	46580	17 (9)	10 (6)	0.51	Heterogeneous nuclear ribonucleoprotein D-like OS=Homo sapiens OX=9606 GN=HNRNPDL PE=1 SV=3
36.4	sp|Q14683|SMC1A_HUMAN	44	143771	17 (2)	16 (2)	0.05	Structural maintenance of chromosomes protein 1A OS=Homo sapiens OX=9606 GN=SMC1A PE=1 SV=2
37	sp|P61247|RS3A_HUMAN	832	30154	63 (35)	25 (16)	19.71	40S ribosomal protein S3a OS=Homo sapiens OX=9606 GN=RPS3A PE=1 SV=2
38	sp|Q12906|ILF3_HUMAN	815	95678	51 (35)	30 (22)	1.74	Interleukin enhancer-binding factor 3 OS=Homo sapiens OX=9606 GN=ILF3 PE=1 SV=3
39	sp|Q9UJF2|NGAP_HUMAN	814	129618	56 (34)	44 (26)	1.27	Ras GTPase-activating protein nGAP OS=Homo sapiens OX=9606 GN=RASAL2 PE=1 SV=2
40	sp|P20042|IF2B_HUMAN	813	38706	54 (36)	27 (21)	6.76	Eukaryotic translation initiation factor 2 subunit 2 OS=Homo sapiens OX=9606 GN=EIF2S2 PE=1 SV=2
41	sp|Q00341|VIGLN_HUMAN	805	141995	71 (31)	51 (25)	0.98	Vigilin OS=Homo sapiens OX=9606 GN=HDLBP PE=1 SV=2
42	sp|Q96RQ3|MCCA_HUMAN	790	80935	59 (35)	34 (23)	2.57	Methylcrotonoyl-CoA carboxylase subunit alpha, mitochondrial OS=Homo sapiens OX=9606 GN=MCCC1 PE=1 SV=3
43.1	sp|P11142|HSP7C_HUMAN	780	71082	53 (32)	31 (23)	2.88	Heat shock cognate 71 kDa protein OS=Homo sapiens OX=9606 GN=HSPA8 PE=1 SV=1
43.2	sp|P38646|GRP75_HUMAN	579	73920	27 (23)	22 (20)	1.72	Stress-70 protein, mitochondrial OS=Homo sapiens OX=9606 GN=HSPA9 PE=1 SV=2
43.3	sp|P11021|BIP_HUMAN	574	72402	30 (20)	23 (18)	1.32	Endoplasmic reticulum chaperone BiP OS=Homo sapiens OX=9606 GN=HSPA5 PE=1 SV=2
43.4	sp|P0DMV8|HS71A_HUMAN	195	70294	11 (6)	10 (6)	0.32	Heat shock 70 kDa protein 1A OS=Homo sapiens OX=9606 GN=HSPA1A PE=1 SV=1
44.1	sp|O14950|ML12B_HUMAN	765	19824	39 (26)	10 (10)	25.7	Myosin regulatory light chain 12B OS=Homo sapiens OX=9606 GN=MYL12B PE=1 SV=2
44.2	sp|P24844|MYL9_HUMAN	473	19871	29 (16)	9 (7)	11.22	Myosin regulatory light polypeptide 9 OS=Homo sapiens OX=9606 GN=MYL9 PE=1 SV=4
45	sp|Q16666|IF16_HUMAN	742	88656	74 (37)	40 (24)	2.43	Gamma-interferon-inducible protein 16 OS=Homo sapiens OX=9606 GN=IFI16 PE=1 SV=3
46	sp|O43290|SNUT1_HUMAN	724	90371	39 (24)	29 (19)	1.11	U4/U6.U5 tri-snRNP-associated protein 1 OS=Homo sapiens OX=9606 GN=SART1 PE=1 SV=1
47	sp|P35527|K1C9_HUMAN	718	62255	36 (25)	23 (17)	2.62	Keratin, type I cytoskeletal 9 OS=Homo sapiens OX=9606 GN=KRT9 PE=1 SV=3
48	sp|P78347|GTF2I_HUMAN	691	112859	52 (29)	42 (25)	1.23	General transcription factor II-I OS=Homo sapiens OX=9606 GN=GTF2I PE=1 SV=2
49	sp|P47897|SYQ_HUMAN	689	88655	41 (27)	27 (20)	1.66	Glutamine--tRNA ligase OS=Homo sapiens OX=9606 GN=QARS1 PE=1 SV=1
50	sp|P46782|RS5_HUMAN	687	23033	41 (23)	15 (11)	10.45	40S ribosomal protein S5 OS=Homo sapiens OX=9606 GN=RPS5 PE=1 SV=4
51	sp|P06748|NPM_HUMAN	687	32726	63 (29)	13 (11)	6.6	Nucleophosmin OS=Homo sapiens OX=9606 GN=NPM1 PE=1 SV=2
52	sp|P05198|IF2A_HUMAN	679	36374	45 (25)	27 (17)	5.23	Eukaryotic translation initiation factor 2 subunit 1 OS=Homo sapiens OX=9606 GN=EIF2S1 PE=1 SV=3
53	sp|Q14258|TRI25_HUMAN	679	72581	39 (26)	26 (19)	1.77	E3 ubiquitin/ISG15 ligase TRIM25 OS=Homo sapiens OX=9606 GN=TRIM25 PE=1 SV=2
54	sp|Q92974|ARHG2_HUMAN	679	112386	59 (30)	44 (26)	1.37	Rho guanine nucleotide exchange factor 2 OS=Homo sapiens OX=9606 GN=ARHGEF2 PE=1 SV=4
55	sp|Q86V81|THOC4_HUMAN	678	26872	29 (16)	8 (6)	4.15	THO complex subunit 4 OS=Homo sapiens OX=9606 GN=ALYREF PE=1 SV=3
56	sp|P41252|SYIC_HUMAN	654	145718	43 (21)	32 (17)	0.56	Isoleucine--tRNA ligase, cytoplasmic OS=Homo sapiens OX=9606 GN=IARS1 PE=1 SV=2
57	sp|P11387|TOP1_HUMAN	640	91125	61 (28)	40 (20)	1.33	DNA topoisomerase 1 OS=Homo sapiens OX=9606 GN=TOP1 PE=1 SV=2
58	sp|P41218|MNDA_HUMAN	634	46092	33 (22)	23 (19)	3.28	Myeloid cell nuclear differentiation antigen OS=Homo sapiens OX=9606 GN=MNDA PE=1 SV=1
59.1	sp|P62701|RS4X_HUMAN	633	29807	57 (26)	26 (17)	9.22	40S ribosomal protein S4, X isoform OS=Homo sapiens OX=9606 GN=RPS4X PE=1 SV=2
59.2	sp|Q8TD47|RS4Y2_HUMAN	214	29619	22 (9)	9 (6)	1.34	40S ribosomal protein S4, Y isoform 2 OS=Homo sapiens OX=9606 GN=RPS4Y2 PE=2 SV=3
60.1	sp|P13645|K1C10_HUMAN	628	59020	31 (22)	19 (19)	2.3	Keratin, type I cytoskeletal 10 OS=Homo sapiens OX=9606 GN=KRT10 PE=1 SV=6
60.2	sp|P02533|K1C14_HUMAN	107	51872	8 (3)	7 (3)	0.2	Keratin, type I cytoskeletal 14 OS=Homo sapiens OX=9606 GN=KRT14 PE=1 SV=4
61	sp|Q92888|ARHG1_HUMAN	628	103056	36 (21)	30 (18)	0.93	Rho guanine nucleotide exchange factor 1 OS=Homo sapiens OX=9606 GN=ARHGEF1 PE=1 SV=2
62.1	sp|P54136|SYRC_HUMAN	614	76129	40 (25)	33 (22)	1.75	Arginine--tRNA ligase, cytoplasmic OS=Homo sapiens OX=9606 GN=RARS1 PE=1 SV=2
62.2	sp|Q96G46|DUS3L_HUMAN	188	73688	16 (9)	14 (7)	0.42	tRNA-dihydrouridine(47) synthase [NAD(P)(+)]-like OS=Homo sapiens OX=9606 GN=DUS3L PE=1 SV=2
63.1	sp|O95782|AP2A1_HUMAN	605	108561	49 (26)	35 (23)	1.16	AP-2 complex subunit alpha-1 OS=Homo sapiens OX=9606 GN=AP2A1 PE=1 SV=3
63.2	sp|O94973|AP2A2_HUMAN	254	104807	22 (12)	18 (9)	0.45	AP-2 complex subunit alpha-2 OS=Homo sapiens OX=9606 GN=AP2A2 PE=1 SV=2
64	sp|Q9HCC0|MCCB_HUMAN	596	61808	33 (23)	20 (17)	1.97	Methylcrotonoyl-CoA carboxylase beta chain, mitochondrial OS=Homo sapiens OX=9606 GN=MCCC2 PE=1 SV=1
65	sp|Q7Z2W4|ZCCHV_HUMAN	591	103135	30 (18)	27 (16)	0.75	Zinc finger CCCH-type antiviral protein 1 OS=Homo sapiens OX=9606 GN=ZC3HAV1 PE=1 SV=3
66	sp|P62269|RS18_HUMAN	591	17708	44 (28)	20 (14)	31.51	40S ribosomal protein S18 OS=Homo sapiens OX=9606 GN=RPS18 PE=1 SV=3
67	sp|O00178|GTPB1_HUMAN	579	73035	28 (18)	17 (14)	1.11	GTP-binding protein 1 OS=Homo sapiens OX=9606 GN=GTPBP1 PE=1 SV=3
68	sp|P62979|RS27A_HUMAN	578	18296	24 (17)	10 (7)	11.63	Ubiquitin-40S ribosomal protein S27a OS=Homo sapiens OX=9606 GN=RPS27A PE=1 SV=2
69	sp|Q12905|ILF2_HUMAN	577	43263	26 (19)	14 (13)	2.49	Interleukin enhancer-binding factor 2 OS=Homo sapiens OX=9606 GN=ILF2 PE=1 SV=2
70	sp|P19525|E2AK2_HUMAN	571	62512	42 (24)	27 (17)	1.93	Interferon-induced, double-stranded RNA-activated protein kinase OS=Homo sapiens OX=9606 GN=EIF2AK2 PE=1 SV=2
71	sp|Q92945|FUBP2_HUMAN	571	73355	25 (14)	19 (13)	0.85	Far upstream element-binding protein 2 OS=Homo sapiens OX=9606 GN=KHSRP PE=1 SV=4
72	sp|Q12904|AIMP1_HUMAN	568	34616	27 (18)	15 (9)	3.32	Aminoacyl tRNA synthase complex-interacting multifunctional protein 1 OS=Homo sapiens OX=9606 GN=AIMP1 PE=1 SV=2
73.1	sp|P84103|SRSF3_HUMAN	567	19546	38 (19)	12 (10)	9.85	Serine/arginine-rich splicing factor 3 OS=Homo sapiens OX=9606 GN=SRSF3 PE=1 SV=1
73.2	sp|Q16629|SRSF7_HUMAN	215	27578	25 (10)	10 (5)	1.5	Serine/arginine-rich splicing factor 7 OS=Homo sapiens OX=9606 GN=SRSF7 PE=1 SV=1
74	sp|Q9Y613|FHOD1_HUMAN	566	127328	36 (17)	28 (13)	0.5	FH1/FH2 domain-containing protein 1 OS=Homo sapiens OX=9606 GN=FHOD1 PE=1 SV=3
75	sp|Q14444|CAPR1_HUMAN	549	78489	45 (31)	21 (16)	2.02	Caprin-1 OS=Homo sapiens OX=9606 GN=CAPRIN1 PE=1 SV=2
76	sp|P23396|RS3_HUMAN	545	26842	41 (31)	21 (18)	13.76	40S ribosomal protein S3 OS=Homo sapiens OX=9606 GN=RPS3 PE=1 SV=2
77	sp|P62249|RS16_HUMAN	544	16549	33 (25)	14 (12)	27.58	40S ribosomal protein S16 OS=Homo sapiens OX=9606 GN=RPS16 PE=1 SV=2
78	sp|P62753|RS6_HUMAN	542	28834	26 (19)	15 (10)	3.61	40S ribosomal protein S6 OS=Homo sapiens OX=9606 GN=RPS6 PE=1 SV=1
79	sp|P26640|SYVC_HUMAN	538	141642	36 (17)	29 (14)	0.44	Valine--tRNA ligase OS=Homo sapiens OX=9606 GN=VARS1 PE=1 SV=4
80	sp|P12956|XRCC6_HUMAN	531	70084	30 (18)	22 (14)	1.08	X-ray repair cross-complementing protein 6 OS=Homo sapiens OX=9606 GN=XRCC6 PE=1 SV=2
81.1	sp|P67809|YBOX1_HUMAN	529	35903	33 (17)	14 (9)	2.77	Y-box-binding protein 1 OS=Homo sapiens OX=9606 GN=YBX1 PE=1 SV=3
81.2	sp|P16989|YBOX3_HUMAN	225	40066	14 (7)	9 (5)	0.61	Y-box-binding protein 3 OS=Homo sapiens OX=9606 GN=YBX3 PE=1 SV=4
82.1	sp|Q9Y520|PRC2C_HUMAN	525	317346	67 (29)	50 (25)	0.34	Protein PRRC2C OS=Homo sapiens OX=9606 GN=PRRC2C PE=1 SV=4
82.2	sp|P48634|PRC2A_HUMAN	419	229180	37 (17)	26 (15)	0.27	Protein PRRC2A OS=Homo sapiens OX=9606 GN=PRRC2A PE=1 SV=3
83	sp|Q14008|CKAP5_HUMAN	511	227062	56 (28)	49 (27)	0.49	Cytoskeleton-associated protein 5 OS=Homo sapiens OX=9606 GN=CKAP5 PE=1 SV=3
84	sp|P08708|RS17_HUMAN	505	15597	45 (22)	10 (9)	22.1	40S ribosomal protein S17 OS=Homo sapiens OX=9606 GN=RPS17 PE=1 SV=2
85	sp|Q9NXV6|CARF_HUMAN	499	61544	20 (15)	16 (13)	1.07	CDKN2A-interacting protein OS=Homo sapiens OX=9606 GN=CDKN2AIP PE=1 SV=3
86	sp|Q8N3C0|ASCC3_HUMAN	489	252898	58 (29)	49 (27)	0.45	Activating signal cointegrator 1 complex subunit 3 OS=Homo sapiens OX=9606 GN=ASCC3 PE=1 SV=3
87	sp|P25205|MCM3_HUMAN	486	91551	29 (20)	25 (18)	0.95	DNA replication licensing factor MCM3 OS=Homo sapiens OX=9606 GN=MCM3 PE=1 SV=3
88	sp|Q5SW79|CE170_HUMAN	483	175586	34 (19)	28 (17)	0.42	Centrosomal protein of 170 kDa OS=Homo sapiens OX=9606 GN=CEP170 PE=1 SV=1
89	sp|P49916|DNLI3_HUMAN	478	114317	29 (20)	22 (15)	0.76	DNA ligase 3 OS=Homo sapiens OX=9606 GN=LIG3 PE=1 SV=2
90	sp|P39019|RS19_HUMAN	473	16051	39 (27)	15 (12)	30.19	40S ribosomal protein S19 OS=Homo sapiens OX=9606 GN=RPS19 PE=1 SV=2
91	sp|Q8NE71|ABCF1_HUMAN	463	96323	37 (23)	26 (18)	1.16	ATP-binding cassette sub-family F member 1 OS=Homo sapiens OX=9606 GN=ABCF1 PE=1 SV=2
92	sp|Q9H0A0|NAT10_HUMAN	463	116569	45 (21)	40 (20)	0.79	RNA cytidine acetyltransferase OS=Homo sapiens OX=9606 GN=NAT10 PE=1 SV=2
93	sp|P63010|AP2B1_HUMAN	462	105398	32 (21)	28 (18)	0.84	AP-2 complex subunit beta OS=Homo sapiens OX=9606 GN=AP2B1 PE=1 SV=1
94	sp|Q8N684|CPSF7_HUMAN	461	52189	27 (15)	15 (11)	1.22	Cleavage and polyadenylation specificity factor subunit 7 OS=Homo sapiens OX=9606 GN=CPSF7 PE=1 SV=1
95	sp|P62081|RS7_HUMAN	450	22113	49 (24)	14 (9)	6.23	40S ribosomal protein S7 OS=Homo sapiens OX=9606 GN=RPS7 PE=1 SV=1
96	sp|Q9P258|RCC2_HUMAN	447	56790	25 (15)	20 (12)	1.2	Protein RCC2 OS=Homo sapiens OX=9606 GN=RCC2 PE=1 SV=2
97	sp|P62263|RS14_HUMAN	445	16434	20 (12)	8 (6)	5.52	40S ribosomal protein S14 OS=Homo sapiens OX=9606 GN=RPS14 PE=1 SV=3
98.1	sp|P14868|SYDC_HUMAN	444	57499	29 (22)	24 (20)	2.4	Aspartate--tRNA ligase, cytoplasmic OS=Homo sapiens OX=9606 GN=DARS1 PE=1 SV=2
98.2	sp|Q14151|SAFB2_HUMAN	60	107921	9 (3)	9 (3)	0.09	Scaffold attachment factor B2 OS=Homo sapiens OX=9606 GN=SAFB2 PE=1 SV=1
99	sp|Q9NX58|LYAR_HUMAN	442	44044	24 (17)	16 (11)	1.96	Cell growth-regulating nucleolar protein OS=Homo sapiens OX=9606 GN=LYAR PE=1 SV=2
100.1	sp|O00139|KIF2A_HUMAN	440	80589	29 (21)	25 (18)	1.31	Kinesin-like protein KIF2A OS=Homo sapiens OX=9606 GN=KIF2A PE=1 SV=3
100.2	sp|Q99661|KIF2C_HUMAN	336	82174	21 (12)	19 (12)	0.6	Kinesin-like protein KIF2C OS=Homo sapiens OX=9606 GN=KIF2C PE=1 SV=2
101	sp|Q5K651|SAMD9_HUMAN	432	185704	36 (13)	31 (11)	0.25	Sterile alpha motif domain-containing protein 9 OS=Homo sapiens OX=9606 GN=SAMD9 PE=1 SV=1
102	sp|Q14498|RBM39_HUMAN	430	59628	23 (16)	16 (12)	1.12	RNA-binding protein 39 OS=Homo sapiens OX=9606 GN=RBM39 PE=1 SV=2
103	sp|Q9Y295|DRG1_HUMAN	429	40802	30 (17)	19 (11)	2.47	Developmentally-regulated GTP-binding protein 1 OS=Homo sapiens OX=9606 GN=DRG1 PE=1 SV=1
104.1	sp|P31943|HNRH1_HUMAN	424	49484	26 (16)	16 (12)	1.63	Heterogeneous nuclear ribonucleoprotein H OS=Homo sapiens OX=9606 GN=HNRNPH1 PE=1 SV=4
104.2	sp|P55795|HNRH2_HUMAN	301	49517	17 (11)	11 (8)	0.91	Heterogeneous nuclear ribonucleoprotein H2 OS=Homo sapiens OX=9606 GN=HNRNPH2 PE=1 SV=1
104.3	sp|P52597|HNRPF_HUMAN	227	45985	13 (9)	10 (8)	0.87	Heterogeneous nuclear ribonucleoprotein F OS=Homo sapiens OX=9606 GN=HNRNPF PE=1 SV=3
105	sp|Q13428|TCOF_HUMAN	419	152243	39 (18)	33 (16)	0.47	Treacle protein OS=Homo sapiens OX=9606 GN=TCOF1 PE=1 SV=3
106	sp|Q9BW19|KIFC1_HUMAN	404	74272	22 (15)	20 (14)	0.91	Kinesin-like protein KIFC1 OS=Homo sapiens OX=9606 GN=KIFC1 PE=1 SV=2
107	sp|P13010|XRCC5_HUMAN	404	83222	47 (17)	29 (11)	0.78	X-ray repair cross-complementing protein 5 OS=Homo sapiens OX=9606 GN=XRCC5 PE=1 SV=3
108	sp|Q9Y3F4|STRAP_HUMAN	403	38756	22 (16)	16 (12)	2.71	Serine-threonine kinase receptor-associated protein OS=Homo sapiens OX=9606 GN=STRAP PE=1 SV=1
109	sp|A6NHR9|SMHD1_HUMAN	402	227942	42 (16)	36 (15)	0.26	Structural maintenance of chromosomes flexible hinge domain-containing protein 1 OS=Homo sapiens OX=9606 GN=SMCHD1 PE=1 SV=2
110	sp|Q96PU8|QKI_HUMAN	401	37761	20 (13)	16 (11)	1.74	Protein quaking OS=Homo sapiens OX=9606 GN=QKI PE=1 SV=1
111	sp|P07305|H10_HUMAN	400	20850	19 (14)	7 (7)	3.45	Histone H1.0 OS=Homo sapiens OX=9606 GN=H1-0 PE=1 SV=3
112	sp|P84098|RL19_HUMAN	389	23565	31 (15)	15 (9)	4.63	60S ribosomal protein L19 OS=Homo sapiens OX=9606 GN=RPL19 PE=1 SV=1
113	sp|Q9NVP1|DDX18_HUMAN	387	75702	21 (16)	17 (12)	0.89	ATP-dependent RNA helicase DDX18 OS=Homo sapiens OX=9606 GN=DDX18 PE=1 SV=2
114	sp|P42766|RL35_HUMAN	387	14543	29 (17)	10 (6)	7.19	60S ribosomal protein L35 OS=Homo sapiens OX=9606 GN=RPL35 PE=1 SV=2
115	sp|Q9Y3I0|RTCB_HUMAN	385	55688	31 (17)	22 (12)	1.65	RNA-splicing ligase RtcB homolog OS=Homo sapiens OX=9606 GN=RTCB PE=1 SV=1
116	sp|P42704|LPPRC_HUMAN	382	159003	44 (17)	37 (16)	0.41	Leucine-rich PPR motif-containing protein, mitochondrial OS=Homo sapiens OX=9606 GN=LRPPRC PE=1 SV=3
117	sp|Q86V48|LUZP1_HUMAN	377	120772	26 (15)	23 (15)	0.49	Leucine zipper protein 1 OS=Homo sapiens OX=9606 GN=LUZP1 PE=1 SV=2
118	sp|Q9NYL9|TMOD3_HUMAN	376	39741	33 (13)	19 (8)	1.61	Tropomodulin-3 OS=Homo sapiens OX=9606 GN=TMOD3 PE=1 SV=1
119	sp|Q15650|TRIP4_HUMAN	375	66960	25 (15)	19 (14)	1.05	Activating signal cointegrator 1 OS=Homo sapiens OX=9606 GN=TRIP4 PE=1 SV=4
120	sp|Q9Y2W1|TR150_HUMAN	374	108658	30 (15)	25 (11)	0.56	Thyroid hormone receptor-associated protein 3 OS=Homo sapiens OX=9606 GN=THRAP3 PE=1 SV=2
121	sp|Q8NCA5|FA98A_HUMAN	369	55694	13 (8)	10 (6)	0.58	Protein FAM98A OS=Homo sapiens OX=9606 GN=FAM98A PE=1 SV=2
122	sp|P05166|PCCB_HUMAN	365	58806	23 (15)	18 (11)	1.03	Propionyl-CoA carboxylase beta chain, mitochondrial OS=Homo sapiens OX=9606 GN=PCCB PE=1 SV=3
123	sp|Q5SSJ5|HP1B3_HUMAN	363	61454	23 (13)	16 (11)	0.97	Heterochromatin protein 1-binding protein 3 OS=Homo sapiens OX=9606 GN=HP1BP3 PE=1 SV=1
124.1	sp|P61254|RL26_HUMAN	361	17248	39 (24)	15 (14)	20.12	60S ribosomal protein L26 OS=Homo sapiens OX=9606 GN=RPL26 PE=1 SV=1
124.2	sp|Q9UNX3|RL26L_HUMAN	339	17246	33 (21)	13 (12)	13.75	60S ribosomal protein L26-like 1 OS=Homo sapiens OX=9606 GN=RPL26L1 PE=1 SV=1
124.3	sp|Q02878|RL6_HUMAN	73	32765	5 (4)	5 (4)	0.47	60S ribosomal protein L6 OS=Homo sapiens OX=9606 GN=RPL6 PE=1 SV=3
125	sp|Q01130|SRSF2_HUMAN	359	25461	12 (9)	8 (6)	1.68	Serine/arginine-rich splicing factor 2 OS=Homo sapiens OX=9606 GN=SRSF2 PE=1 SV=4
126	sp|Q8WU90|ZC3HF_HUMAN	358	48972	20 (12)	15 (10)	1.05	Zinc finger CCCH domain-containing protein 15 OS=Homo sapiens OX=9606 GN=ZC3H15 PE=1 SV=1
127	sp|Q13435|SF3B2_HUMAN	357	100279	32 (14)	27 (13)	0.57	Splicing factor 3B subunit 2 OS=Homo sapiens OX=9606 GN=SF3B2 PE=1 SV=2
128	sp|Q8TEQ6|GEMI5_HUMAN	357	170821	28 (10)	22 (9)	0.19	Gem-associated protein 5 OS=Homo sapiens OX=9606 GN=GEMIN5 PE=1 SV=3
129	sp|Q96AG4|LRC59_HUMAN	356	35308	27 (16)	14 (10)	2.21	Leucine-rich repeat-containing protein 59 OS=Homo sapiens OX=9606 GN=LRRC59 PE=1 SV=1
130	sp|Q9UER7|DAXX_HUMAN	352	82064	23 (12)	16 (10)	0.6	Death domain-associated protein 6 OS=Homo sapiens OX=9606 GN=DAXX PE=1 SV=2
131	sp|Q7Z6E9|RBBP6_HUMAN	352	202354	30 (14)	28 (12)	0.25	E3 ubiquitin-protein ligase RBBP6 OS=Homo sapiens OX=9606 GN=RBBP6 PE=1 SV=1
132.1	sp|O43143|DHX15_HUMAN	349	91673	38 (17)	30 (16)	0.82	Pre-mRNA-splicing factor ATP-dependent RNA helicase DHX15 OS=Homo sapiens OX=9606 GN=DHX15 PE=1 SV=2
132.2	sp|Q14562|DHX8_HUMAN	126	140082	14 (5)	12 (5)	0.12	ATP-dependent RNA helicase DHX8 OS=Homo sapiens OX=9606 GN=DHX8 PE=1 SV=1
133.1	sp|P51114|FXR1_HUMAN	345	70020	28 (16)	24 (14)	1.08	Fragile X mental retardation syndrome-related protein 1 OS=Homo sapiens OX=9606 GN=FXR1 PE=1 SV=3
133.2	sp|Q06787|FMR1_HUMAN	90	71473	8 (3)	7 (3)	0.14	Synaptic functional regulator FMR1 OS=Homo sapiens OX=9606 GN=FMR1 PE=1 SV=1
133.3	sp|P51116|FXR2_HUMAN	76	74520	5 (5)	5 (5)	0.24	Fragile X mental retardation syndrome-related protein 2 OS=Homo sapiens OX=9606 GN=FXR2 PE=1 SV=2
134	sp|Q9HAU5|RENT2_HUMAN	344	148972	41 (21)	33 (17)	0.58	Regulator of nonsense transcripts 2 OS=Homo sapiens OX=9606 GN=UPF2 PE=1 SV=1
135	sp|P43243|MATR3_HUMAN	344	95078	25 (15)	20 (12)	0.66	Matrin-3 OS=Homo sapiens OX=9606 GN=MATR3 PE=1 SV=2
136	sp|P06396|GELS_HUMAN	342	86043	33 (19)	22 (17)	1.03	Gelsolin OS=Homo sapiens OX=9606 GN=GSN PE=1 SV=1
137	sp|Q96PK6|RBM14_HUMAN	339	69620	25 (16)	19 (12)	1.09	RNA-binding protein 14 OS=Homo sapiens OX=9606 GN=RBM14 PE=1 SV=2
138	sp|Q49A26|GLYR1_HUMAN	338	61079	17 (10)	15 (9)	0.69	Putative oxidoreductase GLYR1 OS=Homo sapiens OX=9606 GN=GLYR1 PE=1 SV=4
139	sp|Q15046|SYK_HUMAN	336	68461	33 (14)	23 (13)	0.93	Lysine--tRNA ligase OS=Homo sapiens OX=9606 GN=KARS1 PE=1 SV=3
140	sp|Q8IY81|SPB1_HUMAN	335	96898	32 (14)	23 (11)	0.54	pre-rRNA 2'-O-ribose RNA methyltransferase FTSJ3 OS=Homo sapiens OX=9606 GN=FTSJ3 PE=1 SV=2
141	sp|P62851|RS25_HUMAN	335	13791	21 (13)	8 (4)	4.88	40S ribosomal protein S25 OS=Homo sapiens OX=9606 GN=RPS25 PE=1 SV=1
142	sp|Q9Y6M1|IF2B2_HUMAN	333	66195	20 (12)	15 (8)	0.7	Insulin-like growth factor 2 mRNA-binding protein 2 OS=Homo sapiens OX=9606 GN=IGF2BP2 PE=1 SV=2
143	sp|O75643|U520_HUMAN	332	246006	17 (11)	16 (11)	0.16	U5 small nuclear ribonucleoprotein 200 kDa helicase OS=Homo sapiens OX=9606 GN=SNRNP200 PE=1 SV=2
144	sp|P62750|RL23A_HUMAN	329	17684	25 (18)	11 (9)	7.18	60S ribosomal protein L23a OS=Homo sapiens OX=9606 GN=RPL23A PE=1 SV=1
145	sp|Q7Z417|NUFP2_HUMAN	327	76132	17 (13)	13 (10)	0.73	Nuclear fragile X mental retardation-interacting protein 2 OS=Homo sapiens OX=9606 GN=NUFIP2 PE=1 SV=1
146	sp|Q07955|SRSF1_HUMAN	325	27842	27 (16)	14 (9)	1.76	Serine/arginine-rich splicing factor 1 OS=Homo sapiens OX=9606 GN=SRSF1 PE=1 SV=2
147	sp|P27816|MAP4_HUMAN	324	121443	33 (11)	28 (10)	0.34	Microtubule-associated protein 4 OS=Homo sapiens OX=9606 GN=MAP4 PE=1 SV=3
148	sp|Q16630|CPSF6_HUMAN	323	59344	21 (13)	12 (8)	1.02	Cleavage and polyadenylation specificity factor subunit 6 OS=Homo sapiens OX=9606 GN=CPSF6 PE=1 SV=2
149	sp|Q9UMS4|PRP19_HUMAN	322	55603	37 (19)	18 (10)	1.66	Pre-mRNA-processing factor 19 OS=Homo sapiens OX=9606 GN=PRPF19 PE=1 SV=1
150	sp|Q9BTC0|DIDO1_HUMAN	321	245434	47 (16)	43 (15)	0.24	Death-inducer obliterator 1 OS=Homo sapiens OX=9606 GN=DIDO1 PE=1 SV=5
151	sp|Q96CW1|AP2M1_HUMAN	319	49965	25 (16)	18 (11)	1.3	AP-2 complex subunit mu OS=Homo sapiens OX=9606 GN=AP2M1 PE=1 SV=2
152.1	sp|Q9P2N5|RBM27_HUMAN	318	119101	30 (14)	25 (12)	0.46	RNA-binding protein 27 OS=Homo sapiens OX=9606 GN=RBM27 PE=1 SV=2
152.2	sp|Q5T8P6|RBM26_HUMAN	71	113927	14 (4)	14 (4)	0.12	RNA-binding protein 26 OS=Homo sapiens OX=9606 GN=RBM26 PE=1 SV=3
153	sp|Q14157|UBP2L_HUMAN	316	114579	19 (12)	15 (10)	0.4	Ubiquitin-associated protein 2-like OS=Homo sapiens OX=9606 GN=UBAP2L PE=1 SV=2
154	sp|P62847|RS24_HUMAN	316	15413	30 (12)	9 (6)	4.99	40S ribosomal protein S24 OS=Homo sapiens OX=9606 GN=RPS24 PE=1 SV=1
155.1	sp|P62280|RS11_HUMAN	312	18590	33 (17)	18 (10)	11.27	40S ribosomal protein S11 OS=Homo sapiens OX=9606 GN=RPS11 PE=1 SV=3
155.2	sp|Q9H000|MKRN2_HUMAN	33	48278	9 (2)	7 (2)	0.14	Probable E3 ubiquitin-protein ligase makorin-2 OS=Homo sapiens OX=9606 GN=MKRN2 PE=1 SV=2
156	sp|P78527|PRKDC_HUMAN	312	473749	51 (13)	45 (13)	0.09	DNA-dependent protein kinase catalytic subunit OS=Homo sapiens OX=9606 GN=PRKDC PE=1 SV=3
157	sp|Q08J23|NSUN2_HUMAN	306	87214	29 (10)	25 (10)	0.45	RNA cytosine C(5)-methyltransferase NSUN2 OS=Homo sapiens OX=9606 GN=NSUN2 PE=1 SV=2
158	sp|O75330|HMMR_HUMAN	304	84448	22 (10)	19 (8)	0.46	Hyaluronan mediated motility receptor OS=Homo sapiens OX=9606 GN=HMMR PE=1 SV=2
159	sp|P40939|ECHA_HUMAN	304	83688	25 (10)	20 (9)	0.41	Trifunctional enzyme subunit alpha, mitochondrial OS=Homo sapiens OX=9606 GN=HADHA PE=1 SV=2
160	sp|Q15393|SF3B3_HUMAN	303	136575	24 (11)	21 (10)	0.3	Splicing factor 3B subunit 3 OS=Homo sapiens OX=9606 GN=SF3B3 PE=1 SV=4
161	sp|Q08379|GOGA2_HUMAN	303	113644	44 (14)	21 (10)	0.49	Golgin subfamily A member 2 OS=Homo sapiens OX=9606 GN=GOLGA2 PE=1 SV=3
162	sp|P05455|LA_HUMAN	303	46979	25 (16)	22 (15)	1.77	Lupus La protein OS=Homo sapiens OX=9606 GN=SSB PE=1 SV=2
163.1	sp|P98175|RBM10_HUMAN	302	103811	18 (12)	15 (10)	0.45	RNA-binding protein 10 OS=Homo sapiens OX=9606 GN=RBM10 PE=1 SV=3
163.2	sp|P78332|RBM6_HUMAN	158	129192	13 (5)	12 (5)	0.13	RNA-binding protein 6 OS=Homo sapiens OX=9606 GN=RBM6 PE=1 SV=5
164	sp|P08240|SRPRA_HUMAN	300	70223	17 (9)	15 (9)	0.51	Signal recognition particle receptor subunit alpha OS=Homo sapiens OX=9606 GN=SRPRA PE=1 SV=2
165	sp|P08311|CATG_HUMAN	298	29161	21 (11)	10 (6)	1.64	Cathepsin G OS=Homo sapiens OX=9606 GN=CTSG PE=1 SV=2
166	sp|P27635|RL10_HUMAN	296	25044	20 (9)	12 (7)	2.08	60S ribosomal protein L10 OS=Homo sapiens OX=9606 GN=RPL10 PE=1 SV=4
167	sp|Q92499|DDX1_HUMAN	295	83349	23 (16)	17 (12)	0.85	ATP-dependent RNA helicase DDX1 OS=Homo sapiens OX=9606 GN=DDX1 PE=1 SV=2
168	sp|P02545|LMNA_HUMAN	294	74380	22 (13)	18 (11)	0.75	Prelamin-A/C OS=Homo sapiens OX=9606 GN=LMNA PE=1 SV=1
169	sp|P35268|RL22_HUMAN	292	14835	22 (11)	9 (7)	6.84	60S ribosomal protein L22 OS=Homo sapiens OX=9606 GN=RPL22 PE=1 SV=2
170	sp|P38159|RBMX_HUMAN	292	42306	20 (11)	17 (9)	1.29	RNA-binding motif protein, X chromosome OS=Homo sapiens OX=9606 GN=RBMX PE=1 SV=3
171.1	sp|P26583|HMGB2_HUMAN	288	24190	18 (9)	10 (6)	2.21	High mobility group protein B2 OS=Homo sapiens OX=9606 GN=HMGB2 PE=1 SV=2
171.2	sp|P09429|HMGB1_HUMAN	279	25049	30 (13)	11 (8)	4.08	High mobility group protein B1 OS=Homo sapiens OX=9606 GN=HMGB1 PE=1 SV=3
172	sp|P52907|CAZA1_HUMAN	288	33073	22 (13)	13 (10)	2.47	F-actin-capping protein subunit alpha-1 OS=Homo sapiens OX=9606 GN=CAPZA1 PE=1 SV=3
173.1	sp|Q15149|PLEC_HUMAN	288	533462	73 (21)	65 (20)	0.14	Plectin OS=Homo sapiens OX=9606 GN=PLEC PE=1 SV=3
173.2	sp|P46783|RS10_HUMAN	260	18886	22 (11)	9 (6)	4.17	40S ribosomal protein S10 OS=Homo sapiens OX=9606 GN=RPS10 PE=1 SV=1
174	sp|Q7Z478|DHX29_HUMAN	286	156222	32 (17)	28 (14)	0.42	ATP-dependent RNA helicase DHX29 OS=Homo sapiens OX=9606 GN=DHX29 PE=1 SV=2
175	sp|Q9BQG0|MBB1A_HUMAN	283	149731	39 (17)	33 (16)	0.41	Myb-binding protein 1A OS=Homo sapiens OX=9606 GN=MYBBP1A PE=1 SV=2
176	sp|P39023|RL3_HUMAN	283	46365	29 (15)	18 (10)	1.44	60S ribosomal protein L3 OS=Homo sapiens OX=9606 GN=RPL3 PE=1 SV=2
177	sp|Q9BWM7|SFXN3_HUMAN	283	35823	16 (11)	12 (10)	1.64	Sideroflexin-3 OS=Homo sapiens OX=9606 GN=SFXN3 PE=1 SV=3
178	sp|P30050|RL12_HUMAN	280	17979	12 (7)	9 (5)	2.33	60S ribosomal protein L12 OS=Homo sapiens OX=9606 GN=RPL12 PE=1 SV=1
179	sp|P62913|RL11_HUMAN	280	20468	22 (10)	11 (6)	1.91	60S ribosomal protein L11 OS=Homo sapiens OX=9606 GN=RPL11 PE=1 SV=2
180	sp|P37108|SRP14_HUMAN	277	14675	20 (8)	8 (7)	3.31	Signal recognition particle 14 kDa protein OS=Homo sapiens OX=9606 GN=SRP14 PE=1 SV=2
181	sp|Q92522|H1X_HUMAN	274	22474	17 (13)	7 (7)	3.63	Histone H1.10 OS=Homo sapiens OX=9606 GN=H1-10 PE=1 SV=1
182	sp|P20592|MX2_HUMAN	273	82493	29 (14)	22 (11)	0.66	Interferon-induced GTP-binding protein Mx2 OS=Homo sapiens OX=9606 GN=MX2 PE=1 SV=1
183	sp|P62829|RL23_HUMAN	272	14970	21 (9)	9 (5)	4.13	60S ribosomal protein L23 OS=Homo sapiens OX=9606 GN=RPL23 PE=1 SV=1
184	sp|P62888|RL30_HUMAN	271	12947	12 (8)	9 (7)	5.49	60S ribosomal protein L30 OS=Homo sapiens OX=9606 GN=RPL30 PE=1 SV=2
185	sp|Q9UPT8|ZC3H4_HUMAN	271	140797	33 (16)	21 (11)	0.38	Zinc finger CCCH domain-containing protein 4 OS=Homo sapiens OX=9606 GN=ZC3H4 PE=1 SV=3
186	sp|P47756|CAPZB_HUMAN	269	31616	18 (10)	11 (8)	1.46	F-actin-capping protein subunit beta OS=Homo sapiens OX=9606 GN=CAPZB PE=1 SV=4
187.1	sp|Q9UKV8|AGO2_HUMAN	268	98400	20 (14)	18 (13)	0.58	Protein argonaute-2 OS=Homo sapiens OX=9606 GN=AGO2 PE=1 SV=3
187.2	sp|Q9UL18|AGO1_HUMAN	158	98293	17 (10)	16 (9)	0.39	Protein argonaute-1 OS=Homo sapiens OX=9606 GN=AGO1 PE=1 SV=3
188.1	sp|P27448|MARK3_HUMAN	268	84889	17 (9)	14 (8)	0.41	MAP/microtubule affinity-regulating kinase 3 OS=Homo sapiens OX=9606 GN=MARK3 PE=1 SV=5
188.2	sp|Q7KZI7|MARK2_HUMAN	187	88255	17 (8)	14 (8)	0.34	Serine/threonine-protein kinase MARK2 OS=Homo sapiens OX=9606 GN=MARK2 PE=1 SV=2
189	sp|Q9UBU9|NXF1_HUMAN	266	70652	24 (9)	18 (9)	0.5	Nuclear RNA export factor 1 OS=Homo sapiens OX=9606 GN=NXF1 PE=1 SV=1
190	sp|O43660|PLRG1_HUMAN	266	57500	22 (11)	16 (8)	0.84	Pleiotropic regulator 1 OS=Homo sapiens OX=9606 GN=PLRG1 PE=1 SV=1
191	sp|O43395|PRPF3_HUMAN	257	77652	24 (11)	19 (9)	0.58	U4/U6 small nuclear ribonucleoprotein Prp3 OS=Homo sapiens OX=9606 GN=PRPF3 PE=1 SV=2
192	sp|Q8NI27|THOC2_HUMAN	257	184541	26 (11)	22 (10)	0.21	THO complex subunit 2 OS=Homo sapiens OX=9606 GN=THOC2 PE=1 SV=2
193	sp|P62805|H4_HUMAN	257	11360	16 (10)	9 (7)	9.93	Histone H4 OS=Homo sapiens OX=9606 GN=H4C1 PE=1 SV=2
194	sp|Q2NL82|TSR1_HUMAN	254	92151	20 (11)	14 (8)	0.42	Pre-rRNA-processing protein TSR1 homolog OS=Homo sapiens OX=9606 GN=TSR1 PE=1 SV=1
195	sp|P33992|MCM5_HUMAN	254	83031	41 (16)	34 (15)	0.86	DNA replication licensing factor MCM5 OS=Homo sapiens OX=9606 GN=MCM5 PE=1 SV=5
196.1	sp|P67936|TPM4_HUMAN	253	28619	22 (10)	15 (10)	2	Tropomyosin alpha-4 chain OS=Homo sapiens OX=9606 GN=TPM4 PE=1 SV=3
196.2	sp|P06753|TPM3_HUMAN	150	32987	23 (7)	15 (7)	0.96	Tropomyosin alpha-3 chain OS=Homo sapiens OX=9606 GN=TPM3 PE=1 SV=2
196.3	sp|P07951|TPM2_HUMAN	111	32945	19 (7)	13 (7)	0.96	Tropomyosin beta chain OS=Homo sapiens OX=9606 GN=TPM2 PE=1 SV=1
197	sp|P35659|DEK_HUMAN	253	42933	14 (12)	12 (10)	1.26	Protein DEK OS=Homo sapiens OX=9606 GN=DEK PE=1 SV=1
198	sp|P32969|RL9_HUMAN	251	21964	26 (14)	12 (9)	4.5	60S ribosomal protein L9 OS=Homo sapiens OX=9606 GN=RPL9 PE=1 SV=1
199	sp|Q8IX12|CCAR1_HUMAN	250	133423	28 (12)	22 (12)	0.34	Cell division cycle and apoptosis regulator protein 1 OS=Homo sapiens OX=9606 GN=CCAR1 PE=1 SV=2
200	sp|P15880|RS2_HUMAN	248	31590	26 (14)	20 (11)	2.32	40S ribosomal protein S2 OS=Homo sapiens OX=9606 GN=RPS2 PE=1 SV=2
201	sp|P18621|RL17_HUMAN	248	21611	25 (12)	12 (8)	4.64	60S ribosomal protein L17 OS=Homo sapiens OX=9606 GN=RPL17 PE=1 SV=3
202	sp|Q9UHB9|SRP68_HUMAN	247	71199	15 (6)	11 (6)	0.31	Signal recognition particle subunit SRP68 OS=Homo sapiens OX=9606 GN=SRP68 PE=1 SV=2
203	sp|P62277|RS13_HUMAN	247	17212	17 (8)	12 (6)	2.51	40S ribosomal protein S13 OS=Homo sapiens OX=9606 GN=RPS13 PE=1 SV=2
204	sp|Q15637|SF01_HUMAN	246	68514	19 (11)	12 (8)	0.67	Splicing factor 1 OS=Homo sapiens OX=9606 GN=SF1 PE=1 SV=4
205	sp|Q9Y5T5|UBP16_HUMAN	244	94936	15 (6)	12 (5)	0.23	Ubiquitin carboxyl-terminal hydrolase 16 OS=Homo sapiens OX=9606 GN=USP16 PE=1 SV=1
206	sp|Q9Y6X9|MORC2_HUMAN	240	118548	25 (10)	21 (9)	0.31	ATPase MORC2 OS=Homo sapiens OX=9606 GN=MORC2 PE=1 SV=2
207	sp|P62318|SMD3_HUMAN	240	14021	11 (5)	6 (3)	1.98	Small nuclear ribonucleoprotein Sm D3 OS=Homo sapiens OX=9606 GN=SNRPD3 PE=1 SV=1
208	sp|Q8IY21|DDX60_HUMAN	239	199722	30 (10)	26 (9)	0.18	Probable ATP-dependent RNA helicase DDX60 OS=Homo sapiens OX=9606 GN=DDX60 PE=1 SV=3
209	sp|P83731|RL24_HUMAN	236	17882	13 (9)	7 (5)	1.82	60S ribosomal protein L24 OS=Homo sapiens OX=9606 GN=RPL24 PE=1 SV=1
210	sp|Q15020|SART3_HUMAN	232	110721	21 (9)	19 (7)	0.3	Squamous cell carcinoma antigen recognized by T-cells 3 OS=Homo sapiens OX=9606 GN=SART3 PE=1 SV=1
211	sp|Q8WWM7|ATX2L_HUMAN	232	113589	28 (13)	23 (12)	0.45	Ataxin-2-like protein OS=Homo sapiens OX=9606 GN=ATXN2L PE=1 SV=2
212	sp|Q9Y6K5|OAS3_HUMAN	231	122861	25 (13)	21 (13)	0.41	2'-5'-oligoadenylate synthase 3 OS=Homo sapiens OX=9606 GN=OAS3 PE=1 SV=3
213	sp|Q9H0J9|PAR12_HUMAN	230	80496	16 (10)	15 (9)	0.49	Protein mono-ADP-ribosyltransferase PARP12 OS=Homo sapiens OX=9606 GN=PARP12 PE=1 SV=1
214	sp|Q8IWR0|Z3H7A_HUMAN	230	112348	23 (10)	21 (9)	0.33	Zinc finger CCCH domain-containing protein 7A OS=Homo sapiens OX=9606 GN=ZC3H7A PE=1 SV=1
215	sp|P46779|RL28_HUMAN	228	15795	17 (7)	10 (5)	1.65	60S ribosomal protein L28 OS=Homo sapiens OX=9606 GN=RPL28 PE=1 SV=3
216	sp|O75934|SPF27_HUMAN	227	26229	15 (8)	12 (8)	1.61	Pre-mRNA-splicing factor SPF27 OS=Homo sapiens OX=9606 GN=BCAS2 PE=1 SV=1
217	sp|P56182|RRP1_HUMAN	226	53035	20 (11)	16 (10)	0.83	Ribosomal RNA processing protein 1 homolog A OS=Homo sapiens OX=9606 GN=RRP1 PE=1 SV=1
218	sp|Q69YN2|C19L1_HUMAN	225	61322	9 (7)	8 (6)	0.44	CWF19-like protein 1 OS=Homo sapiens OX=9606 GN=CWF19L1 PE=1 SV=2
219	sp|P04843|RPN1_HUMAN	225	68641	15 (8)	13 (7)	0.45	Dolichyl-diphosphooligosaccharide--protein glycosyltransferase subunit 1 OS=Homo sapiens OX=9606 GN=RPN1 PE=1 SV=1
220	sp|P62244|RS15A_HUMAN	224	14944	22 (14)	12 (8)	6.73	40S ribosomal protein S15a OS=Homo sapiens OX=9606 GN=RPS15A PE=1 SV=2
221	sp|P56192|SYMC_HUMAN	224	102249	13 (7)	11 (7)	0.25	Methionine--tRNA ligase, cytoplasmic OS=Homo sapiens OX=9606 GN=MARS1 PE=1 SV=2
222	sp|P62241|RS8_HUMAN	223	24475	15 (7)	11 (6)	1.46	40S ribosomal protein S8 OS=Homo sapiens OX=9606 GN=RPS8 PE=1 SV=2
223.1	sp|P08865|RSSA_HUMAN	223	32947	8 (6)	8 (6)	0.78	40S ribosomal protein SA OS=Homo sapiens OX=9606 GN=RPSA PE=1 SV=4
223.2	sp|Q14669|TRIPC_HUMAN	195	222234	24 (10)	21 (9)	0.16	E3 ubiquitin-protein ligase TRIP12 OS=Homo sapiens OX=9606 GN=TRIP12 PE=1 SV=1
224.1	sp|Q5VWQ0|RSBN1_HUMAN	222	90928	17 (8)	15 (7)	0.33	Lysine-specific demethylase 9 OS=Homo sapiens OX=9606 GN=RSBN1 PE=1 SV=2
224.2	sp|Q6PCB5|RSBNL_HUMAN	179	95381	12 (6)	11 (6)	0.22	Lysine-specific demethylase RSBN1L OS=Homo sapiens OX=9606 GN=RSBN1L PE=1 SV=2
225	sp|Q13724|MOGS_HUMAN	222	92032	16 (8)	12 (6)	0.28	Mannosyl-oligosaccharide glucosidase OS=Homo sapiens OX=9606 GN=MOGS PE=1 SV=5
226	sp|P55265|DSRAD_HUMAN	222	137178	29 (10)	25 (9)	0.27	Double-stranded RNA-specific adenosine deaminase OS=Homo sapiens OX=9606 GN=ADAR PE=1 SV=4
227	sp|P14618|KPYM_HUMAN	222	58470	21 (5)	17 (5)	0.31	Pyruvate kinase PKM OS=Homo sapiens OX=9606 GN=PKM PE=1 SV=4
228	sp|Q13574|DGKZ_HUMAN	221	105398	16 (8)	12 (8)	0.28	Diacylglycerol kinase zeta OS=Homo sapiens OX=9606 GN=DGKZ PE=1 SV=4
229	sp|Q96C10|DHX58_HUMAN	220	77477	15 (8)	11 (6)	0.39	Probable ATP-dependent RNA helicase DHX58 OS=Homo sapiens OX=9606 GN=DHX58 PE=1 SV=1
230	sp|Q9HB58|SP110_HUMAN	217	79600	8 (4)	8 (4)	0.18	Sp110 nuclear body protein OS=Homo sapiens OX=9606 GN=SP110 PE=1 SV=5
231	sp|Q01518|CAP1_HUMAN	216	52325	15 (8)	10 (6)	0.63	Adenylyl cyclase-associated protein 1 OS=Homo sapiens OX=9606 GN=CAP1 PE=1 SV=5
232	sp|P68363|TBA1B_HUMAN	216	50804	14 (8)	11 (7)	0.55	Tubulin alpha-1B chain OS=Homo sapiens OX=9606 GN=TUBA1B PE=1 SV=1
233	sp|P26368|U2AF2_HUMAN	213	53809	19 (12)	11 (9)	0.92	Splicing factor U2AF 65 kDa subunit OS=Homo sapiens OX=9606 GN=U2AF2 PE=1 SV=4
234	sp|Q9BXS6|NUSAP_HUMAN	213	49593	8 (7)	7 (6)	0.57	Nucleolar and spindle-associated protein 1 OS=Homo sapiens OX=9606 GN=NUSAP1 PE=1 SV=1
235	sp|Q14331|FRG1_HUMAN	210	29439	10 (7)	9 (6)	1.12	Protein FRG1 OS=Homo sapiens OX=9606 GN=FRG1 PE=1 SV=1
236	sp|Q14839|CHD4_HUMAN	210	219407	25 (13)	22 (12)	0.21	Chromodomain-helicase-DNA-binding protein 4 OS=Homo sapiens OX=9606 GN=CHD4 PE=1 SV=2
237	sp|Q9UQ80|PA2G4_HUMAN	209	44101	19 (11)	15 (10)	1.21	Proliferation-associated protein 2G4 OS=Homo sapiens OX=9606 GN=PA2G4 PE=1 SV=3
238	sp|Q8WXX5|DNJC9_HUMAN	208	30062	15 (9)	11 (8)	1.57	DnaJ homolog subfamily C member 9 OS=Homo sapiens OX=9606 GN=DNAJC9 PE=1 SV=1
239	sp|Q96EP5|DAZP1_HUMAN	208	43584	17 (9)	11 (8)	0.79	DAZ-associated protein 1 OS=Homo sapiens OX=9606 GN=DAZAP1 PE=1 SV=1
240	sp|Q9Y608|LRRF2_HUMAN	201	82349	12 (8)	10 (7)	0.37	Leucine-rich repeat flightless-interacting protein 2 OS=Homo sapiens OX=9606 GN=LRRFIP2 PE=1 SV=1
241.1	sp|Q96SB4|SRPK1_HUMAN	201	74963	18 (7)	14 (6)	0.35	SRSF protein kinase 1 OS=Homo sapiens OX=9606 GN=SRPK1 PE=1 SV=2
241.2	sp|P78362|SRPK2_HUMAN	97	78219	9 (4)	7 (3)	0.18	SRSF protein kinase 2 OS=Homo sapiens OX=9606 GN=SRPK2 PE=1 SV=3
242	sp|P46063|RECQ1_HUMAN	200	74436	22 (7)	17 (6)	0.35	ATP-dependent DNA helicase Q1 OS=Homo sapiens OX=9606 GN=RECQL PE=1 SV=3
243	sp|Q9Y490|TLN1_HUMAN	200	271766	27 (7)	25 (6)	0.09	Talin-1 OS=Homo sapiens OX=9606 GN=TLN1 PE=1 SV=3
244	sp|O76094|SRP72_HUMAN	200	75130	16 (8)	14 (7)	0.41	Signal recognition particle subunit SRP72 OS=Homo sapiens OX=9606 GN=SRP72 PE=1 SV=3
245	sp|Q14694|UBP10_HUMAN	200	87707	19 (8)	18 (8)	0.34	Ubiquitin carboxyl-terminal hydrolase 10 OS=Homo sapiens OX=9606 GN=USP10 PE=1 SV=2
246	sp|Q13573|SNW1_HUMAN	199	61514	22 (10)	16 (10)	0.68	SNW domain-containing protein 1 OS=Homo sapiens OX=9606 GN=SNW1 PE=1 SV=1
247	sp|O95793|STAU1_HUMAN	199	63428	12 (7)	11 (7)	0.42	Double-stranded RNA-binding protein Staufen homolog 1 OS=Homo sapiens OX=9606 GN=STAU1 PE=1 SV=2
248	sp|P36542|ATPG_HUMAN	198	33032	16 (11)	13 (10)	1.86	ATP synthase subunit gamma, mitochondrial OS=Homo sapiens OX=9606 GN=ATP5F1C PE=1 SV=1
249	sp|P17096|HMGA1_HUMAN	195	11669	7 (5)	2 (1)	0.68	High mobility group protein HMG-I/HMG-Y OS=Homo sapiens OX=9606 GN=HMGA1 PE=1 SV=3
250	sp|P26196|DDX6_HUMAN	195	54781	21 (13)	15 (9)	1.13	Probable ATP-dependent RNA helicase DDX6 OS=Homo sapiens OX=9606 GN=DDX6 PE=1 SV=2
251	sp|Q5VTE0|EF1A3_HUMAN	195	50495	17 (13)	13 (9)	1.14	Putative elongation factor 1-alpha-like 3 OS=Homo sapiens OX=9606 GN=EEF1A1P5 PE=5 SV=1
252	sp|Q10570|CPSF1_HUMAN	194	162036	12 (7)	12 (7)	0.15	Cleavage and polyadenylation specificity factor subunit 1 OS=Homo sapiens OX=9606 GN=CPSF1 PE=1 SV=2
253	sp|Q07020|RL18_HUMAN	194	21735	8 (6)	6 (5)	1.36	60S ribosomal protein L18 OS=Homo sapiens OX=9606 GN=RPL18 PE=1 SV=2
254.1	sp|Q9Y285|SYFA_HUMAN	192	57585	13 (7)	10 (6)	0.48	Phenylalanine--tRNA ligase alpha subunit OS=Homo sapiens OX=9606 GN=FARSA PE=1 SV=3
254.2	sp|Q8WWY3|PRP31_HUMAN	137	55649	8 (4)	6 (4)	0.26	U4/U6 small nuclear ribonucleoprotein Prp31 OS=Homo sapiens OX=9606 GN=PRPF31 PE=1 SV=2
255	sp|P29372|3MG_HUMAN	191	33247	7 (7)	5 (5)	0.94	DNA-3-methyladenine glycosylase OS=Homo sapiens OX=9606 GN=MPG PE=1 SV=3
256.1	sp|Q96I25|SPF45_HUMAN	191	45162	9 (6)	7 (6)	0.53	Splicing factor 45 OS=Homo sapiens OX=9606 GN=RBM17 PE=1 SV=1
256.2	sp|O43663|PRC1_HUMAN	83	72246	9 (4)	8 (4)	0.19	Protein regulator of cytokinesis 1 OS=Homo sapiens OX=9606 GN=PRC1 PE=1 SV=2
257	sp|O00567|NOP56_HUMAN	190	66408	9 (4)	9 (4)	0.21	Nucleolar protein 56 OS=Homo sapiens OX=9606 GN=NOP56 PE=1 SV=4
258	sp|Q96C19|EFHD2_HUMAN	190	26794	12 (7)	10 (6)	1.28	EF-hand domain-containing protein D2 OS=Homo sapiens OX=9606 GN=EFHD2 PE=1 SV=1
259	sp|Q9Y4A5|TRRAP_HUMAN	189	441766	18 (4)	17 (4)	0.03	Transformation/transcription domain-associated protein OS=Homo sapiens OX=9606 GN=TRRAP PE=1 SV=3
260	sp|P08621|RU17_HUMAN	188	51583	22 (11)	17 (8)	0.86	U1 small nuclear ribonucleoprotein 70 kDa OS=Homo sapiens OX=9606 GN=SNRNP70 PE=1 SV=2
261	sp|P42167|LAP2B_HUMAN	185	50696	21 (10)	16 (9)	0.76	Lamina-associated polypeptide 2, isoforms beta/gamma OS=Homo sapiens OX=9606 GN=TMPO PE=1 SV=2
262	sp|Q3YEC7|RABL6_HUMAN	185	79785	7 (3)	5 (3)	0.13	Rab-like protein 6 OS=Homo sapiens OX=9606 GN=RABL6 PE=1 SV=2
263	sp|Q9NY61|AATF_HUMAN	184	63208	11 (4)	11 (4)	0.23	Protein AATF OS=Homo sapiens OX=9606 GN=AATF PE=1 SV=1
264	sp|Q9H1I8|ASCC2_HUMAN	183	87048	14 (7)	11 (5)	0.25	Activating signal cointegrator 1 complex subunit 2 OS=Homo sapiens OX=9606 GN=ASCC2 PE=1 SV=3
265	sp|P60866|RS20_HUMAN	183	13478	17 (9)	8 (5)	3.89	40S ribosomal protein S20 OS=Homo sapiens OX=9606 GN=RPS20 PE=1 SV=1
266	sp|Q14966|ZN638_HUMAN	182	221914	25 (10)	23 (8)	0.16	Zinc finger protein 638 OS=Homo sapiens OX=9606 GN=ZNF638 PE=1 SV=2
267.1	sp|Q13247|SRSF6_HUMAN	182	39677	15 (9)	12 (6)	1.06	Serine/arginine-rich splicing factor 6 OS=Homo sapiens OX=9606 GN=SRSF6 PE=1 SV=2
267.2	sp|Q13243|SRSF5_HUMAN	71	31359	8 (3)	8 (3)	0.35	Serine/arginine-rich splicing factor 5 OS=Homo sapiens OX=9606 GN=SRSF5 PE=1 SV=1
267.3	sp|Q08170|SRSF4_HUMAN	53	56759	8 (2)	8 (2)	0.12	Serine/arginine-rich splicing factor 4 OS=Homo sapiens OX=9606 GN=SRSF4 PE=1 SV=2
268	sp|Q5JTH9|RRP12_HUMAN	181	145037	35 (13)	26 (13)	0.34	RRP12-like protein OS=Homo sapiens OX=9606 GN=RRP12 PE=1 SV=2
269	sp|Q9H2U1|DHX36_HUMAN	181	115600	15 (8)	14 (7)	0.25	ATP-dependent DNA/RNA helicase DHX36 OS=Homo sapiens OX=9606 GN=DHX36 PE=1 SV=2
270	sp|O95319|CELF2_HUMAN	180	54706	14 (5)	10 (4)	0.34	CUGBP Elav-like family member 2 OS=Homo sapiens OX=9606 GN=CELF2 PE=1 SV=1
271	sp|Q96T60|PNKP_HUMAN	178	57554	6 (3)	6 (3)	0.18	Bifunctional polynucleotide phosphatase/kinase OS=Homo sapiens OX=9606 GN=PNKP PE=1 SV=1
272	sp|P25705|ATPA_HUMAN	177	59828	11 (5)	10 (5)	0.31	ATP synthase subunit alpha, mitochondrial OS=Homo sapiens OX=9606 GN=ATP5F1A PE=1 SV=1
273.1	sp|Q8IWZ3|ANKH1_HUMAN	176	271286	8 (4)	8 (4)	0.05	Ankyrin repeat and KH domain-containing protein 1 OS=Homo sapiens OX=9606 GN=ANKHD1 PE=1 SV=1
273.2	sp|O75179|ANR17_HUMAN	92	275970	10 (2)	9 (2)	0.02	Ankyrin repeat domain-containing protein 17 OS=Homo sapiens OX=9606 GN=ANKRD17 PE=1 SV=3
274	sp|Q8IZ69|TRM2A_HUMAN	176	69709	10 (6)	10 (6)	0.32	tRNA (uracil-5-)-methyltransferase homolog A OS=Homo sapiens OX=9606 GN=TRMT2A PE=1 SV=2
275	sp|Q9UI10|EI2BD_HUMAN	175	58035	9 (4)	9 (4)	0.25	Translation initiation factor eIF-2B subunit delta OS=Homo sapiens OX=9606 GN=EIF2B4 PE=1 SV=2
276	sp|Q32P44|EMAL3_HUMAN	175	96221	15 (6)	13 (5)	0.22	Echinoderm microtubule-associated protein-like 3 OS=Homo sapiens OX=9606 GN=EML3 PE=1 SV=1
277	sp|P98179|RBM3_HUMAN	174	17160	6 (4)	3 (2)	0.71	RNA-binding protein 3 OS=Homo sapiens OX=9606 GN=RBM3 PE=1 SV=1
278.1	sp|P55084|ECHB_HUMAN	173	51547	20 (8)	14 (8)	0.64	Trifunctional enzyme subunit beta, mitochondrial OS=Homo sapiens OX=9606 GN=HADHB PE=1 SV=3
278.2	sp|Q9BX40|LS14B_HUMAN	121	42159	9 (6)	8 (6)	0.57	Protein LSM14 homolog B OS=Homo sapiens OX=9606 GN=LSM14B PE=1 SV=1
278.3	sp|Q8ND56|LS14A_HUMAN	97	50727	11 (4)	8 (4)	0.29	Protein LSM14 homolog A OS=Homo sapiens OX=9606 GN=LSM14A PE=1 SV=3
279.1	sp|Q9Y383|LC7L2_HUMAN	170	46942	15 (8)	11 (8)	0.72	Putative RNA-binding protein Luc7-like 2 OS=Homo sapiens OX=9606 GN=LUC7L2 PE=1 SV=2
279.2	sp|Q9NQ29|LUC7L_HUMAN	138	44100	17 (6)	9 (6)	0.54	Putative RNA-binding protein Luc7-like 1 OS=Homo sapiens OX=9606 GN=LUC7L PE=1 SV=1
280	sp|Q12797|ASPH_HUMAN	170	86266	18 (7)	13 (7)	0.3	Aspartyl/asparaginyl beta-hydroxylase OS=Homo sapiens OX=9606 GN=ASPH PE=1 SV=3
281	sp|Q8NFW8|NEUA_HUMAN	169	49033	12 (8)	9 (6)	0.68	N-acylneuraminate cytidylyltransferase OS=Homo sapiens OX=9606 GN=CMAS PE=1 SV=2
282	sp|P61158|ARP3_HUMAN	169	47797	14 (10)	11 (8)	0.95	Actin-related protein 3 OS=Homo sapiens OX=9606 GN=ACTR3 PE=1 SV=3
283	sp|Q9NYF8|BCLF1_HUMAN	169	106173	22 (10)	17 (9)	0.35	Bcl-2-associated transcription factor 1 OS=Homo sapiens OX=9606 GN=BCLAF1 PE=1 SV=2
284	sp|P06733|ENOA_HUMAN	168	47481	8 (4)	8 (4)	0.31	Alpha-enolase OS=Homo sapiens OX=9606 GN=ENO1 PE=1 SV=2
285.1	sp|Q96PY5|FMNL2_HUMAN	168	123699	12 (6)	11 (5)	0.14	Formin-like protein 2 OS=Homo sapiens OX=9606 GN=FMNL2 PE=1 SV=3
285.2	sp|Q8IVF7|FMNL3_HUMAN	116	118051	10 (4)	10 (4)	0.12	Formin-like protein 3 OS=Homo sapiens OX=9606 GN=FMNL3 PE=1 SV=3
286	sp|Q5T3I0|GPTC4_HUMAN	167	50579	13 (6)	9 (6)	0.46	G patch domain-containing protein 4 OS=Homo sapiens OX=9606 GN=GPATCH4 PE=1 SV=2
287	sp|O15143|ARC1B_HUMAN	167	41722	10 (4)	6 (3)	0.36	Actin-related protein 2/3 complex subunit 1B OS=Homo sapiens OX=9606 GN=ARPC1B PE=1 SV=3
288	sp|O95602|RPA1_HUMAN	166	196683	22 (8)	21 (8)	0.14	DNA-directed RNA polymerase I subunit RPA1 OS=Homo sapiens OX=9606 GN=POLR1A PE=1 SV=2
289	sp|P0DP23|CALM1_HUMAN	166	16827	7 (3)	4 (2)	0.73	Calmodulin-1 OS=Homo sapiens OX=9606 GN=CALM1 PE=1 SV=1
290.1	sp|P05141|ADT2_HUMAN	166	33059	17 (13)	14 (13)	2.47	ADP/ATP translocase 2 OS=Homo sapiens OX=9606 GN=SLC25A5 PE=1 SV=7
290.2	sp|P12236|ADT3_HUMAN	79	33073	12 (8)	10 (8)	1.15	ADP/ATP translocase 3 OS=Homo sapiens OX=9606 GN=SLC25A6 PE=1 SV=4
291	sp|Q9NZB2|F120A_HUMAN	165	123008	10 (5)	10 (5)	0.14	Constitutive coactivator of PPAR-gamma-like protein 1 OS=Homo sapiens OX=9606 GN=FAM120A PE=1 SV=2
292	sp|Q52LJ0|FA98B_HUMAN	164	45918	8 (2)	7 (2)	0.15	Protein FAM98B OS=Homo sapiens OX=9606 GN=FAM98B PE=1 SV=2
293	sp|Q9BU76|MMTA2_HUMAN	164	29679	11 (6)	11 (6)	0.89	Multiple myeloma tumor-associated protein 2 OS=Homo sapiens OX=9606 GN=MMTAG2 PE=1 SV=1
294	sp|P62841|RS15_HUMAN	164	17029	36 (8)	10 (4)	2.57	40S ribosomal protein S15 OS=Homo sapiens OX=9606 GN=RPS15 PE=1 SV=2
295	sp|P26373|RL13_HUMAN	163	24304	13 (4)	10 (4)	0.67	60S ribosomal protein L13 OS=Homo sapiens OX=9606 GN=RPL13 PE=1 SV=4
296	sp|P63104|1433Z_HUMAN	162	27899	8 (3)	8 (3)	0.4	14-3-3 protein zeta/delta OS=Homo sapiens OX=9606 GN=YWHAZ PE=1 SV=1
297	sp|Q86VY4|TSYL5_HUMAN	161	45344	6 (4)	6 (4)	0.32	Testis-specific Y-encoded-like protein 5 OS=Homo sapiens OX=9606 GN=TSPYL5 PE=1 SV=2
298	sp|O00541|PESC_HUMAN	161	68359	25 (9)	20 (9)	0.53	Pescadillo homolog OS=Homo sapiens OX=9606 GN=PES1 PE=1 SV=1
299	sp|P09914|IFIT1_HUMAN	160	55781	14 (6)	11 (6)	0.41	Interferon-induced protein with tetratricopeptide repeats 1 OS=Homo sapiens OX=9606 GN=IFIT1 PE=1 SV=2
300	sp|Q9NRX1|PNO1_HUMAN	158	28078	11 (5)	9 (5)	0.75	RNA-binding protein PNO1 OS=Homo sapiens OX=9606 GN=PNO1 PE=1 SV=1
301	sp|Q9UHX1|PUF60_HUMAN	158	60009	11 (7)	9 (7)	0.45	Poly(U)-binding-splicing factor PUF60 OS=Homo sapiens OX=9606 GN=PUF60 PE=1 SV=1
302	sp|Q969Q0|RL36L_HUMAN	157	12746	9 (5)	8 (4)	2.28	60S ribosomal protein L36a-like OS=Homo sapiens OX=9606 GN=RPL36AL PE=1 SV=3
303	sp|P62266|RS23_HUMAN	156	15969	13 (7)	7 (4)	1.62	40S ribosomal protein S23 OS=Homo sapiens OX=9606 GN=RPS23 PE=1 SV=3
304	sp|O94804|STK10_HUMAN	156	112749	22 (8)	20 (7)	0.26	Serine/threonine-protein kinase 10 OS=Homo sapiens OX=9606 GN=STK10 PE=1 SV=1
305	sp|Q9NX24|NHP2_HUMAN	155	17532	5 (4)	4 (3)	1.02	H/ACA ribonucleoprotein complex subunit 2 OS=Homo sapiens OX=9606 GN=NHP2 PE=1 SV=1
306	sp|P59998|ARPC4_HUMAN	155	19768	10 (5)	9 (5)	1.2	Actin-related protein 2/3 complex subunit 4 OS=Homo sapiens OX=9606 GN=ARPC4 PE=1 SV=3
307.1	sp|Q92922|SMRC1_HUMAN	154	123303	7 (4)	6 (3)	0.11	SWI/SNF complex subunit SMARCC1 OS=Homo sapiens OX=9606 GN=SMARCC1 PE=1 SV=3
307.2	sp|Q8TAQ2|SMRC2_HUMAN	49	133196	7 (3)	7 (3)	0.08	SWI/SNF complex subunit SMARCC2 OS=Homo sapiens OX=9606 GN=SMARCC2 PE=1 SV=1
308	sp|Q5T5Y3|CAMP1_HUMAN	153	179230	16 (7)	15 (7)	0.13	Calmodulin-regulated spectrin-associated protein 1 OS=Homo sapiens OX=9606 GN=CAMSAP1 PE=1 SV=2
309	sp|Q9BQ67|GRWD1_HUMAN	152	49787	11 (5)	6 (3)	0.38	Glutamate-rich WD repeat-containing protein 1 OS=Homo sapiens OX=9606 GN=GRWD1 PE=1 SV=1
310	sp|Q8WXA9|SREK1_HUMAN	152	59402	4 (3)	4 (3)	0.18	Splicing regulatory glutamine/lysine-rich protein 1 OS=Homo sapiens OX=9606 GN=SREK1 PE=1 SV=1
311	sp|Q9C0B0|UNK_HUMAN	152	89796	10 (4)	8 (3)	0.15	RING finger protein unkempt homolog OS=Homo sapiens OX=9606 GN=UNK PE=1 SV=2
312	sp|Q9Y2X3|NOP58_HUMAN	151	60054	5 (4)	4 (4)	0.24	Nucleolar protein 58 OS=Homo sapiens OX=9606 GN=NOP58 PE=1 SV=1
313	sp|O95232|LC7L3_HUMAN	150	51834	9 (4)	7 (4)	0.28	Luc7-like protein 3 OS=Homo sapiens OX=9606 GN=LUC7L3 PE=1 SV=2
314.1	sp|P0C0S8|H2A1_HUMAN	149	14083	9 (3)	4 (2)	0.54	Histone H2A type 1 OS=Homo sapiens OX=9606 GN=H2AC11 PE=1 SV=2
314.2	sp|P0C0S5|H2AZ_HUMAN	117	13545	10 (3)	4 (2)	0.57	Histone H2A.Z OS=Homo sapiens OX=9606 GN=H2AZ1 PE=1 SV=2
314.3	sp|P04908|H2A1B_HUMAN	95	14127	8 (3)	4 (2)	0.54	Histone H2A type 1-B/E OS=Homo sapiens OX=9606 GN=H2AC4 PE=1 SV=2
315	sp|Q6PKG0|LARP1_HUMAN	149	123833	18 (4)	15 (4)	0.11	La-related protein 1 OS=Homo sapiens OX=9606 GN=LARP1 PE=1 SV=2
316	sp|Q6P2Q9|PRP8_HUMAN	148	274738	19 (6)	18 (6)	0.07	Pre-mRNA-processing-splicing factor 8 OS=Homo sapiens OX=9606 GN=PRPF8 PE=1 SV=2
317	sp|O75592|MYCB2_HUMAN	148	521463	30 (5)	29 (5)	0.03	E3 ubiquitin-protein ligase MYCBP2 OS=Homo sapiens OX=9606 GN=MYCBP2 PE=1 SV=4
318	sp|Q96GQ7|DDX27_HUMAN	148	90292	17 (10)	17 (10)	0.43	Probable ATP-dependent RNA helicase DDX27 OS=Homo sapiens OX=9606 GN=DDX27 PE=1 SV=2
319	sp|Q96T37|RBM15_HUMAN	148	107352	14 (7)	14 (7)	0.23	RNA-binding protein 15 OS=Homo sapiens OX=9606 GN=RBM15 PE=1 SV=2
320	sp|P09382|LEG1_HUMAN	147	15048	4 (4)	4 (4)	1.25	Galectin-1 OS=Homo sapiens OX=9606 GN=LGALS1 PE=1 SV=2
321	sp|Q9NR30|DDX21_HUMAN	146	87804	11 (6)	10 (5)	0.25	Nucleolar RNA helicase 2 OS=Homo sapiens OX=9606 GN=DDX21 PE=1 SV=5
322	sp|Q9BZI7|REN3B_HUMAN	146	57841	7 (6)	6 (6)	0.39	Regulator of nonsense transcripts 3B OS=Homo sapiens OX=9606 GN=UPF3B PE=1 SV=1
323	sp|O43809|CPSF5_HUMAN	146	26268	13 (7)	10 (5)	1.31	Cleavage and polyadenylation specificity factor subunit 5 OS=Homo sapiens OX=9606 GN=NUDT21 PE=1 SV=1
324	sp|P23528|COF1_HUMAN	145	18719	13 (4)	8 (3)	0.94	Cofilin-1 OS=Homo sapiens OX=9606 GN=CFL1 PE=1 SV=3
325.1	sp|P07437|TBB5_HUMAN	145	50095	12 (7)	10 (6)	0.56	Tubulin beta chain OS=Homo sapiens OX=9606 GN=TUBB PE=1 SV=2
325.2	sp|P68371|TBB4B_HUMAN	130	50255	13 (7)	10 (6)	0.56	Tubulin beta-4B chain OS=Homo sapiens OX=9606 GN=TUBB4B PE=1 SV=1
326	sp|Q9UG63|ABCF2_HUMAN	145	71815	10 (7)	7 (5)	0.37	ATP-binding cassette sub-family F member 2 OS=Homo sapiens OX=9606 GN=ABCF2 PE=1 SV=2
327	sp|P22087|FBRL_HUMAN	145	33877	10 (5)	8 (5)	0.6	rRNA 2'-O-methyltransferase fibrillarin OS=Homo sapiens OX=9606 GN=FBL PE=1 SV=2
328	sp|P46777|RL5_HUMAN	144	34569	14 (8)	11 (6)	1.08	60S ribosomal protein L5 OS=Homo sapiens OX=9606 GN=RPL5 PE=1 SV=3
329	sp|Q96P11|NSUN5_HUMAN	144	47290	9 (5)	8 (5)	0.4	28S rRNA (cytosine-C(5))-methyltransferase OS=Homo sapiens OX=9606 GN=NSUN5 PE=1 SV=2
330	sp|Q13155|AIMP2_HUMAN	142	35668	7 (3)	5 (2)	0.31	Aminoacyl tRNA synthase complex-interacting multifunctional protein 2 OS=Homo sapiens OX=9606 GN=AIMP2 PE=1 SV=2
331	sp|P35251|RFC1_HUMAN	142	128688	9 (5)	8 (5)	0.13	Replication factor C subunit 1 OS=Homo sapiens OX=9606 GN=RFC1 PE=1 SV=4
332	sp|P10809|CH60_HUMAN	142	61187	4 (3)	4 (3)	0.17	60 kDa heat shock protein, mitochondrial OS=Homo sapiens OX=9606 GN=HSPD1 PE=1 SV=2
333.1	sp|Q8WY22|BRI3B_HUMAN	142	27932	9 (3)	5 (2)	0.4	BRI3-binding protein OS=Homo sapiens OX=9606 GN=BRI3BP PE=1 SV=1
333.2	sp|Q8TEA8|DTD1_HUMAN	54	23580	6 (3)	3 (3)	0.49	D-aminoacyl-tRNA deacylase 1 OS=Homo sapiens OX=9606 GN=DTD1 PE=1 SV=2
333.3	sp|P38405|GNAL_HUMAN	37	44794	4 (2)	2 (2)	0.15	Guanine nucleotide-binding protein G(olf) subunit alpha OS=Homo sapiens OX=9606 GN=GNAL PE=1 SV=1
333.4	sp|P51648|AL3A2_HUMAN	32	0	10 (2)	2 (2)	0.13	P51648
334	sp|P0DN76|U2AF5_HUMAN	142	28368	6 (4)	4 (3)	0.39	Splicing factor U2AF 35 kDa subunit-like protein OS=Homo sapiens OX=9606 GN=U2AF1L5 PE=1 SV=1
335.1	sp|P08238|HS90B_HUMAN	141	83554	21 (6)	18 (6)	0.26	Heat shock protein HSP 90-beta OS=Homo sapiens OX=9606 GN=HSP90AB1 PE=1 SV=4
335.2	sp|P07900|HS90A_HUMAN	69	85006	12 (3)	12 (3)	0.12	Heat shock protein HSP 90-alpha OS=Homo sapiens OX=9606 GN=HSP90AA1 PE=1 SV=5
335.3	sp|P14625|ENPL_HUMAN	44	92696	12 (2)	8 (2)	0.07	Endoplasmin OS=Homo sapiens OX=9606 GN=HSP90B1 PE=1 SV=1
336	sp|Q86U42|PABP2_HUMAN	141	32843	7 (4)	3 (2)	0.33	Polyadenylate-binding protein 2 OS=Homo sapiens OX=9606 GN=PABPN1 PE=1 SV=3
337	sp|P49411|EFTU_HUMAN	141	49852	13 (6)	13 (6)	0.47	Elongation factor Tu, mitochondrial OS=Homo sapiens OX=9606 GN=TUFM PE=1 SV=2
338	sp|P20700|LMNB1_HUMAN	141	66653	9 (4)	7 (4)	0.21	Lamin-B1 OS=Homo sapiens OX=9606 GN=LMNB1 PE=1 SV=2
339	sp|Q8N1G2|CMTR1_HUMAN	139	96172	17 (7)	17 (7)	0.26	Cap-specific mRNA (nucleoside-2'-O-)-methyltransferase 1 OS=Homo sapiens OX=9606 GN=CMTR1 PE=1 SV=1
340	sp|Q14739|LBR_HUMAN	139	71057	3 (3)	3 (3)	0.15	Delta(14)-sterol reductase LBR OS=Homo sapiens OX=9606 GN=LBR PE=1 SV=2
341	sp|P29692|EF1D_HUMAN	139	31217	5 (5)	5 (5)	0.66	Elongation factor 1-delta OS=Homo sapiens OX=9606 GN=EEF1D PE=1 SV=5
342	sp|O60832|DKC1_HUMAN	139	58094	15 (8)	12 (7)	0.55	H/ACA ribonucleoprotein complex subunit DKC1 OS=Homo sapiens OX=9606 GN=DKC1 PE=1 SV=3
343	sp|Q8IY17|PLPL6_HUMAN	138	152341	13 (3)	13 (3)	0.07	Patatin-like phospholipase domain-containing protein 6 OS=Homo sapiens OX=9606 GN=PNPLA6 PE=1 SV=3
344	sp|P63173|RL38_HUMAN	137	8270	8 (4)	4 (2)	1.87	60S ribosomal protein L38 OS=Homo sapiens OX=9606 GN=RPL38 PE=1 SV=2
345	sp|Q9NR50|EI2BG_HUMAN	137	50949	8 (3)	7 (3)	0.21	Translation initiation factor eIF-2B subunit gamma OS=Homo sapiens OX=9606 GN=EIF2B3 PE=1 SV=1
346	sp|P27694|RFA1_HUMAN	137	68723	12 (6)	7 (4)	0.32	Replication protein A 70 kDa DNA-binding subunit OS=Homo sapiens OX=9606 GN=RPA1 PE=1 SV=2
347.1	sp|Q15365|PCBP1_HUMAN	136	37987	10 (5)	9 (5)	0.52	Poly(rC)-binding protein 1 OS=Homo sapiens OX=9606 GN=PCBP1 PE=1 SV=2
347.2	sp|Q15366|PCBP2_HUMAN	110	38955	7 (4)	7 (4)	0.39	Poly(rC)-binding protein 2 OS=Homo sapiens OX=9606 GN=PCBP2 PE=1 SV=1
347.3	sp|P57721|PCBP3_HUMAN	108	39725	6 (4)	6 (4)	0.38	Poly(rC)-binding protein 3 OS=Homo sapiens OX=9606 GN=PCBP3 PE=1 SV=2
348	sp|Q9H147|TDIF1_HUMAN	136	37275	5 (2)	4 (2)	0.19	Deoxynucleotidyltransferase terminal-interacting protein 1 OS=Homo sapiens OX=9606 GN=DNTTIP1 PE=1 SV=2
349	sp|Q9UM54|MYO6_HUMAN	136	150965	15 (6)	14 (6)	0.14	Unconventional myosin-VI OS=Homo sapiens OX=9606 GN=MYO6 PE=1 SV=4
350	sp|Q8IWS0|PHF6_HUMAN	136	42404	18 (9)	14 (9)	0.96	PHD finger protein 6 OS=Homo sapiens OX=9606 GN=PHF6 PE=1 SV=1
351	sp|P52292|IMA1_HUMAN	135	58168	4 (3)	4 (3)	0.18	Importin subunit alpha-1 OS=Homo sapiens OX=9606 GN=KPNA2 PE=1 SV=1
352	sp|Q9H0S4|DDX47_HUMAN	135	50900	9 (4)	8 (4)	0.28	Probable ATP-dependent RNA helicase DDX47 OS=Homo sapiens OX=9606 GN=DDX47 PE=1 SV=1
353	sp|Q14241|ELOA1_HUMAN	135	90309	14 (5)	13 (4)	0.19	Elongin-A OS=Homo sapiens OX=9606 GN=ELOA PE=1 SV=2
354	sp|Q68E01|INT3_HUMAN	135	119533	6 (1)	6 (1)	0.03	Integrator complex subunit 3 OS=Homo sapiens OX=9606 GN=INTS3 PE=1 SV=1
355	sp|O14617|AP3D1_HUMAN	135	131159	20 (7)	15 (7)	0.19	AP-3 complex subunit delta-1 OS=Homo sapiens OX=9606 GN=AP3D1 PE=1 SV=1
356	sp|Q6PI48|SYDM_HUMAN	134	74086	13 (6)	12 (6)	0.3	Aspartate--tRNA ligase, mitochondrial OS=Homo sapiens OX=9606 GN=DARS2 PE=1 SV=1
357	sp|Q6UN15|FIP1_HUMAN	133	66601	10 (3)	8 (3)	0.16	Pre-mRNA 3'-end-processing factor FIP1 OS=Homo sapiens OX=9606 GN=FIP1L1 PE=1 SV=1
358	sp|P26358|DNMT1_HUMAN	133	185388	33 (11)	30 (11)	0.21	DNA (cytosine-5)-methyltransferase 1 OS=Homo sapiens OX=9606 GN=DNMT1 PE=1 SV=2
359	sp|Q15014|MO4L2_HUMAN	132	32345	8 (5)	6 (4)	0.63	Mortality factor 4-like protein 2 OS=Homo sapiens OX=9606 GN=MORF4L2 PE=1 SV=1
360	sp|O00182|LEG9_HUMAN	132	39835	11 (4)	9 (4)	0.38	Galectin-9 OS=Homo sapiens OX=9606 GN=LGALS9 PE=1 SV=2
361	sp|Q9BVS4|RIOK2_HUMAN	131	63699	8 (4)	7 (4)	0.22	Serine/threonine-protein kinase RIO2 OS=Homo sapiens OX=9606 GN=RIOK2 PE=1 SV=2
362.1	sp|P62995|TRA2B_HUMAN	131	33760	9 (6)	7 (5)	0.76	Transformer-2 protein homolog beta OS=Homo sapiens OX=9606 GN=TRA2B PE=1 SV=1
362.2	sp|Q13595|TRA2A_HUMAN	86	32726	3 (2)	3 (2)	0.21	Transformer-2 protein homolog alpha OS=Homo sapiens OX=9606 GN=TRA2A PE=1 SV=1
363	sp|P14317|HCLS1_HUMAN	131	54095	13 (7)	8 (5)	0.51	Hematopoietic lineage cell-specific protein OS=Homo sapiens OX=9606 GN=HCLS1 PE=1 SV=3
364	sp|Q8TCJ2|STT3B_HUMAN	130	94241	14 (6)	12 (6)	0.23	Dolichyl-diphosphooligosaccharide--protein glycosyltransferase subunit STT3B OS=Homo sapiens OX=9606 GN=STT3B PE=1 SV=1
365	sp|Q96EV2|RBM33_HUMAN	130	130191	17 (8)	13 (7)	0.22	RNA-binding protein 33 OS=Homo sapiens OX=9606 GN=RBM33 PE=1 SV=3
366	sp|P14678|RSMB_HUMAN	130	24765	10 (6)	8 (6)	1.14	Small nuclear ribonucleoprotein-associated proteins B and B' OS=Homo sapiens OX=9606 GN=SNRPB PE=1 SV=2
367	sp|Q13895|BYST_HUMAN	130	49798	14 (6)	10 (5)	0.38	Bystin OS=Homo sapiens OX=9606 GN=BYSL PE=1 SV=3
368	sp|P62316|SMD2_HUMAN	129	13632	15 (6)	9 (4)	2.05	Small nuclear ribonucleoprotein Sm D2 OS=Homo sapiens OX=9606 GN=SNRPD2 PE=1 SV=1
369	sp|P49848|TAF6_HUMAN	129	73250	6 (4)	6 (4)	0.19	Transcription initiation factor TFIID subunit 6 OS=Homo sapiens OX=9606 GN=TAF6 PE=1 SV=1
370	sp|E9PRG8|CK098_HUMAN	129	14225	9 (4)	7 (3)	1.36	Uncharacterized protein C11orf98 OS=Homo sapiens OX=9606 GN=C11orf98 PE=4 SV=2
371	sp|P62424|RL7A_HUMAN	129	30148	8 (4)	7 (4)	0.52	60S ribosomal protein L7a OS=Homo sapiens OX=9606 GN=RPL7A PE=1 SV=2
372	sp|Q96SB3|NEB2_HUMAN	128	89451	8 (4)	6 (3)	0.15	Neurabin-2 OS=Homo sapiens OX=9606 GN=PPP1R9B PE=1 SV=3
373	sp|P13639|EF2_HUMAN	128	96246	12 (5)	11 (5)	0.18	Elongation factor 2 OS=Homo sapiens OX=9606 GN=EEF2 PE=1 SV=4
374	sp|O75533|SF3B1_HUMAN	128	146479	21 (7)	19 (6)	0.14	Splicing factor 3B subunit 1 OS=Homo sapiens OX=9606 GN=SF3B1 PE=1 SV=3
375	sp|O75607|NPM3_HUMAN	127	19617	2 (2)	1 (1)	0.17	Nucleoplasmin-3 OS=Homo sapiens OX=9606 GN=NPM3 PE=1 SV=3
376	sp|Q8IWX8|CHERP_HUMAN	127	104150	18 (7)	15 (6)	0.24	Calcium homeostasis endoplasmic reticulum protein OS=Homo sapiens OX=9606 GN=CHERP PE=1 SV=3
377	sp|Q9BZE4|NOG1_HUMAN	126	74317	10 (5)	9 (5)	0.24	Nucleolar GTP-binding protein 1 OS=Homo sapiens OX=9606 GN=GTPBP4 PE=1 SV=3
378	sp|Q13523|PRP4B_HUMAN	126	117258	10 (6)	10 (6)	0.18	Serine/threonine-protein kinase PRP4 homolog OS=Homo sapiens OX=9606 GN=PRPF4B PE=1 SV=3
379	sp|O43776|SYNC_HUMAN	125	63758	9 (3)	8 (3)	0.16	Asparagine--tRNA ligase, cytoplasmic OS=Homo sapiens OX=9606 GN=NARS1 PE=1 SV=1
380	sp|Q8TDB6|DTX3L_HUMAN	125	84585	8 (3)	8 (3)	0.12	E3 ubiquitin-protein ligase DTX3L OS=Homo sapiens OX=9606 GN=DTX3L PE=1 SV=1
381	sp|O15160|RPAC1_HUMAN	124	39453	10 (4)	10 (4)	0.38	DNA-directed RNA polymerases I and III subunit RPAC1 OS=Homo sapiens OX=9606 GN=POLR1C PE=1 SV=1
382	sp|P62314|SMD1_HUMAN	124	13273	8 (6)	4 (3)	2.13	Small nuclear ribonucleoprotein Sm D1 OS=Homo sapiens OX=9606 GN=SNRPD1 PE=1 SV=1
383	sp|Q9BWF3|RBM4_HUMAN	123	40688	6 (3)	5 (3)	0.26	RNA-binding protein 4 OS=Homo sapiens OX=9606 GN=RBM4 PE=1 SV=1
384	sp|Q13123|RED_HUMAN	123	65676	13 (5)	9 (4)	0.28	Protein Red OS=Homo sapiens OX=9606 GN=IK PE=1 SV=3
385	sp|P84090|ERH_HUMAN	123	12422	6 (6)	5 (5)	3.31	Enhancer of rudimentary homolog OS=Homo sapiens OX=9606 GN=ERH PE=1 SV=1
386	sp|O75152|ZC11A_HUMAN	122	89931	15 (6)	14 (6)	0.24	Zinc finger CCCH domain-containing protein 11A OS=Homo sapiens OX=9606 GN=ZC3H11A PE=1 SV=3
387	sp|Q9NR56|MBNL1_HUMAN	122	42531	11 (7)	10 (7)	0.69	Muscleblind-like protein 1 OS=Homo sapiens OX=9606 GN=MBNL1 PE=1 SV=2
388	sp|E9PAV3|NACAM_HUMAN	122	205979	16 (3)	10 (3)	0.05	Nascent polypeptide-associated complex subunit alpha, muscle-specific form OS=Homo sapiens OX=9606 GN=NACA PE=1 SV=1
389	sp|P48047|ATPO_HUMAN	121	23377	10 (7)	9 (6)	1.55	ATP synthase subunit O, mitochondrial OS=Homo sapiens OX=9606 GN=ATP5PO PE=1 SV=1
390	sp|Q9Y4P3|TBL2_HUMAN	121	50393	12 (5)	12 (5)	0.37	Transducin beta-like protein 2 OS=Homo sapiens OX=9606 GN=TBL2 PE=1 SV=1
391	sp|Q99700|ATX2_HUMAN	120	140823	12 (4)	11 (3)	0.1	Ataxin-2 OS=Homo sapiens OX=9606 GN=ATXN2 PE=1 SV=2
392	sp|P09661|RU2A_HUMAN	120	28512	5 (3)	5 (3)	0.39	U2 small nuclear ribonucleoprotein A' OS=Homo sapiens OX=9606 GN=SNRPA1 PE=1 SV=2
393	sp|Q9BYG3|MK67I_HUMAN	120	34372	9 (5)	8 (5)	0.58	MKI67 FHA domain-interacting nucleolar phosphoprotein OS=Homo sapiens OX=9606 GN=NIFK PE=1 SV=1
394	sp|Q01804|OTUD4_HUMAN	119	124823	13 (5)	11 (5)	0.14	OTU domain-containing protein 4 OS=Homo sapiens OX=9606 GN=OTUD4 PE=1 SV=4
395	sp|O43175|SERA_HUMAN	118	57356	9 (4)	8 (4)	0.25	D-3-phosphoglycerate dehydrogenase OS=Homo sapiens OX=9606 GN=PHGDH PE=1 SV=4
396	sp|P35249|RFC4_HUMAN	118	40170	8 (4)	6 (3)	0.37	Replication factor C subunit 4 OS=Homo sapiens OX=9606 GN=RFC4 PE=1 SV=2
397	sp|P40222|TXLNA_HUMAN	117	62195	5 (1)	5 (1)	0.05	Alpha-taxilin OS=Homo sapiens OX=9606 GN=TXLNA PE=1 SV=3
398	sp|P07355|ANXA2_HUMAN	117	38808	7 (4)	6 (3)	0.39	Annexin A2 OS=Homo sapiens OX=9606 GN=ANXA2 PE=1 SV=2
399	sp|O60524|NEMF_HUMAN	116	123334	22 (6)	19 (6)	0.17	Nuclear export mediator factor NEMF OS=Homo sapiens OX=9606 GN=NEMF PE=1 SV=4
400	sp|Q96TA2|YMEL1_HUMAN	116	86686	7 (2)	7 (2)	0.08	ATP-dependent zinc metalloprotease YME1L1 OS=Homo sapiens OX=9606 GN=YME1L1 PE=1 SV=2
401	sp|P46776|RL27A_HUMAN	116	16665	9 (4)	9 (4)	1.1	60S ribosomal protein L27a OS=Homo sapiens OX=9606 GN=RPL27A PE=1 SV=2
402	sp|P08567|PLEK_HUMAN	115	40499	9 (5)	6 (4)	0.48	Pleckstrin OS=Homo sapiens OX=9606 GN=PLEK PE=1 SV=3
403	sp|P12814|ACTN1_HUMAN	114	103563	14 (6)	13 (6)	0.21	Alpha-actinin-1 OS=Homo sapiens OX=9606 GN=ACTN1 PE=1 SV=2
404	sp|O43324|MCA3_HUMAN	113	19855	5 (3)	3 (2)	0.37	Eukaryotic translation elongation factor 1 epsilon-1 OS=Homo sapiens OX=9606 GN=EEF1E1 PE=1 SV=1
405	sp|Q6P1N0|C2D1A_HUMAN	113	104397	10 (3)	10 (3)	0.1	Coiled-coil and C2 domain-containing protein 1A OS=Homo sapiens OX=9606 GN=CC2D1A PE=1 SV=1
406	sp|P62854|RS26_HUMAN	113	13292	8 (4)	4 (3)	1.49	40S ribosomal protein S26 OS=Homo sapiens OX=9606 GN=RPS26 PE=1 SV=3
407	sp|Q9NUQ6|SPS2L_HUMAN	112	62204	5 (4)	5 (4)	0.23	SPATS2-like protein OS=Homo sapiens OX=9606 GN=SPATS2L PE=1 SV=2
408	sp|Q9UJA5|TRM6_HUMAN	112	56049	10 (6)	10 (6)	0.41	tRNA (adenine(58)-N(1))-methyltransferase non-catalytic subunit TRM6 OS=Homo sapiens OX=9606 GN=TRMT6 PE=1 SV=1
409	sp|Q04837|SSBP_HUMAN	111	17249	7 (5)	5 (4)	1.45	Single-stranded DNA-binding protein, mitochondrial OS=Homo sapiens OX=9606 GN=SSBP1 PE=1 SV=1
410	sp|Q13148|TADBP_HUMAN	111	45053	2 (1)	2 (1)	0.07	TAR DNA-binding protein 43 OS=Homo sapiens OX=9606 GN=TARDBP PE=1 SV=1
411	sp|Q92896|GSLG1_HUMAN	111	138341	11 (3)	9 (3)	0.07	Golgi apparatus protein 1 OS=Homo sapiens OX=9606 GN=GLG1 PE=1 SV=2
412	sp|Q53GL0|PKHO1_HUMAN	110	46437	8 (3)	6 (2)	0.23	Pleckstrin homology domain-containing family O member 1 OS=Homo sapiens OX=9606 GN=PLEKHO1 PE=1 SV=2
413	sp|Q8NDX1|PSD4_HUMAN	110	117317	7 (4)	6 (4)	0.12	PH and SEC7 domain-containing protein 4 OS=Homo sapiens OX=9606 GN=PSD4 PE=1 SV=2
414	sp|Q9H6R4|NOL6_HUMAN	110	128368	19 (3)	14 (3)	0.08	Nucleolar protein 6 OS=Homo sapiens OX=9606 GN=NOL6 PE=1 SV=2
415	sp|Q5F1R6|DJC21_HUMAN	109	62445	8 (3)	8 (3)	0.17	DnaJ homolog subfamily C member 21 OS=Homo sapiens OX=9606 GN=DNAJC21 PE=1 SV=2
416	sp|P48729|KC1A_HUMAN	109	39118	8 (3)	6 (3)	0.28	Casein kinase I isoform alpha OS=Homo sapiens OX=9606 GN=CSNK1A1 PE=1 SV=2
417	sp|Q13823|NOG2_HUMAN	108	83831	5 (2)	5 (2)	0.08	Nucleolar GTP-binding protein 2 OS=Homo sapiens OX=9606 GN=GNL2 PE=1 SV=1
418	sp|P24534|EF1B_HUMAN	108	24919	2 (2)	2 (2)	0.29	Elongation factor 1-beta OS=Homo sapiens OX=9606 GN=EEF1B2 PE=1 SV=3
419	sp|O96019|ACL6A_HUMAN	108	47944	5 (3)	5 (3)	0.22	Actin-like protein 6A OS=Homo sapiens OX=9606 GN=ACTL6A PE=1 SV=1
420.1	sp|Q92608|DOCK2_HUMAN	107	213123	18 (6)	18 (6)	0.1	Dedicator of cytokinesis protein 2 OS=Homo sapiens OX=9606 GN=DOCK2 PE=1 SV=2
420.2	sp|Q6P2E9|EDC4_HUMAN	61	152992	8 (2)	8 (2)	0.04	Enhancer of mRNA-decapping protein 4 OS=Homo sapiens OX=9606 GN=EDC4 PE=1 SV=1
421.1	sp|P51532|SMCA4_HUMAN	107	185100	12 (3)	12 (3)	0.05	Transcription activator BRG1 OS=Homo sapiens OX=9606 GN=SMARCA4 PE=1 SV=2
421.2	sp|P51531|SMCA2_HUMAN	92	181794	9 (3)	9 (3)	0.05	Probable global transcription activator SNF2L2 OS=Homo sapiens OX=9606 GN=SMARCA2 PE=1 SV=2
422	sp|Q13838|DX39B_HUMAN	107	49416	14 (3)	12 (3)	0.21	Spliceosome RNA helicase DDX39B OS=Homo sapiens OX=9606 GN=DDX39B PE=1 SV=1
423	sp|Q9Y3C1|NOP16_HUMAN	107	21232	5 (4)	4 (4)	0.8	Nucleolar protein 16 OS=Homo sapiens OX=9606 GN=NOP16 PE=1 SV=2
424	sp|O15347|HMGB3_HUMAN	106	23137	9 (4)	8 (4)	0.72	High mobility group protein B3 OS=Homo sapiens OX=9606 GN=HMGB3 PE=1 SV=4
425	sp|Q96CT7|CC124_HUMAN	105	25820	17 (6)	10 (5)	1.07	Coiled-coil domain-containing protein 124 OS=Homo sapiens OX=9606 GN=CCDC124 PE=1 SV=1
426	sp|Q9NZ01|TECR_HUMAN	105	36410	7 (3)	6 (2)	0.3	Very-long-chain enoyl-CoA reductase OS=Homo sapiens OX=9606 GN=TECR PE=1 SV=1
427	sp|Q9NV31|IMP3_HUMAN	105	21951	3 (2)	3 (2)	0.33	U3 small nucleolar ribonucleoprotein protein IMP3 OS=Homo sapiens OX=9606 GN=IMP3 PE=1 SV=1
428	sp|Q6DD87|ZN787_HUMAN	104	41429	6 (3)	5 (3)	0.26	Zinc finger protein 787 OS=Homo sapiens OX=9606 GN=ZNF787 PE=1 SV=4
429	sp|Q12986|NFX1_HUMAN	104	130014	5 (2)	5 (2)	0.05	Transcriptional repressor NF-X1 OS=Homo sapiens OX=9606 GN=NFX1 PE=1 SV=2
430	sp|Q96EY1|DNJA3_HUMAN	104	53083	6 (3)	6 (3)	0.2	DnaJ homolog subfamily A member 3, mitochondrial OS=Homo sapiens OX=9606 GN=DNAJA3 PE=1 SV=2
431	sp|Q96JP5|ZFP91_HUMAN	104	64261	6 (4)	5 (4)	0.22	E3 ubiquitin-protein ligase ZFP91 OS=Homo sapiens OX=9606 GN=ZFP91 PE=1 SV=1
432	sp|P07910|HNRPC_HUMAN	104	33707	7 (4)	5 (4)	0.46	Heterogeneous nuclear ribonucleoproteins C1/C2 OS=Homo sapiens OX=9606 GN=HNRNPC PE=1 SV=4
433	sp|Q9Y224|RTRAF_HUMAN	104	28165	10 (6)	8 (4)	0.95	RNA transcription, translation and transport factor protein OS=Homo sapiens OX=9606 GN=RTRAF PE=1 SV=1
434	sp|Q9BTD8|RBM42_HUMAN	103	50496	5 (2)	5 (2)	0.13	RNA-binding protein 42 OS=Homo sapiens OX=9606 GN=RBM42 PE=1 SV=1
435	sp|Q13045|FLII_HUMAN	103	146142	13 (7)	12 (6)	0.14	Protein flightless-1 homolog OS=Homo sapiens OX=9606 GN=FLII PE=1 SV=2
436	sp|O75907|DGAT1_HUMAN	103	55699	3 (2)	3 (2)	0.12	Diacylglycerol O-acyltransferase 1 OS=Homo sapiens OX=9606 GN=DGAT1 PE=1 SV=2
437	sp|P26232|CTNA2_HUMAN	103	106045	7 (2)	6 (2)	0.06	Catenin alpha-2 OS=Homo sapiens OX=9606 GN=CTNNA2 PE=1 SV=5
438.1	sp|O95104|SCAF4_HUMAN	102	126132	8 (3)	5 (2)	0.05	SR-related and CTD-associated factor 4 OS=Homo sapiens OX=9606 GN=SCAF4 PE=1 SV=3
438.2	sp|Q9UPN6|SCAF8_HUMAN	75	140775	10 (3)	9 (2)	0.05	SR-related and CTD-associated factor 8 OS=Homo sapiens OX=9606 GN=SCAF8 PE=1 SV=1
439	sp|Q12962|TAF10_HUMAN	102	21812	3 (1)	2 (1)	0.15	Transcription initiation factor TFIID subunit 10 OS=Homo sapiens OX=9606 GN=TAF10 PE=1 SV=1
440	sp|P63244|RACK1_HUMAN	102	35511	4 (2)	4 (2)	0.2	Receptor of activated protein C kinase 1 OS=Homo sapiens OX=9606 GN=RACK1 PE=1 SV=3
441	sp|Q5VTL8|PR38B_HUMAN	101	64657	12 (4)	11 (4)	0.22	Pre-mRNA-splicing factor 38B OS=Homo sapiens OX=9606 GN=PRPF38B PE=1 SV=1
442	sp|Q92615|LAR4B_HUMAN	100	80902	9 (4)	9 (4)	0.17	La-related protein 4B OS=Homo sapiens OX=9606 GN=LARP4B PE=1 SV=3
443	sp|Q99988|GDF15_HUMAN	100	34632	6 (3)	5 (3)	0.32	Growth/differentiation factor 15 OS=Homo sapiens OX=9606 GN=GDF15 PE=1 SV=3
444	sp|Q969S3|ZN622_HUMAN	100	54808	7 (3)	6 (3)	0.19	Zinc finger protein 622 OS=Homo sapiens OX=9606 GN=ZNF622 PE=1 SV=1
445	sp|Q9BPZ3|PAIP2_HUMAN	99	15032	3 (2)	3 (2)	0.51	Polyadenylate-binding protein-interacting protein 2 OS=Homo sapiens OX=9606 GN=PAIP2 PE=1 SV=1
446	sp|Q9BY77|PDIP3_HUMAN	98	46289	8 (4)	8 (4)	0.32	Polymerase delta-interacting protein 3 OS=Homo sapiens OX=9606 GN=POLDIP3 PE=1 SV=2
447	sp|P62906|RL10A_HUMAN	98	24987	5 (4)	4 (3)	0.65	60S ribosomal protein L10a OS=Homo sapiens OX=9606 GN=RPL10A PE=1 SV=2
448	sp|Q71DI3|H32_HUMAN	98	15436	15 (8)	7 (4)	1.7	Histone H3.2 OS=Homo sapiens OX=9606 GN=H3C15 PE=1 SV=3
449	sp|P49770|EI2BB_HUMAN	97	39193	8 (4)	8 (4)	0.38	Translation initiation factor eIF-2B subunit beta OS=Homo sapiens OX=9606 GN=EIF2B2 PE=1 SV=3
450	sp|Q02978|M2OM_HUMAN	97	34211	2 (1)	2 (1)	0.1	Mitochondrial 2-oxoglutarate/malate carrier protein OS=Homo sapiens OX=9606 GN=SLC25A11 PE=1 SV=3
451	sp|Q9P270|SLAI2_HUMAN	96	62733	12 (3)	11 (3)	0.17	SLAIN motif-containing protein 2 OS=Homo sapiens OX=9606 GN=SLAIN2 PE=1 SV=2
452	sp|Q7Z7K6|CENPV_HUMAN	96	30383	4 (2)	4 (2)	0.23	Centromere protein V OS=Homo sapiens OX=9606 GN=CENPV PE=1 SV=1
453	sp|O95295|SNAPN_HUMAN	96	14922	3 (1)	2 (1)	0.23	SNARE-associated protein Snapin OS=Homo sapiens OX=9606 GN=SNAPIN PE=1 SV=1
454	sp|Q16555|DPYL2_HUMAN	96	62711	10 (4)	9 (4)	0.23	Dihydropyrimidinase-related protein 2 OS=Homo sapiens OX=9606 GN=DPYSL2 PE=1 SV=1
455	sp|P04844|RPN2_HUMAN	96	69355	5 (3)	5 (3)	0.15	Dolichyl-diphosphooligosaccharide--protein glycosyltransferase subunit 2 OS=Homo sapiens OX=9606 GN=RPN2 PE=1 SV=3
456	sp|O15144|ARPC2_HUMAN	96	34426	13 (6)	9 (5)	0.74	Actin-related protein 2/3 complex subunit 2 OS=Homo sapiens OX=9606 GN=ARPC2 PE=1 SV=1
457	sp|O95470|SGPL1_HUMAN	96	64053	11 (5)	10 (5)	0.28	Sphingosine-1-phosphate lyase 1 OS=Homo sapiens OX=9606 GN=SGPL1 PE=1 SV=3
458	sp|P23588|IF4B_HUMAN	95	69167	4 (3)	3 (2)	0.15	Eukaryotic translation initiation factor 4B OS=Homo sapiens OX=9606 GN=EIF4B PE=1 SV=2
459	sp|Q9UPQ9|TNR6B_HUMAN	94	194739	10 (2)	8 (2)	0.03	Trinucleotide repeat-containing gene 6B protein OS=Homo sapiens OX=9606 GN=TNRC6B PE=1 SV=4
460	sp|Q96GA3|LTV1_HUMAN	93	55049	15 (5)	11 (5)	0.34	Protein LTV1 homolog OS=Homo sapiens OX=9606 GN=LTV1 PE=1 SV=1
461	sp|O14974|MYPT1_HUMAN	93	115610	9 (4)	8 (4)	0.12	Protein phosphatase 1 regulatory subunit 12A OS=Homo sapiens OX=9606 GN=PPP1R12A PE=1 SV=1
462	sp|O94776|MTA2_HUMAN	93	75717	4 (2)	3 (2)	0.09	Metastasis-associated protein MTA2 OS=Homo sapiens OX=9606 GN=MTA2 PE=1 SV=1
463	sp|Q92576|PHF3_HUMAN	93	231563	16 (2)	15 (2)	0.03	PHD finger protein 3 OS=Homo sapiens OX=9606 GN=PHF3 PE=1 SV=3
464	sp|P47914|RL29_HUMAN	93	17798	5 (4)	3 (3)	0.69	60S ribosomal protein L29 OS=Homo sapiens OX=9606 GN=RPL29 PE=1 SV=2
465	sp|O15479|MAGB2_HUMAN	93	35426	2 (2)	2 (2)	0.2	Melanoma-associated antigen B2 OS=Homo sapiens OX=9606 GN=MAGEB2 PE=1 SV=3
466	sp|Q01082|SPTB2_HUMAN	93	275237	16 (3)	14 (3)	0.04	Spectrin beta chain, non-erythrocytic 1 OS=Homo sapiens OX=9606 GN=SPTBN1 PE=1 SV=2
467	sp|Q92572|AP3S1_HUMAN	93	21946	2 (2)	2 (2)	0.33	AP-3 complex subunit sigma-1 OS=Homo sapiens OX=9606 GN=AP3S1 PE=1 SV=1
468	sp|P26641|EF1G_HUMAN	93	50429	9 (4)	8 (4)	0.29	Elongation factor 1-gamma OS=Homo sapiens OX=9606 GN=EEF1G PE=1 SV=3
469	sp|Q8N9N2|ASCC1_HUMAN	93	45994	8 (4)	6 (3)	0.32	Activating signal cointegrator 1 complex subunit 1 OS=Homo sapiens OX=9606 GN=ASCC1 PE=1 SV=1
470	sp|Q9P2I0|CPSF2_HUMAN	92	89286	7 (4)	7 (4)	0.16	Cleavage and polyadenylation specificity factor subunit 2 OS=Homo sapiens OX=9606 GN=CPSF2 PE=1 SV=2
471	sp|P62910|RL32_HUMAN	92	15964	12 (5)	9 (4)	1.62	60S ribosomal protein L32 OS=Homo sapiens OX=9606 GN=RPL32 PE=1 SV=2
472	sp|Q04637|IF4G1_HUMAN	92	176124	20 (4)	19 (4)	0.08	Eukaryotic translation initiation factor 4 gamma 1 OS=Homo sapiens OX=9606 GN=EIF4G1 PE=1 SV=4
473	sp|P78344|IF4G2_HUMAN	92	102810	11 (2)	11 (2)	0.06	Eukaryotic translation initiation factor 4 gamma 2 OS=Homo sapiens OX=9606 GN=EIF4G2 PE=1 SV=1
474	sp|Q00059|TFAM_HUMAN	92	29306	11 (5)	9 (4)	0.71	Transcription factor A, mitochondrial OS=Homo sapiens OX=9606 GN=TFAM PE=1 SV=1
475	sp|P02778|CXL10_HUMAN	92	11216	2 (1)	2 (1)	0.31	C-X-C motif chemokine 10 OS=Homo sapiens OX=9606 GN=CXCL10 PE=1 SV=2
476	sp|Q9Y3U8|RL36_HUMAN	92	12303	4 (3)	4 (3)	1.09	60S ribosomal protein L36 OS=Homo sapiens OX=9606 GN=RPL36 PE=1 SV=3
477.1	sp|Q9NVP2|ASF1B_HUMAN	92	22761	3 (2)	2 (2)	0.32	Histone chaperone ASF1B OS=Homo sapiens OX=9606 GN=ASF1B PE=1 SV=1
477.2	sp|Q9Y294|ASF1A_HUMAN	84	23125	5 (3)	5 (3)	0.5	Histone chaperone ASF1A OS=Homo sapiens OX=9606 GN=ASF1A PE=1 SV=1
478	sp|Q9NSY1|BMP2K_HUMAN	91	129947	10 (2)	9 (2)	0.05	BMP-2-inducible protein kinase OS=Homo sapiens OX=9606 GN=BMP2K PE=1 SV=2
479	sp|P53582|MAP11_HUMAN	91	44100	2 (1)	2 (1)	0.07	Methionine aminopeptidase 1 OS=Homo sapiens OX=9606 GN=METAP1 PE=1 SV=2
480	sp|Q9BSC4|NOL10_HUMAN	91	80822	9 (2)	8 (2)	0.08	Nucleolar protein 10 OS=Homo sapiens OX=9606 GN=NOL10 PE=1 SV=1
481	sp|Q96EY4|TMA16_HUMAN	90	24078	8 (5)	7 (5)	0.92	Translation machinery-associated protein 16 OS=Homo sapiens OX=9606 GN=TMA16 PE=1 SV=2
482	sp|Q9BX10|GTPB2_HUMAN	90	66468	6 (3)	5 (3)	0.16	GTP-binding protein 2 OS=Homo sapiens OX=9606 GN=GTPBP2 PE=1 SV=1
483	sp|Q92598|HS105_HUMAN	90	97716	10 (2)	9 (2)	0.07	Heat shock protein 105 kDa OS=Homo sapiens OX=9606 GN=HSPH1 PE=1 SV=1
484	sp|Q15369|ELOC_HUMAN	90	12636	3 (2)	2 (2)	0.61	Elongin-C OS=Homo sapiens OX=9606 GN=ELOC PE=1 SV=1
485	sp|P46821|MAP1B_HUMAN	89	271665	13 (5)	12 (5)	0.06	Microtubule-associated protein 1B OS=Homo sapiens OX=9606 GN=MAP1B PE=1 SV=2
486	sp|Q9Y2L1|RRP44_HUMAN	89	110017	14 (2)	10 (2)	0.06	Exosome complex exonuclease RRP44 OS=Homo sapiens OX=9606 GN=DIS3 PE=1 SV=2
487	sp|P36578|RL4_HUMAN	89	47953	9 (3)	9 (3)	0.22	60S ribosomal protein L4 OS=Homo sapiens OX=9606 GN=RPL4 PE=1 SV=5
488	sp|Q9UKF6|CPSF3_HUMAN	89	78120	8 (4)	6 (3)	0.18	Cleavage and polyadenylation specificity factor subunit 3 OS=Homo sapiens OX=9606 GN=CPSF3 PE=1 SV=1
489	sp|O15371|EIF3D_HUMAN	89	64560	8 (3)	7 (3)	0.16	Eukaryotic translation initiation factor 3 subunit D OS=Homo sapiens OX=9606 GN=EIF3D PE=1 SV=1
490	sp|Q96BY6|DOC10_HUMAN	88	251825	15 (3)	15 (3)	0.04	Dedicator of cytokinesis protein 10 OS=Homo sapiens OX=9606 GN=DOCK10 PE=1 SV=3
491	sp|Q9NVN8|GNL3L_HUMAN	88	66216	8 (2)	6 (2)	0.1	Guanine nucleotide-binding protein-like 3-like protein OS=Homo sapiens OX=9606 GN=GNL3L PE=1 SV=1
492	sp|P61353|RL27_HUMAN	87	15788	4 (2)	3 (2)	0.48	60S ribosomal protein L27 OS=Homo sapiens OX=9606 GN=RPL27 PE=1 SV=2
493	sp|Q69YN4|VIR_HUMAN	87	203552	12 (3)	11 (3)	0.05	Protein virilizer homolog OS=Homo sapiens OX=9606 GN=VIRMA PE=1 SV=2
494	sp|P53999|TCP4_HUMAN	87	14386	8 (3)	7 (3)	0.89	Activated RNA polymerase II transcriptional coactivator p15 OS=Homo sapiens OX=9606 GN=SUB1 PE=1 SV=3
495	sp|O60264|SMCA5_HUMAN	87	122513	11 (4)	11 (4)	0.11	SWI/SNF-related matrix-associated actin-dependent regulator of chromatin subfamily A member 5 OS=Homo sapiens OX=9606 GN=SMARCA5 PE=1 SV=1
496	sp|Q9UNL2|SSRG_HUMAN	87	21067	1 (1)	1 (1)	0.16	Translocon-associated protein subunit gamma OS=Homo sapiens OX=9606 GN=SSR3 PE=1 SV=1
497	sp|P53621|COPA_HUMAN	86	139797	14 (5)	12 (5)	0.12	Coatomer subunit alpha OS=Homo sapiens OX=9606 GN=COPA PE=1 SV=2
498	sp|P04004|VTNC_HUMAN	86	55069	4 (2)	3 (1)	0.06	Vitronectin OS=Homo sapiens OX=9606 GN=VTN PE=1 SV=1
499	sp|P78371|TCPB_HUMAN	86	57794	5 (3)	5 (3)	0.18	T-complex protein 1 subunit beta OS=Homo sapiens OX=9606 GN=CCT2 PE=1 SV=4
500	sp|O75396|SC22B_HUMAN	85	24806	4 (1)	2 (1)	0.14	Vesicle-trafficking protein SEC22b OS=Homo sapiens OX=9606 GN=SEC22B PE=1 SV=4
501	sp|P62899|RL31_HUMAN	85	14454	8 (5)	5 (3)	1.33	60S ribosomal protein L31 OS=Homo sapiens OX=9606 GN=RPL31 PE=1 SV=1
502	sp|Q99575|POP1_HUMAN	85	116346	17 (3)	14 (3)	0.09	Ribonucleases P/MRP protein subunit POP1 OS=Homo sapiens OX=9606 GN=POP1 PE=1 SV=2
503	sp|P09543|CN37_HUMAN	84	47948	11 (5)	9 (4)	0.3	2',3'-cyclic-nucleotide 3'-phosphodiesterase OS=Homo sapiens OX=9606 GN=CNP PE=1 SV=2
504	sp|P18887|XRCC1_HUMAN	84	69776	12 (6)	12 (6)	0.32	DNA repair protein XRCC1 OS=Homo sapiens OX=9606 GN=XRCC1 PE=1 SV=2
505	sp|P62917|RL8_HUMAN	84	28235	6 (4)	5 (3)	0.56	60S ribosomal protein L8 OS=Homo sapiens OX=9606 GN=RPL8 PE=1 SV=2
506	sp|Q9BY44|EIF2A_HUMAN	84	65519	10 (3)	8 (3)	0.16	Eukaryotic translation initiation factor 2A OS=Homo sapiens OX=9606 GN=EIF2A PE=1 SV=3
507	sp|Q8N163|CCAR2_HUMAN	84	103465	4 (1)	4 (1)	0.03	Cell cycle and apoptosis regulator protein 2 OS=Homo sapiens OX=9606 GN=CCAR2 PE=1 SV=2
508	sp|P62834|RAP1A_HUMAN	83	21316	7 (2)	6 (2)	0.34	Ras-related protein Rap-1A OS=Homo sapiens OX=9606 GN=RAP1A PE=1 SV=1
509	sp|Q9NQ50|RM40_HUMAN	83	24475	4 (2)	4 (2)	0.29	39S ribosomal protein L40, mitochondrial OS=Homo sapiens OX=9606 GN=MRPL40 PE=1 SV=1
510	sp|O14579|COPE_HUMAN	82	34688	6 (2)	6 (2)	0.2	Coatomer subunit epsilon OS=Homo sapiens OX=9606 GN=COPE PE=1 SV=3
511	sp|Q7Z2T5|TRM1L_HUMAN	82	82893	8 (2)	8 (2)	0.08	TRMT1-like protein OS=Homo sapiens OX=9606 GN=TRMT1L PE=1 SV=2
512	sp|Q3MHD2|LSM12_HUMAN	82	21972	3 (2)	2 (2)	0.33	Protein LSM12 homolog OS=Homo sapiens OX=9606 GN=LSM12 PE=1 SV=2
513	sp|Q9BRS2|RIOK1_HUMAN	82	65884	10 (4)	9 (4)	0.21	Serine/threonine-protein kinase RIO1 OS=Homo sapiens OX=9606 GN=RIOK1 PE=1 SV=2
514	sp|Q9NS69|TOM22_HUMAN	82	15512	1 (1)	1 (1)	0.22	Mitochondrial import receptor subunit TOM22 homolog OS=Homo sapiens OX=9606 GN=TOMM22 PE=1 SV=3
515	sp|Q9P2E5|CHPF2_HUMAN	82	86636	5 (2)	5 (2)	0.08	Chondroitin sulfate glucuronyltransferase OS=Homo sapiens OX=9606 GN=CHPF2 PE=2 SV=2
516	sp|Q9UH62|ARMX3_HUMAN	82	42816	5 (3)	5 (3)	0.25	Armadillo repeat-containing X-linked protein 3 OS=Homo sapiens OX=9606 GN=ARMCX3 PE=1 SV=1
517	sp|Q01469|FABP5_HUMAN	82	15497	3 (3)	2 (2)	0.81	Fatty acid-binding protein 5 OS=Homo sapiens OX=9606 GN=FABP5 PE=1 SV=3
518	sp|O94842|TOX4_HUMAN	81	66552	7 (3)	7 (3)	0.16	TOX high mobility group box family member 4 OS=Homo sapiens OX=9606 GN=TOX4 PE=1 SV=1
519	sp|P11498|PYC_HUMAN	81	130293	8 (5)	8 (5)	0.13	Pyruvate carboxylase, mitochondrial OS=Homo sapiens OX=9606 GN=PC PE=1 SV=2
520	sp|P60842|IF4A1_HUMAN	81	46353	5 (2)	4 (2)	0.15	Eukaryotic initiation factor 4A-I OS=Homo sapiens OX=9606 GN=EIF4A1 PE=1 SV=1
521	sp|Q92785|REQU_HUMAN	81	45268	2 (2)	2 (2)	0.15	Zinc finger protein ubi-d4 OS=Homo sapiens OX=9606 GN=DPF2 PE=1 SV=2
522	sp|P63167|DYL1_HUMAN	81	10530	5 (2)	4 (1)	0.76	Dynein light chain 1, cytoplasmic OS=Homo sapiens OX=9606 GN=DYNLL1 PE=1 SV=1
523	sp|Q02040|AK17A_HUMAN	80	81313	18 (4)	16 (4)	0.17	A-kinase anchor protein 17A OS=Homo sapiens OX=9606 GN=AKAP17A PE=1 SV=2
524	sp|P15927|RFA2_HUMAN	80	29342	3 (2)	2 (2)	0.24	Replication protein A 32 kDa subunit OS=Homo sapiens OX=9606 GN=RPA2 PE=1 SV=1
525	sp|Q14137|BOP1_HUMAN	80	84261	10 (3)	9 (3)	0.12	Ribosome biogenesis protein BOP1 OS=Homo sapiens OX=9606 GN=BOP1 PE=1 SV=2
526	sp|P21291|CSRP1_HUMAN	80	21409	5 (2)	4 (2)	0.34	Cysteine and glycine-rich protein 1 OS=Homo sapiens OX=9606 GN=CSRP1 PE=1 SV=3
527	sp|O75122|CLAP2_HUMAN	80	141775	10 (4)	10 (4)	0.1	CLIP-associating protein 2 OS=Homo sapiens OX=9606 GN=CLASP2 PE=1 SV=3
528	sp|Q7LGA3|HS2ST_HUMAN	80	42140	5 (1)	4 (1)	0.08	Heparan sulfate 2-O-sulfotransferase 1 OS=Homo sapiens OX=9606 GN=HS2ST1 PE=1 SV=1
529	sp|Q9NV56|MRGBP_HUMAN	80	22574	3 (2)	2 (2)	0.32	MRG/MORF4L-binding protein OS=Homo sapiens OX=9606 GN=MRGBP PE=1 SV=1
530	sp|Q14974|IMB1_HUMAN	80	98420	5 (2)	5 (2)	0.07	Importin subunit beta-1 OS=Homo sapiens OX=9606 GN=KPNB1 PE=1 SV=2
531	sp|Q9UJV9|DDX41_HUMAN	80	70477	13 (4)	12 (4)	0.2	Probable ATP-dependent RNA helicase DDX41 OS=Homo sapiens OX=9606 GN=DDX41 PE=1 SV=2
532	sp|P02768|ALBU_HUMAN	79	71317	8 (4)	7 (3)	0.2	Albumin OS=Homo sapiens OX=9606 GN=ALB PE=1 SV=2
533	sp|O95365|ZBT7A_HUMAN	79	62199	3 (2)	3 (2)	0.11	Zinc finger and BTB domain-containing protein 7A OS=Homo sapiens OX=9606 GN=ZBTB7A PE=1 SV=1
534	sp|P40429|RL13A_HUMAN	79	23619	11 (4)	9 (4)	0.7	60S ribosomal protein L13a OS=Homo sapiens OX=9606 GN=RPL13A PE=1 SV=2
535	sp|Q702N8|XIRP1_HUMAN	79	199636	22 (2)	19 (2)	0.03	Xin actin-binding repeat-containing protein 1 OS=Homo sapiens OX=9606 GN=XIRP1 PE=1 SV=1
536	sp|Q06330|SUH_HUMAN	78	56343	7 (2)	7 (2)	0.12	Recombining binding protein suppressor of hairless OS=Homo sapiens OX=9606 GN=RBPJ PE=1 SV=3
537	sp|Q8IYB3|SRRM1_HUMAN	78	102331	13 (2)	7 (1)	0.06	Serine/arginine repetitive matrix protein 1 OS=Homo sapiens OX=9606 GN=SRRM1 PE=1 SV=2
538	sp|Q01813|PFKAP_HUMAN	77	86454	6 (4)	6 (4)	0.16	ATP-dependent 6-phosphofructokinase, platelet type OS=Homo sapiens OX=9606 GN=PFKP PE=1 SV=2
539	sp|P36873|PP1G_HUMAN	77	37701	2 (2)	2 (2)	0.18	Serine/threonine-protein phosphatase PP1-gamma catalytic subunit OS=Homo sapiens OX=9606 GN=PPP1CC PE=1 SV=1
540	sp|Q92900|RENT1_HUMAN	77	125578	11 (4)	10 (3)	0.11	Regulator of nonsense transcripts 1 OS=Homo sapiens OX=9606 GN=UPF1 PE=1 SV=2
541	sp|Q53GS9|SNUT2_HUMAN	77	65739	7 (2)	7 (2)	0.1	U4/U6.U5 tri-snRNP-associated protein 2 OS=Homo sapiens OX=9606 GN=USP39 PE=1 SV=2
542	sp|Q9H089|LSG1_HUMAN	77	75863	9 (1)	8 (1)	0.04	Large subunit GTPase 1 homolog OS=Homo sapiens OX=9606 GN=LSG1 PE=1 SV=2
543	sp|Q9UK59|DBR1_HUMAN	77	62144	6 (2)	5 (2)	0.11	Lariat debranching enzyme OS=Homo sapiens OX=9606 GN=DBR1 PE=1 SV=2
544	sp|Q9NRC8|SIR7_HUMAN	77	45498	1 (1)	1 (1)	0.07	NAD-dependent protein deacetylase sirtuin-7 OS=Homo sapiens OX=9606 GN=SIRT7 PE=1 SV=1
545	sp|P46781|RS9_HUMAN	76	22635	15 (7)	12 (7)	1.63	40S ribosomal protein S9 OS=Homo sapiens OX=9606 GN=RPS9 PE=1 SV=3
546	sp|P04406|G3P_HUMAN	76	36201	5 (3)	5 (3)	0.3	Glyceraldehyde-3-phosphate dehydrogenase OS=Homo sapiens OX=9606 GN=GAPDH PE=1 SV=3
547	sp|Q6PGN9|PSRC1_HUMAN	76	38887	3 (2)	3 (2)	0.18	Proline/serine-rich coiled-coil protein 1 OS=Homo sapiens OX=9606 GN=PSRC1 PE=1 SV=1
548.1	sp|Q9NVI7|ATD3A_HUMAN	76	71610	10 (3)	9 (3)	0.14	ATPase family AAA domain-containing protein 3A OS=Homo sapiens OX=9606 GN=ATAD3A PE=1 SV=2
548.2	sp|Q5T9A4|ATD3B_HUMAN	67	73098	9 (3)	9 (3)	0.14	ATPase family AAA domain-containing protein 3B OS=Homo sapiens OX=9606 GN=ATAD3B PE=1 SV=1
549	sp|Q6P5R6|RL22L_HUMAN	76	14598	7 (2)	5 (2)	0.52	60S ribosomal protein L22-like 1 OS=Homo sapiens OX=9606 GN=RPL22L1 PE=1 SV=2
550	sp|P49790|NU153_HUMAN	76	155440	13 (4)	12 (4)	0.09	Nuclear pore complex protein Nup153 OS=Homo sapiens OX=9606 GN=NUP153 PE=1 SV=2
551	sp|O43670|ZN207_HUMAN	75	51002	3 (2)	2 (2)	0.13	BUB3-interacting and GLEBS motif-containing protein ZNF207 OS=Homo sapiens OX=9606 GN=ZNF207 PE=1 SV=1
552	sp|O75494|SRS10_HUMAN	75	31339	6 (2)	5 (2)	0.22	Serine/arginine-rich splicing factor 10 OS=Homo sapiens OX=9606 GN=SRSF10 PE=1 SV=1
553	sp|Q15007|FL2D_HUMAN	75	44388	7 (3)	5 (3)	0.24	Pre-mRNA-splicing regulator WTAP OS=Homo sapiens OX=9606 GN=WTAP PE=1 SV=2
554	sp|P17987|TCPA_HUMAN	75	60819	6 (2)	5 (2)	0.11	T-complex protein 1 subunit alpha OS=Homo sapiens OX=9606 GN=TCP1 PE=1 SV=1
555	sp|Q12834|CDC20_HUMAN	75	55088	2 (1)	2 (1)	0.06	Cell division cycle protein 20 homolog OS=Homo sapiens OX=9606 GN=CDC20 PE=1 SV=2
556	sp|Q6PJG2|MDEAS_HUMAN	75	115431	7 (2)	7 (2)	0.06	Mitotic deacetylase-associated SANT domain protein OS=Homo sapiens OX=9606 GN=MIDEAS PE=1 SV=2
557	sp|Q9UL03|INT6_HUMAN	71	100954	3 (2)	3 (2)	0.07	Integrator complex subunit 6 OS=Homo sapiens OX=9606 GN=INTS6 PE=1 SV=1
558	sp|Q13427|PPIG_HUMAN	74	89077	4 (2)	4 (2)	0.07	Peptidyl-prolyl cis-trans isomerase G OS=Homo sapiens OX=9606 GN=PPIG PE=1 SV=2
559	sp|O15042|SR140_HUMAN	74	118675	17 (5)	15 (4)	0.15	U2 snRNP-associated SURP motif-containing protein OS=Homo sapiens OX=9606 GN=U2SURP PE=1 SV=2
560	sp|P61513|RL37A_HUMAN	74	10497	8 (4)	5 (4)	2.11	60S ribosomal protein L37a OS=Homo sapiens OX=9606 GN=RPL37A PE=1 SV=2
561	sp|Q15545|TAF7_HUMAN	74	40348	3 (1)	3 (1)	0.08	Transcription initiation factor TFIID subunit 7 OS=Homo sapiens OX=9606 GN=TAF7 PE=1 SV=1
562	sp|P33176|KINH_HUMAN	73	110358	9 (3)	9 (3)	0.09	Kinesin-1 heavy chain OS=Homo sapiens OX=9606 GN=KIF5B PE=1 SV=1
563	sp|P63220|RS21_HUMAN	73	9220	5 (3)	5 (3)	1.62	40S ribosomal protein S21 OS=Homo sapiens OX=9606 GN=RPS21 PE=1 SV=1
564	sp|P63151|2ABA_HUMAN	73	52173	4 (2)	4 (2)	0.13	Serine/threonine-protein phosphatase 2A 55 kDa regulatory subunit B alpha isoform OS=Homo sapiens OX=9606 GN=PPP2R2A PE=1 SV=1
565	sp|Q00610|CLH1_HUMAN	73	193260	8 (2)	8 (2)	0.03	Clathrin heavy chain 1 OS=Homo sapiens OX=9606 GN=CLTC PE=1 SV=5
566	sp|O43684|BUB3_HUMAN	73	37587	7 (5)	7 (5)	0.52	Mitotic checkpoint protein BUB3 OS=Homo sapiens OX=9606 GN=BUB3 PE=1 SV=1
567	sp|Q9NQZ2|SAS10_HUMAN	72	54639	7 (2)	7 (2)	0.12	Something about silencing protein 10 OS=Homo sapiens OX=9606 GN=UTP3 PE=1 SV=1
568	sp|P62937|PPIA_HUMAN	72	18229	6 (3)	5 (3)	0.67	Peptidyl-prolyl cis-trans isomerase A OS=Homo sapiens OX=9606 GN=PPIA PE=1 SV=2
569	sp|Q8WVM0|TFB1M_HUMAN	72	39860	3 (1)	3 (1)	0.08	Dimethyladenosine transferase 1, mitochondrial OS=Homo sapiens OX=9606 GN=TFB1M PE=1 SV=1
570	sp|O43172|PRP4_HUMAN	72	59097	6 (2)	6 (2)	0.11	U4/U6 small nuclear ribonucleoprotein Prp4 OS=Homo sapiens OX=9606 GN=PRPF4 PE=1 SV=2
571	sp|Q6P1L8|RM14_HUMAN	72	16165	1 (1)	1 (1)	0.21	39S ribosomal protein L14, mitochondrial OS=Homo sapiens OX=9606 GN=MRPL14 PE=1 SV=1
572	sp|P38919|IF4A3_HUMAN	72	47126	4 (3)	4 (3)	0.22	Eukaryotic initiation factor 4A-III OS=Homo sapiens OX=9606 GN=EIF4A3 PE=1 SV=4
573	sp|Q96QC0|PP1RA_HUMAN	71	99338	17 (4)	15 (4)	0.14	Serine/threonine-protein phosphatase 1 regulatory subunit 10 OS=Homo sapiens OX=9606 GN=PPP1R10 PE=1 SV=1
574	sp|Q9UII4|HERC5_HUMAN	71	118203	9 (3)	8 (3)	0.09	E3 ISG15--protein ligase HERC5 OS=Homo sapiens OX=9606 GN=HERC5 PE=1 SV=2
575	sp|P08579|RU2B_HUMAN	71	25470	6 (2)	5 (1)	0.28	U2 small nuclear ribonucleoprotein B'' OS=Homo sapiens OX=9606 GN=SNRPB2 PE=1 SV=1
576	sp|P04075|ALDOA_HUMAN	71	39851	4 (1)	3 (1)	0.08	Fructose-bisphosphate aldolase A OS=Homo sapiens OX=9606 GN=ALDOA PE=1 SV=2
577	sp|P06454|PTMA_HUMAN	71	12196	3 (2)	2 (1)	0.28	Prothymosin alpha OS=Homo sapiens OX=9606 GN=PTMA PE=1 SV=2
578	sp|Q9NQT5|EXOS3_HUMAN	71	30010	1 (1)	1 (1)	0.11	Exosome complex component RRP40 OS=Homo sapiens OX=9606 GN=EXOSC3 PE=1 SV=3
579	sp|Q9Y6N5|SQOR_HUMAN	70	50214	6 (1)	5 (1)	0.07	Sulfide:quinone oxidoreductase, mitochondrial OS=Homo sapiens OX=9606 GN=SQOR PE=1 SV=1
580	sp|Q12874|SF3A3_HUMAN	70	59154	4 (2)	4 (2)	0.11	Splicing factor 3A subunit 3 OS=Homo sapiens OX=9606 GN=SF3A3 PE=1 SV=1
581	sp|Q9Y3Y2|CHTOP_HUMAN	70	26380	6 (1)	5 (1)	0.13	Chromatin target of PRMT1 protein OS=Homo sapiens OX=9606 GN=CHTOP PE=1 SV=2
582	sp|P55884|EIF3B_HUMAN	70	92823	8 (2)	8 (2)	0.07	Eukaryotic translation initiation factor 3 subunit B OS=Homo sapiens OX=9606 GN=EIF3B PE=1 SV=3
583	sp|O95819|M4K4_HUMAN	70	142754	19 (3)	17 (3)	0.07	Mitogen-activated protein kinase kinase kinase kinase 4 OS=Homo sapiens OX=9606 GN=MAP4K4 PE=1 SV=2
584	sp|P19388|RPAB1_HUMAN	70	24650	4 (3)	4 (3)	0.46	DNA-directed RNA polymerases I, II, and III subunit RPABC1 OS=Homo sapiens OX=9606 GN=POLR2E PE=1 SV=4
585	sp|Q9H3P2|NELFA_HUMAN	70	57469	1 (1)	1 (1)	0.06	Negative elongation factor A OS=Homo sapiens OX=9606 GN=NELFA PE=1 SV=3
586	sp|O75683|SURF6_HUMAN	70	41540	9 (2)	6 (2)	0.17	Surfeit locus protein 6 OS=Homo sapiens OX=9606 GN=SURF6 PE=1 SV=3
587	sp|Q00403|TF2B_HUMAN	69	35324	7 (2)	5 (1)	0.2	Transcription initiation factor IIB OS=Homo sapiens OX=9606 GN=GTF2B PE=1 SV=1
588	sp|Q96J02|ITCH_HUMAN	69	103593	3 (1)	2 (1)	0.03	E3 ubiquitin-protein ligase Itchy homolog OS=Homo sapiens OX=9606 GN=ITCH PE=1 SV=2
589	sp|P61981|1433G_HUMAN	69	28456	3 (1)	3 (1)	0.12	14-3-3 protein gamma OS=Homo sapiens OX=9606 GN=YWHAG PE=1 SV=2
590	sp|Q99986|VRK1_HUMAN	69	45790	4 (2)	4 (2)	0.15	Serine/threonine-protein kinase VRK1 OS=Homo sapiens OX=9606 GN=VRK1 PE=1 SV=1
591	sp|Q96KR1|ZFR_HUMAN	69	118079	4 (1)	4 (1)	0.03	Zinc finger RNA-binding protein OS=Homo sapiens OX=9606 GN=ZFR PE=1 SV=2
592	sp|O43491|E41L2_HUMAN	69	113032	5 (1)	4 (1)	0.03	Band 4.1-like protein 2 OS=Homo sapiens OX=9606 GN=EPB41L2 PE=1 SV=1
593	sp|P53680|AP2S1_HUMAN	69	17178	4 (2)	4 (2)	0.43	AP-2 complex subunit sigma OS=Homo sapiens OX=9606 GN=AP2S1 PE=1 SV=2
594	sp|Q9HB71|CYBP_HUMAN	68	26308	3 (1)	2 (1)	0.13	Calcyclin-binding protein OS=Homo sapiens OX=9606 GN=CACYBP PE=1 SV=2
595	sp|P42224|STAT1_HUMAN	68	87850	4 (1)	4 (1)	0.04	Signal transducer and activator of transcription 1-alpha/beta OS=Homo sapiens OX=9606 GN=STAT1 PE=1 SV=2
596	sp|Q9Y5V0|ZN706_HUMAN	68	8606	7 (1)	5 (1)	0.4	Zinc finger protein 706 OS=Homo sapiens OX=9606 GN=ZNF706 PE=1 SV=1
597.1	sp|Q07021|C1QBP_HUMAN	68	31742	2 (2)	2 (2)	0.22	Complement component 1 Q subcomponent-binding protein, mitochondrial OS=Homo sapiens OX=9606 GN=C1QBP PE=1 SV=1
597.2	sp|Q2M296|MTHSD_HUMAN	53	42488	5 (2)	5 (2)	0.16	Methenyltetrahydrofolate synthase domain-containing protein OS=Homo sapiens OX=9606 GN=MTHFSD PE=1 SV=2
598	sp|P62633|CNBP_HUMAN	68	20704	6 (1)	5 (1)	0.16	Cellular nucleic acid-binding protein OS=Homo sapiens OX=9606 GN=CNBP PE=1 SV=1
599	sp|Q7LDG7|GRP2_HUMAN	68	70060	2 (1)	2 (1)	0.05	RAS guanyl-releasing protein 2 OS=Homo sapiens OX=9606 GN=RASGRP2 PE=1 SV=1
600	sp|P56134|ATPK_HUMAN	67	11025	2 (1)	2 (1)	0.31	ATP synthase subunit f, mitochondrial OS=Homo sapiens OX=9606 GN=ATP5MF PE=1 SV=3
601	sp|Q9NWB6|ARGL1_HUMAN	67	33197	19 (5)	12 (4)	0.46	Arginine and glutamate-rich protein 1 OS=Homo sapiens OX=9606 GN=ARGLU1 PE=1 SV=1
602	sp|Q12788|TBL3_HUMAN	67	90347	5 (1)	5 (1)	0.04	Transducin beta-like protein 3 OS=Homo sapiens OX=9606 GN=TBL3 PE=1 SV=2
603	sp|P04792|HSPB1_HUMAN	67	22826	3 (1)	2 (1)	0.15	Heat shock protein beta-1 OS=Homo sapiens OX=9606 GN=HSPB1 PE=1 SV=2
604	sp|Q14011|CIRBP_HUMAN	66	18637	5 (3)	4 (3)	0.65	Cold-inducible RNA-binding protein OS=Homo sapiens OX=9606 GN=CIRBP PE=1 SV=1
605	sp|O95707|RPP29_HUMAN	66	25580	2 (1)	2 (1)	0.13	Ribonuclease P protein subunit p29 OS=Homo sapiens OX=9606 GN=POP4 PE=1 SV=2
606	sp|Q9UPN3|MACF1_HUMAN	66	843033	41 (2)	37 (2)	0.01	Microtubule-actin cross-linking factor 1, isoforms 1/2/3/5 OS=Homo sapiens OX=9606 GN=MACF1 PE=1 SV=4
607	sp|Q92547|TOPB1_HUMAN	66	172681	5 (1)	5 (1)	0.02	DNA topoisomerase 2-binding protein 1 OS=Homo sapiens OX=9606 GN=TOPBP1 PE=1 SV=3
608	sp|Q8N1G4|LRC47_HUMAN	66	64004	7 (2)	7 (2)	0.11	Leucine-rich repeat-containing protein 47 OS=Homo sapiens OX=9606 GN=LRRC47 PE=1 SV=1
609	sp|Q96G21|IMP4_HUMAN	66	33850	3 (2)	3 (2)	0.21	U3 small nucleolar ribonucleoprotein protein IMP4 OS=Homo sapiens OX=9606 GN=IMP4 PE=1 SV=1
610	sp|Q9NPD3|EXOS4_HUMAN	66	26652	3 (1)	2 (1)	0.13	Exosome complex component RRP41 OS=Homo sapiens OX=9606 GN=EXOSC4 PE=1 SV=3
611	sp|P41743|KPCI_HUMAN	66	69188	5 (1)	5 (1)	0.05	Protein kinase C iota type OS=Homo sapiens OX=9606 GN=PRKCI PE=1 SV=2
612	sp|Q96C36|P5CR2_HUMAN	65	33958	8 (1)	5 (1)	0.1	Pyrroline-5-carboxylate reductase 2 OS=Homo sapiens OX=9606 GN=PYCR2 PE=1 SV=1
613	sp|Q15631|TSN_HUMAN	64	26281	3 (1)	2 (1)	0.13	Translin OS=Homo sapiens OX=9606 GN=TSN PE=1 SV=1
614	sp|O15553|MEFV_HUMAN	64	87359	13 (2)	10 (2)	0.08	Pyrin OS=Homo sapiens OX=9606 GN=MEFV PE=1 SV=1
615	sp|Q92879|CELF1_HUMAN	63	52429	7 (1)	4 (1)	0.06	CUGBP Elav-like family member 1 OS=Homo sapiens OX=9606 GN=CELF1 PE=1 SV=2
616	sp|Q15717|ELAV1_HUMAN	63	36240	4 (1)	3 (1)	0.09	ELAV-like protein 1 OS=Homo sapiens OX=9606 GN=ELAVL1 PE=1 SV=2
617	sp|O95639|CPSF4_HUMAN	63	31261	6 (2)	6 (2)	0.22	Cleavage and polyadenylation specificity factor subunit 4 OS=Homo sapiens OX=9606 GN=CPSF4 PE=1 SV=1
618	sp|P30153|2AAA_HUMAN	63	66065	6 (2)	5 (2)	0.1	Serine/threonine-protein phosphatase 2A 65 kDa regulatory subunit A alpha isoform OS=Homo sapiens OX=9606 GN=PPP2R1A PE=1 SV=4
619	sp|P18124|RL7_HUMAN	63	29264	7 (2)	6 (2)	0.24	60S ribosomal protein L7 OS=Homo sapiens OX=9606 GN=RPL7 PE=1 SV=1
620	sp|O15511|ARPC5_HUMAN	63	16367	4 (3)	4 (3)	0.76	Actin-related protein 2/3 complex subunit 5 OS=Homo sapiens OX=9606 GN=ARPC5 PE=1 SV=3
621	sp|O94906|PRP6_HUMAN	63	107656	12 (1)	9 (1)	0.03	Pre-mRNA-processing factor 6 OS=Homo sapiens OX=9606 GN=PRPF6 PE=1 SV=1
622	sp|Q8IXK0|PHC2_HUMAN	63	91341	2 (1)	2 (1)	0.04	Polyhomeotic-like protein 2 OS=Homo sapiens OX=9606 GN=PHC2 PE=1 SV=1
623	sp|Q9UBU8|MO4L1_HUMAN	62	41562	2 (1)	2 (1)	0.08	Mortality factor 4-like protein 1 OS=Homo sapiens OX=9606 GN=MORF4L1 PE=1 SV=2
624	sp|Q13501|SQSTM_HUMAN	62	48455	5 (2)	5 (2)	0.14	Sequestosome-1 OS=Homo sapiens OX=9606 GN=SQSTM1 PE=1 SV=1
625	sp|Q96FX7|TRM61_HUMAN	62	31704	6 (2)	5 (2)	0.22	tRNA (adenine(58)-N(1))-methyltransferase catalytic subunit TRMT61A OS=Homo sapiens OX=9606 GN=TRMT61A PE=1 SV=1
626	sp|Q15646|OASL_HUMAN	62	59702	4 (1)	4 (1)	0.06	2'-5'-oligoadenylate synthase-like protein OS=Homo sapiens OX=9606 GN=OASL PE=1 SV=2
627	sp|Q9BZZ5|API5_HUMAN	62	59310	8 (1)	7 (1)	0.06	Apoptosis inhibitor 5 OS=Homo sapiens OX=9606 GN=API5 PE=1 SV=3
628	sp|Q9H2K0|IF3M_HUMAN	62	31877	7 (2)	5 (2)	0.22	Translation initiation factor IF-3, mitochondrial OS=Homo sapiens OX=9606 GN=MTIF3 PE=1 SV=4
629	sp|Q14692|BMS1_HUMAN	62	146571	7 (2)	6 (2)	0.05	Ribosome biogenesis protein BMS1 homolog OS=Homo sapiens OX=9606 GN=BMS1 PE=1 SV=1
630	sp|P19447|ERCC3_HUMAN	61	90019	1 (1)	1 (1)	0.04	General transcription and DNA repair factor IIH helicase subunit XPB OS=Homo sapiens OX=9606 GN=ERCC3 PE=1 SV=1
631	sp|Q9ULX3|NOB1_HUMAN	61	47045	5 (2)	5 (2)	0.15	RNA-binding protein NOB1 OS=Homo sapiens OX=9606 GN=NOB1 PE=1 SV=1
632	sp|Q9Y606|TRUA_HUMAN	61	48010	2 (1)	2 (1)	0.07	tRNA pseudouridine synthase A OS=Homo sapiens OX=9606 GN=PUS1 PE=1 SV=3
633	sp|Q9NSI2|F207A_HUMAN	61	25441	3 (2)	3 (2)	0.28	Protein FAM207A OS=Homo sapiens OX=9606 GN=FAM207A PE=1 SV=2
634	sp|Q32MZ4|LRRF1_HUMAN	61	89826	6 (1)	5 (1)	0.04	Leucine-rich repeat flightless-interacting protein 1 OS=Homo sapiens OX=9606 GN=LRRFIP1 PE=1 SV=2
635	sp|P61313|RL15_HUMAN	61	24245	3 (2)	3 (2)	0.3	60S ribosomal protein L15 OS=Homo sapiens OX=9606 GN=RPL15 PE=1 SV=2
636	sp|P40121|CAPG_HUMAN	61	38760	1 (1)	1 (1)	0.09	Macrophage-capping protein OS=Homo sapiens OX=9606 GN=CAPG PE=1 SV=2
637	sp|Q9Y5M8|SRPRB_HUMAN	60	29912	6 (3)	6 (3)	0.37	Signal recognition particle receptor subunit beta OS=Homo sapiens OX=9606 GN=SRPRB PE=1 SV=3
638	sp|Q8TBZ6|TM10A_HUMAN	60	39979	1 (1)	1 (1)	0.08	tRNA methyltransferase 10 homolog A OS=Homo sapiens OX=9606 GN=TRMT10A PE=1 SV=1
639	sp|P56537|IF6_HUMAN	60	27095	2 (1)	2 (1)	0.12	Eukaryotic translation initiation factor 6 OS=Homo sapiens OX=9606 GN=EIF6 PE=1 SV=1
640	sp|P55010|IF5_HUMAN	60	49648	6 (2)	5 (2)	0.14	Eukaryotic translation initiation factor 5 OS=Homo sapiens OX=9606 GN=EIF5 PE=1 SV=2
641	sp|A8MWD9|RUXGL_HUMAN	60	8595	1 (1)	1 (1)	0.41	Putative small nuclear ribonucleoprotein G-like protein 15 OS=Homo sapiens OX=9606 GN=SNRPGP15 PE=5 SV=2
642	sp|P08134|RHOC_HUMAN	60	22334	2 (1)	2 (1)	0.15	Rho-related GTP-binding protein RhoC OS=Homo sapiens OX=9606 GN=RHOC PE=1 SV=1
643	sp|P23381|SYWC_HUMAN	60	53474	2 (1)	2 (1)	0.06	Tryptophan--tRNA ligase, cytoplasmic OS=Homo sapiens OX=9606 GN=WARS1 PE=1 SV=2
644	sp|P25398|RS12_HUMAN	60	14905	3 (1)	3 (1)	0.23	40S ribosomal protein S12 OS=Homo sapiens OX=9606 GN=RPS12 PE=1 SV=3
645	sp|Q9ULV4|COR1C_HUMAN	59	53899	9 (4)	9 (4)	0.27	Coronin-1C OS=Homo sapiens OX=9606 GN=CORO1C PE=1 SV=1
646	sp|Q9NVU7|SDA1_HUMAN	59	80277	10 (3)	10 (3)	0.13	Protein SDA1 homolog OS=Homo sapiens OX=9606 GN=SDAD1 PE=1 SV=3
647	sp|P60468|SC61B_HUMAN	59	10025	2 (2)	2 (2)	0.82	Protein transport protein Sec61 subunit beta OS=Homo sapiens OX=9606 GN=SEC61B PE=1 SV=2
648	sp|Q9Y6A4|CFA20_HUMAN	59	22931	2 (1)	2 (1)	0.15	Cilia- and flagella-associated protein 20 OS=Homo sapiens OX=9606 GN=CFAP20 PE=1 SV=1
649	sp|P49458|SRP09_HUMAN	59	10219	5 (3)	4 (3)	1.4	Signal recognition particle 9 kDa protein OS=Homo sapiens OX=9606 GN=SRP9 PE=1 SV=2
650	sp|Q9UH99|SUN2_HUMAN	59	80490	3 (1)	3 (1)	0.04	SUN domain-containing protein 2 OS=Homo sapiens OX=9606 GN=SUN2 PE=1 SV=3
651	sp|Q9H2W6|RM46_HUMAN	58	31799	7 (1)	6 (1)	0.1	39S ribosomal protein L46, mitochondrial OS=Homo sapiens OX=9606 GN=MRPL46 PE=1 SV=1
652	sp|Q9H444|CHM4B_HUMAN	58	24935	3 (1)	2 (1)	0.13	Charged multivesicular body protein 4b OS=Homo sapiens OX=9606 GN=CHMP4B PE=1 SV=1
653	sp|Q9BZJ0|CRNL1_HUMAN	58	100902	8 (1)	8 (1)	0.03	Crooked neck-like protein 1 OS=Homo sapiens OX=9606 GN=CRNKL1 PE=1 SV=4
654	sp|P60953|CDC42_HUMAN	58	21587	6 (3)	3 (1)	0.34	Cell division control protein 42 homolog OS=Homo sapiens OX=9606 GN=CDC42 PE=1 SV=2
655	sp|Q9UHB7|AFF4_HUMAN	58	127781	4 (1)	3 (1)	0.03	AF4/FMR2 family member 4 OS=Homo sapiens OX=9606 GN=AFF4 PE=1 SV=1
656	sp|Q71RC2|LARP4_HUMAN	58	81230	2 (1)	2 (1)	0.04	La-related protein 4 OS=Homo sapiens OX=9606 GN=LARP4 PE=1 SV=3
657	sp|Q86UK7|ZN598_HUMAN	58	100400	11 (4)	11 (4)	0.14	E3 ubiquitin-protein ligase ZNF598 OS=Homo sapiens OX=9606 GN=ZNF598 PE=1 SV=1
658	sp|Q9NUQ2|PLCE_HUMAN	58	42387	2 (1)	2 (1)	0.08	1-acyl-sn-glycerol-3-phosphate acyltransferase epsilon OS=Homo sapiens OX=9606 GN=AGPAT5 PE=1 SV=3
659	sp|Q9BZ95|NSD3_HUMAN	58	165330	7 (1)	7 (1)	0.02	Histone-lysine N-methyltransferase NSD3 OS=Homo sapiens OX=9606 GN=NSD3 PE=1 SV=1
660	sp|Q00325|MPCP_HUMAN	57	40525	8 (2)	6 (2)	0.17	Phosphate carrier protein, mitochondrial OS=Homo sapiens OX=9606 GN=SLC25A3 PE=1 SV=2
661	sp|Q8WYP5|ELYS_HUMAN	57	254223	9 (1)	5 (1)	0.01	Protein ELYS OS=Homo sapiens OX=9606 GN=AHCTF1 PE=1 SV=3
662	sp|P55160|NCKPL_HUMAN	57	129554	2 (1)	2 (1)	0.03	Nck-associated protein 1-like OS=Homo sapiens OX=9606 GN=NCKAP1L PE=1 SV=3
663	sp|Q13769|THOC5_HUMAN	57	79199	4 (3)	4 (3)	0.13	THO complex subunit 5 homolog OS=Homo sapiens OX=9606 GN=THOC5 PE=1 SV=2
664	sp|Q9BRU9|UTP23_HUMAN	56	28783	7 (2)	6 (2)	0.25	rRNA-processing protein UTP23 homolog OS=Homo sapiens OX=9606 GN=UTP23 PE=1 SV=2
665	sp|Q7L2E3|DHX30_HUMAN	56	134938	13 (2)	12 (2)	0.05	ATP-dependent RNA helicase DHX30 OS=Homo sapiens OX=9606 GN=DHX30 PE=1 SV=1
666	sp|O15446|RPA34_HUMAN	56	55236	9 (3)	9 (3)	0.19	DNA-directed RNA polymerase I subunit RPA34 OS=Homo sapiens OX=9606 GN=POLR1G PE=1 SV=1
667	sp|P31942|HNRH3_HUMAN	56	36960	6 (2)	4 (1)	0.19	Heterogeneous nuclear ribonucleoprotein H3 OS=Homo sapiens OX=9606 GN=HNRNPH3 PE=1 SV=2
668	sp|Q9Y265|RUVB1_HUMAN	56	50538	3 (2)	3 (2)	0.13	RuvB-like 1 OS=Homo sapiens OX=9606 GN=RUVBL1 PE=1 SV=1
669	sp|Q9UBB9|TFP11_HUMAN	56	97158	6 (1)	6 (1)	0.03	Tuftelin-interacting protein 11 OS=Homo sapiens OX=9606 GN=TFIP11 PE=1 SV=1
670	sp|Q9C0J8|WDR33_HUMAN	56	146198	15 (2)	11 (2)	0.05	pre-mRNA 3' end processing protein WDR33 OS=Homo sapiens OX=9606 GN=WDR33 PE=1 SV=2
671	sp|P48444|COPD_HUMAN	56	57630	3 (1)	3 (1)	0.06	Coatomer subunit delta OS=Homo sapiens OX=9606 GN=ARCN1 PE=1 SV=1
672	sp|P46778|RL21_HUMAN	55	18610	13 (4)	10 (4)	0.94	60S ribosomal protein L21 OS=Homo sapiens OX=9606 GN=RPL21 PE=1 SV=2
673	sp|Q02880|TOP2B_HUMAN	55	184122	4 (2)	3 (2)	0.04	DNA topoisomerase 2-beta OS=Homo sapiens OX=9606 GN=TOP2B PE=1 SV=3
674	sp|Q9NVF7|FBX28_HUMAN	55	41409	5 (1)	5 (1)	0.08	F-box only protein 28 OS=Homo sapiens OX=9606 GN=FBXO28 PE=1 SV=1
675	sp|Q96GM8|TOE1_HUMAN	55	57367	6 (1)	4 (1)	0.06	Target of EGR1 protein 1 OS=Homo sapiens OX=9606 GN=TOE1 PE=1 SV=1
676	sp|Q96HS1|PGAM5_HUMAN	55	32213	6 (2)	6 (2)	0.22	Serine/threonine-protein phosphatase PGAM5, mitochondrial OS=Homo sapiens OX=9606 GN=PGAM5 PE=1 SV=2
677	sp|P62826|RAN_HUMAN	55	24579	7 (2)	7 (2)	0.29	GTP-binding nuclear protein Ran OS=Homo sapiens OX=9606 GN=RAN PE=1 SV=3
678	sp|Q9H8G2|CAAP1_HUMAN	55	38971	4 (2)	3 (2)	0.18	Caspase activity and apoptosis inhibitor 1 OS=Homo sapiens OX=9606 GN=CAAP1 PE=1 SV=2
679	sp|O15145|ARPC3_HUMAN	55	20761	3 (2)	3 (2)	0.35	Actin-related protein 2/3 complex subunit 3 OS=Homo sapiens OX=9606 GN=ARPC3 PE=1 SV=3
680	sp|P06400|RB_HUMAN	55	106947	5 (2)	4 (2)	0.06	Retinoblastoma-associated protein OS=Homo sapiens OX=9606 GN=RB1 PE=1 SV=2
681	sp|P06730|IF4E_HUMAN	55	25310	1 (1)	1 (1)	0.13	Eukaryotic translation initiation factor 4E OS=Homo sapiens OX=9606 GN=EIF4E PE=1 SV=2
682	sp|Q9UNQ2|DIM1_HUMAN	55	35499	12 (1)	9 (1)	0.09	Probable dimethyladenosine transferase OS=Homo sapiens OX=9606 GN=DIMT1 PE=1 SV=1
683	sp|Q9BRZ2|TRI56_HUMAN	55	83147	11 (2)	9 (2)	0.08	E3 ubiquitin-protein ligase TRIM56 OS=Homo sapiens OX=9606 GN=TRIM56 PE=1 SV=3
684	sp|Q9BUL9|RPP25_HUMAN	54	20791	2 (2)	2 (2)	0.35	Ribonuclease P protein subunit p25 OS=Homo sapiens OX=9606 GN=RPP25 PE=1 SV=1
685	sp|Q5HYJ3|FA76B_HUMAN	54	39653	4 (1)	4 (1)	0.08	Protein FAM76B OS=Homo sapiens OX=9606 GN=FAM76B PE=1 SV=3
686	sp|Q96DH6|MSI2H_HUMAN	54	35345	6 (1)	5 (1)	0.09	RNA-binding protein Musashi homolog 2 OS=Homo sapiens OX=9606 GN=MSI2 PE=1 SV=1
687	sp|P51858|HDGF_HUMAN	54	26886	6 (3)	6 (3)	0.42	Hepatoma-derived growth factor OS=Homo sapiens OX=9606 GN=HDGF PE=1 SV=1
688	sp|P63208|SKP1_HUMAN	54	18817	7 (1)	7 (1)	0.18	S-phase kinase-associated protein 1 OS=Homo sapiens OX=9606 GN=SKP1 PE=1 SV=2
689	sp|P06746|DPOLB_HUMAN	54	38325	9 (3)	8 (3)	0.28	DNA polymerase beta OS=Homo sapiens OX=9606 GN=POLB PE=1 SV=3
690	sp|Q9Y230|RUVB2_HUMAN	54	51296	7 (2)	6 (2)	0.13	RuvB-like 2 OS=Homo sapiens OX=9606 GN=RUVBL2 PE=1 SV=3
691	sp|P62273|RS29_HUMAN	54	6900	5 (2)	4 (2)	1.3	40S ribosomal protein S29 OS=Homo sapiens OX=9606 GN=RPS29 PE=1 SV=2
692	sp|Q96KC8|DNJC1_HUMAN	53	64185	5 (1)	5 (1)	0.05	DnaJ homolog subfamily C member 1 OS=Homo sapiens OX=9606 GN=DNAJC1 PE=1 SV=1
693	sp|P42677|RS27_HUMAN	53	9797	3 (2)	3 (2)	0.84	40S ribosomal protein S27 OS=Homo sapiens OX=9606 GN=RPS27 PE=1 SV=3
694	sp|Q9UBB5|MBD2_HUMAN	53	43570	2 (1)	2 (1)	0.08	Methyl-CpG-binding domain protein 2 OS=Homo sapiens OX=9606 GN=MBD2 PE=1 SV=1
695	sp|P48730|KC1D_HUMAN	53	47585	8 (1)	3 (1)	0.07	Casein kinase I isoform delta OS=Homo sapiens OX=9606 GN=CSNK1D PE=1 SV=2
696	sp|P83111|LACTB_HUMAN	53	61111	1 (1)	1 (1)	0.05	Serine beta-lactamase-like protein LACTB, mitochondrial OS=Homo sapiens OX=9606 GN=LACTB PE=1 SV=2
697	sp|P17275|JUNB_HUMAN	53	36028	2 (1)	2 (1)	0.09	Transcription factor jun-B OS=Homo sapiens OX=9606 GN=JUNB PE=1 SV=1
698	sp|Q15386|UBE3C_HUMAN	53	124927	5 (1)	5 (1)	0.03	Ubiquitin-protein ligase E3C OS=Homo sapiens OX=9606 GN=UBE3C PE=1 SV=3
699	sp|Q9Y2X9|ZN281_HUMAN	53	97596	5 (1)	5 (1)	0.03	Zinc finger protein 281 OS=Homo sapiens OX=9606 GN=ZNF281 PE=1 SV=1
700	sp|Q9ULV3|CIZ1_HUMAN	53	101066	3 (2)	2 (1)	0.07	Cip1-interacting zinc finger protein OS=Homo sapiens OX=9606 GN=CIZ1 PE=1 SV=2
701	sp|Q9BPX5|ARP5L_HUMAN	53	16931	3 (1)	3 (1)	0.2	Actin-related protein 2/3 complex subunit 5-like protein OS=Homo sapiens OX=9606 GN=ARPC5L PE=1 SV=1
702	sp|Q6Y7W6|GGYF2_HUMAN	52	150320	7 (1)	7 (1)	0.02	GRB10-interacting GYF protein 2 OS=Homo sapiens OX=9606 GN=GIGYF2 PE=1 SV=1
703	sp|Q15154|PCM1_HUMAN	52	230057	13 (2)	12 (2)	0.03	Pericentriolar material 1 protein OS=Homo sapiens OX=9606 GN=PCM1 PE=1 SV=5
704	sp|Q9H5P4|PDZD7_HUMAN	52	112196	5 (1)	4 (1)	0.03	PDZ domain-containing protein 7 OS=Homo sapiens OX=9606 GN=PDZD7 PE=1 SV=2
705	sp|P62140|PP1B_HUMAN	52	37961	1 (1)	1 (1)	0.09	Serine/threonine-protein phosphatase PP1-beta catalytic subunit OS=Homo sapiens OX=9606 GN=PPP1CB PE=1 SV=3
706	sp|P35244|RFA3_HUMAN	52	13674	2 (1)	2 (1)	0.25	Replication protein A 14 kDa subunit OS=Homo sapiens OX=9606 GN=RPA3 PE=1 SV=1
707	sp|Q6I9Y2|THOC7_HUMAN	51	23956	7 (1)	7 (1)	0.14	THO complex subunit 7 homolog OS=Homo sapiens OX=9606 GN=THOC7 PE=1 SV=3
708	sp|O95239|KIF4A_HUMAN	51	141390	12 (1)	11 (1)	0.02	Chromosome-associated kinesin KIF4A OS=Homo sapiens OX=9606 GN=KIF4A PE=1 SV=3
709	sp|P00441|SODC_HUMAN	51	16154	1 (1)	1 (1)	0.21	Superoxide dismutase [Cu-Zn] OS=Homo sapiens OX=9606 GN=SOD1 PE=1 SV=2
710	sp|Q9BRD0|BUD13_HUMAN	51	70535	4 (2)	4 (2)	0.1	BUD13 homolog OS=Homo sapiens OX=9606 GN=BUD13 PE=1 SV=1
711	sp|Q9NUL7|DDX28_HUMAN	51	59773	6 (2)	6 (2)	0.11	Probable ATP-dependent RNA helicase DDX28 OS=Homo sapiens OX=9606 GN=DDX28 PE=1 SV=2
712	sp|Q9BQ61|TRIR_HUMAN	51	18465	4 (1)	2 (1)	0.18	Telomerase RNA component interacting RNase OS=Homo sapiens OX=9606 GN=TRIR PE=1 SV=1
713	sp|Q9H0U3|MAGT1_HUMAN	51	38411	4 (2)	2 (2)	0.18	Magnesium transporter protein 1 OS=Homo sapiens OX=9606 GN=MAGT1 PE=1 SV=1
714	sp|P38432|COIL_HUMAN	51	63254	3 (1)	3 (1)	0.05	Coilin OS=Homo sapiens OX=9606 GN=COIL PE=1 SV=1
715	sp|Q96HQ2|C2AIL_HUMAN	51	13244	1 (1)	1 (1)	0.26	CDKN2AIP N-terminal-like protein OS=Homo sapiens OX=9606 GN=CDKN2AIPNL PE=1 SV=1
716	sp|Q9BXP5|SRRT_HUMAN	50	101060	5 (2)	5 (2)	0.07	Serrate RNA effector molecule homolog OS=Homo sapiens OX=9606 GN=SRRT PE=1 SV=1
717	sp|P29350|PTN6_HUMAN	50	67918	8 (3)	8 (3)	0.15	Tyrosine-protein phosphatase non-receptor type 6 OS=Homo sapiens OX=9606 GN=PTPN6 PE=1 SV=1
718	sp|O75940|SPF30_HUMAN	50	26866	4 (1)	2 (1)	0.12	Survival of motor neuron-related-splicing factor 30 OS=Homo sapiens OX=9606 GN=SMNDC1 PE=1 SV=1
719	sp|P49207|RL34_HUMAN	50	13513	5 (2)	4 (2)	0.57	60S ribosomal protein L34 OS=Homo sapiens OX=9606 GN=RPL34 PE=1 SV=3
720	sp|Q9NY93|DDX56_HUMAN	50	62007	1 (1)	1 (1)	0.05	Probable ATP-dependent RNA helicase DDX56 OS=Homo sapiens OX=9606 GN=DDX56 PE=1 SV=1
721	sp|O00268|TAF4_HUMAN	50	110332	9 (1)	9 (1)	0.03	Transcription initiation factor TFIID subunit 4 OS=Homo sapiens OX=9606 GN=TAF4 PE=1 SV=2
722	sp|Q13459|MYO9B_HUMAN	50	244846	12 (1)	12 (1)	0.01	Unconventional myosin-IXb OS=Homo sapiens OX=9606 GN=MYO9B PE=1 SV=3
723	sp|Q9UL40|ZN346_HUMAN	50	33539	2 (1)	2 (1)	0.1	Zinc finger protein 346 OS=Homo sapiens OX=9606 GN=ZNF346 PE=1 SV=1
724	sp|Q14684|RRP1B_HUMAN	50	84774	9 (2)	8 (2)	0.08	Ribosomal RNA processing protein 1 homolog B OS=Homo sapiens OX=9606 GN=RRP1B PE=1 SV=3
725	sp|Q96GC5|RM48_HUMAN	50	24034	3 (2)	2 (1)	0.3	39S ribosomal protein L48, mitochondrial OS=Homo sapiens OX=9606 GN=MRPL48 PE=1 SV=2
726	sp|P62861|RS30_HUMAN	50	6644	7 (4)	3 (3)	2.62	40S ribosomal protein S30 OS=Homo sapiens OX=9606 GN=FAU PE=1 SV=1
727	sp|Q3KQU3|MA7D1_HUMAN	49	93106	8 (3)	8 (3)	0.11	MAP7 domain-containing protein 1 OS=Homo sapiens OX=9606 GN=MAP7D1 PE=1 SV=1
728	sp|Q9BVJ6|UT14A_HUMAN	49	88095	4 (1)	4 (1)	0.04	U3 small nucleolar RNA-associated protein 14 homolog A OS=Homo sapiens OX=9606 GN=UTP14A PE=1 SV=1
729	sp|Q9BZF1|OSBL8_HUMAN	49	101759	5 (1)	5 (1)	0.03	Oxysterol-binding protein-related protein 8 OS=Homo sapiens OX=9606 GN=OSBPL8 PE=1 SV=3
730	sp|Q8WUA2|PPIL4_HUMAN	49	57703	1 (1)	1 (1)	0.06	Peptidyl-prolyl cis-trans isomerase-like 4 OS=Homo sapiens OX=9606 GN=PPIL4 PE=1 SV=1
731	sp|Q9UN71|PCDGG_HUMAN	49	100606	2 (1)	2 (1)	0.03	Protocadherin gamma-B4 OS=Homo sapiens OX=9606 GN=PCDHGB4 PE=2 SV=1
732	sp|Q96FJ2|DYL2_HUMAN	49	10457	3 (1)	3 (1)	0.33	Dynein light chain 2, cytoplasmic OS=Homo sapiens OX=9606 GN=DYNLL2 PE=1 SV=1
733	sp|P18583|SON_HUMAN	49	264063	6 (1)	5 (1)	0.01	Protein SON OS=Homo sapiens OX=9606 GN=SON PE=1 SV=4
734	sp|Q9NTI5|PDS5B_HUMAN	49	165818	30 (4)	25 (4)	0.08	Sister chromatid cohesion protein PDS5 homolog B OS=Homo sapiens OX=9606 GN=PDS5B PE=1 SV=1
735	sp|Q05048|CSTF1_HUMAN	48	49125	3 (1)	3 (1)	0.07	Cleavage stimulation factor subunit 1 OS=Homo sapiens OX=9606 GN=CSTF1 PE=1 SV=1
736	sp|O43312|MTSS1_HUMAN	48	82770	4 (1)	4 (1)	0.04	Protein MTSS 1 OS=Homo sapiens OX=9606 GN=MTSS1 PE=1 SV=2
737	sp|P49750|YLPM1_HUMAN	48	241723	13 (2)	9 (2)	0.03	YLP motif-containing protein 1 OS=Homo sapiens OX=9606 GN=YLPM1 PE=1 SV=4
738	sp|Q9BVP2|GNL3_HUMAN	48	62468	12 (3)	9 (2)	0.17	Guanine nucleotide-binding protein-like 3 OS=Homo sapiens OX=9606 GN=GNL3 PE=1 SV=2
739	sp|Q13303|KCAB2_HUMAN	48	41259	7 (3)	4 (2)	0.26	Voltage-gated potassium channel subunit beta-2 OS=Homo sapiens OX=9606 GN=KCNAB2 PE=1 SV=2
740	sp|P24928|RPB1_HUMAN	48	218408	18 (1)	16 (1)	0.01	DNA-directed RNA polymerase II subunit RPB1 OS=Homo sapiens OX=9606 GN=POLR2A PE=1 SV=2
741	sp|Q9BYJ9|YTHD1_HUMAN	48	61007	8 (3)	7 (3)	0.17	YTH domain-containing family protein 1 OS=Homo sapiens OX=9606 GN=YTHDF1 PE=1 SV=1
742	sp|O00442|RTCA_HUMAN	48	39825	6 (3)	5 (2)	0.27	RNA 3'-terminal phosphate cyclase OS=Homo sapiens OX=9606 GN=RTCA PE=1 SV=1
743	sp|P13196|HEM1_HUMAN	47	71391	2 (1)	2 (1)	0.05	5-aminolevulinate synthase, nonspecific, mitochondrial OS=Homo sapiens OX=9606 GN=ALAS1 PE=1 SV=2
744	sp|Q9BQA1|MEP50_HUMAN	47	37442	2 (1)	2 (1)	0.09	Methylosome protein 50 OS=Homo sapiens OX=9606 GN=WDR77 PE=1 SV=1
745	sp|P62258|1433E_HUMAN	47	29326	4 (1)	4 (1)	0.11	14-3-3 protein epsilon OS=Homo sapiens OX=9606 GN=YWHAE PE=1 SV=1
746	sp|Q02543|RL18A_HUMAN	47	21034	4 (3)	4 (3)	0.56	60S ribosomal protein L18a OS=Homo sapiens OX=9606 GN=RPL18A PE=1 SV=2
747	sp|Q9UM00|TMCO1_HUMAN	47	27461	2 (2)	2 (2)	0.26	Calcium load-activated calcium channel OS=Homo sapiens OX=9606 GN=TMCO1 PE=1 SV=2
748	sp|Q8WWH5|TRUB1_HUMAN	47	37515	3 (1)	3 (1)	0.09	Probable tRNA pseudouridine synthase 1 OS=Homo sapiens OX=9606 GN=TRUB1 PE=1 SV=1
749	sp|Q9NWU5|RM22_HUMAN	47	23797	5 (1)	5 (1)	0.14	39S ribosomal protein L22, mitochondrial OS=Homo sapiens OX=9606 GN=MRPL22 PE=1 SV=1
750	sp|Q9H7E9|CH033_HUMAN	47	25319	1 (1)	1 (1)	0.13	UPF0488 protein C8orf33 OS=Homo sapiens OX=9606 GN=C8orf33 PE=1 SV=1
751	sp|Q8N3X1|FNBP4_HUMAN	47	110654	5 (1)	5 (1)	0.03	Formin-binding protein 4 OS=Homo sapiens OX=9606 GN=FNBP4 PE=1 SV=3
752	sp|O94851|MICA2_HUMAN	47	128092	6 (1)	5 (1)	0.03	[F-actin]-monooxygenase MICAL2 OS=Homo sapiens OX=9606 GN=MICAL2 PE=1 SV=1
753	sp|P49591|SYSC_HUMAN	47	59253	4 (2)	4 (2)	0.11	Serine--tRNA ligase, cytoplasmic OS=Homo sapiens OX=9606 GN=SARS1 PE=1 SV=3
754	sp|Q9NZM5|NOP53_HUMAN	47	54470	4 (2)	3 (2)	0.12	Ribosome biogenesis protein NOP53 OS=Homo sapiens OX=9606 GN=NOP53 PE=1 SV=2
[truncated: 204 more rows]

## Sheet: Anti-Sense+Ra
		Score	Mass	Matches	Sequences	emPAI
[truncated: 925 more rows]

## Sheet: Sense vs Anti-Sense
		Score	Mass	Matches	Sequences	emPAI
[truncated: 116 more rows]

[truncated: 2 more sheets: Sense+Ra vs Anti-Sense+Ra, Intersection of the former two]
