# Supplementary material for: Mycobacterium tuberculosis manipulates LINC02528 in macrophages to modulate anti-tuberculosis metabolic immunity
Source: PLoS Pathog. 2025 Dec 23;21(12):e1013810. doi: 10.1371/journal.ppat.1013810 (PMC12768373; doi:10.1371/journal.ppat.1013810)
Supplement: S4 Data — (XLSX) [file ppat.1013810.s015.xlsx]

## Sheet:  siLinc_Ra vs siNC_Ra 
Gene ID	Gene Symbol	Type	log2 (Linc_Ra / NC_Ra)	Linc_1 FPKM	Linc_2 FPKM	Linc_3 FPKM	Linc_Ra_1 FPKM	Linc_Ra_2 FPKM	Linc_Ra_3 FPKM	NC_1 FPKM	NC_2 FPKM	NC_3 FPKM	NC_Ra_1 FPKM	NC_Ra_2 FPKM	NC_Ra_3 FPKM	Linc_Ra Average FPKM	NC_Ra Average FPKM	Linc Average FPKM	NC Average FPKM	log2 (Linc_Ra / Linc)	log2 (Linc / NC)	log2 (NC_Ra / NC)	Pvalue(Linc_Ra / Linc)	Pvalue(Linc / NC)	Pvalue(NC_Ra / NC)	Pvalue(Linc_Ra / NC_Ra)
3575	IL7R	mRNA	0.497821	0.98	0.85	0.99	4.45	4.47	3.52	0.67	0.67	0.51	3.01	3	2.77	4.14667	2.92667	0.94	0.616667	2.29425	0.599941	2.39621	6.97e-49	0.010408	9.47e-41	7.34e-05
5791	PTPRE	mRNA	0.217455	34.35	34.8	34.08	46.82	44.18	45.34	33.15	29.96	32.25	40.19	37.02	39.67	45.4467	38.96	34.41	31.7867	0.533338	0.092595	0.408255	4.83e-21	0.0680898	1.53e-13	0.000263
55819	RNF130	mRNA	-0.231551	73.53	75.27	71.98	57.28	62.92	64.78	73.92	72.89	79.91	67.89	72.45	76.42	61.66	72.2533	73.5933	75.5733	-0.117785	-0.0344635	0.0793194	0.0598092	0.482526	0.159564	0.000641
5597	MAPK6	mRNA	0.269091	52.16	53.95	53.83	68.38	62.79	56.48	42.43	43.31	39.91	48.82	52.1	53.16	62.55	51.36	53.3133	41.8833	0.362802	0.348435	0.441998	2.03e-08	2.78e-14	4.87e-17	8.64e-05
90853	SPOCD1	mRNA	-0.254283	24.41	22.74	22.07	17.32	18.24	19.55	29.16	28.25	30.1	22.18	21.84	21.4	18.37	21.8067	23.0733	29.17	-0.189303	-0.339958	-0.27511	0.0177419	1.57e-07	2.28e-05	0.0011769
348	APOE	mRNA	-0.637589	124.14	121.94	133.14	109.14	124.5	154.09	162.72	188.91	205.58	192	190.98	214.78	129.243	199.253	126.407	185.737	0.164118	-0.553117	0.248731	0.281868	3.45e-17	0.000372	6.4e-05
3099	HK2	mRNA	0.187656	20.59	22.87	20.52	40.08	38.2	36.41	19.74	20.52	20.07	32.59	33.43	33.07	38.23	33.03	21.3267	20.11	0.931021	0.0812136	0.824502	1.13e-51	0.129948	1.17e-67	0.000643
8871	SYNJ2	mRNA	0.298933	3.81	3.83	3.54	4.55	4.61	4.11	3.2	3.31	3.41	3.57	3.41	3.47	4.42333	3.48333	3.72667	3.30667	0.392368	0.116346	0.209686	2.07e-05	0.193976	0.0224197	0.00124243
1441	CSF3R	mRNA	-0.250373	26.8	25.71	26.73	22.91	22.93	26.06	29.37	31.05	34.15	30.32	26.59	27.61	23.9667	28.1733	26.4133	31.5233	-0.0186107	-0.243895	-0.0122609	0.787906	4.44e-05	0.853248	0.000798
6091	ROBO1	mRNA	-0.300504	10.17	10.03	9.72	23.39	23.72	20.31	12.14	12.14	11.51	27.48	28.16	26.9	22.4733	27.5133	9.97333	11.93	1.31715	-0.260628	1.35684	1.25e-79	8.67e-06	1.48e-143	5.55e-06
6372	CXCL6	mRNA	0.796901	0.29	0.32	0.29	2.5	3	2.65	0.13	0.2	0.2	1.52	1.63	1.49	2.71667	1.54667	0.3	0.176667	3.3182	0.763462	3.28428	3.41e-20	0.267961	4.65e-12	0.000777
163882	CNST	mRNA	0.209316	24.6	24.84	25.72	37.8	36.75	35.44	24.65	23.98	23.01	31.57	30.48	32.76	36.6633	31.6033	25.0533	23.88	0.676453	0.0701807	0.537154	7.42e-34	0.151573	8.42e-25	0.000305
1191	CLU	mRNA	-0.458326	42.4	42.51	42.77	31.88	38.28	41.38	47.53	47.21	53.06	51.49	52	48.86	37.18	50.7833	42.56	49.2667	-0.0605055	-0.211281	0.186456	0.477288	0.000316	0.00247186	1.17e-07
2167	FABP4	mRNA	0.551811	350.68	294.78	332.72	165.69	169.27	159.36	235.94	190.5	198.47	97.06	115.91	121.03	164.773	111.333	326.06	208.303	-0.85088	0.644962	-0.758117	1.07e-38	1.37e-07	5.04e-08	1.45e-12
639	PRDM1	mRNA	0.254377	15.2	15.84	15.32	38.46	36.01	34.07	14.92	12.94	13.37	30.77	29.53	30.13	36.18	30.1433	15.4533	13.7433	1.35976	0.16852	1.27368	4.74e-102	0.00876788	3.11e-97	3.06e-05
4199	ME1	mRNA	0.464194	19.05	18.52	19.63	13.89	12.29	13.51	17.29	13.16	15.32	9.79	8.72	10.04	13.23	9.51667	19.0667	15.2567	-0.406296	0.345887	-0.525028	1.2e-06	0.000113	4.33e-07	1.19e-06
10461	MERTK	mRNA	0.271952	29.68	30.05	27.64	26.68	24.66	24.23	23.8	21.96	23.48	20.71	20.53	20.65	25.19	20.63	29.1233	23.08	-0.0791234	0.336959	-0.0142669	0.235166	8.36e-09	0.815433	4.77e-05
440193	CCDC88C	mRNA	0.302438	10.75	10.36	10.94	11.36	10.88	12	8.66	8.3	9.34	10.08	8.05	9.72	11.4133	9.28333	10.6833	8.76667	0.205744	0.27858	0.18166	0.00559563	6.25e-05	0.0227229	0.000259
4599	MX1	mRNA	0.243323	17.2	16.12	17.98	22.1	22.61	22.21	13.91	13.65	12.9	19.21	18.49	18.49	22.3067	18.73	17.1	13.4867	0.513502	0.344704	0.614648	6.46e-13	2.06e-06	2.76e-17	0.000562
115362	GBP5	mRNA	0.274231	3.86	2.89	3.42	19.44	18.42	17.3	2.29	2.57	2.47	16.42	14.39	14.28	18.3867	15.03	3.39	2.44333	2.57903	0.475259	2.77961	7.93e-158	0.00057	8.73e-170	0.000482
3394	IRF8	mRNA	-0.207333	83.64	87	88.1	55.19	54.87	60.88	92.69	101.4	103.15	66.55	62.47	66.54	56.98	65.1867	86.2467	99.08	-0.465732	-0.198558	-0.456985	6.57e-15	2.22e-05	1.91e-18	0.00116512
1827	RCAN1	mRNA	0.475713	115.36	111.53	116.01	114.63	108.91	109.82	68.83	63.75	66.92	81.86	75.23	77.41	111.12	78.1667	114.3	66.5	0.103719	0.736974	0.364724	0.0422891	4.89e-61	2.86e-12	3.52e-17
6004	RGS16	mRNA	-0.260294	104.15	101.32	102.21	169.95	199.05	193.83	108.75	121.32	120.36	223.49	233.72	210.52	187.61	222.577	102.56	116.81	1.00652	-0.188548	1.07822	4.44e-58	4.37e-05	9.6e-96	0.000104
90161	HS6ST2	mRNA	-0.684817	0.97	0.94	0.9	0.91	1.02	0.92	1.82	1.56	1.8	1.44	1.52	1.61	0.95	1.52333	0.936667	1.72667	0.183932	-0.90203	-0.0333519	0.421018	4.86e-06	0.853069	0.000763
1846	DUSP4	mRNA	0.175722	39.78	37.46	40.27	42.9	42.21	41.61	31.69	30.59	31.29	37.42	35.78	38.2	42.24	37.1333	39.17	31.19	0.24528	0.325198	0.394541	2.01e-06	2.83e-13	2.21e-16	0.00109095
80381	CD276	mRNA	0.214712	217.55	209.72	217.63	184.77	177.09	177.79	166.68	161.9	172.2	156.47	155.02	151.3	179.883	154.263	214.967	166.927	-0.0951592	0.342606	0.0325327	0.0352048	4.24e-22	0.417473	9.28e-06
6210	RPS15A	mRNA	-0.253481	422.65	400.89	396.7	274.64	308.06	338.45	405.61	409.13	400.47	358.2	357.73	373.92	307.05	363.283	406.747	405.07	-0.269345	0.010621	-0.00527132	0.000229	0.810957	0.912198	0.000747
3084	NRG1	mRNA	0.663727	0.2	0.41	0.21	1.41	1.65	1.53	0.46	0.34	0.24	0.96	0.84	1.14	1.53	0.98	0.273333	0.346667	2.16496	-0.278993	1.22208	6.96e-23	0.344913	2.59e-07	0.000181
1476	CSTB	mRNA	-0.321407	293.92	294.61	284.28	516.46	573.39	626.52	260.92	262.59	287.55	704.08	694.89	726.45	572.123	708.473	290.937	270.353	1.10933	0.105349	1.53608	2.44e-62	0.0232073	5.21e-238	1.64e-06
6386	SDCBP	mRNA	-0.306049	131.32	129.8	133.75	179.29	176.61	162.04	167.44	162.8	161.17	204.42	213.5	221.49	172.647	213.137	131.623	163.803	0.522534	-0.307246	0.521169	5.92e-23	4.9e-16	1.44e-31	8.05e-08
5523	PPP2R3A	mRNA	0.469852	1.83	1.69	1.83	2.08	2.4	2	1.67	1.45	1.29	1.46	1.81	1.34	2.16	1.53667	1.78333	1.47	0.34865	0.29728	0.175823	0.00875954	0.0284786	0.240779	0.0010932
91373	UAP1L1	mRNA	-0.234161	55.71	52.46	60.26	60.01	60.67	66.79	60.26	64.13	69.96	75.5	70.7	71.09	62.49	72.43	56.1433	64.7833	0.287267	-0.211117	0.310156	6.47e-06	0.000221	3.34e-08	0.000155
2580	GAK	mRNA	0.224812	35.42	34.38	36.59	56.05	56.36	56.21	31.39	32.18	31.45	48.8	47.19	47.27	56.2067	47.7533	35.4633	31.6733	0.799807	0.161548	0.736358	1.7e-54	0.00045	1.12e-54	1.73e-05
5829	PXN	mRNA	0.291343	18.86	16.52	17.89	16.01	14.2	15.13	13.85	14.76	14.7	13.16	11.52	12.02	15.1133	12.2333	17.7567	14.4367	-0.117065	0.308035	-0.10057	0.106858	1.67e-06	0.164223	0.000216
6303	SAT1	mRNA	0.209356	153.37	159.96	145.98	426.7	451.76	422.86	102.32	102.5	101.6	370.3	382.66	366.54	433.773	373.167	153.103	102.14	1.78415	0.537166	2.11183	9.4e-266	5.98e-33	0	5.86e-05
7942	TFEB	mRNA	-0.314611	45.67	45.13	48.87	96.7	107.75	121.46	49.53	56.61	58.03	136.57	131.16	134.31	108.637	134.013	46.5567	54.7233	1.36341	-0.236777	1.44119	1e-72	8.44e-05	7.28e-150	1.75e-05
51660	MPC1	mRNA	-0.309001	121.19	124.64	127.56	122.88	132.07	140.04	133.65	136.01	128.22	157.73	168.09	173.52	131.663	166.447	124.463	132.627	0.295892	-0.0942989	0.510484	3.2e-07	0.0457754	7.26e-24	2.66e-07
4363	ABCC1	mRNA	0.192458	16.5	15.23	16.83	31.62	30.76	30.04	15.11	14.78	15.71	27.58	26.31	27.17	30.8067	27.02	16.1867	15.2	1.09672	0.118404	1.02245	6.18e-77	0.0448283	5.85e-75	0.000641
22846	VASH1	mRNA	-0.407833	13.54	14.09	14.57	9.33	9.55	9.76	17.09	19.22	19.6	12.66	12.68	12.45	9.54667	12.5967	14.0667	18.6367	-0.425487	-0.399865	-0.417589	1.52e-10	2.86e-12	6.85e-12	2.81e-09
6993	DYNLT1	mRNA	-0.264127	97.17	96.48	96.81	124.65	145.1	153.28	91.49	99.52	95.79	166.75	174.65	162.2	141.01	167.867	96.82	95.6	0.676461	0.0174853	0.957996	2.93e-18	0.767883	1.7e-59	0.000648
11309	SLCO2B1	mRNA	0.42978	9.93	9.03	9.32	11.64	10.79	11.35	5.64	5.87	6.09	8.32	8.26	8.47	11.26	8.35	9.42667	5.86667	0.348871	0.670615	0.589551	1.71e-05	3.88e-15	2.36e-11	1.55e-07
55711	FAR2	mRNA	-0.3905	31.38	33.57	31.52	10.45	10.32	11.1	49.6	48.38	48.35	12.76	13.63	14.79	10.6233	13.7267	32.1567	48.7767	-1.45702	-0.606477	-1.67297	1.12e-91	2.57e-34	8.61e-165	3.66e-06
25932	CLIC4	mRNA	-0.275553	17.92	17.05	17.57	22.27	20.89	18.74	23.08	24.2	22.7	24.51	24.9	24.79	20.6333	24.7333	17.5133	23.3267	0.36952	-0.414143	0.230726	2.55e-07	4.95e-14	2.27e-05	8.5e-05
9381	OTOF	mRNA	0.803167	1.74	2.09	1.7	2.23	2.28	2.46	1.28	1.05	1.36	1.41	1.2	1.39	2.32333	1.33333	1.84333	1.23	0.467221	0.570691	0.234593	0.00133963	0.000621	0.195734	1.98e-07
6637	SNRPG	mRNA	-0.292604	162.19	155.62	165.46	122.97	145.76	149.18	181.03	192.44	175.98	165.08	176.39	171.07	139.303	170.847	161.09	183.15	-0.0697897	-0.202221	0.0205132	0.336794	0.000252	0.732953	0.000115
604	BCL6	mRNA	0.429656	28.64	29.35	30.32	49.15	45.31	44.24	28.03	28.12	28.33	37.8	33.98	36.1	46.2333	35.96	29.4367	28.16	0.943181	0.0726614	0.58594	1.83e-48	0.147895	5.05e-24	9.38e-10
9770	RASSF2	mRNA	0.4624	2.64	2.54	2.65	2.97	2.97	2.59	1.87	2.11	2.2	2.16	1.94	2.08	2.84333	2.06	2.61	2.06	0.256898	0.346986	0.141386	0.0340699	0.00576715	0.300695	0.000334
284021	MILR1	mRNA	-0.279164	35.34	33.25	34.63	28.88	27.47	28.81	44.35	41.4	42.7	34.34	32.6	35.82	28.3867	34.2533	34.4067	42.8167	-0.154332	-0.293152	-0.168514	0.0415373	8.35e-06	0.0154989	0.000326
4133	MAP2	mRNA	0.391098	3.56	3.35	3.23	3.55	3.24	3.07	2.77	2.41	2.33	2.35	2.92	2.38	3.28667	2.55	3.38	2.50333	0.158955	0.342761	0.110344	0.13405	0.00108069	0.343898	0.000639
26037	SIPA1L1	mRNA	0.462311	3.68	3.8	3.65	6.5	6.52	5.91	2.58	2.6	2.68	4.73	4.56	4.37	6.31	4.55333	3.71	2.62	0.888494	0.510317	0.936324	3.68e-26	1.9e-08	4.34e-25	3.38e-08
56937	PMEPA1	mRNA	-0.910296	0.35	0.45	0.42	0.33	0.64	0.43	0.52	0.56	0.72	0.92	0.8	0.93	0.466667	0.883333	0.406667	0.6	0.316024	-0.518833	0.707669	0.320968	0.0679408	0.00325973	0.000617
28231	SLCO4A1	mRNA	0.252536	20.79	21.1	22.52	27.33	27.89	33.05	16.71	17.37	19.67	25.48	22.85	24.91	29.4233	24.4133	21.47	17.9167	0.559672	0.286142	0.59323	3.12e-14	2.77e-05	4.13e-16	0.00111762
8091	HMGA2	mRNA	-0.70723	4.38	4.86	4.57	2.42	2.87	2.81	6.92	6.9	6.41	4.35	4.14	4.35	2.7	4.28	4.60333	6.74333	-0.714601	-0.620276	-0.627726	8.22e-08	2.17e-09	6.65e-09	1.71e-07
23193	GANAB	mRNA	0.3467	85.57	85.41	88.24	76.75	79.04	78.12	62.19	64.55	66.27	61.23	61.83	58.72	77.97	60.5933	86.4067	64.3367	-0.00675745	0.420708	0.067112	0.888006	4.62e-26	0.145512	5.02e-11
51700	CYB5R2	mRNA	-0.878008	1.48	1.18	0.88	1.95	2.43	2.7	1.47	1.5	1.56	4.61	4.49	3.94	2.36	4.34667	1.18	1.51	1.10629	-0.346985	1.63746	0.000226	0.283329	5.69e-12	7.58e-05
8440	NCK2	mRNA	-0.249077	100.39	97.57	104.69	52.64	54.79	58.83	122.68	117.99	125.43	67.27	63.63	67.21	55.42	66.0367	100.883	122.033	-0.71483	-0.264427	-0.730327	3.17e-33	1.4e-10	4.5e-52	0.000127
427	ASAH1	mRNA	-0.355319	245.49	243.91	252.94	334.43	358.24	336.07	287.5	275.57	274.75	401.14	445.12	458.57	342.913	434.943	247.447	279.273	0.606088	-0.17213	0.789142	9.22e-36	1.51e-06	1.11e-57	1.64e-09
54434	SSH1	mRNA	0.330116	7.77	6.98	6.96	16.11	14.63	14.06	6.35	6.1	6.29	12.58	12.13	10.72	14.9333	11.81	7.23667	6.24667	1.18375	0.241916	1.09525	3.51e-60	0.000466	1.11e-57	5.61e-06
102723996	LOC102723996	mRNA	0.499961	1.83	1.64	1.44	4	4.67	3.75	1.52	1.9	1.63	3.35	2.85	2.42	4.14	2.87333	1.63667	1.68333	1.46515	0.000822	0.96586	9.4e-21	0.996503	4.68e-08	0.00096
200576	PIKFYVE	mRNA	0.270484	22.18	21.94	21.39	28.34	24.39	22.11	23.09	21.68	19.17	19.92	20.8	20.77	24.9467	20.4967	21.8367	21.3133	0.303877	0.0653881	0.0985005	4.01e-05	0.25636	0.109714	0.000358
4327	MMP19	mRNA	0.21964	26.05	24.71	27.09	52.03	55.06	52.45	22.35	20.41	22.03	43.53	45.7	45.08	53.18	44.77	25.95	21.5967	1.06706	0.234511	1.08178	4.51e-61	0.000283	2.41e-69	0.000444
3695	ITGB7	mRNA	0.413758	176.15	183.42	177.79	163.6	167.17	166.41	110.32	119.32	112.97	123.65	124.83	120.34	165.727	122.94	179.12	114.203	0.0192997	0.648564	0.254034	0.683672	7.12e-58	7.31e-09	3.43e-17
64218	SEMA4A	mRNA	-0.388462	12.51	12.26	12.77	36.92	41.22	44.05	14.13	14.1	16.33	53.93	54.07	50.43	40.73	52.81	12.5133	14.8533	1.83434	-0.246259	1.97641	7.76e-124	0.00165694	2.39e-199	5.75e-08
9672	SDC3	mRNA	0.571101	11.93	10.56	12.25	8.38	7.5	7.35	7.44	7.49	7.92	4.98	4.88	5.66	7.74333	5.17333	11.58	7.61667	-0.441972	0.59763	-0.415592	1.24e-07	9.75e-16	2.91e-06	2.09e-09
57823	SLAMF7	mRNA	0.415244	61.01	57.94	60.71	253.58	242.95	227.83	39.58	36.68	34.65	173.53	181.84	184	241.453	179.79	59.8867	36.97	2.15555	0.693273	2.43334	0	5.29e-37	0	8.5e-15
57584	ARHGAP21	mRNA	0.376242	9.45	9.58	9.93	21.35	20.39	19.37	7.9	7	6.95	15.17	16.14	15.67	20.37	15.66	9.65333	7.28333	1.22007	0.402014	1.24563	3.51e-84	3.37e-09	5.37e-79	1.14e-09
928	CD9	mRNA	-0.752025	10.52	11.07	11.96	8.5	9.27	11.16	14.74	15.27	16.54	16.07	15.92	16.28	9.64333	16.09	11.1833	15.5167	-0.0800591	-0.472918	0.199036	0.553433	1.7e-05	0.0520362	1.34e-09
338382	RAB7B	mRNA	0.622938	175.5	178.77	173.15	112.86	109.03	108.84	117.77	113.18	116.62	74.18	68.42	70.17	110.243	70.9233	175.807	115.857	-0.550818	0.604077	-0.569837	2.8e-31	1.73e-58	1.67e-35	2.68e-31
6139	RPL17	mRNA	-0.226689	506.54	513.08	480.87	401.94	438.87	466.49	591.45	564.29	533.06	500.09	499.83	528.51	435.767	509.477	500.163	562.933	-0.0628597	-0.161368	0.00238003	0.304891	0.000403	0.961465	0.000325
51514	DTL	mRNA	0.311534	16.65	15.72	17.32	6.73	6.29	6.37	13.85	13.17	13.88	5.2	5.26	5.09	6.46333	5.18333	16.5633	13.6333	-1.22168	0.280847	-1.25263	3.11e-54	8.43e-06	6.4e-55	0.00127219
3842	TNPO1	mRNA	-0.235398	45.96	43.85	44.84	53.41	50.11	45.14	58.25	55.22	48.87	56.61	57.46	56.72	49.5533	56.93	44.8833	54.1133	0.245525	-0.272787	0.20788	9.1e-05	1.48e-08	7.78e-05	0.000306
22918	CD93	mRNA	0.57136	2.14	1.99	1.92	2.16	1.86	1.95	2.09	2.02	1.87	1.23	1.48	1.31	1.99	1.34	2.01667	1.99333	0.12802	-0.000983	-0.444525	0.317129	0.99358	0.00137753	5.39e-05
11006	LILRB4	mRNA	-0.247354	104.98	108.33	107.79	107.69	112.31	116.63	128.45	140.37	141.96	134.56	132.46	132.79	112.21	133.27	107.033	136.927	0.194919	-0.354538	0.0876874	0.000332	3.14e-15	0.0587588	5.94e-06
64780	MICAL1	mRNA	-0.256031	39.96	42.43	43.55	43.25	46.71	49.1	46.19	52.83	54.14	56.4	53.98	53.7	46.3533	54.6933	41.98	51.0533	0.273015	-0.280299	0.248723	1.61e-05	1.01e-06	1.51e-05	4.13e-05
6840	SVIL	mRNA	0.518617	1.59	1.67	1.51	1.63	1.38	1.59	1.38	1.28	1.27	1.16	0.98	1.01	1.53333	1.05	1.59	1.31	0.0802094	0.282723	-0.155865	0.571155	0.0455719	0.327886	0.000849
4892	NRAP	mRNA	0.507372	3.2	2.84	2.6	3.09	2.81	2.7	1.83	1.74	1.66	2.14	1.91	1.94	2.86667	1.99667	2.88	1.74333	0.122856	0.728853	0.344066	0.32081	3.18e-08	0.0150903	8.46e-05
3576	CXCL8	mRNA	0.511228	34.19	37.24	34.01	1250.43	1163.46	1110.62	21.6	21.92	18.41	784.1	821.43	850.36	1174.84	818.63	35.1467	20.6433	5.18857	0.781751	5.45899	0	1.32e-24	0	1.55e-16
1889	ECE1	mRNA	0.475258	6.31	6.08	6.22	7.04	6.49	6.2	5.22	5.53	5.86	5.41	4.56	4.02	6.57667	4.66333	6.20333	5.53667	0.208334	0.170905	-0.0961657	0.017873	0.0424396	0.365173	1.06e-05
2030	SLC29A1	mRNA	-0.296453	44.72	47.3	47.21	26	29.84	34.37	51.2	52.55	55.95	37.54	37.27	35.24	30.07	36.6833	46.41	53.2333	-0.474397	-0.215791	-0.393845	1.56e-08	4.82e-05	1.57e-11	0.000721
10472	ZBTB18	mRNA	-0.30173	9.25	8.48	8.52	6.2	5.79	5.9	10.82	11.18	10.26	7.33	7.76	7.41	5.96333	7.5	8.75	10.7533	-0.385995	-0.300693	-0.385191	2.21e-05	0.000109	2.05e-06	0.00110277
1349	COX7B	mRNA	-0.215077	249.02	244.15	227.56	177.23	186.07	190.07	248.27	233.78	231.84	207.01	213.64	215.78	184.457	212.143	240.243	237.963	-0.247779	0.0131641	-0.0196402	0.000223	0.818226	0.7369	0.00118948
27	ABL2	mRNA	0.29247	21.02	21.57	22.05	41.34	35.74	33.06	21.56	20.17	20.11	29.43	29.06	29.87	36.7133	29.4533	21.5467	20.6133	0.890905	0.0686143	0.666793	1.16e-38	0.105395	8.41e-51	2.51e-05
10308	ZNF267	mRNA	0.577079	26.96	27.36	26.45	46.07	42.17	37.67	20.5	18.19	17.18	27.34	27.52	28.83	41.97	27.8967	26.9233	18.6233	0.772534	0.535908	0.731103	1.64e-26	2.41e-15	4.94e-25	5.3e-15
440695	ETV3L	mRNA	0.652612	1.18	1.4	1.74	11.31	10.91	11.76	0.9	0.8	1.02	7.28	7.33	7.03	11.3267	7.21333	1.44	0.906667	3.07433	0.761837	3.18374	1.96e-75	0.0127324	6.96e-53	1.23e-08
55008	HERC6	mRNA	0.249689	35.84	33.86	34.05	45.43	41.75	40.49	30.37	27.53	26.83	35.25	35.18	36.31	42.5567	35.58	34.5833	28.2433	0.437033	0.305931	0.493004	2.25e-12	7.89e-08	3.77e-17	5.96e-05
6949	TCOF1	mRNA	0.272972	19.14	18.56	19.16	14.96	13.8	15.04	15.99	16.53	16.57	12.6	11.68	11.66	14.6	11.98	18.9533	16.3633	-0.243919	0.214475	-0.302578	0.0002	7.86e-05	1.97e-06	0.000192
3162	HMOX1	mRNA	0.318089	292.3	293.42	312.43	489.5	508.17	552.11	179.19	180.76	190.77	393.98	416.67	421.11	516.593	410.587	299.383	183.573	0.92088	0.704832	1.30755	1.27e-59	6.86e-65	7.12e-187	6.54e-08
10938	EHD1	mRNA	0.280679	10.35	9.86	10.64	27.06	24.51	27.23	9.48	9.76	10.57	22.38	21.74	20.24	26.2667	21.4533	10.2833	9.93667	1.4862	0.0575366	1.26285	1.28e-87	0.477139	1.65e-65	8.39e-05
54453	RIN2	mRNA	0.325637	22.75	25.53	23.69	24.03	22.2	20.97	19.23	19.96	19.91	18.52	17.44	17.42	22.4	17.7933	23.99	19.7	0.0422064	0.276941	-0.00660637	0.548942	2.26e-06	0.912974	3.77e-06
2114	ETS2	mRNA	0.20722	17.7	17.64	17.92	40.76	43.03	41.42	15.14	15.11	15.18	37.56	36.08	34.61	41.7367	36.0833	17.7533	15.1433	1.37152	0.233795	1.39792	1.51e-117	9.99e-05	3.23e-128	0.000515
55196	KIAA1551	mRNA	0.338618	10.48	9.87	10.49	13.19	11.64	10.57	9.47	9.12	8.03	9.38	9.28	9.06	11.8	9.24	10.28	8.87333	0.323289	0.216262	0.200598	7.06e-05	0.00213093	0.00704945	4.82e-05
9555	H2AFY	mRNA	-0.295601	414.88	419.26	415.31	375.08	384.85	402.87	517.22	523.41	523.79	484.12	493.06	482.61	387.6	486.597	416.483	521.473	0.0440691	-0.332787	0.00673801	0.319848	3e-24	0.852742	1.38e-10
5175	PECAM1	mRNA	-0.268888	169.96	180.51	180.68	114.86	118.41	117.11	217.54	216.45	214.98	140.39	138.85	142.45	116.793	140.563	177.05	216.323	-0.456529	-0.272133	-0.459878	9.43e-21	5.13e-14	1.19e-35	2.89e-08
84803	GPAT3	mRNA	0.672623	3.23	2.57	3.28	4.63	4.35	3.31	2.51	1.71	2.07	2.62	2.44	2.54	4.09667	2.53333	3.02667	2.09667	0.559187	0.547459	0.433541	0.000825	0.0025315	0.0204753	6.73e-05
6155	RPL27	mRNA	-0.246219	766.46	703.9	703.21	496.82	544.26	588.94	628.07	689.1	708.33	631.27	657.88	628.58	543.34	639.243	724.523	675.167	-0.285339	0.104503	0.0653313	1.66e-05	0.0342842	0.181798	0.000178
752	FMNL1	mRNA	0.210036	40.25	38.96	37.66	62.11	60.2	60.77	30.52	33.77	34.37	56.1	50.81	48.54	61.0267	51.8167	38.9567	32.8867	0.844103	0.231891	0.865837	3.18e-59	6.71e-06	4.62e-48	0.000553
7076	TIMP1	mRNA	-0.245686	188.72	174.4	172.58	150.24	159.58	178.1	200.48	203.41	203.45	188.92	189.09	195.8	162.64	191.27	178.567	202.447	-0.00497075	-0.178927	0.0617396	0.943432	0.000192	0.186742	0.000361
8527	DGKD	mRNA	0.59745	13.56	12.93	12.46	9.05	8.05	8.49	8.59	8.65	8.92	5.87	5.49	5.42	8.53	5.59333	12.9833	8.72	-0.467768	0.567351	-0.49802	1.92e-10	1.69e-19	3.2e-11	6.63e-13
23673	STX12	mRNA	0.371682	20.15	20.09	18.99	25.31	25.12	23.88	14.53	13.13	13.52	19.16	19.63	18.11	24.77	18.9667	19.7433	13.7267	0.460285	0.523959	0.612362	1.95e-11	1.07e-13	1.53e-16	1.42e-07
3673	ITGA2	mRNA	0.663066	1.57	1.6	1.79	3.2	3.23	2.59	1.66	1.41	1.42	1.58	2.22	1.85	3.00667	1.88333	1.65333	1.49667	0.996859	0.141586	0.47515	1.68e-16	0.275998	0.000885	5.32e-07
10641	NPRL2	mRNA	-0.419554	10.76	11.06	11.47	8.62	8.96	11.48	13.46	13.2	13.8	12.92	12.54	13.35	9.68667	12.9367	11.0967	13.4867	-0.070462	-0.266311	0.0827659	0.591959	0.0120253	0.432184	0.00107538
374618	TEX9	mRNA	-0.286061	33.21	37.49	34.8	28.05	28.89	27.68	48.83	51.07	47.42	31.14	36.74	34.32	28.2067	34.0667	35.1667	49.1067	-0.189109	-0.450555	-0.353595	0.00657927	2.66e-15	1.41e-08	8.39e-05
2615	LRRC32	mRNA	0.690895	0.26	0.32	0.35	1.67	1.34	1.64	0.17	0.19	0.11	0.9	1.07	0.91	1.55	0.96	0.31	0.156667	2.42869	1.20206	2.94019	2.06e-21	0.00872667	1.56e-16	0.000539
169792	GLIS3	mRNA	0.766425	0.75	0.79	0.77	1.45	1.34	1.15	0.39	0.31	0.33	0.75	0.79	0.7	1.31333	0.746667	0.77	0.343333	0.94447	1.05173	1.22958	5.92e-08	6.49e-06	1.42e-07	9.22e-06
8760	CDS2	mRNA	-0.267492	5.14	4.92	5.38	5.96	6.04	5.68	5.96	6.17	5.94	6.78	6.97	7.32	5.89333	7.02333	5.14667	6.02333	0.327953	-0.228733	0.366566	9.28e-06	0.000615	2.93e-08	0.00021
23613	ZMYND8	mRNA	0.26501	18.51	19.67	19.59	18	17.18	16.22	17.92	17.7	17.52	14.13	14.1	13.89	17.1333	14.04	19.2567	17.7133	-0.0460485	0.125787	-0.185434	0.482715	0.020226	0.00149323	9.19e-05
23380	SRGAP2	mRNA	0.216177	89.84	90.81	89.45	119.33	111.73	114.28	83.18	77.49	81.66	105.45	95.69	93.22	115.113	98.12	90.0333	80.7767	0.492048	0.156435	0.432076	6.5e-26	5.47e-05	6.12e-19	8.89e-05
375449	MAST4	mRNA	0.442346	1.26	1	1.22	1.91	1.87	1.59	0.72	1.01	0.78	1.44	1.11	1.25	1.79	1.26667	1.16	0.836667	0.873032	0.265714	0.696167	5.7e-10	0.0936455	5.53e-06	0.00108743
3778	KCNMA1	mRNA	-0.331732	26.36	26.56	27	15.24	17.62	19.9	30.62	33.65	33.89	24.84	24.43	26.22	17.5867	25.1633	26.64	32.72	-0.500892	-0.240921	-0.410149	5.88e-12	1.9e-05	2.46e-11	1.36e-05
1130	LYST	mRNA	-0.232081	82.4	80.25	83.98	67.18	61.59	58.84	116.1	107.4	106.55	72.78	71.55	74.86	62.5367	73.0633	82.21	110.017	-0.251861	-0.44446	-0.464543	4.14e-06	2.75e-23	1.36e-21	4.24e-05
57553	MICAL3	mRNA	0.281341	4.66	4.58	4.72	5.3	4.65	4.88	4.57	4.68	4.41	4	4.02	3.9	4.94333	3.97333	4.65333	4.55333	0.167858	0.0738771	-0.0398095	0.0363613	0.311342	0.615217	0.000878
9181	ARHGEF2	mRNA	0.259904	138.34	131.74	134.01	112.23	107.5	104.45	114.13	113.6	112.77	92.03	88.26	88.68	108.06	89.6567	134.697	113.5	-0.181288	0.242422	-0.19899	0.000196	1.58e-11	8.08e-07	4.13e-07
23439	ATP1B4	mRNA	0.607456	1.07	1.01	1.39	2.65	3	2.28	0.63	0.67	0.84	1.74	1.55	1.59	2.64333	1.62667	1.15667	0.713333	1.24857	0.70745	1.34834	1.41e-13	0.00128253	7.98e-12	6.27e-05
56975	FAM20C	mRNA	0.28096	86.54	87.95	85.99	129.69	124.49	129.46	63.18	72.87	72.76	111.62	99.28	97.85	127.88	102.917	86.8267	69.6033	0.638179	0.340864	0.69801	1.12e-37	1.03e-13	5.75e-46	6.6e-08
23646	PLD3	mRNA	0.327769	100.14	96.03	98.54	117.66	127.2	137.18	66.43	74.78	80.14	103.86	94.56	102.71	127.347	100.377	98.2367	73.7833	0.504092	0.397546	0.573842	6.3e-16	2.83e-12	6.71e-20	1.2e-06
2135	EXTL2	mRNA	-0.42374	9.77	10.15	10.7	9.64	11.37	11.28	12.63	12.78	11.96	13.43	14.98	15.54	10.7633	14.65	10.2067	12.4567	0.17651	-0.245764	0.354443	0.0693149	0.0031338	2.81e-05	1.22e-05
56850	GRIPAP1	mRNA	0.220273	42.18	42.89	41.82	53.8	50.76	50.34	37.99	38.39	37.88	46.71	44.76	40.51	51.6333	43.9933	42.2967	38.0867	0.423278	0.141758	0.344545	9.32e-14	0.00327464	7.59e-09	0.000952
6484	ST3GAL4	mRNA	-0.275584	52.98	53.58	54.78	35.2	43.51	41.34	57.45	60.83	65.29	46.98	46.38	50.9	40.0167	48.0867	53.78	61.19	-0.29036	-0.178367	-0.193102	0.000158	0.00175691	0.00235733	0.000729
2717	GLA	mRNA	-0.293187	134.52	145.5	141.64	193.08	212.45	218.04	150.43	143.72	148.75	242.84	245.78	268.48	207.857	252.367	140.553	147.633	0.697815	-0.0716175	0.919359	1.34e-29	0.122835	1.68e-73	5.05e-06
11273	ATXN2L	mRNA	0.211921	79.97	74.5	80.96	87.47	80.69	90.33	73.36	70	77.41	79.84	71.02	69.22	86.1633	73.36	78.4767	73.59	0.257919	0.0925902	0.138308	6.19e-06	0.0516852	0.0153827	0.0011723
83593	RASSF5	mRNA	0.208814	66.2	69.74	64.88	79.84	73.15	72.11	56.82	56.17	55.94	67.55	64.02	61.68	75.0333	64.4167	66.94	56.31	0.304163	0.249911	0.34508	1.29e-07	2.16e-08	1.05e-12	0.000457
654	BMP6	mRNA	0.957662	0.53	0.5	0.33	1.62	1.69	1.8	0.18	0.15	0.18	1.01	0.86	0.74	1.70333	0.87	0.453333	0.17	2.05564	1.46776	2.56568	3.21e-17	0.000667	2.55e-12	4.06e-06
10945	KDELR1	mRNA	-0.219432	104.24	98.9	96.81	87.97	93.15	99.5	109.91	117.41	121.02	110.32	107.45	106	93.54	107.923	99.9833	116.113	0.0376112	-0.21634	0.0406246	0.555603	1.7e-05	0.422874	0.000537
4637	MYL6	mRNA	-0.223736	363.33	368.99	348.73	267.15	271.3	294.67	383.02	427.57	405.42	319.48	334.47	309.49	277.707	321.147	360.35	405.337	-0.24374	-0.170855	-0.190892	2.82e-05	0.000236	0.000164	0.000243
1595	CYP51A1	mRNA	-0.277699	22.5	23.76	24.44	23.8	23.78	21.49	27.7	29.78	27.61	26.68	27.81	28.27	23.0233	27.5867	23.5667	28.3633	0.106197	-0.268615	0.115174	0.128119	5.86e-06	0.0541718	5.23e-05
9842	PLEKHM1	mRNA	0.240486	24.82	23.47	24.07	31.33	30.54	30.73	20.27	21.1	21.15	27.54	25.24	24.94	30.8667	25.9067	24.12	20.84	0.488621	0.223308	0.471287	2.76e-18	1.61e-05	2.31e-16	8e-05
22822	PHLDA1	mRNA	0.230453	74.01	73.41	73.47	87.4	83.78	77.91	56.91	63.33	59.91	71.04	71.68	67.58	83.03	70.1	73.63	60.05	0.306461	0.293737	0.369608	4.71e-09	1.99e-12	5.09e-15	4.12e-05
9516	LITAF	mRNA	-0.206848	76.3	78.2	77.72	119.75	120.25	125.67	86.9	83.23	88.94	134.46	140.56	143.38	121.89	139.467	77.4067	86.3567	0.789257	-0.156511	0.839509	8.26e-51	0.00047	2.31e-70	0.00014
51729	WBP11	mRNA	0.279774	31.75	31.31	32.66	31.77	29.08	29.7	29.72	28.2	29.92	24.81	25.23	23.84	30.1833	24.6267	31.9067	29.28	0.0530016	0.123261	-0.103738	0.413349	0.0298464	0.100455	5.44e-05
678	ZFP36L2	mRNA	-0.235133	211.2	215.95	221.54	191.25	190.38	207.07	244.64	257.61	271.88	237.56	224.46	224.54	196.233	228.853	216.23	258.043	-0.00637254	-0.255638	-0.0269715	0.90101	2.82e-10	0.547952	1.61e-05
54887	UHRF1BP1	mRNA	0.220433	12.03	12.44	12.54	15.85	15.09	13.67	12.39	12.71	12.16	12.66	12.99	12.27	14.87	12.64	12.3367	12.42	0.402791	-0.0109197	0.171232	3.89e-10	0.824978	0.00122399	0.000881
79815	NIPAL2	mRNA	-0.267102	10.29	10.41	10.44	10.33	10.4	9.14	12.31	10.83	11.35	11.34	12.55	12.85	9.95667	12.2467	10.38	11.4967	0.102384	-0.157235	0.212043	0.190782	0.0236117	0.00323875	0.000714
2799	GNS	mRNA	-0.397037	24.98	26.04	25.82	34.07	33.01	31.51	36.47	36.01	35.5	42.81	42.16	43.61	32.8633	42.86	25.6133	35.9933	0.492551	-0.491402	0.398043	5.02e-18	5.06e-27	2.65e-18	8.69e-13
5167	ENPP1	mRNA	-1.05617	0.25	0.28	0.32	0.29	0.26	0.24	0.38	0.51	0.49	0.47	0.61	0.5	0.263333	0.526667	0.283333	0.46	0.00955221	-0.719302	0.346185	0.975197	0.00716627	0.142899	6.49e-05
4318	MMP9	mRNA	0.281795	79.83	77.44	79.79	599.1	601.89	691.26	46.91	56.46	58.87	535.62	508.86	497.87	630.75	514.117	79.02	54.08	3.13048	0.546764	3.39541	0	1.08e-17	0	7.9e-06
4688	NCF2	mRNA	0.344849	39.01	41.54	43.27	73.6	74.51	72.36	33.92	36.08	32.92	57.25	58.99	55.04	73.49	57.0933	41.2733	34.3067	0.97461	0.266808	0.896433	3.63e-59	1.03e-05	7.3e-52	3.77e-09
3090	HIC1	mRNA	0.738807	0.34	0.22	0.21	5.97	4.9	6.02	0.2	0.16	0.07	3.85	3.84	2.44	5.63	3.37667	0.256667	0.143333	4.62684	0.860582	4.74943	2.6e-73	0.137217	2.66e-41	1.86e-06
3725	JUN	mRNA	0.328116	37.41	40.57	39.61	62.3	62.47	64.56	25.98	29.37	31.41	50.85	49.02	49.56	63.11	49.81	39.1967	28.92	0.820505	0.43823	0.93061	6.03e-47	4.46e-12	1.68e-50	2.11e-09
10491	CRTAP	mRNA	-0.266193	17.4	17.38	17.43	9.85	9.95	11.2	20.3	19.8	21.8	12.14	12.24	12.56	10.3333	12.3133	17.4033	20.6333	-0.618648	-0.246446	-0.598975	1.14e-19	1.68e-06	2.94e-25	0.000268
10437	IFI30	mRNA	-0.549493	202.85	208.22	206.77	279.55	324.23	348.87	253.91	261.14	274.07	454	456.01	471.85	317.55	460.62	205.947	263.04	0.758661	-0.353619	0.954549	3.42e-26	2.58e-16	2.89e-104	2.45e-14
23130	ATG2A	mRNA	0.401286	7.75	7.18	7.48	11.1	9.9	10.98	6.25	6.2	6.9	8.82	7.67	7.45	10.66	7.98	7.47	6.45	0.646049	0.224364	0.468929	5.23e-18	0.00262167	2.02e-08	1.38e-06
399909	PCNX3	mRNA	0.383678	18.82	19.43	19.27	19.78	19.74	20.94	13.59	14.89	15.4	16.62	14.73	15.1	20.1533	15.4833	19.1733	14.6267	0.234033	0.373746	0.223971	7.06e-05	3.03e-12	0.000803	6.08e-08
7114	TMSB4X	mRNA	-0.261698	1438.16	1501.79	1426.95	1357.97	1448.08	1579.82	1536.25	1737.82	1672.15	1708.38	1777.28	1724.87	1461.96	1736.84	1455.63	1648.74	0.139793	-0.179954	0.221578	0.0194919	4.25e-05	1.21e-06	1.58e-05
5445	PON2	mRNA	-0.508055	7.86	7.45	7.35	4.85	4.85	4.8	9.16	9.32	9.87	6.5	6.96	7.09	4.83333	6.85	7.55333	9.45	-0.507925	-0.320407	-0.320345	0.000358	0.00705718	0.0101687	0.000475
23645	PPP1R15A	mRNA	0.193116	135.18	130.22	137.56	237.13	229.85	247.66	109.47	112.3	119.96	211.36	205.85	202.1	238.213	206.437	134.32	113.91	0.960229	0.237003	1.00396	9.24e-81	5.41e-08	6.89e-109	0.000197
26503	SLC17A5	mRNA	-0.194088	74.68	76.49	79.57	80.39	84.61	78.8	81.7	84.59	87.32	88.68	91.79	95.85	81.2667	92.1067	76.9133	84.5367	0.212936	-0.13695	0.270003	6.39e-05	0.00125932	8.96e-09	0.000552
10993	SDS	mRNA	-0.256685	181.75	188.88	190.84	305.45	358.22	348.87	191.64	218.11	215.24	388.47	405.34	404.97	337.513	399.593	187.157	208.33	0.98449	-0.155078	1.08613	6.02e-55	0.00131961	8.32e-107	5.92e-05
9045	RPL14	mRNA	-0.276909	389.12	379.03	368.15	262.48	285.77	307.82	443.55	439.36	437.94	342.15	332.43	353.63	285.357	342.737	378.767	440.283	-0.271686	-0.2179	-0.212726	1.76e-05	2.75e-08	7.52e-07	2.32e-05
731220	RFX8	mRNA	0.406514	20.39	19.52	21.94	18.99	18.13	16.88	21.21	19.52	19.49	13.26	13.46	13.88	18	13.5333	20.6167	20.0733	-0.0456537	0.0107113	-0.441716	0.594015	0.889323	1.39e-07	6.67e-06
140	ADORA3	mRNA	0.525701	17.6	18.45	16.6	12.39	14.05	14.26	12.86	12.21	12.39	8.77	10.28	9.07	13.5667	9.37333	17.55	12.4867	-0.23783	0.49393	-0.26972	0.00958201	2.3e-09	0.00668911	6.15e-07
1284	COL4A2	mRNA	-0.323056	0.71	0.78	0.74	5.4	5.86	5.87	1.17	1.13	1.32	7.34	7.1	6.8	5.71	7.08	0.743333	1.20667	3.07068	-0.696033	2.69759	1.38e-129	7.12e-05	2.31e-141	9.61e-05
4254	KITLG	mRNA	0.429931	3.4	2.62	3.09	9.3	8.67	7.12	2.27	1.76	1.9	6.18	6.47	5.83	8.36333	6.16	3.03667	1.97667	1.59686	0.61393	1.78053	6.37e-45	6.04e-06	8.31e-57	1.44e-05
5795	PTPRJ	mRNA	0.442331	16.04	16.25	14.17	24.28	19.45	16.98	13.79	14.32	13.71	15.29	14.39	14.51	20.2367	14.73	15.4867	13.94	0.465394	0.198841	0.221716	4.1e-08	0.000759	0.000222	2e-07
107986752	LOC107986752	mRNA	0.764804	1.54	1.6	1.34	2.66	2.06	2.02	0.99	1.39	0.99	1.24	1.51	1.18	2.24667	1.31	1.49333	1.12333	0.723961	0.409413	0.36869	0.000129	0.062665	0.113104	0.000101
9903	KLHL21	mRNA	0.290476	8.18	7.5	8.14	11.17	11.26	11.3	6.36	5.98	6.39	8.77	9.66	8.91	11.2433	9.11333	7.94	6.24333	0.638533	0.349097	0.696967	3.46e-16	2.48e-05	9.9e-17	0.00023
10404	CPQ	mRNA	-0.255645	25.01	26.13	25.58	27.52	28.1	29.16	28.22	30.34	28.56	32.15	33.94	34.19	28.26	33.4267	25.5733	29.04	0.277645	-0.18391	0.349337	0.000164	0.00589832	1.91e-07	0.000439
23184	MESD	mRNA	0.252039	16.85	16.33	16.28	12.58	11.69	12.56	12.6	13.21	12.56	10.23	10.18	10.25	12.2767	10.22	16.4867	12.79	-0.291346	0.364763	-0.178749	3.56e-05	3.86e-09	0.011017	0.00102437
10365	KLF2	mRNA	1.03773	0.66	0.75	1.09	1.1	1	1.43	0.55	0.58	0.85	0.71	0.38	0.62	1.17667	0.57	0.833333	0.66	0.632338	0.338098	-0.0675279	0.0237704	0.290029	0.849439	0.000642
4131	MAP1B	mRNA	0.310079	2.35	2.68	2.45	3	2.85	2.6	2.72	2.88	2.59	2.16	2.23	2.34	2.81667	2.24333	2.49333	2.73	0.30662	-0.139068	-0.142593	0.00101548	0.107004	0.107751	0.000893
6507	SLC1A3	mRNA	-0.21038	15.93	16.88	18.23	35.17	36.56	35.21	20.78	22.29	21.02	40.88	40.1	41.53	35.6467	40.8367	17.0133	21.3633	1.18754	-0.316755	1.08105	1.9e-67	1.38e-06	1.38e-86	0.000328
3553	IL1B	mRNA	0.369354	11.11	12.87	10.39	321.43	316.29	310.9	11.18	10.26	9.55	250.63	255.46	221.39	316.207	242.493	11.4567	10.33	4.9194	0.148968	4.69901	0	0.215965	0	1.04e-09
11040	PIM2	mRNA	0.303533	14.11	13.46	14.34	69.39	68.1	68.5	11.78	11.54	11.57	59.17	54.52	51.67	68.6633	55.12	13.97	11.63	2.43088	0.263137	2.39026	6.59e-292	0.00220007	3.29e-235	2.25e-06
3744	KCNA10	mRNA	0.437561	9.8	9.95	9.76	13.09	14.52	12.17	7.01	7.91	7.51	9.88	10.02	9.21	13.26	9.70333	9.83667	7.47667	0.56444	0.394746	0.521535	7.17e-08	0.000293	3.9e-06	4.38e-05
4023	LPL	mRNA	0.322427	101.79	111.43	101.69	70.48	73.45	67.33	80.59	81.32	73.74	53.66	56.18	57.52	70.42	55.7867	104.97	78.55	-0.442943	0.417828	-0.347597	3.37e-14	9.97e-17	2.4e-11	2.15e-08
11054	OGFR	mRNA	0.397466	90.46	86.62	88.16	98.54	101.05	109.2	50.92	61.95	63.3	81.46	78.93	71.92	102.93	77.4367	88.4133	58.7233	0.353025	0.589913	0.545452	5.89e-10	5.94e-21	1.17e-14	1.22e-09
114548	NLRP3	mRNA	0.31739	42.89	41.37	39.81	41.89	41.01	38.1	36.82	37.11	36.65	33.32	32.08	30.5	40.3333	31.9667	41.3567	36.86	0.098245	0.162453	-0.056907	0.107215	0.000699	0.283153	7.87e-07
6734	SRPRA	mRNA	-0.305126	112.8	106.19	112.14	114.7	124.85	124.16	138.75	136.46	140.12	150.23	147.23	147.86	121.237	148.44	110.377	138.443	0.268605	-0.327221	0.246334	6.54e-07	1.84e-17	3.09e-10	1.72e-08
516	ATP5MC1	mRNA	-0.329923	122.42	117.31	127.79	91.38	89.28	104.01	118.36	129.43	131.36	120.95	120.67	114.44	94.89	118.687	122.507	126.383	-0.228963	-0.0390851	0.0617277	0.00322297	0.538216	0.349361	2.94e-05
344	APOC2	mRNA	-0.475595	679.99	672.35	623.32	520.63	624.96	706.23	792.85	785.88	837.13	806.95	855.43	889.88	617.273	850.753	658.553	805.287	0.0404697	-0.290659	0.225471	0.627453	3.72e-11	1.46e-06	0.000467
388	RHOB	mRNA	0.345127	9.21	8.31	8.98	10.1	10.02	9.83	4.82	6.14	5.77	8.03	7.4	7.93	9.98333	7.78667	8.83333	5.57667	0.309784	0.663556	0.628102	0.00204217	9.55e-09	2.12e-07	0.00085
1849	DUSP7	mRNA	-0.29915	164.65	172.76	175.14	67.23	73.33	74.04	187.87	215.68	224.67	89.51	86.56	85.58	71.5333	87.2167	170.85	209.407	-1.12235	-0.29395	-1.11715	4.5e-90	2.29e-08	2.26e-88	3.15e-07
126731	CCSAP	mRNA	-0.253711	16.14	17.22	17.27	10.63	11.4	10.52	19.74	20.59	21.02	12.22	13.61	12.69	10.85	12.84	16.8767	20.45	-0.507607	-0.272441	-0.526408	5.33e-13	8.09e-07	4.65e-17	0.000877
182	JAG1	mRNA	0.307727	2.71	2.94	3.2	6.03	6.09	5.59	2.12	2.62	2.28	4.81	4.33	5.04	5.90333	4.72667	2.95	2.34	1.13402	0.333395	1.15954	1.95e-30	0.00510711	7.2e-26	0.000932
2342	FNTB	mRNA	-0.820735	1.88	1.72	1.46	1.28	1.08	0.89	2.3	1.9	2.32	2.15	2.09	1.41	1.08333	1.88333	1.68667	2.17333	-0.518078	-0.364914	-0.06272	0.0270519	0.0594894	0.757848	0.000575
4900	NRGN	mRNA	0.330564	142.88	139.14	148.25	40.12	38.97	47.15	102.38	109.76	121.82	34.33	34.49	30.63	42.08	33.15	143.423	111.32	-1.6355	0.365109	-1.60114	1.2e-109	1.92e-10	5.97e-104	0.000351
4071	TM4SF1	mRNA	1.67049	0.17	0.09	0.22	2.22	2.85	1.85	0.1	0.06	0	0.7	0.9	0.61	2.30667	0.736667	0.16	0.0533333	4.48536	1.27119	4.08998	3.3e-17	0.324983	2.66e-06	5.92e-08
29087	THYN1	mRNA	-0.425564	18.42	17.17	18.09	11.3	11.82	11.97	20.8	22.72	19.95	16.86	14.16	16.81	11.6967	15.9433	17.8933	21.1567	-0.50049	-0.197341	-0.272395	5.11e-05	0.0620002	0.0154068	0.00091
26024	PTCD1	mRNA	-0.751031	2.9	2.54	1.69	1.38	2.08	1.52	1.77	2.22	2.33	3.37	2.14	2.79	1.66	2.76667	2.37667	2.10667	-0.386767	0.176611	0.540932	0.0398931	0.291028	0.000538	1.71e-05
10769	PLK2	mRNA	0.503417	4.18	4.17	4.04	5.1	4.48	4.51	3.4	3.77	3.8	3.27	3.3	3.27	4.69667	3.28	4.13	3.65667	0.317729	0.173816	-0.0119446	0.0141456	0.187955	0.933058	0.000224
64222	TOR3A	mRNA	-0.22945	38.62	40.94	39.63	71.36	76.86	84.5	35.69	36.32	37.94	89.3	88.98	92.1	77.5733	90.1267	39.73	36.65	1.099	0.116035	1.44448	2.1e-54	0.0439279	1.24e-166	0.000713
2171	FABP5	mRNA	0.289038	746.31	748.02	714.13	565.67	555.33	592.37	564.85	522.41	513.97	416.86	494.17	478.21	571.123	463.08	736.153	533.743	-0.232874	0.463153	-0.0588792	4.86e-06	4.38e-25	0.335917	1.27e-05
23135	KDM6B	mRNA	0.262181	8.87	8.47	9.76	31.77	27.82	29.67	6.87	7.59	7.72	27.76	23.77	22.25	29.7533	24.5933	9.03333	7.39333	1.84949	0.291281	1.87833	3.25e-155	5.77e-05	4.44e-135	0.000749
84220	RGPD5	mRNA	0.402918	3.72	6.62	6.29	6.98	7.31	5.54	5.9	6.02	5.32	5.51	5.08	4.27	6.61	4.95333	5.54333	5.74667	0.387021	-0.0521805	-0.0682459	0.170352	0.841694	0.467807	0.000238
5426	POLE	mRNA	0.328276	7.29	7.08	7.55	4.46	4.19	4.38	7.55	6.9	7.2	3.79	3.29	3.56	4.34333	3.54667	7.30667	7.21667	-0.579728	0.0206474	-0.887568	5.92e-14	0.749227	6.46e-27	0.000519
7096	TLR1	mRNA	0.310868	14.85	15.22	14.91	21.15	18.62	17.17	12.21	11.98	11.07	14.95	14.98	15.23	18.98	15.0533	14.9933	11.7533	0.475828	0.331044	0.495839	3.54e-09	1.64e-08	4.45e-15	0.000182
378	ARF4	mRNA	-0.240978	203.95	201.76	202.91	215.62	243.87	238.8	239.14	230.75	228.81	264.12	276.56	277.02	232.763	272.567	202.873	232.9	0.331997	-0.199894	0.372963	5.72e-09	1.35e-07	4.55e-18	5.61e-05
101928589	LOC101928589	mRNA	-1.12069	1.8	1.06	3.41	0.62	1.2	0.9	0.91	0.28	1.82	2.94	1.4	1.47	0.906667	1.93667	2.09	1.00333	-1.08597	1.07381	1.10806	0.00278809	0.204555	0.161158	0.000838
56670	SUCNR1	mRNA	0.346104	25.63	26.81	26.13	19.6	18.64	17.1	22.83	21.02	18.95	13.29	14.91	14.92	18.4467	14.3733	26.19	20.9333	-0.372431	0.322505	-0.396233	2.87e-08	5.55e-07	2.58e-07	8.22e-06
11010	GLIPR1	mRNA	-0.344129	10.67	10.31	10.81	8.15	8.51	8.8	13.55	10.88	11.07	10.36	10.87	10.83	8.48667	10.6867	10.5967	11.8333	-0.186239	-0.159167	-0.00156704	0.0245726	0.0631889	0.986006	4.5e-05
4322	MMP13	mRNA	1.15016	1.9	1.62	1.84	2.78	2.44	1.7	0.76	0.8	0.72	0.96	1.24	0.88	2.30667	1.02667	1.78667	0.76	0.500096	1.23578	0.585632	0.015705	3.08e-07	0.0407956	1.24e-06
23499	MACF1	mRNA	0.305004	11.77	11.88	10.75	13.7	11.57	10.74	12.38	12.19	10.96	10.08	9.46	9.74	12.0033	9.76	11.4667	11.8433	0.222424	-0.091944	-0.1748	0.00508424	0.118515	0.00376866	0.000122
4811	NID1	mRNA	-0.467902	28.77	30.99	31.33	29.51	26.82	29.39	45.86	43.61	49.2	41.07	37.87	38.83	28.5733	39.2567	30.3633	46.2233	0.0551338	-0.612369	-0.0894858	0.361017	1.35e-32	0.0922894	8.38e-15
6999	TDO2	mRNA	0.273108	271.01	273.47	286.13	565.25	581.89	541.64	218.87	209.03	201.78	425.28	487.03	472.05	562.927	461.453	276.87	209.893	1.15721	0.398656	1.28259	2.44e-125	2.47e-21	8.52e-125	4.43e-06
7124	TNF	mRNA	0.473277	1.14	0.82	1.01	7.64	7.24	7.52	0.49	0.68	0.46	4.91	5.26	5.81	7.46667	5.32667	0.99	0.543333	3.04537	0.866197	3.43775	1.1e-48	0.0274485	1.64e-37	0.000783
9021	SOCS3	mRNA	0.486276	2.26	1.68	1.64	6.42	6.52	5.6	1.34	1.54	1.18	4.81	4.62	3.68	6.18	4.37	1.86	1.35333	1.86681	0.455798	1.83607	3.74e-33	0.0375667	2.85e-24	0.000274
6147	RPL23A	mRNA	-0.215576	490.55	486.78	474.91	303.26	334.85	358.29	474.97	461.51	462.29	367.9	382.33	396.2	332.133	382.143	484.08	466.257	-0.409867	0.053504	-0.140839	4.73e-11	0.149695	0.00142222	0.00113113
4084	MXD1	mRNA	0.280011	7.62	7.68	8.84	14.76	14.3	12.19	6.66	6.78	6.48	11.68	11.12	10.85	13.75	11.2167	8.04667	6.64	0.90614	0.27597	0.901782	4.1e-26	0.000429	1.61e-36	0.00046
4259	MGST3	mRNA	-0.342645	231.82	212.96	217.43	89.46	95.9	109.38	242.55	209.66	237.65	118.34	132.22	120.55	98.2467	123.703	220.737	229.953	-1.01501	-0.0581034	-0.730678	8.04e-40	0.29854	8.14e-30	4.85e-05
6347	CCL2	mRNA	0.266864	31.41	29.59	28.24	301.44	327.78	311.59	8.7	11.31	10.7	255.8	275.33	243.61	313.603	258.247	29.7467	10.2367	3.53157	1.53837	4.80264	0	9.93e-33	0	2.5e-05
548644	POLR2J3	mRNA	-0.329178	38.91	41.33	40.33	33.95	28.68	30.35	39.38	45.1	43.14	45.03	39.24	33.8	30.9933	39.3567	40.19	42.54	-0.139455	-0.156714	0.0330172	0.116777	0.073407	0.707892	0.000163
7389	UROD	mRNA	-0.359802	27.09	24.4	26.75	22.77	25.11	28.4	24.71	28.2	26.94	31.17	32.05	32.71	25.4267	31.9767	26.08	26.6167	0.0995599	-0.0272189	0.432082	0.308875	0.742095	7.15e-08	0.000136
10370	CITED2	mRNA	0.229407	326.45	347.69	361.61	197.35	205.33	223.17	291.5	309.89	333	169.3	178.15	181.26	208.617	176.237	345.25	311.463	-0.592189	0.147728	-0.673856	2.85e-23	0.00229633	3.06e-40	0.000158
83860	TAF3	mRNA	0.398593	5.63	6.02	5.68	5.05	4.77	5.13	5.77	5.48	5.41	3.7	3.68	3.79	4.98333	3.72333	5.77667	5.55333	-0.0888342	0.0350059	-0.452568	0.386266	0.714149	2.76e-05	0.000386
6351	CCL4	mRNA	0.227047	9.21	12.08	10.23	186	186.09	180.27	6.71	8.23	7.45	156.92	166.14	144.58	184.12	155.88	10.5067	7.46333	4.26756	0.493985	4.53414	0	0.00934115	0	0.000719
6348	CCL3	mRNA	0.200269	84.01	86.81	75.91	973.06	953.24	1003.9	61.13	56.83	64	893.73	812.55	820.58	976.733	842.287	82.2433	60.6533	3.70357	0.439059	3.94224	0	3.01e-09	0	0.00023
5292	PIM1	mRNA	0.226535	13.09	11.97	12.86	40.57	38.21	41.9	8.81	8.89	10.57	35.78	32.11	34.29	40.2267	34.06	12.64	9.42333	1.80396	0.422543	1.99976	2e-136	3.97e-06	2.34e-139	0.000885
51382	ATP6V1D	mRNA	-0.25971	27.62	24.41	25.03	28.54	29.25	31.63	27.27	26.16	26.26	34.12	34.47	37.48	29.8067	35.3567	25.6867	26.5633	0.348339	-0.0489542	0.558985	1.61e-05	0.502341	2.53e-15	0.000812
6451	SH3BGRL	mRNA	-0.263216	168.04	172.57	169.19	135.91	148.16	143.1	207.89	189.39	195.77	160.12	172.11	179.6	142.39	170.61	169.933	197.683	-0.111395	-0.219096	-0.0674036	0.0318447	3.16e-07	0.197858	9.84e-06
5361	PLXNA1	mRNA	0.308874	9.56	9.17	9.29	11.89	11.34	11.04	7.78	8.37	8.35	10.04	8.52	8.87	11.4233	9.14333	9.34	8.16667	0.423677	0.193387	0.308034	8.25e-12	0.000755	8.75e-06	2.35e-05
1116	CHI3L1	mRNA	-0.321804	4641.07	4648.42	4438.49	5649.81	5706.89	6129.78	5552.65	5220.55	5513.23	7370.84	6923.85	7360.81	5828.83	7218.5	4575.99	5428.81	0.48251	-0.247214	0.55697	8.23e-22	2.91e-11	4.17e-41	1.11e-09
4907	NT5E	mRNA	-0.516529	4.7	4.23	3.7	5.35	6.29	6.65	5.82	5.44	5.16	8.25	9.32	8.36	6.09667	8.64333	4.21	5.47333	0.663364	-0.370275	0.809602	3.09e-08	0.000773	4.26e-18	5.06e-07
8324	FZD7	mRNA	0.332521	8.29	7.99	7.82	6.92	6.64	6.52	6.51	7.18	6.94	5.52	5.15	5.12	6.69333	5.26333	8.03333	6.87667	-0.130208	0.223428	-0.239406	0.153085	0.00956525	0.0140636	0.00089
9263	STK17A	mRNA	0.35957	11.43	10.84	10.2	20.36	17.74	17.62	8.29	8.09	7.2	13.69	13.95	15.13	18.5733	14.2567	10.8233	7.86	0.884845	0.446363	0.971464	8.57e-24	2.6e-06	3.37e-27	1.54e-05
57091	CASS4	mRNA	0.281682	43.15	43.78	39.15	28.81	27.76	24.76	37.97	39	38.01	23.66	21.78	22.08	27.11	22.5067	42.0267	38.3267	-0.495621	0.129565	-0.647861	1e-11	0.0125958	2.11e-32	0.000166
401097	C3orf80	mRNA	-0.366342	21.34	20.09	20.64	12.02	10.9	12.49	26.51	27.92	27.41	15.27	15.72	14.24	11.8033	15.0767	20.69	27.28	-0.676015	-0.399529	-0.709424	5.16e-16	1.61e-10	1.09e-23	5.36e-05
1316	KLF6	mRNA	0.265618	29.14	27.75	27.19	47.56	48.67	43.73	24.13	23.51	22.74	36.13	40.31	38.91	46.6533	38.45	28.0267	23.46	0.869304	0.257248	0.860774	1.96e-47	7.8e-07	2.39e-52	2.86e-05
339184	CCDC144NL	pseudo	0.387809	11.45	11.48	10.56	11.77	10.91	10.85	11.29	11.14	8.35	9.87	8.52	7.85	11.1767	8.74667	11.1633	10.26	0.130135	0.165853	-0.0920902	0.146412	0.0681539	0.362718	6.77e-05
7251	TSG101	mRNA	-0.281515	22.03	21.06	22.32	21.52	22.74	22.68	27.66	27.11	24.95	25.88	27.11	27.65	22.3133	26.88	21.8033	26.5733	0.167264	-0.285979	0.162634	0.0500624	0.000278	0.0395052	0.000799
2920	CXCL2	mRNA	0.486853	1.18	1.64	1.2	32.47	32.79	33.01	0.45	0.85	0.75	23.91	22.26	23.3	32.7567	23.1567	1.34	0.683333	4.75136	1.02234	5.28532	2.94e-156	0.0147969	8.73e-104	2.23e-08
80176	SPSB1	mRNA	0.270556	12.55	12.53	11.93	21.15	21.84	22.04	8.57	8.02	8.7	19.54	16.98	16.89	21.6767	17.8033	12.3367	8.43	0.946761	0.548464	1.22447	1.51e-37	3.16e-11	4.09e-47	0.000522
341	APOC1	mRNA	-0.599848	169.47	168.26	170.78	148.26	190.91	222.07	199.85	218.81	233.72	261.83	271.7	308.08	187.08	280.537	169.503	217.46	0.316621	-0.361204	0.555514	0.0572524	9.42e-10	1.2e-15	0.00109742
100170841	EPOP	mRNA	0.415722	5.51	5.45	5.76	14.82	13.32	15.77	4.28	3.88	4.67	11.62	10.6	10.39	14.6367	10.87	5.57333	4.27667	1.5268	0.380712	1.49161	1.83e-57	0.000908	2.65e-47	3.63e-06
5954	RCN1	mRNA	-0.290084	61.4	65.19	66.62	119.94	115.38	122.7	78.94	80.74	83.14	143.53	145.67	144.47	119.34	144.557	64.4033	80.94	1.02328	-0.330359	0.982898	1.14e-76	1.41e-12	8.98e-117	1.59e-08
10847	SRCAP	mRNA	0.24077	19.95	18.44	19.21	24.97	21.46	22.16	20.81	19.08	20.64	20.68	18.91	17.9	22.8633	19.1633	19.2	20.1767	0.384854	-0.0725252	0.0712026	9.38e-10	0.138338	0.223386	0.00059
6503	SLA	mRNA	0.706924	5.82	4.7	4.35	4.17	3.28	3.45	3.6	2.86	3.13	2.3	2.32	2.12	3.63333	2.24667	4.95667	3.19667	-0.303572	0.63261	-0.378275	0.0362012	1.41e-05	0.0216768	7.94e-06
140947	DCANP1	mRNA	-0.71025	3.17	3.45	3.94	2.12	2.72	2.34	4.56	5.05	5.11	4.06	3.57	4	2.39333	3.87667	3.52	4.90667	-0.42507	-0.47806	-0.192947	0.00713577	0.000168	0.121627	2.83e-06
7462	LAT2	mRNA	-0.279627	126.92	130.13	129.64	81.3	87.77	89.15	137.93	153.42	149.9	103.55	102.07	105.02	86.0733	103.547	128.897	147.083	-0.447119	-0.191125	-0.358642	9.94e-16	1.84e-05	1.48e-13	1.69e-06
51247	PAIP2	mRNA	-0.213406	98.69	96.66	101.02	85.51	92.14	93.15	107.3	99.42	104.28	97.77	104.51	109.01	90.2667	103.763	98.79	103.667	0.00484176	-0.0718365	0.146265	0.935171	0.139612	0.00996173	0.00117682
3956	LGALS1	mRNA	-0.362223	431.67	446.9	417.84	345.68	407.72	458.38	500	562.42	537.72	516.21	512.73	515.01	403.927	514.65	432.137	533.38	0.0364521	-0.303986	0.0947618	0.653886	4.03e-10	0.04894	8.09e-06
6367	CCL22	mRNA	0.655546	3.88	3.71	3.99	6.67	5.9	5.68	3.51	3.62	3.62	3.64	4.06	3.75	6.08333	3.81667	3.86	3.58333	0.789451	0.106774	0.24052	2.1e-10	0.419385	0.0779393	2.13e-07
5996	RGS1	mRNA	-0.305254	474.68	465.18	439.88	861.07	986.21	885.54	438.95	412.44	410.31	1026.08	1173.57	1145.87	910.94	1115.17	459.913	420.567	1.11938	0.128356	1.55289	8.72e-79	0.00295052	2.15e-191	3.75e-06
1747	DLX3	mRNA	-0.53914	11.97	12.63	11.21	5.28	5.32	6.48	16.68	17.63	19.57	7.91	8.39	8.29	5.69333	8.19667	11.9367	17.96	-0.93438	-0.589764	-0.98494	6.78e-17	1.53e-12	5.61e-28	4.95e-06
2921	CXCL3	mRNA	0.750701	0.65	0.96	0.87	23.27	24.92	26.59	0.4	0.29	0.31	14.58	15	14.46	24.9267	14.68	0.826667	0.333333	5.0915	1.33246	5.67413	2.67e-110	0.0178695	9.81e-60	8.28e-13
57146	TMEM159	mRNA	-0.461998	5.68	4.73	5.58	6.97	6.16	7.51	6.47	6.25	7.35	8.18	8.95	9.86	6.88	8.99667	5.33	6.69	0.388871	-0.280198	0.570491	0.0092465	0.0513441	1.21e-05	0.000566
1958	EGR1	mRNA	0.377566	76.01	76.89	72.42	61.72	60.28	61.19	57.76	59.23	65.08	49.43	49.04	41.23	61.0633	46.5667	75.1067	60.69	-0.165394	0.306986	-0.236082	0.00193631	1.36e-09	0.000467	8.41e-08
2539	G6PD	mRNA	0.232031	99.71	93.49	92.52	115.97	114.65	124.78	78.7	79.79	83.89	103.16	98.66	98.41	118.467	100.077	95.24	80.7933	0.450191	0.238118	0.456145	4.84e-15	4.18e-07	1.23e-21	5.38e-05
6926	TBX3	mRNA	0.318923	14.1	13.19	13.37	17.85	16.15	16.61	12.47	12.13	13	14.18	13.43	12.62	16.87	13.41	13.5533	12.5333	0.451091	0.109872	0.241807	6.56e-11	0.0832479	0.000459	1.4e-05
2066	ERBB4	mRNA	-0.503743	0.92	1	0.79	1.19	1.41	1.09	1.1	1.16	1.13	1.65	1.9	1.63	1.23	1.72667	0.903333	1.13	0.576224	-0.321211	0.758709	5.54e-05	0.0151325	3.63e-11	4.94e-05
83690	CRISPLD1	mRNA	-0.39518	4.96	4.86	5.56	7.33	8.16	8.15	6	5.83	6.08	9.84	11.6	9.38	7.88	10.2733	5.12667	5.97	0.754363	-0.220183	0.92916	7.7e-15	0.0194225	1.3e-23	4.06e-05
126326	GIPC3	mRNA	-0.547895	13.53	13.05	12.84	9.94	10.14	11.32	21.4	19.52	21.8	16.05	14.54	14.9	10.4667	15.1633	13.14	20.9067	-0.194499	-0.671623	-0.318404	0.0137444	3.99e-26	2.2e-06	1.12e-11
7385	UQCRC2	mRNA	-0.246932	78.88	78.49	73.6	72.5	77.15	73.88	88.33	84.19	78.83	84.7	87.56	90.55	74.51	87.6033	76.99	83.7833	0.08602	-0.122563	0.21026	0.14016	0.0204659	0.000122	2.15e-05
6319	SCD	mRNA	-0.408397	242.57	243.08	242.04	202.74	210.25	199.71	320.99	321.87	331.21	266.35	265.29	273.95	204.233	268.53	242.563	324.69	-0.114767	-0.421343	-0.127827	0.0098691	9.77e-42	0.000378	5.5e-18
9788	MTSS1	mRNA	0.307794	20.24	19.51	18.5	20.6	20.31	19.09	15.57	14.78	15.61	15.7	15.93	15.91	20	15.8467	19.4167	15.32	0.18984	0.318579	0.200469	0.00272718	1.91e-08	0.000668	1.31e-06
2889	RAPGEF1	mRNA	0.258321	82.07	78.32	80.66	116.62	107.45	106.62	70.24	69.82	70.75	98.09	87.66	86.54	110.23	90.7633	80.35	70.27	0.584058	0.198737	0.52422	9.08e-33	2.72e-08	3.77e-28	8.89e-06
9791	PTDSS1	mRNA	-0.232297	123.98	123.77	118.85	107.68	113.48	113.24	135.04	133.24	139.79	130.97	126.04	132.59	111.467	129.867	122.2	136.023	0.000854	-0.154272	0.078794	0.98694	0.000142	0.070884	1.54e-05
6232	RPS27	mRNA	-0.316619	2044.76	1964.45	1733.66	1395.92	1519.48	1730.01	2121.74	2075.45	2026.67	1861.7	1968.2	1920.67	1548.47	1916.86	1914.29	2074.62	-0.165203	-0.11223	0.0391677	0.0314847	0.0316731	0.342482	7.24e-06
7318	UBA7	mRNA	-0.19765	96.18	99.1	103.34	100.53	108.16	107.88	110.85	113.85	118.32	123.06	121.24	116.4	105.523	120.233	99.54	114.34	0.219193	-0.207022	0.209685	3.65e-05	3.53e-07	8.84e-07	0.00026
110384692	LOC110384692	mRNA	-1.08143	1.02	1.12	0.11	0.29	0.74	0.56	0.98	0.76	0.52	1.14	1.1	1.08	0.53	1.10667	0.75	0.753333	-0.36939	-0.0136241	0.700823	0.699244	0.98817	0.00150873	1.94e-05
5657	PRTN3	mRNA	0.632033	62.91	64.78	67.97	28.98	30.95	43.54	48.35	46.69	54.39	23.9	21.49	20.92	34.49	22.1033	65.22	49.81	-0.781889	0.387038	-1.02687	5.39e-05	7.29e-08	5.64e-29	1.48e-06
1880	GPR183	mRNA	-0.303231	24.18	26.75	24.23	26.44	29.43	27.95	29.14	30.14	29.6	33.36	37.75	31.61	27.94	34.24	25.0533	29.6267	0.290047	-0.239921	0.353289	0.000363	0.000738	3.04e-06	0.000322
933	CD22	mRNA	0.93988	2.86	2.97	2.96	3.38	3.59	3.27	1.59	1.33	1.49	1.66	1.74	1.63	3.41333	1.67667	2.93	1.47	0.374877	0.974357	0.409085	0.0089625	2.9e-08	0.0422255	4.67e-09
1464	CSPG4	mRNA	-0.415177	12.17	13.69	13.51	3.55	3.74	3.44	15.58	20.69	18.29	5.02	4.69	4.47	3.57667	4.72667	13.1233	18.1867	-1.7419	-0.471315	-1.79805	4.16e-112	0.000148	6.46e-101	2.98e-06
1435	CSF1	mRNA	0.280078	67.14	69.98	71.72	152.45	162.81	162.47	49.42	51.35	53.64	130.98	130.28	127.48	159.243	129.58	69.6133	51.47	1.33241	0.453133	1.50538	2.14e-144	1.6e-23	1.02e-242	8.78e-08
2817	GPC1	mRNA	0.356997	6.57	6.43	6.5	5.93	5.54	5.83	4.49	5.63	5.27	4.71	4.12	4.51	5.76667	4.44667	6.5	5.13	-0.0415389	0.337359	-0.0612021	0.675609	0.00105428	0.601867	0.0012629
7178	TPT1	mRNA	-0.296357	298.7	290.93	276.88	203.97	213.23	224.65	318.69	295.7	285.06	240.73	261.69	278.57	213.95	260.33	288.837	299.817	-0.299369	-0.0544644	-0.0575813	2.95e-08	0.23179	0.301342	2.15e-06
5362	PLXNA2	mRNA	1.09814	0.41	0.43	0.39	0.36	0.29	0.32	0.22	0.25	0.27	0.16	0.09	0.14	0.323333	0.13	0.41	0.246667	-0.376501	0.815329	-0.65942	0.0829718	0.000222	0.0331232	0.000192
2821	GPI	mRNA	-0.295815	54.19	50.42	50.26	39.76	45.01	45.28	66.97	67.09	69.88	55.32	51.41	52.12	43.35	52.95	51.6233	67.98	-0.110892	-0.395633	-0.210853	0.0766999	4.03e-19	3.78e-06	2.88e-06
9415	FADS2	mRNA	-0.439601	10.86	12.3	12.63	7.82	9.51	9.75	14.45	15.31	16.11	11.98	12.58	12.09	9.02667	12.2167	11.93	15.29	-0.269616	-0.352718	-0.182738	0.00798611	8.71e-06	0.0177733	6.85e-06
339500	ZNF678	mRNA	0.42369	3.48	3.69	3.42	3.15	2.68	2.37	3.36	2.93	2.77	1.83	2.22	2	2.73333	2.01667	3.53	3.02	-0.238053	0.224017	-0.437975	0.0259176	0.0170913	9.81e-05	0.000523
100861412	FSBP	mRNA	-5.37358	0.1	0.04	0	0.02	0	0	0.17	0.14	0	0.07	0.31	0.06	0.00666667	0.146667	0.0466667	0.103333	-3.5573	-1.19421	0.622412	0.0360276	0.558949	0.671972	9.43e-05
1622	DBI	mRNA	-0.410745	1035.69	1093.54	1071.05	485.9	503.97	561.03	1191.03	1203.63	1195.1	631.51	712.96	704.47	516.967	682.98	1066.76	1196.59	-0.894916	-0.166009	-0.650184	7.8e-50	2.77e-06	1.37e-41	1.53e-09
29083	GTPBP8	mRNA	-0.504746	8.44	9.21	7.8	6.26	5.74	5.65	9.91	9.26	8.39	8.12	8.03	8.73	5.88333	8.29333	8.48333	9.18667	-0.392259	-0.115117	-0.00272361	0.00844277	0.387242	0.983878	0.000603
114907	FBXO32	mRNA	0.204854	18.24	19.68	19.62	40.3	41.36	38.91	16.57	16.14	17.36	33.96	34.95	34.75	40.19	34.5533	19.18	16.69	1.20018	0.199988	1.19521	3.5e-100	0.00017	2.89e-128	0.000109
55122	AKIRIN2	mRNA	0.210328	72.36	70.36	70.33	77.07	77.37	85.71	63.82	55.43	58.17	68.49	67.13	70.06	80.05	68.56	71.0167	59.14	0.306387	0.263202	0.359055	6.93e-07	3.74e-06	3.58e-09	0.00101397
54504	CPVL	mRNA	-0.400571	11.41	12.51	13.28	9.6	10.11	12.11	14.72	13.89	16.54	13.76	14.26	14.21	10.6067	14.0767	12.4	15.05	-0.0376271	-0.321314	0.0415558	0.742966	0.00111789	0.67048	0.000321
7056	THBD	mRNA	0.661594	1.35	1.38	1.47	3.6	3.4	3.95	1.3	1.39	1.12	2.28	2.42	2.17	3.65	2.29	1.4	1.27	1.51419	0.144867	0.99742	2.2e-24	0.441053	4.88e-09	1.08e-06
80790	CMIP	mRNA	0.403179	24.99	24	23.52	26.52	23.55	23.3	21.44	18.56	21.15	19.39	17.7	18.16	24.4567	18.4167	24.17	20.3833	0.158986	0.250784	0.0063044	0.0178431	4.51e-05	0.928399	4.48e-08
90956	ADCK2	mRNA	-0.455358	16.4	16.38	17.17	8.44	10.05	9.14	17.56	21.48	21.04	12.83	12.51	12.24	9.21	12.5267	16.65	20.0267	-0.715052	-0.268308	-0.528038	3.1e-14	0.000954	2.12e-09	5.49e-06
4033	LRMP	mRNA	-0.317617	123	135.27	134.53	50.52	52.01	55.23	185.39	185.24	182.54	62.7	60.95	70.77	52.5867	64.8067	130.933	184.39	-1.18636	-0.495511	-1.36427	3.27e-87	1.61e-31	1.94e-144	4.16e-06
1847	DUSP5	mRNA	0.419049	19.2	18.58	19.24	49.28	51.47	48.63	11.06	10.5	10.89	37.01	36.99	36.68	49.7933	36.8933	19.0067	10.8167	1.52285	0.812882	1.91653	1.52e-122	2.96e-26	3.92e-169	6.09e-12
644150	WIPF3	mRNA	0.383157	11.48	10.63	11.74	4.88	4.98	5.11	8.45	8.14	8.62	4.02	3.85	3.53	4.99	3.8	11.2833	8.40333	-1.04215	0.424072	-1.00156	6.98e-32	1.48e-08	6.07e-25	0.000559
1500	CTNND1	mRNA	-0.301401	18.05	17.17	17.48	17.74	17.41	16	20.8	20.29	21.48	20.82	21.24	20.47	17.05	20.8433	17.5667	20.8567	0.100875	-0.255904	0.146169	0.110533	5.19e-07	0.00506248	1.71e-06
3097	HIVEP2	mRNA	0.411694	4.36	4.33	4.15	17.74	15.04	14.3	3.82	3.68	3.39	12.25	11.12	11.69	15.6933	11.6867	4.28	3.63	2.00547	0.240124	1.83367	9.21e-140	0.00196053	9.37e-157	7.85e-08
9448	MAP4K4	mRNA	0.214768	34.69	35.23	32.3	26.93	24.96	25.3	34.83	33.4	31.69	22.57	21.12	22.14	25.73	21.9433	34.0733	33.3067	-0.268336	0.0308276	-0.452448	3.84e-06	0.534976	4.34e-18	0.000235
597	BCL2A1	mRNA	-0.358683	84.94	92.08	87.32	171.9	192.85	199.61	108.04	121.1	111.87	228.81	242.15	246.69	188.12	239.217	88.1133	113.67	1.23142	-0.369003	1.22115	6.61e-67	1.04e-09	4.19e-106	1.28e-07
79677	SMC6	mRNA	-0.447911	13.66	14.13	14.07	15.53	15.2	13.04	18.85	19.74	18.22	18.25	20.48	19.55	14.59	19.4267	13.9533	18.9367	0.160064	-0.39787	0.210012	0.0272971	2.44e-11	0.000477	3.19e-10
3620	IDO1	mRNA	0.276268	1.95	2.19	2.36	156.74	166.73	149.56	1.95	1.62	1.67	129.91	138.87	118.17	157.677	128.983	2.16667	1.74667	6.3323	0.307125	6.36358	0	0.175126	0	3.97e-05
6241	RRM2	mRNA	0.431734	24.55	24.56	25.68	10.26	9.21	9.22	16.99	15.94	15.81	7.13	7.34	6.61	9.56333	7.02667	24.93	16.2467	-1.24117	0.617168	-1.05603	2.24e-60	1.69e-23	8.25e-37	8.3e-06
3127	HLA-DRB5	mRNA	-0.386632	16.85	16.9	17.2	16.09	18.85	19.66	19.22	20.47	21.61	24.14	23.67	22.87	18.2	23.56	16.9833	20.4333	0.227359	-0.272914	0.340994	0.034943	0.00447574	0.000222	0.000165
3684	ITGAM	mRNA	-0.305274	6.89	7.4	7	6.12	6.04	6.2	9.26	8.75	8.83	7.6	7.65	7.11	6.12	7.45333	7.09667	8.94667	-0.095797	-0.327271	-0.117941	0.293945	3.14e-05	0.145929	0.000865
5214	PFKP	mRNA	-0.269647	106.05	120.33	120.91	85.66	100.08	100.6	133.27	151.04	148.1	117.58	114.84	116.12	95.4467	116.18	115.763	144.137	-0.113628	-0.329437	-0.173376	0.106821	4.93e-09	0.000563	2.74e-05
55205	ZNF532	mRNA	0.299184	9.45	9.78	9.43	11.06	9.62	9.18	9.92	7.53	7.87	7.54	8.03	7.34	9.95333	7.63667	9.55333	8.44	0.126965	0.199155	0.0266557	0.123456	0.0135588	0.761087	0.000563
6364	CCL20	mRNA	-0.299488	3.37	3.6	3.95	67.66	80.99	78.03	2.34	2.46	2.66	86.53	99.82	90.17	75.56	92.1733	3.64	2.48667	4.51117	0.548581	5.35913	7.98e-220	0.0448463	6.61e-257	0.000406
11240	PADI2	mRNA	-0.640198	1.18	1.31	1.3	4.75	6.57	6.15	1.46	1.56	1.9	8.53	10.3	8.43	5.82333	9.08667	1.26333	1.64	2.51723	-0.368482	2.78878	2.33e-62	0.0522163	1.63e-109	1.91e-08
60481	ELOVL5	mRNA	-0.194322	85.4	88.21	83.28	106.87	104.08	98.85	100.97	102.27	100.21	111.45	117.72	118.49	103.267	115.887	85.63	101.15	0.367153	-0.22515	0.336243	9.08e-12	3.62e-08	9.21e-14	0.000527
93081	TEX30	mRNA	-0.415307	21.48	17.21	18.29	14.37	12.88	14.52	19.24	18.66	19.5	18.66	17.15	20.38	13.9233	18.73	18.9933	19.1333	-0.141989	-0.0812697	0.191856	0.188154	0.393808	0.0451618	9.25e-05
102724219	LOC102724219	mRNA	-6.49363	0	0	0.13	0.01	0	0.02	0.09	0.52	0.47	0.3	0.35	0.23	0.01	0.293333	0.0433333	0.36	-3.64689	-2.89069	-0.0446402	0.352762	0.196261	0.961828	2.03e-07
6164	RPL34	mRNA	-0.237593	394.86	385.1	380.1	278.32	289.43	332.08	437.39	423.59	379.75	334.19	349.68	371.59	299.943	351.82	386.687	413.577	-0.234647	-0.0869657	-0.0841412	0.000383	0.0901586	0.157708	0.000968
230	ALDOC	mRNA	-0.573428	4.51	3.75	5.07	3.6	4.82	4.49	5.38	6.18	6.12	6.46	6.1	6.54	4.30333	6.36667	4.44333	5.89333	0.0881168	-0.401506	0.259909	0.623388	0.010806	0.0675513	0.000333
6277	S100A6	mRNA	-0.674307	60.54	68.16	59.37	24.02	22.98	27.79	71.01	90.45	80.78	43.38	42.3	34.84	24.93	40.1733	62.69	80.7467	-1.16879	-0.391852	-0.886427	3.49e-26	1.03e-05	2.48e-17	1.28e-07
6690	SPINK1	mRNA	-1.35537	1.12	1.26	1.36	5.18	5.91	6.88	1.03	1.76	1.82	13.74	15.7	16	5.99	15.1467	1.24667	1.53667	2.38464	-0.265803	3.47358	2.76e-12	0.580736	1.31e-37	1.52e-12
6526	SLC5A3	mRNA	0.379102	13.92	12.54	14.72	34.63	28.23	26.44	11.44	9.93	10.9	22.46	21.24	24.3	29.7667	22.6667	13.7267	10.7567	1.2503	0.351004	1.22182	9.14e-52	2.36e-08	6.79e-85	4.29e-06
359845	RFLNB	mRNA	0.497329	9.06	9.91	9.07	8.39	6.87	7.51	7.35	7.1	7.4	5.4	5.26	5.31	7.59	5.32333	9.34667	7.28333	-0.168292	0.358353	-0.307375	0.0836623	2.78e-05	0.00148724	2.42e-06
4174	MCM5	mRNA	0.255136	42.41	40.63	42.89	23.44	23.17	25.81	32.5	34.11	33.81	20.27	19.54	20.3	24.14	20.0367	41.9767	33.4733	-0.664596	0.325585	-0.594264	1.59e-22	9.44e-10	5.53e-21	0.000868
1545	CYP1B1	mRNA	0.787935	0.89	0.61	0.93	9.01	8.8	7.93	0.34	0.37	0.43	4.72	4.86	5.19	8.58	4.92333	0.81	0.38	3.54738	1.10857	3.86754	7.17e-154	3.3e-05	3.32e-107	3.16e-18
63827	BCAN	mRNA	0.465742	4.55	5.02	4.97	3.83	4.06	3.95	3.86	4.4	4.12	2.99	2.89	2.58	3.94667	2.82	4.84667	4.12667	-0.160777	0.213209	-0.413367	0.196956	0.0760273	0.00300938	0.000929
9935	MAFB	mRNA	0.248569	126.49	131.06	129.64	175.95	173.02	172.29	80.85	91.82	91.5	147.95	148.07	138.63	173.753	144.883	129.063	88.0567	0.562198	0.551179	0.864757	1.24e-34	1.66e-31	1.47e-62	7.46e-07
25841	ABTB2	mRNA	0.427524	1.79	1.41	1.69	9.46	9.48	9.42	1.25	1.06	1.13	7.35	6.75	6.78	9.45333	6.96	1.63	1.14667	2.67034	0.503676	2.74641	3.68e-134	0.00356699	1.15e-110	1.7e-07
116211	TM4SF19	mRNA	-0.693331	90.01	91.56	87	81.42	92.01	91.13	130.07	129.71	136.74	144.53	137.08	143.37	88.1867	141.66	89.5233	132.173	0.118174	-0.566715	0.24475	0.092386	2.05e-27	2.6e-06	4.95e-24
10079	ATP9A	mRNA	0.419857	1.79	1.8	1.81	11.07	9.93	9.96	1.39	1.45	1.48	7.84	7.39	7.68	10.32	7.63667	1.8	1.44	2.65041	0.32582	2.55614	4.78e-196	0.00856917	1.16e-168	7.41e-09
677	ZFP36L1	mRNA	0.210824	81.44	78.61	87.33	73.87	67.35	71	72.31	68.31	74.81	59.9	62.08	59.77	70.74	60.5833	82.46	71.81	-0.0869748	0.196632	-0.101402	0.129124	5.68e-05	0.0418808	0.000201
6309	SC5D	mRNA	-0.341248	12.3	11.63	12	11.62	12.05	10.64	16.02	15.48	16.09	12.86	15.55	14.66	11.4367	14.3567	11.9767	15.8633	0.0679961	-0.406632	0.00247807	0.319453	2.4e-14	0.9707	1.79e-05
167465	ZNF366	mRNA	0.872957	1.12	1.16	1	0.87	0.9	0.74	0.62	0.68	0.56	0.5	0.48	0.38	0.836667	0.453333	1.09333	0.62	-0.255282	0.818585	-0.309711	0.163713	2.05e-05	0.204957	0.000111
8349	HIST2H2BE	mRNA	0.335034	48.18	42.31	42.05	57.19	57.14	54.45	34.72	29.85	31.04	45.59	43.38	43.59	56.26	44.1867	44.18	31.87	0.482072	0.470433	0.617182	7.48e-13	2.52e-11	3.94e-20	4.28e-08
2040	STOM	mRNA	-0.208296	46.61	49.41	47.65	38.75	40.34	38.62	52.74	57.18	54.28	44.23	45.8	44.87	39.2367	44.9667	47.89	54.7333	-0.150124	-0.197313	-0.139192	0.0101255	5.08e-05	0.00579727	0.000361
6387	CXCL12	mRNA	0.557213	1.75	1.14	2.21	10.99	10.46	9.45	1.48	2.19	1.86	6.58	7.65	7.25	10.3	7.16	1.7	1.84333	2.85817	-0.185321	2.11536	5.12e-70	0.438388	6.92e-39	1.14e-06
1603	DAD1	mRNA	-0.359796	233.1	233.15	229.39	176.76	203.9	224.42	265.74	253.47	264.81	255.95	259.36	254.3	201.693	256.537	231.88	261.34	-0.0672228	-0.173249	0.119238	0.377024	0.000146	0.0133672	3.3e-06
1069	CETN2	mRNA	-0.366486	18.31	18.57	16.89	15.13	14.78	15.08	18.34	18.42	17.93	19.56	18.76	19.15	14.9967	19.1567	17.9233	18.23	-0.123933	-0.0248103	0.217639	0.26909	0.809432	0.0335742	0.000799
84959	UBASH3B	mRNA	0.299357	14.01	14.75	14.19	8.89	7.76	7.21	15.3	13.6	14.41	6.12	6.23	6.82	7.95333	6.39	14.3167	14.4367	-0.712482	-0.00908887	-1.02103	1.31e-20	0.873654	3.76e-48	0.000646
3708	ITPR1	mRNA	-0.27089	19.31	19.04	18.09	31.44	29.58	27.58	26.23	24.87	22.72	35.44	35.34	34.84	29.5333	35.2067	18.8133	24.6067	0.779224	-0.389925	0.659948	1.1e-38	9.06e-13	5.55e-35	2.16e-06
8804	CREG1	mRNA	-0.313313	104.86	98.83	105.03	119.94	127.82	124.16	123.4	115.14	121.77	145.91	154.42	157.51	123.973	152.613	102.907	120.103	0.4024	-0.223853	0.491686	7.53e-14	8.97e-07	2.2e-23	2.67e-08
963	CD53	mRNA	-0.180702	417.71	432.52	370.21	411.91	448.76	441.61	427.41	402.91	420.92	472.02	490.08	501.53	434.093	487.877	406.813	417.08	0.228065	-0.037052	0.371709	0.00035	0.47622	5.32e-18	0.000854
4609	MYC	mRNA	0.282794	25.57	26.72	27	21.81	21.96	24.84	22.47	23.04	26.07	18.3	18.64	18.94	22.87	18.6267	26.43	23.86	-0.075037	0.146832	-0.211014	0.267324	0.0129559	0.00101163	6.78e-05
92815	HIST3H2A	mRNA	0.661234	27.74	24.19	23.35	37.1	41.39	43.93	16.59	17.16	15.88	27.35	26.42	23.03	40.8067	25.6	25.0933	16.5433	0.835375	0.604411	0.778419	3.25e-11	3.05e-05	1.11e-07	1.65e-07
9802	DAZAP2	mRNA	-0.311391	129.78	125.57	122.9	118.67	120.12	120.8	153.55	145.71	154.63	147.39	148.67	145.64	119.863	147.233	126.083	151.297	0.0614711	-0.265933	0.106771	0.225942	5.4e-10	0.0151696	5.6e-10
2317	FLNB	mRNA	0.286082	12.51	12.08	12.22	10.4	9.37	9.18	12.61	12	10.99	8.41	7.67	7.37	9.65	7.81667	12.27	11.8667	-0.215616	0.0577642	-0.444263	0.000734	0.300151	5.04e-11	0.000113
9741	LAPTM4A	mRNA	-0.237348	80.58	76.77	78.39	85.41	89.62	94.38	77.28	75.33	78.44	100.91	101.37	112.39	89.8033	104.89	78.58	77.0167	0.326354	0.028279	0.591894	5.19e-08	0.554203	1.6e-26	0.000315
7414	VCL	mRNA	-0.267772	12.21	12.19	12.17	6.64	7.15	6.91	15.9	14.73	14.75	8.25	8.22	8.22	6.9	8.23	12.19	15.1267	-0.687242	-0.310352	-0.730025	4.85e-20	2.83e-07	7.06e-27	0.000981
941	CD80	mRNA	0.376047	0.73	0.99	0.61	30.11	24.84	24.76	0.63	0.39	0.27	20.6	22.22	20.29	26.57	21.0367	0.776667	0.43	5.0837	0.954125	5.66238	5.32e-214	0.0109744	7.18e-164	5.74e-06
165904	XIRP1	mRNA	0.363544	7.65	9.1	8.25	11.99	12.24	12.81	8.25	7.72	7.25	10.23	9.19	10.37	12.3467	9.93	8.33333	7.74	0.728566	0.0550227	0.419942	2.1e-19	0.506529	2.56e-07	3.48e-06
2012	EMP1	mRNA	-0.284552	92.66	97.12	90.46	79.36	90.64	81.23	117.49	123.53	112.9	96.84	103.7	102.64	83.7433	101.06	93.4133	117.973	-0.0242171	-0.337226	-0.0769204	0.699013	2.52e-13	0.114745	7.59e-06
6355	CCL8	mRNA	0.399637	4.07	4.17	3.04	54.06	60.96	50.26	1.64	1.5	1.93	43.13	44.73	36.28	55.0933	41.38	3.76	1.69	4.00465	1.15438	4.759	7.91e-219	5.08e-06	3.31e-185	1.59e-05
001530	HIF1A	mRNA	0.0838451	4.04	3.68	3.91	48.42	44.67	42.02	3.78	3.49	3.56	40.67	43.61	41.48	36.1	0.330119	0.301575	0.106026	0.0295294	0.0838451	45.0367	0.0838451	0.224142	1.28e-07	7.65e-06
5066	PAM	mRNA	-0.302729	12.63	12.18	12.41	27.09	29	26.85	15.28	13.99	14.29	32.4	33.78	34.98	27.6467	33.72	12.4067	14.52	1.27476	-0.219808	1.35754	2.33e-77	0.00130483	6.05e-105	2.93e-06
23428	SLC7A8	mRNA	0.693293	26.32	23.87	24.1	10.66	10.03	10.11	12.5	11.75	12.39	5.99	6.3	6.73	10.2667	6.34	24.7633	12.2133	-1.13243	1.02553	-0.800354	1.77e-49	5.33e-51	1.67e-18	8.47e-13
1848	DUSP6	mRNA	0.168534	168.07	171.63	161.03	222.57	223.39	203.4	143.87	145.93	136.22	192.61	189.37	190.36	216.453	190.78	166.91	142.007	0.508163	0.232852	0.572337	3.41e-21	2.25e-08	1.03e-43	0.00125473
90874	ZNF697	mRNA	0.270033	63.02	60.5	64.25	104.91	95.55	86.62	54.33	56.02	53.01	80.33	78.58	78.09	95.6933	79	62.59	54.4533	0.758	0.191791	0.679487	3.39e-32	2.36e-06	5.68e-58	3.35e-05
1777	DNASE2	mRNA	-0.226925	73.17	70.54	72.83	71.68	77.99	86.12	73.98	74.8	78.12	93.49	88.66	91.34	78.5967	91.1633	72.18	75.6333	0.257094	-0.068225	0.415698	0.000187	0.143972	2.67e-17	0.00124208
284361	EMC10	mRNA	-0.431619	76.43	77	75.26	64.12	71.95	74.07	87.09	95.06	99.02	94.32	94.02	90.89	70.0467	93.0767	76.23	93.7233	0.00714614	-0.304934	0.1338	0.91106	1.64e-09	0.0113833	3.49e-11
51274	KLF3	mRNA	0.368537	20.27	19.61	21.35	28.4	26.14	25.88	16.57	15.23	15.91	20.49	20.29	21.07	26.8067	20.6167	20.41	15.9033	0.405707	0.359635	0.396509	2.2e-08	9.21e-09	2.29e-09	7.19e-07
5226	PGD	mRNA	0.23361	186.51	173.55	180.1	213.5	206.63	209.17	141.52	131.74	135.96	181.12	168.34	180.85	209.767	176.77	180.053	136.407	0.354191	0.399186	0.519515	1.98e-13	1.54e-20	1.44e-27	6.37e-06
79901	CYBRD1	mRNA	-0.3283	6.03	6.72	7.22	5.29	5.87	5.28	7.61	8.29	8.7	6.46	6.88	7.08	5.48	6.80667	6.65667	8.2	-0.137392	-0.305669	-0.114797	0.169499	0.000549	0.188241	0.000668
57222	ERGIC1	mRNA	-0.499755	18.06	18.68	18.55	18.57	19.46	20.63	22.71	22.56	23.61	27.96	26.56	27.2	19.5533	27.24	18.43	22.96	0.212859	-0.315315	0.397176	0.00383926	5.97e-07	2.3e-10	3.88e-12
401505	TOMM5	mRNA	-0.460925	88.66	84.26	88.88	65.62	71.54	84.16	110.04	101.16	106.51	96.9	102.51	102.84	73.7733	100.75	87.2667	105.903	-0.105962	-0.279426	0.0754152	0.227126	6.03e-06	0.238638	1.78e-07
7185	TRAF1	mRNA	0.272041	5.24	5.52	5.37	67.01	57.28	57.9	4.4	4.24	4.09	53.04	48.4	48	60.73	49.8133	5.37667	4.24333	3.5761	0.351071	3.65493	0	0.00049	0	0.000114
2919	CXCL1	mRNA	0.492924	0.39	0.65	0.51	16.15	17.87	18.13	0.52	0.34	0.38	11.6	11.97	13.14	17.3833	12.2367	0.516667	0.413333	5.23943	0.412961	5.16057	1.25e-77	0.496728	7.82e-56	2.79e-05
11313	LYPLA2	mRNA	-0.250877	38	34.67	34.7	33.67	35.6	39.65	37.78	38.3	42.65	42.68	44.26	42.29	36.3067	43.0767	35.79	39.5767	0.147039	-0.13891	0.258922	0.0674351	0.0440081	0.000118	0.00126639
5052	PRDX1	mRNA	-0.266752	322.94	319.07	323.96	336.52	363.5	396.62	334.63	337.88	337.37	419.97	428.7	459.62	365.547	436.097	321.99	336.627	0.317001	-0.0648334	0.518883	2.92e-07	0.0752052	3.63e-30	6.29e-05
6349	CCL3L1	mRNA	0.377958	11.73	13.83	11.45	268.91	273.23	283.05	6.65	6.97	9.04	242.27	197.75	189.24	275.063	209.753	12.3367	7.55333	4.61459	0.711745	4.94825	0	3.63e-05	6.45e-192	1.93e-06
25946	ZNF385A	mRNA	0.368115	77.06	70.16	72.88	77.17	70.25	81.71	47.16	56.01	58.36	64.03	60.4	52.45	76.3767	58.96	73.3667	53.8433	0.188836	0.441913	0.262517	0.0035653	2.26e-12	0.000518	1.88e-06
2117	ETV3	mRNA	0.271821	14.67	14	13.68	27.78	25.09	21.68	14.67	13.56	13.07	21.28	20.74	19.07	24.85	20.3633	14.1167	13.7667	0.943539	0.0462502	0.717622	1.44e-32	0.469176	1.41e-28	0.000643
683	BST1	mRNA	-0.383188	15.84	17.29	17.91	10.14	12.03	11.24	18.47	20.31	20.65	12.77	15.6	14.82	11.1367	14.3967	17.0133	19.81	-0.475011	-0.198988	-0.290823	1.83e-05	0.02984	0.00360544	0.00109261
840	CASP7	mRNA	0.40823	17.26	18.4	16.57	19.03	19.74	18.23	12.83	12.67	11.07	13.79	15.17	13.58	19	14.18	17.41	12.19	0.259302	0.49635	0.347299	0.000975	2.07e-09	0.000135	1.25e-06
55144	LRRC8D	mRNA	-0.256548	20.58	22.01	20.76	13.41	13.75	13.18	25.36	22.93	25.11	15.23	15.54	16.83	13.4467	15.8667	21.1167	24.4667	-0.527199	-0.20294	-0.473668	5.77e-13	0.00125896	1.47e-11	0.00108924
11031	RAB31	mRNA	-0.313937	49.45	51.97	50.78	51.58	53	47.84	66.01	66.36	60.99	60.12	63.96	63.59	50.8067	62.5567	50.7333	64.4533	0.13451	-0.345264	0.103058	0.0190267	1.11e-13	0.0401782	1.07e-07
117289	TAGAP	mRNA	-0.306443	14.83	15.3	14.42	27.34	30.08	30.64	16.27	16.22	17.76	35.61	34.71	37.51	29.3533	35.9433	14.85	16.75	1.08395	-0.176257	1.21412	2.23e-51	0.00643289	3.38e-97	4.61e-06
3779	KCNMB1	mRNA	-0.483361	35.31	35.5	33.54	34.05	37.63	41.51	41.7	40.11	45.9	54.55	52.78	49.52	37.73	52.2833	34.7833	42.57	0.251138	-0.291947	0.442457	0.00257205	2.26e-05	1.24e-10	3.82e-09
1445	CSK	mRNA	0.359347	86.26	86.53	85.36	55.41	51.44	57.02	67.14	68.62	70.51	46.32	41.62	41.21	54.6233	43.05	86.05	68.7567	-0.48886	0.312498	-0.535886	7.07e-17	1.05e-12	3.61e-18	1.06e-06
219699	UNC5B	mRNA	-0.421032	3.05	3.76	3.13	3.5	3.71	3.58	4.2	5.04	4.74	5.08	4.55	4.6	3.59667	4.74333	3.31333	4.66	0.274299	-0.541645	0.153725	0.0140752	1.19e-07	0.095455	2.13e-05
5142	PDE4B	mRNA	0.285829	2.76	3.01	3.14	10.88	11.75	10.4	2.78	2.55	3.13	8.85	9.71	8.28	11.01	8.94667	2.97	2.82	1.96458	0.0543699	1.73305	1.17e-83	0.683327	1.7e-56	0.00117019
6307	MSMO1	mRNA	-0.35728	22.94	23.32	23.14	25.87	27.78	25.13	27.53	30.51	31.1	32.08	34.1	33.31	26.26	33.1633	23.1333	29.7133	0.320043	-0.374702	0.302575	2.42e-05	1.87e-08	6.34e-06	1.87e-06
255061	TAC4	mRNA	-0.485982	40.13	39.57	39.12	16.69	17.26	20.92	45.68	55.26	54.77	24.28	26.03	26.38	18.29	25.5633	39.6067	51.9033	-0.977539	-0.385601	-0.877096	8.16e-16	6.36e-05	9.35e-16	0.000308
5886	RAD23A	mRNA	0.238793	106.32	97.23	103.13	95.28	92.7	100.92	87.6	82.38	88.21	83.36	80.16	79.8	96.3	81.1067	102.227	86.0633	0.0544544	0.229967	0.0454037	0.35012	2.14e-06	0.37303	5.82e-05
302	ANXA2	mRNA	-0.242095	120.55	126.33	110.5	104.4	112.22	116.66	134.87	137.04	131.93	128.77	128.73	129.82	111.093	129.107	119.127	134.613	0.0142126	-0.182428	0.0738826	0.834652	0.000679	0.111469	6.65e-05
5997	RGS2	mRNA	-0.522305	200.67	210.8	210.82	238.67	277.71	253.53	264.67	259.59	256.5	329.01	390.58	376.02	256.637	365.203	207.43	260.253	0.440719	-0.328013	0.634953	9.08e-13	3.33e-16	8.65e-29	6.12e-13
100526740	ATP5MF-PTCD1	mRNA	0.858776	1.53	1.79	3.2	2.73	2.08	2.57	2.7	2.35	2.14	1.15	1.71	1.18	2.46	1.34667	2.17333	2.39667	0.316628	-0.144637	-0.687144	0.356943	0.670769	3.34e-05	2.93e-07
3679	ITGA7	mRNA	-0.295452	23.28	24.55	24.99	14.61	14.74	15.67	27.71	31.58	31.76	19.25	18.28	17.81	15.0067	18.4467	24.2733	30.35	-0.548311	-0.328025	-0.580951	4.2e-16	1.87e-08	2.54e-19	5.01e-05
2537	IFI6	mRNA	-0.874051	805.36	866.56	742.24	978.86	1122.47	1353.43	1860.38	1832.61	1795.06	2214.19	2108.15	1961.11	1151.59	2094.48	804.72	1829.35	0.650365	-1.18331	0.341117	3.09e-05	6.07e-130	1.01e-13	4.33e-09
56882	CDC42SE1	mRNA	-0.183175	123.48	120.89	125.15	142.13	143.82	138.62	140.29	141.62	144.05	158.58	159.44	159.33	141.523	159.117	123.173	141.987	0.334747	-0.207165	0.310601	6.12e-13	6.5e-09	4.29e-16	0.000126
140701	ABHD16B	mRNA	0.409603	9.16	8.79	8.85	12.08	11.75	13.07	6.17	7.52	6.83	10.31	8.36	8.85	12.3	9.17333	8.93333	6.84	0.59516	0.384551	0.569998	5.1e-08	0.00157695	1.13e-05	0.000413
55824	PAG1	mRNA	-0.271746	14.66	14.54	13.74	14.11	14.96	13.29	20.39	20.28	18.97	16.77	16.77	15.86	14.12	16.4667	14.3133	19.88	0.103912	-0.490231	-0.114731	0.0991402	1.69e-23	0.023369	1.48e-05
7431	VIM	mRNA	-0.276789	180.93	207.16	183.12	93.8	105.79	107.24	213.25	243.49	236.67	123.93	123.38	121.04	102.277	122.783	190.403	231.137	-0.763154	-0.279966	-0.766232	9.24e-28	6.58e-07	6.97e-52	1.37e-05
9221	NOLC1	mRNA	0.313842	22.8	23.2	23.17	20.37	21.12	19.7	20.35	20.2	19.58	15.9	16.66	15.98	20.3967	16.18	23.0567	20.0433	-0.0465823	0.205849	-0.154746	0.464514	0.000184	0.0133257	5.63e-06
6229	RPS24	mRNA	-0.18496	1762.91	1729.85	1670.18	1233.27	1239.96	1344.99	1712.31	1633.85	1659.89	1389.08	1437.07	1472.99	1272.74	1433.05	1720.98	1668.68	-0.302187	0.0411164	-0.0762152	9.06e-09	0.268195	0.065716	0.000752
55652	SLC48A1	mRNA	0.34957	12.73	11.87	12.78	9	8.73	10.56	9.37	9.79	10.29	7.32	7.14	7.76	9.43	7.40667	12.46	9.81667	-0.257243	0.324744	-0.282159	0.00573953	5.38e-05	0.00221597	0.000666
221035	REEP3	mRNA	-0.292948	42.69	42.16	41.67	24.54	23.78	22.67	53.5	54.12	51.16	27.15	29.21	30.63	23.6633	28.9967	42.1733	52.9267	-0.681139	-0.326461	-0.714758	7.61e-34	1.38e-14	1.08e-41	5.56e-06
23187	PHLDB1	mRNA	-0.270291	20.93	22.16	23.38	13.3	13.58	14.51	28.16	29.63	29.63	16.81	16.71	15.88	13.7967	16.4667	22.1567	29.14	-0.535164	-0.396091	-0.661099	3.32e-15	2.42e-14	4.4e-35	7.98e-05
9734	HDAC9	mRNA	0.259811	27.63	27.24	27.5	32.51	29.3	26.4	29.2	30.72	28.36	24.17	24.81	24.43	29.4033	24.47	27.4567	29.4267	0.210764	-0.099206	-0.148437	0.00195624	0.038023	0.00480374	0.000241
2335	FN1	mRNA	0.922845	0.28	0.35	0.36	1.04	0.94	1.04	0.24	0.26	0.23	0.54	0.5	0.53	1.00667	0.523333	0.33	0.243333	1.74623	0.421264	1.24456	7.7e-18	0.138149	8.46e-07	3.38e-07
4920	ROR2	mRNA	-1.58622	1.02	1.03	1.11	1.65	2.1	2.47	3.17	3.1	2.99	6	6.18	6.3	2.07333	6.16	1.05333	3.08667	1.0527	-1.56016	1.07883	3.69e-08	9.25e-21	2.34e-19	1.14e-31
7171	TPM4	mRNA	0.479074	142.44	143.18	140.33	138.05	139.08	135.28	101.77	96.52	98.86	94.67	100.89	92.74	137.47	96.1	141.983	99.05	0.108197	0.468828	0.0977782	0.0240647	7.03e-32	0.0391935	3.22e-19
3945	LDHB	mRNA	-0.210187	200.87	206.18	191.94	135.53	147.17	143.93	216.49	211.48	210.35	159.56	165.15	164.34	142.21	163.017	199.663	212.773	-0.35679	-0.0916705	-0.23834	7.15e-10	0.0346986	9.51e-08	0.00027
123920	CMTM3	mRNA	-0.394577	32.21	33.49	28.95	22.49	26.01	28.96	33.36	36.67	35.13	33.84	32.97	34.82	25.82	33.8767	31.55	35.0533	-0.146809	-0.15855	0.0893602	0.11742	0.0238767	0.171999	8.73e-06
4046	LSP1	mRNA	0.592877	24.37	23.16	23.3	16.65	17.11	19.33	10.57	10.12	10.26	12.92	10.48	11.45	17.6967	11.6167	23.61	10.3167	-0.267139	1.18456	0.324276	0.00329469	4.36e-39	0.00422971	5.2e-08
11015	KDELR3	mRNA	-0.604824	12.5	11.92	11.62	7.94	9.83	10.1	16.2	16.46	16.07	12.6	13.48	15.19	9.29	13.7567	12.0133	16.2433	-0.259368	-0.427993	-0.0824906	0.0293016	4.37e-06	0.401618	6.2e-07
5031	P2RY6	mRNA	0.368811	24.62	24.48	24.3	32.04	31.01	30.56	19.73	20.51	20.51	25.83	22.71	22.3	31.2033	23.6133	24.4667	20.25	0.516493	0.222868	0.370358	1.12e-11	0.00223756	4.91e-06	8.91e-06
822	CAPG	mRNA	-0.410591	468.79	484.56	490.91	351.84	413.04	424.6	488.42	570.88	559.53	517.21	530.75	523.29	396.493	523.75	481.42	539.61	-0.140151	-0.170711	0.0997756	0.0337459	0.000564	0.0550665	1.23e-09
9308	CD83	mRNA	-0.180148	37.65	40.9	40.79	115.83	117.54	113.59	34.74	35.79	35.52	129.72	132.04	127.82	115.653	129.86	39.78	35.35	1.67742	0.164661	2.02211	3.69e-191	0.00370286	0	0.000375
7456	WIPF1	mRNA	0.241476	67.84	66.07	67.4	80.99	73.81	72.01	53.74	51.94	53.38	64.72	64.59	60.77	75.6033	63.36	67.1033	53.02	0.304908	0.339983	0.403156	2.36e-08	5.77e-18	1.54e-18	3.93e-05
132	ADK	mRNA	-0.291976	23.69	25.36	24.81	16.82	18.37	17.2	27.81	28.21	28.87	20.18	21.49	21.96	17.4633	21.21	24.62	28.2967	-0.361824	-0.232788	-0.302704	7.62e-06	0.000497	3.4e-05	0.000617
718	C3	mRNA	-0.498142	3.62	4.06	4.38	11.07	11.96	12.57	7.31	7.03	8.26	17.15	15.91	16.78	11.8667	16.6133	4.02	7.53333	1.69699	-0.908275	1.28679	6.4e-76	1.85e-21	2.23e-69	1.32e-11
54498	SMOX	mRNA	0.657166	8.02	7.54	7.22	15.01	16.35	16.02	4.26	4.45	4.49	10.3	10.15	9.08	15.7933	9.84333	7.59333	4.4	1.1892	0.805579	1.3375	2.41e-32	9.24e-11	5.07e-29	1.77e-11
6318	SERPINB4	mRNA	1.30731	0	0	0	0.91	1.09	1.52	0	0	0	0.53	0.63	0.3	1.17333	0.486667	0	0	7.84966		6.49864	2.42e-10		9.57e-07	0.00127722
123	PLIN2	mRNA	0.258127	97.93	82.42	84.45	36.87	37.38	39.54	60.92	51.96	55.46	30.41	29.73	34.01	37.93	31.3833	88.2667	56.1133	-1.07097	0.656743	-0.672606	9.19e-49	3.33e-22	5.14e-20	0.000747
3696	ITGB8	mRNA	0.595131	0.23	0.19	0.22	1.93	1.78	1.33	0.2	0.22	0.26	1.01	1.13	1.16	1.68	1.1	0.213333	0.226667	3.122	-0.0722867	2.4542	3.25e-50	0.817859	1.1e-30	8.11e-05
7296	TXNRD1	mRNA	0.250894	124.65	118.72	118.91	191.77	179.64	170.22	114.16	107.17	104.74	147.59	149.96	154.62	180.543	150.723	120.76	108.69	0.717974	0.151892	0.618732	2.61e-41	0.000399	7.83e-42	3.96e-06
4773	NFATC2	mRNA	0.325249	5.48	5.65	5.83	7.22	7.01	6.89	5.77	5.23	5.15	5.59	5.87	5.82	7.04	5.76	5.65333	5.38333	0.45788	0.0885453	0.220987	1.89e-09	0.241945	0.00445682	2.12e-05
7046	TGFBR1	mRNA	-0.388515	49.79	49.18	49.89	21	20.65	19.6	76	73.15	68.23	25.51	25.57	27.99	20.4167	26.3567	49.62	72.46	-1.19064	-0.495732	-1.29796	2.01e-119	7.66e-39	8.32e-138	1.16e-09
4502	MT2A	mRNA	-0.340728	55.89	62.93	58.79	168.25	195.77	212.98	53.24	52.59	58.83	258.77	243.63	221.73	192.333	241.377	59.2033	54.8867	1.83507	0.108243	2.28395	5.81e-84	0.260118	1.83e-182	9.09e-05
83937	RASSF4	mRNA	0.220106	29.26	30	30.28	39.96	38.56	40.21	27.54	27.75	27.08	33.97	32.9	34.36	39.5767	33.7433	29.8467	27.4567	0.555126	0.0866978	0.421589	8.11e-20	0.124472	4.92e-13	0.000376
5176	SERPINF1	mRNA	-0.37226	24.26	26.82	26.39	18.69	20.96	23.17	31.53	30.81	32.16	26.64	25.49	28.76	20.94	26.9633	25.8233	31.5	-0.156692	-0.295785	-0.0801573	0.103945	5.13e-05	0.297874	0.000152
90522	YIF1B	mRNA	-0.414089	33.58	32.17	33.69	24.09	29.17	30.33	34.01	40.94	43.3	38.64	35.39	36.37	27.8633	36.8	33.1467	39.4167	-0.126571	-0.223486	0.0640079	0.171711	0.00550604	0.450208	1.43e-05
79931	TNIP3	mRNA	0.678734	0.35	0.48	0.49	3.85	3.17	2.83	0.23	0.35	0.4	2.08	2.13	1.83	3.28333	2.01333	0.44	0.326667	3.0054	0.410142	2.73619	6.08e-31	0.361547	7.68e-19	0.00019
55803	ADAP2	mRNA	0.41972	5.41	6.16	5.64	10.05	9.06	8.64	4.76	4.17	4.49	7.44	7.05	7.13	9.25	7.20667	5.73667	4.47333	0.837704	0.355047	0.772862	1.55e-14	0.00422463	1.13e-10	5.81e-05
55737	VPS35	mRNA	-0.251803	27.51	29.35	28.66	24.27	26.06	24.28	32.46	30.94	29.23	27.8	30.62	29.69	24.87	29.37	28.5067	30.8767	-0.0713827	-0.116844	0.063457	0.272532	0.0357783	0.293366	0.000205
2113	ETS1	mRNA	0.297285	27	26.48	26.83	20.37	18.4	16.63	21.2	19.67	19.23	14.57	15.73	14.27	18.4667	14.8567	26.77	20.0333	-0.406785	0.41867	-0.285712	5.39e-09	1e-15	8.23e-06	0.000148
80262	C16orf70	mRNA	-0.218866	21.12	21.51	21.22	24.32	23.86	24.18	21.66	21.63	21.87	28.58	26.93	27.72	24.12	27.7433	21.2833	21.72	0.306657	-0.0312432	0.49416	6.81e-06	0.617007	2.19e-15	0.00108244
10687	PNMA2	mRNA	-0.407947	2.31	2.57	2.39	3.41	2.97	3.07	3.67	4.13	3.52	3.63	4.24	4.54	3.15	4.13667	2.42333	3.77333	0.512018	-0.640554	0.279413	5.6e-05	7.8e-08	0.0157124	0.00075
107986804	107986804	mRNA	7.60225	0	2.89	0	4.84	0.75	5.8	3.08	0.37	0	0.05	0	0	3.79667	0.0166667	0.963333	1.15	2.09143	-0.205424	-5.71544	0.373623	0.954019	0.144348	1.08e-05
196410	METTL7B	mRNA	-0.245361	235.86	241.59	247.85	123.51	131.21	136.77	258.11	271.74	272.17	151.8	147.86	160.17	130.497	153.277	241.767	267.34	-0.755844	-0.145715	-0.65623	7.62e-42	0.000172	8.41e-46	6.31e-05
29057	FAM156A	mRNA	-1.34431	5.08	6.59	4.37	1.96	2.45	1.56	4.19	3.27	2.47	5.56	4.75	4.93	1.99	5.08	5.34667	3.31	-1.2525	0.67033	0.762047	8.44e-11	0.000119	3.96e-06	7.3e-14
10549	PRDX4	mRNA	0.33915	75.21	74.61	75.42	52.4	59.17	63.67	50.53	50.52	48.38	45.17	46.51	45.58	58.4133	45.7533	75.08	49.81	-0.227889	0.591306	0.0241278	0.0044291	4.72e-20	0.745715	0.000104
8710	SERPINB7	mRNA	0.950731	0	0	0.03	4.11	3.78	3.93	0	0	0	1.76	2.19	2.16	3.94	2.03667	0.01	0	8.79299	0.916695	8.75884	1.75e-13	0.822248	4.31e-13	6.02e-07
10221	TRIB1	mRNA	0.339141	26.05	25.99	25.74	24.65	24.19	22.51	23.19	21.09	20.99	18.59	19.22	18.35	23.7833	18.72	25.9267	21.7567	0.0351127	0.251089	-0.0531639	0.58103	1.32e-05	0.413352	8.62e-07
4897	NRCAM	mRNA	0.755757	1.18	0.87	1	2.29	1.94	1.89	0.78	0.55	0.58	1.2	1.11	1.29	2.04	1.2	1.01667	0.636667	1.13605	0.65831	1.03808	3.19e-13	0.00100992	6.05e-08	3.5e-07
9595	CYTIP	mRNA	0.359824	9.02	8.36	8.39	12.18	10.98	11.33	7.21	6.92	5.98	9.33	8.74	8.48	11.4967	8.85	8.59	6.70333	0.550127	0.355402	0.545417	3.68e-08	0.00169547	2.13e-06	0.000325
3422	IDI1	mRNA	-0.272136	33.56	37.08	34.73	35.98	36.49	34.98	41.09	42.69	40.78	40.91	44.86	45.07	35.8167	43.6133	35.1233	41.52	0.164334	-0.243243	0.193158	0.0132663	1.68e-05	0.000976	4.38e-05
8848	TSC22D1	mRNA	0.383427	180.1	192.73	178.82	154.8	156.63	155.15	140.41	145.63	140.81	117.74	117.21	117.82	155.527	117.59	183.883	142.283	-0.11268	0.365568	-0.1306	0.02515	1.79e-19	0.000831	4.66e-16
26579	MYEOV	mRNA	0.31298	3.38	3.42	3.86	22.93	22.37	25.79	2.64	3.78	3.2	18.89	18.77	19.12	23.6967	18.9267	3.55333	3.20667	2.88776	0.130549	2.70498	3.98e-164	0.424837	4.32e-131	8.36e-05
116844	LRG1	mRNA	0.488122	12.1	11.51	12.31	18.88	18.52	19.7	8.98	10.27	10.93	14.16	13.09	13.11	19.0333	13.4533	11.9733	10.06	0.803225	0.250766	0.565769	6.39e-18	0.0178834	1.09e-07	1.61e-07
100996842	LOC100996842	mRNA	0.33532	13.47	11.07	12.91	29.38	26.98	27.97	7.87	8.06	8.36	23.12	22.11	21.75	28.11	22.3267	12.4833	8.09667	1.30882	0.618336	1.59157	1.05e-33	6.44e-06	2.55e-42	0.000322
28996	HIPK2	mRNA	0.338951	2.22	2.06	2.26	4.16	3.67	3.21	2.12	2	1.96	3.01	3.01	2.63	3.68	2.88333	2.18	2.02667	0.88749	0.106156	0.654281	1.7e-21	0.198883	1.34e-14	0.00036
140739	UBE2F	mRNA	-0.443891	40.2	43.86	41.48	33.59	39.54	41.4	51.29	52.69	50.58	50.87	52.25	51.21	38.1767	51.4433	41.8467	51.52	-0.00271237	-0.296797	0.144374	0.972856	5.71e-08	0.00646988	1.01e-08
9324	HMGN3	mRNA	-0.328136	100.07	100.92	105.92	113.83	119.69	124.01	110.17	125.31	115.21	146.03	159.1	144.5	119.177	149.877	102.303	116.897	0.388968	-0.195954	0.521081	1.56e-10	0.000543	1.65e-17	4.18e-07
90317	ZNF616	mRNA	0.633893	2.18	1.85	2.15	1.54	1.86	1.47	1.99	1.78	1.45	0.99	1.08	1.04	1.62333	1.03667	2.06	1.74	-0.207382	0.239873	-0.601821	0.209027	0.139267	0.00164134	0.000837
1298	COL9A2	mRNA	-0.2463	190.78	198	215.25	223.53	234.13	251.75	218.43	246.47	246.43	291.74	287.46	254.73	236.47	277.977	201.343	237.11	0.364764	-0.237065	0.373902	1.31e-09	2.6e-06	2.95e-11	0.000153
388372	CCL4L1	mRNA	0.309446	2.26	1.16	2.33	77.1	64.76	65.33	1.44	0.85	1.06	55.57	54.33	55.72	69.0633	55.2067	1.91667	1.11667	5.32086	0.824938	5.83749	1.98e-186	0.0544105	2.08e-145	0.000239
8085	KMT2D	mRNA	0.284413	7.94	7.54	7.76	8.75	7.31	7.33	8.67	8.3	8.29	7.12	6.26	5.72	7.79667	6.36667	7.74667	8.42	0.146532	-0.121829	-0.260124	0.0368529	0.00931765	0.000134	0.000855
7052	TGM2	mRNA	0.444267	12.16	12.84	12.32	23.79	24.2	21.55	9.16	9.91	10.48	16.94	17.23	15.86	23.18	16.6767	12.44	9.85	1.02621	0.353181	0.935021	3.38e-43	1.99e-06	1.68e-37	1.63e-09
128506	OCSTAMP	mRNA	0.494643	10.9	10.97	10.34	7.39	7.62	8.05	6.81	7.42	7.02	5.34	5.43	5.48	7.68667	5.41667	10.7367	7.08333	-0.349412	0.599193	-0.244916	0.00174183	3.33e-08	0.0585283	0.000124
8543	LMO4	mRNA	-0.2534	49.26	52.09	52.63	59.53	68.61	61.63	60.95	63.52	59.31	72.36	78.87	80.26	63.2567	77.1633	51.3267	61.26	0.483883	-0.246919	0.490301	4.21e-17	1.65e-07	2.45e-24	1.08e-05
10457	GPNMB	mRNA	-0.441273	201.1	194.46	209.44	213.33	229.06	237.76	273.31	246.34	265.57	287.01	297.15	331.1	226.717	305.087	201.667	261.74	0.304415	-0.377266	0.368266	3.12e-08	2.28e-17	5.39e-11	9.64e-12
23179	RGL1	mRNA	0.272527	1.68	1.84	1.64	18.83	18.29	15.51	1.5	1.45	1.46	15.13	14.5	13.89	17.5433	14.5067	1.72	1.47	3.45499	0.254456	3.43688	9.96e-235	0.111364	3.16e-245	0.000614
4179	CD46	mRNA	-0.270095	59.16	60.61	60.74	52.72	53.69	50.11	73.07	68.82	66.85	58.91	65.85	63.42	52.1733	62.7267	60.17	69.58	-0.0632542	-0.21634	-0.00966984	0.24583	4.54e-06	0.864025	1.39e-05
55964	2024-09-03	mRNA	-0.325502	9.54	9.83	10.56	5.42	5.54	6.09	12.77	10.97	11.77	7.83	7.43	7.24	5.68333	7.5	9.97667	11.8367	-0.607756	-0.280037	-0.562518	4.64e-11	0.000385	1.97e-11	0.000666
124935	SLC43A2	mRNA	0.412163	1.33	1.31	1.14	6.12	5.99	6.04	0.92	1.16	0.93	4.71	4.62	4.12	6.05	4.48333	1.26	1.00333	2.40333	0.333893	2.32483	1.43e-126	0.0281072	5.69e-89	6.66e-07
6696	SPP1	mRNA	0.392009	668.85	674.37	649.53	319.49	351.53	334.29	522.52	493.11	489.52	246.75	259.09	253.78	335.103	253.207	664.25	501.717	-0.853097	0.404629	-0.840611	2.41e-61	9.95e-26	1.26e-81	9.44e-13
9249	DHRS3	mRNA	0.348879	45.22	43.75	51.77	52.34	55.42	57.22	33.56	39.61	37.02	41.82	43.49	40.26	54.9933	41.8567	46.9133	36.73	0.350606	0.352393	0.35401	1.9e-06	1.15e-06	8.5e-07	1.07e-06
9450	LY86	mRNA	-0.465427	20.08	22.27	22.9	15.96	18.2	17.89	26.24	26.51	20.56	21.29	25.75	24.15	17.35	23.73	21.75	24.4367	-0.192811	-0.168338	0.104169	0.102446	0.141934	0.381073	0.000101
126820	WDR63	mRNA	-0.621419	1.62	1.49	2.21	2.36	2.01	2.91	2.72	2.21	3.14	3.46	3.24	4.37	2.42667	3.69	1.77333	2.69	0.591935	-0.606536	0.606694	0.00327939	0.00166049	0.00027	0.000298
6583	SLC22A4	mRNA	0.658343	3.14	2.67	2.89	3.14	3.4	3.23	2.67	2.84	1.93	2.07	2	2.03	3.25667	2.03333	2.9	2.48	0.282607	0.246761	-0.129309	0.104394	0.201232	0.543482	0.000464
10501	SEMA6B	mRNA	0.663499	1.55	1.28	1.38	5.09	5.7	4.9	0.92	0.99	1.16	3.37	3.16	3.16	5.23	3.23	1.40333	1.02333	2.0204	0.484761	1.84153	3.55e-47	0.0200119	8.12e-26	5.18e-08
54499	TMCO1	mRNA	-0.199195	39.24	40.14	37.85	33.83	33.57	33.03	43.07	41.05	39.5	36.09	38.27	39.93	33.4767	38.0967	39.0767	41.2067	-0.0896377	-0.0765513	0.0328865	0.10523	0.120558	0.553351	0.000839
10630	PDPN	mRNA	-0.442497	7.3	8.25	8.21	6.96	8.32	7.97	9.6	9.94	11.21	10.44	10.27	10.59	7.75	10.4333	7.92	10.25	0.105926	-0.375714	0.172713	0.342219	0.000153	0.0650261	1.91e-05
25865	PRKD2	mRNA	0.254232	17.88	17.14	16.96	16.85	17.39	17.83	13.3	14.4	14.7	15.19	14.92	13.55	17.3567	14.5533	17.3267	14.1333	0.14446	0.295068	0.185172	0.0425456	1.29e-05	0.0148349	0.00113928
5337	PLD1	mRNA	-0.320988	2.23	1.87	2.31	4.72	4.79	4.75	3.25	2.71	2.92	5.86	6.12	5.78	4.75333	5.92	2.13667	2.96	1.15672	-0.36598	1.11153	1.78e-25	0.00224807	3.37e-30	0.000435
1588	CYP19A1	mRNA	0.282739	102.15	106.95	105.98	107.4	105.28	96.58	92.41	91.6	85.09	81.92	84.3	84.58	103.087	83.6	105.027	89.7	0.0897035	0.218827	0.0256257	0.0936851	2.76e-07	0.576211	2.28e-07
84898	PLXDC2	mRNA	-0.305127	16.59	17.9	17.22	15.57	15.55	15	23.76	23.6	22.43	17.39	18.82	18.88	15.3733	18.3633	17.2367	23.2633	-0.0836638	-0.475688	-0.254316	0.143398	7.12e-24	7.51e-07	2.46e-07
22992	KDM2A	mRNA	0.216823	25.68	23.29	22.88	28.32	27.31	27.4	21.12	20.28	21.23	24.54	22.85	23.84	27.6767	23.7433	23.95	20.8767	0.348816	0.195378	0.327164	1.82e-08	0.000385	9.31e-10	0.000235
3430	IFI35	mRNA	-0.300311	213.99	216.18	209.5	290.62	333.57	372.4	230.78	262.89	262.59	413.39	405.18	398.08	332.197	405.55	213.223	252.087	0.773716	-0.24204	0.832021	2.14e-25	9.83e-07	1.28e-61	6.21e-05
10140	TOB1	mRNA	0.261952	26.7	27.62	26.97	24.63	25.81	24.79	22.31	20.97	23.46	21.28	19.96	20.51	25.0767	20.5833	27.0967	22.2467	0.0323138	0.259449	0.0296901	0.654257	0.000138	0.688511	0.000568
727909	GOLGA8Q	mRNA	7.24325	0	0	0	1.35	0.18	0.91	0.63	0.59	0	0	0	0	0.813333	0	0	0.406667	7.40213	-6.26497	-6.10711	1.36e-05	0.107288	0.116474	2.07e-05
7378	UPP1	mRNA	-0.352795	48.58	48.06	43.98	55.83	66.76	68.72	50.64	57.81	55.09	80.14	77.64	82.42	63.77	80.0667	46.8733	54.5133	0.642484	-0.28937	0.705929	1.64e-18	4.3e-07	5.45e-38	6.2e-07
400966	RGPD1	mRNA	0.367988	6.12	4.37	5.91	8.68	9.12	7.07	4.23	3.55	5.46	6.64	5.67	6.75	8.29	6.35333	5.46667	4.41333	0.729042	0.312148	0.67265	1.22e-10	0.184718	0.000771	0.00018
4332	MNDA	mRNA	-0.220826	76.08	78.22	74.01	89.95	88.96	84.51	89.89	85.16	82.8	96.41	105.51	102.18	87.8067	101.367	76.1033	85.95	0.339419	-0.176119	0.383985	4.21e-09	0.000585	3.1e-12	0.000228
51310	SLC22A17	mRNA	-0.556559	3.22	3.11	3.2	2.29	2.51	3.12	3.13	3.88	3.99	4.16	3.8	3.93	2.64	3.96333	3.17667	3.66667	-0.123696	-0.206468	0.226436	0.486661	0.194147	0.14686	0.00114687
3693	ITGB5	mRNA	0.283579	63.77	63.07	67.71	43.4	43.45	42.42	49.11	51.75	52.34	34.74	34.88	36.67	43.09	35.43	64.85	51.0667	-0.450108	0.361945	-0.371851	9.95e-17	2.44e-15	5.96e-13	1.25e-06
831	CAST	mRNA	-0.232446	13.09	12.96	13.86	13.68	14.69	13.91	18.52	18.63	17.44	16.47	17.11	15.92	14.0933	16.5	13.3033	18.1967	0.225482	-0.45216	0.00554751	0.00136267	7.16e-14	0.928915	0.00100779
5869	RAB5B	mRNA	-0.32778	25.03	22.86	25.04	24.98	24.96	23.86	28.39	29.57	29.4	29.84	31.49	31.14	24.6	30.8233	24.31	29.12	0.155669	-0.264405	0.218881	0.0156455	1.74e-06	7.37e-05	2.01e-07
8714	ABCC3	mRNA	0.873733	1.96	1.84	1.98	1.72	1.84	1.8	1.48	1.61	1.73	1.35	1.2	0.94	1.78667	1.16333	1.92667	1.60667	0.0615065	0.433018	-0.379429	0.684323	0.00532179	0.0512537	2.15e-06
1118	CHIT1	mRNA	-0.820453	2.65	2.87	2.63	5.14	6.27	6.13	5.11	5.05	5.56	9.87	10.48	10.42	5.84667	10.2567	2.71667	5.24	1.23819	-0.941976	1.11674	4.08e-16	2.17e-10	1.12e-23	1.51e-12
55843	ARHGAP15	mRNA	-0.252571	75.48	76.8	76.33	53.15	59.16	59.65	85.5	80.4	80.87	62.61	64.55	70.78	57.32	65.98	76.2033	82.2567	-0.255104	-0.143704	-0.146315	6.25e-05	0.00404276	0.0105557	0.000242
7534	YWHAZ	mRNA	-0.48429	308.93	313.07	311.16	325.35	353.15	315.18	440.65	453.77	430.29	433.5	481.21	465	331.227	459.903	311.053	441.57	0.228204	-0.506147	0.206256	1.29e-05	3.03e-51	3.97e-06	2.41e-16
84444	DOT1L	mRNA	0.279968	46.46	45.62	48.55	63.8	58.39	63.54	39.33	42.48	44.24	55.29	48.16	48.03	61.91	50.4933	46.8767	42.0167	0.530005	0.153857	0.403729	6.99e-24	0.0010249	7.91e-12	1.47e-05
49854	ZBTB21	mRNA	0.285224	6.98	7.52	7.2	11.17	10.25	9.52	7.48	7.3	6.68	8.43	8.22	8.6	10.3133	8.41667	7.23333	7.15333	0.656257	0.00964284	0.380504	1.26e-17	0.889055	3.15e-08	0.00015
245973	ATP6V1C2	mRNA	0.447954	33.7	31.44	34.27	20.78	17.97	19.72	23.9	20.07	23.32	13.65	13.31	15.77	19.49	14.2433	33.1367	22.43	-0.629024	0.568302	-0.508931	2.07e-18	1.66e-17	4.32e-09	6.44e-07
6383	SDC2	mRNA	-0.245658	292.15	310.1	291.25	357.5	375.1	360.58	341.77	356.27	348.42	406.77	450.19	427.08	364.393	428.013	297.833	348.82	0.425275	-0.228502	0.442414	8.27e-18	9.95e-10	3.14e-24	4.23e-06
51429	SNX9	mRNA	-0.289371	23.91	22.41	22.77	48.01	50.34	47.54	24.47	25.24	24.29	55.99	62.08	56.14	48.63	58.07	23.03	24.6667	1.19684	-0.0808234	1.40525	4.11e-92	0.14522	3.73e-152	6.81e-07
90990	KIFC2	mRNA	-0.27124	17.5	17.96	19.45	12.42	12.84	12.95	20.43	22.32	22.58	16.05	14.73	14.86	12.7367	15.2133	18.3033	21.7767	-0.393033	-0.247915	-0.369839	2.75e-07	0.00017	1.37e-07	0.000631
9315	NREP	mRNA	-0.466583	113.93	122.46	128.98	65.92	74.52	75.83	190.53	198.96	210.06	97.1	97.55	101.9	72.09	98.85	121.79	199.85	-0.617848	-0.716331	-0.867602	1.63e-19	1.26e-48	1.23e-73	3.58e-12
1514	CTSL	mRNA	0.250361	286.36	291.12	288.47	507.98	550.02	550.22	175.52	175.5	177.05	423.12	475.41	446.38	536.073	448.303	288.65	176.023	1.03078	0.716326	1.49668	1.23e-90	5.4e-87	3.35e-215	2.4e-05
266727	MDGA1	mRNA	0.400667	6.88	7.5	7.65	11.41	12.43	11.72	4.33	4.29	4.8	9.13	9.12	8.98	11.8533	9.07667	7.34333	4.47333	0.754399	0.787352	1.141	7.35e-22	1.2e-19	1.59e-42	9.02e-08
1318	SLC31A2	mRNA	0.257572	26.44	27.32	25.95	29.12	29.96	32.18	17.27	16.1	17.96	24.55	25.02	25.4	30.42	24.99	26.57	17.11	0.340942	0.601641	0.684933	3.88e-06	5.59e-16	6.34e-19	0.000602
51148	CERCAM	mRNA	-0.442186	13.32	12.92	11.97	8.94	10.33	10.01	15.57	16.32	17	13.07	13.39	13.48	9.76	13.3133	12.7367	16.2967	-0.217245	-0.35321	-0.128306	0.0205265	8.11e-06	0.107862	1.65e-06
23180	RFTN1	mRNA	-0.223897	14.77	16.24	14.52	46.56	47.83	48.52	17.58	17.26	16.41	55.38	54.84	54.62	47.6367	54.9467	15.1767	17.0833	1.77859	-0.164303	1.83816	4.03e-141	0.0271066	2.8e-229	8.91e-05
5090	PBX3	mRNA	-0.276987	75.39	77.24	80.01	58.38	64.84	63.8	91.51	81.63	91.93	68.51	75.42	82	62.34	75.31	77.5467	88.3567	-0.167387	-0.205343	-0.0958258	0.00478602	3.14e-05	0.141492	0.00016
23475	QPRT	mRNA	-0.354097	29.09	29.25	33.71	22.41	24.96	24.31	35.52	37.06	39.39	28.79	31.34	29.87	23.8933	30	30.6833	37.3233	-0.240001	-0.287002	-0.173004	0.00218514	1.56e-05	0.00922769	4.01e-06
23067	SETD1B	mRNA	0.324178	8.36	8.55	8.46	9.41	7.87	8.52	7.73	7.68	7.88	7.48	6.55	6.44	8.6	6.82333	8.45667	7.76333	0.158966	0.120365	-0.0450728	0.0329326	0.0412435	0.530073	0.000127
128338	DRAM2	mRNA	-0.22494	161.64	165.79	167.71	122.06	129.53	127.55	183.04	179.34	178.4	138.75	151.09	150.9	126.38	146.913	165.047	180.26	-0.246711	-0.125236	-0.147102	1.64e-06	0.000786	0.00144441	9.53e-05
